# Supplementary material for: Plasma proteins and different onset subtype of COPD: Proteome-wide Mendelian randomization study and co-localization analyses
Source: Medicine (Baltimore). 2025 May 9;104(19):e42409. doi: 10.1097/MD.0000000000042409 (PMC12074030; doi:10.1097/MD.0000000000042409)
Supplement: Supplementary file 1 [file medi-104-e42409-s001.xlsx]

## Sheet: Supplementary Table 1
Supplementary Table 1. Detailed information of studies and datasets used in the present study.
Exposure or outcome	Study or consortium	Participants	Ancestry	Web source	PMID
Plasma Proteins	UK Biobank Pharma Proteomics Project	54,219 individuals	European ancestry	https://www.decode.com/summarydata/	37794186
COPD	Finnegan consortium, R10	20,066 cases and 338,303 controls	European ancestry	https://storage.googleapis.com/finngen-public-data-r10/summary_stats/finngen_R10_J10_COPD.gz	/
Early onset COPD	Finnegan consortium, R10	7,658 cases and 393,004 controls	European ancestry	https://storage.googleapis.com/finngen-public-data-r10/summary_stats/finngen_R10_COPD_EARLY.gz	/
Later onset COPD	Finnegan consortium, R10	11,519 cases and 172,988 controls	European ancestry	https://storage.googleapis.com/finngen-public-data-r10/summary_stats/finngen_R10_COPD_LATER.gz	/
Abbreviations: COPD, Chronic obstructive pulmonary disease.
