# Supplementary material for: Plasma proteins and different onset subtype of COPD: Proteome-wide Mendelian randomization study and co-localization analyses
Source: Medicine (Baltimore). 2025 May 9;104(19):e42409. doi: 10.1097/MD.0000000000042409 (PMC12074030; doi:10.1097/MD.0000000000042409)
Supplement: Supplementary file 2 [file medi-104-e42409-s002.xlsx]

## Sheet: Supplementary Table 2
Supplementary Table 2. The genetic variants used in the MR analysis.
exposure	id.exposure	SNP	chr	pos	effect_allele.exposure	other_allele.exposure	beta.exposure	se.exposure	eaf.exposure	pval.exposure	samplesize.exposure	R2	F
Alpha-1B-glycoprotein | Inflammation_II	ukb-ppp-A1BG-OID30771	rs1265957	19	58347310	G	A	0.297273	0.0166904	0.952234	5.8e-71	33995	0.00803903	275.485
Alpha-1B-glycoprotein | Inflammation_II	ukb-ppp-A1BG-OID30771	rs435442	19	58296461	A	G	0.303837	0.0252287	0.978647	2.1e-33	33995	0.0038583	131.663
Mth938 domain-containing protein | Cardiometabolic_II	ukb-ppp-AAMDC-OID30236	rs112083647	11	78481813	A	T	-0.294208	0.0343515	0.0127324	1.08e-17	33042	0.00217613	72.056
Mth938 domain-containing protein | Cardiometabolic_II	ukb-ppp-AAMDC-OID30236	rs67930048	11	78699633	T	C	-0.420745	0.0187151	0.0461641	6.3e-112	33042	0.01559	523.251
Mth938 domain-containing protein | Cardiometabolic_II	ukb-ppp-AAMDC-OID30236	rs76470233	11	77237869	G	C	-0.658418	0.0133184	0.0904457	1e-200	33042	0.0713263	2537.62
Alanyl-tRNA editing protein Aarsd1 | Oncology	ukb-ppp-AARSD1-OID21311	rs323500	17	42988528	T	C	0.131661	0.00797006	0.289876	2.66e-61	33533	0.00713659	241.017
Protein ABHD14B | Neurology	ukb-ppp-ABHD14B-OID20921	rs113284266	3	51096877	T	C	-0.41661	0.0318264	0.0157488	3.75e-39	33375	0.00538075	180.543
Protein ABHD14B | Neurology	ukb-ppp-ABHD14B-OID20921	rs190682742	3	52052996	T	C	-1.23987	0.0362523	0.0110262	1e-200	33375	0.0335269	1157.71
Tyrosine-protein kinase ABL1 | Oncology	ukb-ppp-ABL1-OID21280	rs2229067	9	130885205	T	C	-0.177497	0.0316278	0.014016	2e-08	33533	0.00087078	29.2234
Histo-blood group ABO system transferase | Inflammation_II	ukb-ppp-ABO-OID30675	rs147043078	9	133024109	A	G	0.357813	0.0373531	0.011252	9.78e-22	33985	0.00284877	97.0864
Histo-blood group ABO system transferase | Inflammation_II	ukb-ppp-ABO-OID30675	rs7032782	9	133479446	T	G	-0.242099	0.0225186	0.0308165	5.86e-27	33985	0.00350111	119.396
Histo-blood group ABO system transferase | Inflammation_II	ukb-ppp-ABO-OID30675	rs75685923	9	133410109	T	C	-0.354562	0.0183273	0.0451523	2.2e-83	33985	0.01084	372.412
Histo-blood group ABO system transferase | Inflammation_II	ukb-ppp-ABO-OID30675	rs77607486	9	133063483	T	G	0.206802	0.0330018	0.0141101	3.7e-10	33985	0.00118987	40.4834
Histo-blood group ABO system transferase | Inflammation_II	ukb-ppp-ABO-OID30675	rs7849542	9	133167143	A	G	0.342467	0.00832825	0.300708	1e-200	33985	0.0493254	1763.2
Histo-blood group ABO system transferase | Inflammation_II	ukb-ppp-ABO-OID30675	rs9411367	9	133243126	T	C	0.467294	0.01032	0.165219	1e-200	33985	0.0602342	2178.14
3-ketoacyl-CoA thiolase, peroxisomal | Oncology	ukb-ppp-ACAA1-OID21269	rs156265	3	38129319	G	C	-0.125267	0.0108057	0.144316	4.49e-31	32907	0.00387553	128.021
3-ketoacyl-CoA thiolase, peroxisomal | Oncology	ukb-ppp-ACAA1-OID21269	rs76649293	3	38169303	G	T	-0.157208	0.0165343	0.0563295	1.94e-21	32907	0.00262746	86.6842
Medium-chain specific acyl-CoA dehydrogenase, mitochondrial | Oncology_II	ukb-ppp-ACADM-OID31277	rs61797339	1	75724261	T	G	0.142001	0.00828067	0.308149	6.45e-66	33335	0.00859778	289.075
Short/branched chain specific acyl-CoA dehydrogenase, mitochondrial | Cardiometabolic_II	ukb-ppp-ACADSB-OID30356	rs7894710	10	123083948	A	C	-0.15593	0.0121324	0.10852	8.34e-38	33942	0.00470447	160.424
Short/branched chain specific acyl-CoA dehydrogenase, mitochondrial | Cardiometabolic_II	ukb-ppp-ACADSB-OID30356	rs7913063	10	123039167	T	A	0.37434	0.0135833	0.0846732	3.47e-167	33942	0.0217212	753.588
Aggrecan core protein | Cardiometabolic	ukb-ppp-ACAN-OID20159	rs142050326	15	88848471	T	C	-0.182576	0.0282461	0.0159441	1.02e-10	33424	0.00104601	34.9965
Aggrecan core protein | Cardiometabolic	ukb-ppp-ACAN-OID20159	rs377432141	15	88905952	T	C	-0.33223	0.0478669	0.00608652	3.9e-12	33424	0.00133544	44.6929
Angiotensin-converting enzyme | Inflammation_II	ukb-ppp-ACE-OID30696	rs145898451	17	63823517	T	C	-0.261688	0.0377755	0.010522	4.28e-12	33985	0.00142594	48.527
Angiotensin-converting enzyme | Inflammation_II	ukb-ppp-ACE-OID30696	rs6504163	17	63468418	T	C	-0.359973	0.00782152	0.626506	1e-200	33985	0.0606427	2193.86
Angiotensin-converting enzyme | Inflammation_II	ukb-ppp-ACE-OID30696	rs67817520	17	63631768	T	C	0.153392	0.0108843	0.138488	4.2e-45	33985	0.00561447	191.874
Angiotensin-converting enzyme | Inflammation_II	ukb-ppp-ACE-OID30696	rs75168245	17	63297353	A	G	-0.14033	0.0178217	0.0461233	3.43e-15	33985	0.00173278	58.9873
Angiotensin-converting enzyme | Inflammation_II	ukb-ppp-ACE-OID30696	rs9890187	17	64265940	G	A	0.0939485	0.0103841	0.841784	1.47e-19	33985	0.00235104	80.0838
Acetylcholinesterase | Inflammation_II	ukb-ppp-ACHE-OID30585	rs11979397	7	100141256	T	C	-0.0548031	0.0093614	0.181522	4.79e-09	33187	0.00089243	29.6419
Acetylcholinesterase | Inflammation_II	ukb-ppp-ACHE-OID30585	rs139972715	7	101204765	A	G	0.125606	0.0196349	0.0355144	1.58e-10	33187	0.00108081	35.9056
Acetylcholinesterase | Inflammation_II	ukb-ppp-ACHE-OID30585	rs314368	7	100850823	G	T	0.303196	0.00727726	0.476713	1e-200	33187	0.0458642	1595.16
Acetylcholinesterase | Inflammation_II	ukb-ppp-ACHE-OID30585	rs79570624	7	101016832	C	G	0.257331	0.0216965	0.031604	1.9e-32	33187	0.0040533	135.056
Acyl-coenzyme A thioesterase 13 | Oncology_II	ukb-ppp-ACOT13-OID31522	rs9358791	6	24675404	A	T	0.0675648	0.00892358	0.236794	3.69e-14	33796	0.00165	55.8522
Peroxisomal acyl-coenzyme A oxidase 1 | Cardiometabolic	ukb-ppp-ACOX1-OID20124	rs10852766	17	75955783	C	T	0.0776409	0.00808345	0.65913	7.62e-22	33693	0.00270876	91.5088
Tartrate-resistant acid phosphatase type 5 | Cardiometabolic	ukb-ppp-ACP5-OID20314	rs34243815	19	11214289	T	C	0.0845528	0.0138233	0.0719406	9.55e-10	33896	0.00095463	32.3872
Tartrate-resistant acid phosphatase type 5 | Cardiometabolic	ukb-ppp-ACP5-OID20314	rs74181615	19	11834174	A	T	0.259069	0.0123028	0.0938474	1.94e-98	33896	0.0114152	391.375
Tartrate-resistant acid phosphatase type 5 | Cardiometabolic	ukb-ppp-ACP5-OID20314	rs8112501	19	11543845	C	A	-0.106278	0.0161854	0.0533825	5.16e-11	33896	0.00114154	38.7355
Lysophosphatidic acid phosphatase type 6 | Oncology	ukb-ppp-ACP6-OID21432	rs114677688	1	147084716	G	C	0.220885	0.0315086	0.0160736	2.38e-12	33906	0.00154326	52.4035
Lysophosphatidic acid phosphatase type 6 | Oncology	ukb-ppp-ACP6-OID21432	rs116509906	1	147851279	A	T	0.343026	0.0204796	0.0358965	5.7e-63	33906	0.00814441	278.396
Lysophosphatidic acid phosphatase type 6 | Oncology	ukb-ppp-ACP6-OID21432	rs137987097	1	147647455	A	T	-0.699115	0.0360587	0.0126291	9.71e-84	33906	0.0121893	418.367
Lysophosphatidic acid phosphatase type 6 | Oncology	ukb-ppp-ACP6-OID21432	rs146706258	1	147811485	A	G	-1.13388	0.0279247	0.0194257	1e-200	33906	0.0489803	1746.15
Lysophosphatidic acid phosphatase type 6 | Oncology	ukb-ppp-ACP6-OID21432	rs149184726	1	147862100	A	G	-0.854481	0.0261951	0.0212504	1e-200	33906	0.030372	1061.99
Lysophosphatidic acid phosphatase type 6 | Oncology	ukb-ppp-ACP6-OID21432	rs190587447	1	147836502	T	C	0.345804	0.0285866	0.0182092	1.1e-33	33906	0.00427563	145.583
Lysophosphatidic acid phosphatase type 6 | Oncology	ukb-ppp-ACP6-OID21432	rs35011601	1	147876208	C	G	-0.32252	0.0165968	0.055064	4.09e-84	33906	0.0108246	371.015
Lysophosphatidic acid phosphatase type 6 | Oncology	ukb-ppp-ACP6-OID21432	rs587693404	1	147460286	T	C	-0.358657	0.0401399	0.0107691	4.07e-19	33906	0.00274073	93.177
Lysophosphatidic acid phosphatase type 6 | Oncology	ukb-ppp-ACP6-OID21432	rs60322015	1	147691507	T	A	0.424155	0.0295339	0.0180717	9.01e-47	33906	0.00638496	217.867
Lysophosphatidic acid phosphatase type 6 | Oncology	ukb-ppp-ACP6-OID21432	rs74660908	1	147915412	T	G	-0.243581	0.0261455	0.0226903	1.2e-20	33906	0.00263141	89.4509
Acrosin-binding protein | Oncology_II	ukb-ppp-ACRBP-OID31385	rs7959658	12	6645025	G	A	0.160696	0.00782974	0.361059	1.32e-93	33777	0.0119146	407.268
Acrosomal protein SP-10 | Inflammation_II	ukb-ppp-ACRV1-OID30513	rs77322490	11	125831449	T	C	0.0657608	0.00628231	0.189053	1.22e-25	32981	0.00132599	43.7879
Actin, aortic smooth muscle | Cardiometabolic	ukb-ppp-ACTA2-OID20079	rs1324551	10	88991759	T	C	-0.0602131	0.00682485	0.498774	1.12e-18	33043	0.0018128	60.0054
Serine/threonine-protein kinase receptor R3 | Neurology	ukb-ppp-ACVRL1-OID20999	rs145330457	12	52111310	G	C	-0.103689	0.0178691	0.0444789	6.53e-09	33372	0.00091388	30.5241
Serine/threonine-protein kinase receptor R3 | Neurology	ukb-ppp-ACVRL1-OID20999	rs697628	12	51873997	G	T	-0.0650179	0.00736189	0.476704	1.03e-18	33372	0.00210908	70.5286
Serine/threonine-protein kinase receptor R3 | Neurology	ukb-ppp-ACVRL1-OID20999	rs7313901	12	51530246	C	T	-0.0576585	0.0104258	0.142616	3.2e-08	33372	0.00081302	27.1525
Serine/threonine-protein kinase receptor R3 | Neurology	ukb-ppp-ACVRL1-OID20999	rs74492597	12	51891659	C	A	0.561081	0.0145497	0.0673233	1e-200	33372	0.0395346	1373.57
Aminoacylase-1 | Cardiometabolic	ukb-ppp-ACY1-OID20137	rs150416778	3	51982820	T	C	-0.462066	0.0264537	0.0200859	2.56e-68	33693	0.00840461	285.56
N-acyl-aromatic-L-amino acid amidohydrolase | Cardiometabolic_II	ukb-ppp-ACY3-OID30086	rs2509717	11	67648904	C	T	0.235814	0.0129485	0.0959488	4.17e-74	32862	0.00964721	320.095
N-acyl-aromatic-L-amino acid amidohydrolase | Cardiometabolic_II	ukb-ppp-ACY3-OID30086	rs3758938	11	67634891	G	T	0.274456	0.00816017	0.312397	1e-200	32862	0.0323609	1098.94
N-acyl-aromatic-L-amino acid amidohydrolase | Cardiometabolic_II	ukb-ppp-ACY3-OID30086	rs77125470	11	66713320	G	T	0.0896272	0.0128346	0.0986326	2.88e-12	32862	0.00142834	47.0024
Acylphosphatase-1 | Inflammation_II	ukb-ppp-ACYP1-OID30642	rs68179743	14	75040954	A	C	0.165864	0.0164171	0.0549437	5.35e-24	33058	0.002857	94.7115
Acylphosphatase-1 | Inflammation_II	ukb-ppp-ACYP1-OID30642	rs75948138	14	75063338	G	C	-1.26254	0.0357813	0.0110197	1e-200	33058	0.0347438	1189.83
Adenosine deaminase | Inflammation	ukb-ppp-ADA-OID20645	rs112239935	20	44478952	T	G	1.03292	0.0195805	0.0387824	1e-200	34049	0.0795463	2942.37
Adenosine deaminase | Inflammation	ukb-ppp-ADA-OID20645	rs117371410	20	44455696	T	C	1.08386	0.0273495	0.0195759	1e-200	34049	0.0450933	1607.79
Adenosine deaminase | Inflammation	ukb-ppp-ADA-OID20645	rs183214927	20	44486986	A	T	-0.230311	0.0258425	0.0217611	5.01e-19	34049	0.00225832	77.063
Adenosine deaminase | Inflammation	ukb-ppp-ADA-OID20645	rs3212183	20	44406498	T	C	-0.04983	0.00750996	0.565083	3.24e-11	34049	0.00122048	41.6044
Adenosine deaminase | Inflammation	ukb-ppp-ADA-OID20645	rs6103803	20	44644566	C	T	-0.181506	0.00749777	0.559036	1.84e-129	34049	0.0162426	562.142
Adenosine deaminase | Inflammation	ukb-ppp-ADA-OID20645	rs73113339	20	44631548	C	T	-0.17814	0.0208952	0.0326148	1.52e-17	34049	0.00200247	68.3151
Adenosine deaminase 2 | Cardiometabolic	ukb-ppp-ADA2-OID20394	rs737963	22	17228881	C	T	0.206755	0.00757212	0.61157	3.72e-164	33410	0.0203096	692.568
Disintegrin and metalloproteinase domain-containing protein 12 | Inflammation_II	ukb-ppp-ADAM12-OID30491	rs11244909	10	126256024	C	T	0.129391	0.00780317	0.609433	9.42e-62	32981	0.00797002	264.955
Disintegrin and metalloproteinase domain-containing protein 12 | Inflammation_II	ukb-ppp-ADAM12-OID30491	rs7082031	10	126350148	C	T	-0.104229	0.00766704	0.551224	4.32e-42	32981	0.00537483	178.214
Disintegrin and metalloproteinase domain-containing protein 12 | Inflammation_II	ukb-ppp-ADAM12-OID30491	rs7895449	10	125968380	T	C	-0.0769405	0.00797068	0.370749	4.78e-22	32981	0.00276213	91.3445
Disintegrin and metalloproteinase domain-containing protein 15 | Cardiometabolic	ukb-ppp-ADAM15-OID20109	rs112315110	1	155992792	C	T	-0.190952	0.0317209	0.0164816	1.75e-09	33043	0.00118212	39.1045
Disintegrin and metalloproteinase domain-containing protein 15 | Cardiometabolic	ukb-ppp-ADAM15-OID20109	rs11264327	1	155122631	A	G	-0.304527	0.00774236	0.39907	1e-200	33043	0.044479	1538.04
Disintegrin and metalloproteinase domain-containing protein 15 | Cardiometabolic	ukb-ppp-ADAM15-OID20109	rs138190332	1	155632058	A	G	-0.513268	0.0259079	0.022137	2.38e-87	33043	0.0114055	381.198
Disintegrin and metalloproteinase domain-containing protein 15 | Cardiometabolic	ukb-ppp-ADAM15-OID20109	rs2242194	1	155017821	G	C	0.354267	0.0078648	0.368448	1e-200	33043	0.0584086	2049.59
Disintegrin and metalloproteinase domain-containing protein 15 | Cardiometabolic	ukb-ppp-ADAM15-OID20109	rs2364407	1	156000329	C	T	-0.157651	0.0122798	0.89305	1e-37	33043	0.00474766	157.616
Disintegrin and metalloproteinase domain-containing protein 15 | Cardiometabolic	ukb-ppp-ADAM15-OID20109	rs56033137	1	154768881	C	T	0.0593696	0.00769816	0.40744	1.24e-14	33043	0.00170198	56.331
Disintegrin and metalloproteinase domain-containing protein 22 | Neurology	ukb-ppp-ADAM22-OID21001	rs143939037	7	87248197	T	C	-0.192506	0.0232262	0.0286983	1.15e-16	33436	0.00206599	69.2174
Disintegrin and metalloproteinase domain-containing protein 22 | Neurology	ukb-ppp-ADAM22-OID21001	rs17327624	7	87587501	T	G	-0.219194	0.00965512	0.196958	4.26e-114	33436	0.0151985	515.987
Disintegrin and metalloproteinase domain-containing protein 22 | Neurology	ukb-ppp-ADAM22-OID21001	rs2235048	7	87509195	A	G	-0.297982	0.00757417	0.453777	1e-200	33436	0.0440172	1539.43
Disintegrin and metalloproteinase domain-containing protein 22 | Neurology	ukb-ppp-ADAM22-OID21001	rs28381736	7	87689689	G	A	-0.307297	0.0291284	0.0172224	5.09e-26	33436	0.00319665	107.22
Disintegrin and metalloproteinase domain-containing protein 22 | Neurology	ukb-ppp-ADAM22-OID21001	rs73210678	7	88561153	A	G	-0.193576	0.017461	0.0497772	1.46e-28	33436	0.00354478	118.938
Disintegrin and metalloproteinase domain-containing protein 22 | Neurology	ukb-ppp-ADAM22-OID21001	rs75081745	7	88615942	A	G	-0.186706	0.033737	0.0128305	3.13e-08	33436	0.00088304	29.5498
Disintegrin and metalloproteinase domain-containing protein 23 | Inflammation	ukb-ppp-ADAM23-OID20651	rs114956296	2	206103006	A	G	-0.506363	0.0212891	0.0328905	4.76e-125	34049	0.0163117	564.575
Disintegrin and metalloproteinase domain-containing protein 23 | Inflammation	ukb-ppp-ADAM23-OID20651	rs117203002	2	206272094	A	T	0.302088	0.00767685	0.411177	1e-200	34049	0.0441886	1574.05
Disintegrin and metalloproteinase domain-containing protein 23 | Inflammation	ukb-ppp-ADAM23-OID20651	rs13408952	2	207288497	T	C	0.220408	0.0295166	0.016619	8.19e-14	34049	0.00158786	54.1477
Disintegrin and metalloproteinase domain-containing protein 23 | Inflammation	ukb-ppp-ADAM23-OID20651	rs141950547	2	206516844	T	C	-1.06438	0.0247643	0.0243764	1e-200	34049	0.0538859	1939.15
Disintegrin and metalloproteinase domain-containing protein 23 | Inflammation	ukb-ppp-ADAM23-OID20651	rs148565219	2	206726719	G	A	-0.651248	0.0276577	0.0190491	1.36e-122	34049	0.0158506	548.356
Disintegrin and metalloproteinase domain-containing protein 23 | Inflammation	ukb-ppp-ADAM23-OID20651	rs4419219	2	206432056	A	G	-0.187922	0.0256629	0.0221005	2.43e-13	34049	0.00152645	52.0504
Disintegrin and metalloproteinase domain-containing protein 23 | Inflammation	ukb-ppp-ADAM23-OID20651	rs71429735	2	206689744	A	G	-0.702321	0.0357307	0.0119398	5.14e-86	34049	0.0116381	400.908
Disintegrin and metalloproteinase domain-containing protein 23 | Inflammation	ukb-ppp-ADAM23-OID20651	rs78652356	2	206664962	G	A	0.790707	0.0299802	0.0158969	2.7e-153	34049	0.019562	679.318
Disintegrin and metalloproteinase domain-containing protein 8 | Neurology	ukb-ppp-ADAM8-OID21039	rs111298409	10	133251241	A	G	-0.217736	0.0241872	0.0284403	2.21e-19	33895	0.00261996	89.0315
Disintegrin and metalloproteinase domain-containing protein 8 | Neurology	ukb-ppp-ADAM8-OID21039	rs118007277	10	133267241	A	G	-0.26953	0.0239456	0.0253088	2.16e-29	33895	0.00358412	121.914
Disintegrin and metalloproteinase domain-containing protein 8 | Neurology	ukb-ppp-ADAM8-OID21039	rs12779986	10	133330402	C	A	-0.183143	0.0160374	0.934493	3.33e-30	33895	0.00410652	139.756
Disintegrin and metalloproteinase domain-containing protein 8 | Neurology	ukb-ppp-ADAM8-OID21039	rs141625332	10	133520755	T	C	0.357121	0.0461791	0.00781843	1.05e-14	33895	0.00197866	67.1957
Disintegrin and metalloproteinase domain-containing protein 8 | Neurology	ukb-ppp-ADAM8-OID21039	rs3008373	10	133247368	C	T	-0.538762	0.0137711	0.918793	1e-200	33895	0.0433147	1534.53
Disintegrin and metalloproteinase domain-containing protein 8 | Neurology	ukb-ppp-ADAM8-OID21039	rs41299432	10	133535875	C	T	-0.269087	0.0327925	0.0147879	2.29e-16	33895	0.00210985	71.6604
Disintegrin and metalloproteinase domain-containing protein 9 | Oncology_II	ukb-ppp-ADAM9-OID31488	rs112392635	8	39066130	G	T	0.206682	0.0250817	0.0236436	1.72e-16	33796	0.00197223	66.7812
Disintegrin and metalloproteinase domain-containing protein 9 | Oncology_II	ukb-ppp-ADAM9-OID31488	rs112991094	8	38958547	T	C	-0.142488	0.0258192	0.0225887	3.42e-08	33796	0.00089651	30.3238
Disintegrin and metalloproteinase domain-containing protein 9 | Oncology_II	ukb-ppp-ADAM9-OID31488	rs117318607	8	39089755	G	A	0.399152	0.0257817	0.0221521	4.59e-54	33796	0.00690228	234.877
Disintegrin and metalloproteinase domain-containing protein 9 | Oncology_II	ukb-ppp-ADAM9-OID31488	rs117392723	8	39365376	T	G	-0.124363	0.0204047	0.0348903	1.1e-09	33796	0.00104158	35.2359
Disintegrin and metalloproteinase domain-containing protein 9 | Oncology_II	ukb-ppp-ADAM9-OID31488	rs141636923	8	39072702	G	A	-0.148166	0.0269995	0.0203515	4.07e-08	33796	0.00087537	29.6083
Disintegrin and metalloproteinase domain-containing protein 9 | Oncology_II	ukb-ppp-ADAM9-OID31488	rs72640004	8	39080587	T	C	-0.115079	0.0190654	0.0394721	1.58e-09	33796	0.0010042	33.9702
A disintegrin and metalloproteinase with thrombospondin motifs 1 | Inflammation_II	ukb-ppp-ADAMTS1-OID30528	rs400852	21	26843740	G	A	0.0484363	0.0088238	0.257298	4.04e-08	32981	0.00089665	29.5972
A disintegrin and metalloproteinase with thrombospondin motifs 13 | Cardiometabolic	ukb-ppp-ADAMTS13-OID20249	rs10901263	9	133326035	A	G	0.158927	0.00848248	0.255567	2.53e-78	34090	0.00961072	330.789
A disintegrin and metalloproteinase with thrombospondin motifs 13 | Cardiometabolic	ukb-ppp-ADAMTS13-OID20249	rs117134959	9	133508935	G	A	0.187194	0.0282156	0.0199133	3.26e-11	34090	0.0013678	46.6893
A disintegrin and metalloproteinase with thrombospondin motifs 13 | Cardiometabolic	ukb-ppp-ADAMTS13-OID20249	rs117993921	9	133131462	T	C	-0.217529	0.0266456	0.0197859	3.25e-16	34090	0.00183544	62.6817
A disintegrin and metalloproteinase with thrombospondin motifs 13 | Cardiometabolic	ukb-ppp-ADAMTS13-OID20249	rs1611115	9	133635393	C	T	0.0683977	0.00921826	0.793892	1.17e-13	34090	0.00153098	52.268
A disintegrin and metalloproteinase with thrombospondin motifs 13 | Cardiometabolic	ukb-ppp-ADAMTS13-OID20249	rs34008151	9	133478465	T	C	-0.135043	0.0221595	0.0298967	1.1e-09	34090	0.00105783	36.0975
A disintegrin and metalloproteinase with thrombospondin motifs 13 | Cardiometabolic	ukb-ppp-ADAMTS13-OID20249	rs4962130	9	133328771	C	T	-1.22647	0.029857	0.0160971	1e-200	34090	0.0476479	1705.48
A disintegrin and metalloproteinase with thrombospondin motifs 15 | Oncology	ukb-ppp-ADAMTS15-OID21275	rs3794132	11	130897857	C	G	0.0786467	0.00808689	0.67513	2.35e-22	33533	0.00271324	91.2251
A disintegrin and metalloproteinase with thrombospondin motifs 15 | Oncology	ukb-ppp-ADAMTS15-OID21275	rs73044885	11	130474168	A	G	0.192702	0.0173208	0.0548853	9.43e-29	33533	0.0038525	129.678
A disintegrin and metalloproteinase with thrombospondin motifs 16 | Cardiometabolic	ukb-ppp-ADAMTS16-OID20089	rs16875213	5	5280338	A	G	-0.0963434	0.0140345	0.0682897	6.66e-12	33043	0.00118116	39.073
A disintegrin and metalloproteinase with thrombospondin motifs 16 | Cardiometabolic	ukb-ppp-ADAMTS16-OID20089	rs16875264	5	5290697	C	T	0.287411	0.0206472	0.0301308	4.78e-44	33043	0.00482793	160.293
A disintegrin and metalloproteinase with thrombospondin motifs 16 | Cardiometabolic	ukb-ppp-ADAMTS16-OID20089	rs40468	5	4982701	G	A	-0.122806	0.00745287	0.338347	5.3e-61	33043	0.00675246	224.625
A disintegrin and metalloproteinase with thrombospondin motifs 16 | Cardiometabolic	ukb-ppp-ADAMTS16-OID20089	rs6555331	5	5154345	C	T	0.0804541	0.00713201	0.454756	1.63e-29	33043	0.00320993	106.401
A disintegrin and metalloproteinase with thrombospondin motifs 4 | Inflammation_II	ukb-ppp-ADAMTS4-OID30471	rs4656993	1	161206347	G	A	-0.118273	0.00765875	0.585738	8.42e-54	32981	0.00678859	225.411
A disintegrin and metalloproteinase with thrombospondin motifs 8 | Oncology	ukb-ppp-ADAMTS8-OID21502	rs117056648	11	130182750	G	A	0.119126	0.019354	0.0410068	7.5e-10	33822	0.00111613	37.7897
A disintegrin and metalloproteinase with thrombospondin motifs 8 | Oncology	ukb-ppp-ADAMTS8-OID21502	rs150289036	11	130259413	T	G	0.140964	0.0257603	0.0221716	4.45e-08	33822	0.0008616	29.1645
A disintegrin and metalloproteinase with thrombospondin motifs 8 | Oncology	ukb-ppp-ADAMTS8-OID21502	rs17139325	11	130319024	C	T	0.215152	0.0227958	0.0279256	3.79e-21	33822	0.00251318	85.2097
A disintegrin and metalloproteinase with thrombospondin motifs 8 | Oncology	ukb-ppp-ADAMTS8-OID21502	rs182462979	11	130396363	T	C	0.390077	0.0417746	0.00846636	9.85e-21	33822	0.00255467	86.6202
A disintegrin and metalloproteinase with thrombospondin motifs 8 | Oncology	ukb-ppp-ADAMTS8-OID21502	rs188303660	11	130402514	T	C	0.362432	0.0456387	0.00827402	2e-15	33822	0.00215571	73.0638
A disintegrin and metalloproteinase with thrombospondin motifs 8 | Oncology	ukb-ppp-ADAMTS8-OID21502	rs55773438	11	130444845	G	A	0.407202	0.0367194	0.0107872	1.41e-28	33822	0.00353874	120.105
A disintegrin and metalloproteinase with thrombospondin motifs 8 | Oncology	ukb-ppp-ADAMTS8-OID21502	rs7130658	11	130388128	C	T	0.433065	0.00967721	0.805016	1e-200	33822	0.0588762	2115.76
ADAMTS-like protein 2 | Cardiometabolic_II	ukb-ppp-ADAMTSL2-OID30370	rs1008250	9	133532712	G	A	0.10608	0.0085307	0.282086	1.68e-35	33924	0.00455775	155.316
ADAMTS-like protein 2 | Cardiometabolic_II	ukb-ppp-ADAMTSL2-OID30370	rs1989787	9	133634290	T	C	-0.0474615	0.0078063	0.348872	1.2e-09	33924	0.0010234	34.7513
ADAMTS-like protein 2 | Cardiometabolic_II	ukb-ppp-ADAMTSL2-OID30370	rs2027962	9	133720519	A	C	-0.055328	0.00768285	0.370608	5.96e-13	33924	0.00142809	48.513
ADAMTS-like protein 4 | Cardiometabolic_II	ukb-ppp-ADAMTSL4-OID30275	rs12044791	1	150276027	C	T	0.306096	0.0434215	0.00781407	1.8e-12	33042	0.00145283	48.0714
ADAMTS-like protein 4 | Cardiometabolic_II	ukb-ppp-ADAMTSL4-OID30275	rs12067556	1	150642059	A	G	0.188563	0.00781546	0.348122	1.3e-128	33042	0.0161377	541.934
ADAMTS-like protein 4 | Cardiometabolic_II	ukb-ppp-ADAMTSL4-OID30275	rs4587566	1	151220702	G	C	-0.337518	0.0258407	0.0215094	5.47e-39	33042	0.00479522	159.198
ADAMTS-like protein 4 | Cardiometabolic_II	ukb-ppp-ADAMTSL4-OID30275	rs6664145	1	150042628	T	C	-0.32893	0.0374558	0.0114364	1.61e-18	33042	0.00244642	81.0279
ADAMTS-like protein 5 | Cardiometabolic_II	ukb-ppp-ADAMTSL5-OID30355	rs197198	19	1505875	C	T	0.325288	0.00759597	0.441194	1e-200	33942	0.0521743	1868.27
ADAMTS-like protein 5 | Cardiometabolic_II	ukb-ppp-ADAMTSL5-OID30355	rs4807927	19	1423200	G	A	0.105299	0.0141641	0.0768285	1.05e-13	33942	0.00157284	53.4661
ADAMTS-like protein 5 | Cardiometabolic_II	ukb-ppp-ADAMTSL5-OID30355	rs60516720	19	1533298	T	C	-0.0567814	0.00959959	0.189737	3.32e-09	33942	0.00099133	33.6793
Alpha-adducin | Inflammation_II	ukb-ppp-ADD1-OID30655	rs1263339	4	2916247	C	G	-0.17659	0.00933079	0.186454	7.04e-80	33187	0.00946054	316.947
Alpha-adducin | Inflammation_II	ukb-ppp-ADD1-OID30655	rs79754580	4	2764943	A	C	0.0453627	0.00805376	0.290912	1.78e-08	33187	0.00084896	28.1968
Adhesion G protein-coupled receptor B3 | Neurology	ukb-ppp-ADGRB3-OID20974	rs112376926	6	69506756	T	G	0.461543	0.0234934	0.0272384	6.3e-86	33372	0.0112887	381.004
Adhesion G protein-coupled receptor B3 | Neurology	ukb-ppp-ADGRB3-OID20974	rs12196744	6	69413668	A	G	-0.248243	0.0452454	0.00717562	4.1e-08	33372	0.00087804	29.3261
Adhesion G protein-coupled receptor B3 | Neurology	ukb-ppp-ADGRB3-OID20974	rs12200055	6	68589636	A	C	-0.507116	0.0112678	0.13567	1e-200	33372	0.0603126	2141.81
Adhesion G protein-coupled receptor B3 | Neurology	ukb-ppp-ADGRB3-OID20974	rs1403923	6	68838314	A	G	-0.391254	0.00973973	0.191504	1e-200	33372	0.0474027	1660.54
Adhesion G protein-coupled receptor B3 | Neurology	ukb-ppp-ADGRB3-OID20974	rs140418332	6	68583745	T	C	-0.233879	0.0324612	0.0147402	5.81e-13	33372	0.00158879	53.1023
Adhesion G protein-coupled receptor B3 | Neurology	ukb-ppp-ADGRB3-OID20974	rs142300612	6	69523527	A	C	-0.338607	0.0247432	0.0271944	1.25e-42	33372	0.00606635	203.67
Adhesion G protein-coupled receptor B3 | Neurology	ukb-ppp-ADGRB3-OID20974	rs147466572	6	69475508	T	C	-0.279432	0.0294672	0.0182702	2.48e-21	33372	0.00280103	93.7329
Adhesion G protein-coupled receptor B3 | Neurology	ukb-ppp-ADGRB3-OID20974	rs147902843	6	68882995	A	G	0.506412	0.0475054	0.00740739	1.56e-26	33372	0.00377115	126.32
Adhesion G protein-coupled receptor B3 | Neurology	ukb-ppp-ADGRB3-OID20974	rs148858078	6	69919895	G	C	-0.216369	0.0297817	0.018446	3.73e-13	33372	0.00169526	56.6669
Adhesion G protein-coupled receptor B3 | Neurology	ukb-ppp-ADGRB3-OID20974	rs76332952	6	69240326	A	G	-0.36527	0.0365847	0.0110572	1.79e-23	33372	0.00291793	97.6562
Adhesion G protein-coupled receptor B3 | Neurology	ukb-ppp-ADGRB3-OID20974	rs78220871	6	69837601	T	C	0.324667	0.0360413	0.0114018	2.09e-19	33372	0.00237629	79.4857
Adhesion G protein-coupled receptor B3 | Neurology	ukb-ppp-ADGRB3-OID20974	rs78514750	6	68735886	C	T	1.09876	0.0229408	0.0287579	1e-200	33372	0.0674404	2413.24
Adhesion G-protein coupled receptor D1 | Inflammation_II	ukb-ppp-ADGRD1-OID30588	rs10773846	12	131103124	C	T	0.232195	0.00722881	0.363626	1e-200	33187	0.0249519	849.217
Adhesion G-protein coupled receptor D1 | Inflammation_II	ukb-ppp-ADGRD1-OID30588	rs116945914	12	131188879	A	G	-0.425413	0.0294917	0.0137403	3.61e-47	33187	0.004905	163.575
Adhesion G-protein coupled receptor D1 | Inflammation_II	ukb-ppp-ADGRD1-OID30588	rs117117232	12	131006913	C	A	-0.405037	0.0360299	0.00927873	2.55e-29	33187	0.00301619	100.395
Adhesion G-protein coupled receptor D1 | Inflammation_II	ukb-ppp-ADGRD1-OID30588	rs118088299	12	131619412	C	A	-0.196511	0.0264711	0.0173902	1.14e-13	33187	0.00131974	43.8535
Adhesion G-protein coupled receptor D1 | Inflammation_II	ukb-ppp-ADGRD1-OID30588	rs79551144	12	130962624	G	A	-0.957406	0.0192108	0.0345578	1e-200	33187	0.0611638	2161.96
Adhesion G protein-coupled receptor E1 | Oncology_II	ukb-ppp-ADGRE1-OID31483	rs147811291	19	7104460	G	A	-0.244031	0.039361	0.0096123	5.65e-10	33796	0.00113384	38.3606
Adhesion G protein-coupled receptor E1 | Oncology_II	ukb-ppp-ADGRE1-OID31483	rs55712503	19	6995181	A	G	-0.0930568	0.00782806	0.340865	1.37e-32	33796	0.0038912	132.013
Adhesion G protein-coupled receptor E1 | Oncology_II	ukb-ppp-ADGRE1-OID31483	rs59055395	19	6873511	C	T	0.443796	0.0117156	0.112525	1e-200	33796	0.0393371	1383.79
Adhesion G protein-coupled receptor E2 | Inflammation	ukb-ppp-ADGRE2-OID20755	rs117132863	19	14497145	T	C	0.123594	0.0160889	0.0535925	1.57e-14	33848	0.00154955	52.5276
Adhesion G protein-coupled receptor E2 | Inflammation	ukb-ppp-ADGRE2-OID20755	rs28366013	19	14381407	A	C	0.181451	0.0130089	0.0958502	3.23e-44	33848	0.00570666	194.256
Adhesion G protein-coupled receptor E2 | Inflammation	ukb-ppp-ADGRE2-OID20755	rs7251607	19	14396179	C	A	0.287087	0.00842229	0.75291	1e-200	33848	0.0306659	1070.75
CD97 antigen | Cardiometabolic	ukb-ppp-ADGRE5-OID20260	rs139113505	19	14388804	T	C	-0.715177	0.0280463	0.0169479	1.98e-143	33898	0.0170431	587.711
CD97 antigen | Cardiometabolic	ukb-ppp-ADGRE5-OID20260	rs139874002	19	14297026	C	G	-0.11304	0.0182072	0.0434824	5.35e-10	33898	0.00106292	36.0671
CD97 antigen | Cardiometabolic	ukb-ppp-ADGRE5-OID20260	rs58881629	19	14375732	G	A	0.22279	0.0150483	0.0616113	1.36e-49	33898	0.00573937	195.665
Adhesion G-protein coupled receptor G1 | Oncology	ukb-ppp-ADGRG1-OID21294	rs71383252	16	57605741	A	G	-0.119513	0.0187476	0.0384081	1.83e-10	33533	0.00105505	35.4143
Adhesion G-protein coupled receptor G1 | Oncology	ukb-ppp-ADGRG1-OID21294	rs733464	16	57648363	T	C	0.0710144	0.00735137	0.406603	4.46e-22	33533	0.00243354	81.7981
All-trans-retinol dehydrogenase | Inflammation_II	ukb-ppp-ADH1B-OID30612	rs1229984	4	99318162	C	T	0.24475	0.0248901	0.97728	8.1e-23	33187	0.00266013	88.5118
All-trans-retinol dehydrogenase | Inflammation_II	ukb-ppp-ADH1B-OID30612	rs190913833	4	99113626	A	T	-0.333097	0.0419904	0.00861998	2.14e-15	33187	0.00189635	63.0498
All-trans-retinol dehydrogenase [NAD | Cardiometabolic	ukb-ppp-ADH4-OID20117	rs1800759	4	99144358	G	T	0.130044	0.00746332	0.613069	5.38e-68	33043	0.00802331	267.242
Adiponectin | Inflammation_II	ukb-ppp-ADIPOQ-OID30748	rs143257534	3	186834099	T	C	-0.614829	0.0204078	0.0259864	2.14e-199	33995	0.0191359	663.179
Adiponectin | Inflammation_II	ukb-ppp-ADIPOQ-OID30748	rs17366653	3	186853027	C	T	-0.637287	0.0361774	0.00946379	1.87e-69	33995	0.0076144	260.822
Adiponectin | Inflammation_II	ukb-ppp-ADIPOQ-OID30748	rs56211697	3	186712208	T	C	0.12772	0.010033	0.123454	4.03e-37	33995	0.00353043	120.435
Adiponectin | Inflammation_II	ukb-ppp-ADIPOQ-OID30748	rs77772668	3	186829071	T	C	-0.145515	0.0242551	0.019112	1.98e-09	33995	0.00079391	27.0088
ADM | Oncology	ukb-ppp-ADM-OID21467	rs7926490	11	10336912	T	C	0.159271	0.00705197	0.472363	6.04e-113	33966	0.0126449	434.971
Actin filament-associated protein 1 | Inflammation_II	ukb-ppp-AFAP1-OID30569	rs116794593	4	7660114	T	G	0.311413	0.0261381	0.0224174	9.99e-33	33187	0.00425052	141.656
Actin filament-associated protein 1 | Inflammation_II	ukb-ppp-AFAP1-OID30569	rs138169773	4	7840154	T	C	-0.363048	0.0340118	0.0133778	1.34e-26	33187	0.00347931	115.864
Actin filament-associated protein 1 | Inflammation_II	ukb-ppp-AFAP1-OID30569	rs149816740	4	8047103	T	G	0.347952	0.038033	0.011135	5.76e-20	33187	0.00266622	88.715
Actin filament-associated protein 1 | Inflammation_II	ukb-ppp-AFAP1-OID30569	rs16841175	4	7773372	T	C	-0.391342	0.00956045	0.201586	1e-200	33187	0.0492982	1720.79
Actin filament-associated protein 1 | Inflammation_II	ukb-ppp-AFAP1-OID30569	rs2292735	4	7966148	A	G	-0.244277	0.0146539	0.0744279	2.17e-62	33187	0.00822131	275.086
Actin filament-associated protein 1 | Inflammation_II	ukb-ppp-AFAP1-OID30569	rs34786658	4	7725572	G	A	0.323838	0.00765794	0.50904	1e-200	33187	0.0524184	1835.73
Actin filament-associated protein 1 | Inflammation_II	ukb-ppp-AFAP1-OID30569	rs35920302	4	7881660	A	G	-0.279322	0.0287731	0.0182312	2.79e-22	33187	0.00279296	92.944
Afamin | Inflammation_II	ukb-ppp-AFM-OID30741	rs13132712	4	73480179	C	T	0.336036	0.0262031	0.979125	1.2e-37	33995	0.004616	157.64
Afamin | Inflammation_II	ukb-ppp-AFM-OID30741	rs148208728	4	73427413	C	T	0.2201	0.0247411	0.0234188	5.78e-19	33995	0.00221586	75.4911
Alpha-fetoprotein | Neurology	ukb-ppp-AFP-OID20978	rs12506899	4	73453566	G	T	-0.186045	0.00713109	0.396859	4.83e-150	33307	0.0165699	561.16
Alpha-fetoprotein | Neurology	ukb-ppp-AFP-OID20978	rs7692425	4	73193271	A	T	-0.27447	0.0179462	0.0399596	8.38e-53	33307	0.00578003	193.623
Advanced glycosylation end product-specific receptor | Inflammation	ukb-ppp-AGER-OID20756	rs204993	6	32187804	G	A	-0.16995	0.00787367	0.319897	2.51e-103	33578	0.0125677	427.345
Advanced glycosylation end product-specific receptor | Inflammation	ukb-ppp-AGER-OID20756	rs9266050	6	31351268	A	G	-0.122548	0.0122577	0.119329	1.56e-23	33578	0.00315647	106.317
Anterior gradient protein 2 homolog | Neurology	ukb-ppp-AGR2-OID20896	rs7807123	7	16816925	T	C	0.107279	0.00773052	0.566428	8.68e-44	32733	0.00565282	186.074
Agrin | Inflammation	ukb-ppp-AGRN-OID20786	rs112904239	1	1186177	T	C	-0.189573	0.0200037	0.0384704	2.62e-21	33848	0.00265872	90.2269
Agrin | Inflammation	ukb-ppp-AGRN-OID20786	rs2465141	1	1016184	G	A	-0.292268	0.00754993	0.394076	1e-200	33848	0.0407935	1439.41
Agouti-related protein | Inflammation	ukb-ppp-AGRP-OID20658	rs16957040	16	66825659	T	C	-0.147956	0.024699	0.0229095	2.09e-09	34049	0.00098004	33.4003
Agouti-related protein | Inflammation	ukb-ppp-AGRP-OID20658	rs28765128	16	67418776	T	C	0.0823002	0.0126587	0.093293	7.95e-11	34049	0.0011459	39.0593
Agouti-related protein | Inflammation	ukb-ppp-AGRP-OID20658	rs77115810	16	67441899	A	G	-0.259008	0.0301088	0.0153025	7.81e-18	34049	0.00202172	68.973
Angiotensinogen | Inflammation_II	ukb-ppp-AGT-OID30709	rs11568019	1	230714949	T	A	-0.153401	0.0151943	0.0664017	5.76e-24	33985	0.0029176	99.4389
Angiotensinogen | Inflammation_II	ukb-ppp-AGT-OID30709	rs12046036	1	230676583	T	C	0.462989	0.0113573	0.124048	1e-200	33985	0.0465845	1660.43
Angiotensinogen | Inflammation_II	ukb-ppp-AGT-OID30709	rs6672758	1	230167766	T	C	-0.0792375	0.0093574	0.798262	2.5e-17	33985	0.0020222	68.8598
Angiotensinogen | Inflammation_II	ukb-ppp-AGT-OID30709	rs7553239	1	230781767	G	A	0.12849	0.00954784	0.189098	2.78e-41	33985	0.00506319	172.938
Serine--pyruvate aminotransferase | Cardiometabolic	ukb-ppp-AGXT-OID20139	rs55649245	2	240854128	A	G	-0.287678	0.00802437	0.310011	1e-200	33693	0.0354048	1236.61
Adenosylhomocysteinase | Cardiometabolic	ukb-ppp-AHCY-OID20199	rs143272538	20	34022238	T	C	-1.33701	0.0310903	0.0156169	1e-200	33693	0.0549615	1959.4
Adenosylhomocysteinase | Cardiometabolic	ukb-ppp-AHCY-OID20199	rs147689947	20	33342667	A	G	-0.25147	0.0402482	0.00971975	4.16e-10	33693	0.00121735	41.0637
Adenosylhomocysteinase | Cardiometabolic	ukb-ppp-AHCY-OID20199	rs2378254	20	34695845	A	G	-0.0456646	0.0078665	0.35549	6.44e-09	33693	0.00095553	32.2237
Neuroblast differentiation-associated protein AHNAK | Cardiometabolic_II	ukb-ppp-AHNAK-OID30260	rs74853209	11	62529129	C	T	-0.473173	0.0224177	0.0280249	6.84e-99	33042	0.0121975	407.98
Protein AHNAK2 | Cardiometabolic_II	ukb-ppp-AHNAK2-OID30244	rs11620866	14	105116589	G	C	-0.0879116	0.00885401	0.24086	3.11e-23	33042	0.00282624	93.6436
Protein AHNAK2 | Cardiometabolic_II	ukb-ppp-AHNAK2-OID30244	rs9805957	14	104970720	C	A	0.215521	0.00790973	0.642451	1.78e-163	33042	0.0213395	720.432
Alpha-2-HS-glycoprotein | Inflammation_II	ukb-ppp-AHSG-OID30706	rs11918665	3	186495995	G	A	0.351315	0.0110432	0.862857	1e-200	33985	0.0292103	1022.52
Alpha-2-HS-glycoprotein | Inflammation_II	ukb-ppp-AHSG-OID30706	rs4686784	3	186516075	T	G	0.438829	0.00886466	0.760924	1e-200	33985	0.0700645	2560.39
Alpha-2-HS-glycoprotein | Inflammation_II	ukb-ppp-AHSG-OID30706	rs61211338	3	186756732	C	G	0.158401	0.0125793	0.0995682	2.33e-36	33985	0.00449901	153.581
Alpha-2-HS-glycoprotein | Inflammation_II	ukb-ppp-AHSG-OID30706	rs6444191	3	186981822	G	A	-0.0548927	0.0077105	0.400647	1.09e-12	33985	0.00144712	49.2487
Alpha-hemoglobin-stabilizing protein | Neurology	ukb-ppp-AHSP-OID21078	rs72790561	16	31526303	A	C	0.117633	0.0199204	0.034542	3.52e-09	33620	0.00092293	31.0558
Allograft inflammatory factor 1 | Oncology	ukb-ppp-AIF1-OID21234	rs2261033	6	31635814	G	A	-0.111464	0.00775419	0.430668	7.46e-47	32907	0.00609267	201.708
Allograft inflammatory factor 1-like | Cardiometabolic_II	ukb-ppp-AIF1L-OID30204	rs10901347	9	131080795	G	A	-0.156571	0.0078364	0.398898	8.22e-89	33042	0.0117561	393.042
Allograft inflammatory factor 1-like | Cardiometabolic_II	ukb-ppp-AIF1L-OID30204	rs7856365	9	131059539	A	G	-0.310504	0.00828445	0.684455	1e-200	33042	0.0416457	1435.77
A-kinase anchor protein 12 | Inflammation_II	ukb-ppp-AKAP12-OID30571	rs1555104	6	151292905	C	T	-0.113963	0.0179964	0.952334	2.41e-10	33187	0.00117911	39.1751
Aldo-keto reductase family 1 member B1 | Oncology	ukb-ppp-AKR1B1-OID21244	rs2229542	7	134450869	C	T	-0.586504	0.0333472	0.0135078	3.05e-69	32907	0.00916749	304.447
Aldo-keto reductase family 1 member C4 | Cardiometabolic	ukb-ppp-AKR1C4-OID20062	rs11253048	10	5219196	G	A	-0.068129	0.0101002	0.177002	1.53e-11	33043	0.00135229	44.7416
Aflatoxin B1 aldehyde reductase member 4 | Inflammation_II	ukb-ppp-AKR7L-OID30488	rs12404783	1	19409391	C	A	0.0627152	0.00904695	0.232206	4.14e-12	32981	0.00140247	46.317
Aflatoxin B1 aldehyde reductase member 4 | Inflammation_II	ukb-ppp-AKR7L-OID30488	rs59622577	1	19282519	T	C	-0.316627	0.012902	0.097373	5.41e-133	32981	0.0176227	591.605
RAC-gamma serine/threonine-protein kinase | Oncology	ukb-ppp-AKT3-OID21197	rs4515770	1	243523611	C	T	0.0647252	0.00927641	0.217936	3.01e-12	32734	0.00142807	46.8103
CD166 antigen | Cardiometabolic	ukb-ppp-ALCAM-OID20273	rs114487521	3	105354234	T	G	0.264683	0.0243765	0.0211451	1.83e-27	34090	0.00290008	99.1455
CD166 antigen | Cardiometabolic	ukb-ppp-ALCAM-OID20273	rs183258379	3	105510233	T	G	-0.298584	0.038417	0.00823877	7.71e-15	34090	0.00145691	49.7356
CD166 antigen | Cardiometabolic	ukb-ppp-ALCAM-OID20273	rs34926152	3	105545332	T	G	-0.30284	0.0159911	0.0485333	5.54e-80	34090	0.00847013	291.196
CD166 antigen | Cardiometabolic	ukb-ppp-ALCAM-OID20273	rs7647426	3	105366146	G	C	0.1595	0.0207631	0.0285811	1.57e-14	34090	0.00141266	48.2228
Aldehyde dehydrogenase, dimeric NADP-preferring | Inflammation	ukb-ppp-ALDH3A1-OID20512	rs140206542	17	20398680	A	T	0.134234	0.0093035	0.19347	3.43e-47	33593	0.00562327	189.96
Aldehyde dehydrogenase, dimeric NADP-preferring | Inflammation	ukb-ppp-ALDH3A1-OID20512	rs78391389	17	19812269	C	T	0.163331	0.0166094	0.0512458	8.06e-23	33593	0.00259406	87.3635
Aldehyde dehydrogenase, dimeric NADP-preferring | Inflammation	ukb-ppp-ALDH3A1-OID20512	rs8081130	17	19699747	A	G	0.350288	0.0076473	0.63188	1e-200	33593	0.0570827	2033.55
Succinate-semialdehyde dehydrogenase, mitochondrial | Neurology_II	ukb-ppp-ALDH5A1-OID31047	rs115456891	6	24436976	T	C	-0.237443	0.0365701	0.0113201	8.42e-11	33874	0.00126199	42.8
Succinate-semialdehyde dehydrogenase, mitochondrial | Neurology_II	ukb-ppp-ALDH5A1-OID31047	rs2744581	6	24502256	G	A	-0.141489	0.00761857	0.518923	5.45e-77	33874	0.00999523	341.977
Alkaline phosphatase, placental type | Oncology	ukb-ppp-ALPP-OID21383	rs115141377	2	232214999	A	G	0.249836	0.0243274	0.0237756	9.65e-25	33533	0.00289748	97.4379
Alkaline phosphatase, placental type | Oncology	ukb-ppp-ALPP-OID21383	rs11682750	2	232349152	G	C	-0.324803	0.00836132	0.265458	1e-200	33533	0.0411417	1438.71
Alkaline phosphatase, placental type | Oncology	ukb-ppp-ALPP-OID21383	rs140148638	2	232581244	A	G	0.249447	0.0324304	0.0147184	1.45e-14	33533	0.00180471	60.6232
Alkaline phosphatase, placental type | Oncology	ukb-ppp-ALPP-OID21383	rs141735273	2	232211802	A	G	0.209556	0.0199793	0.0370843	9.74e-26	33533	0.00313623	105.492
Alkaline phosphatase, placental type | Oncology	ukb-ppp-ALPP-OID21383	rs2853368	2	232452480	G	A	0.320036	0.00818003	0.299358	1e-200	33533	0.042965	1505.34
Alkaline phosphatase, placental type | Oncology	ukb-ppp-ALPP-OID21383	rs73000817	2	231914445	A	G	0.0531116	0.00937714	0.194923	1.48e-08	33533	0.00088534	29.7126
Ameloblastin | Inflammation	ukb-ppp-AMBN-OID20437	rs1490481	4	70395591	T	C	0.0769408	0.00857311	0.716707	2.84e-19	33084	0.00240392	79.7183
Protein AMBP [Cleaved into: Alpha-1-microglobulin | Oncology	ukb-ppp-AMBP-OID21413	rs113974644	9	114331793	C	T	-0.055772	0.00826728	0.264511	1.52e-11	33908	0.00121027	41.0851
Protein AMBP [Cleaved into: Alpha-1-microglobulin | Oncology	ukb-ppp-AMBP-OID21413	rs141738059	9	114069727	C	T	0.41237	0.0320336	0.0123865	6.38e-38	33908	0.00416044	141.653
Protein AMBP [Cleaved into: Alpha-1-microglobulin | Oncology	ukb-ppp-AMBP-OID21413	rs3762058	9	114080053	T	C	0.116696	0.0166572	0.0486241	2.46e-12	33908	0.00125993	42.773
Protein AMBP [Cleaved into: Alpha-1-microglobulin | Oncology	ukb-ppp-AMBP-OID21413	rs72759050	9	114058047	A	T	-0.214171	0.0219302	0.0272316	1.58e-22	33908	0.00243015	82.5976
E3 ubiquitin-protein ligase AMFR | Neurology	ukb-ppp-AMFR-OID20806	rs13330457	16	56423421	T	A	-0.0513435	0.00896611	0.248285	1.03e-08	32922	0.00098402	32.4259
Amphoterin-induced protein 1 | Neurology_II	ukb-ppp-AMIGO1-OID30881	rs2570972	1	109509517	G	A	0.0458459	0.00779674	0.522258	4.1e-09	33017	0.00104884	34.6638
Amphoterin-induced protein 2 | Oncology	ukb-ppp-AMIGO2-OID21370	rs1917661	12	47108636	T	C	-0.0649885	0.0107369	0.85493	1.42e-09	33533	0.00104764	35.1652
Amphoterin-induced protein 2 | Oncology	ukb-ppp-AMIGO2-OID21370	rs4768144	12	47215275	C	T	0.11646	0.0081965	0.304313	8.11e-46	33533	0.00574272	193.671
Protein amnionless [Cleaved into: Soluble protein amnionless] | Inflammation	ukb-ppp-AMN-OID20492	rs138374750	14	103192069	A	G	0.391652	0.0287394	0.019253	2.74e-42	33084	0.00579277	192.753
Protein amnionless [Cleaved into: Soluble protein amnionless] | Inflammation	ukb-ppp-AMN-OID20492	rs139029213	14	102753523	G	A	-0.171832	0.0291246	0.0179472	3.64e-09	33084	0.00104081	34.4678
Protein amnionless [Cleaved into: Soluble protein amnionless] | Inflammation	ukb-ppp-AMN-OID20492	rs142283868	14	103322049	A	G	-0.233851	0.0327927	0.0146084	9.95e-13	33084	0.00157442	52.167
Protein amnionless [Cleaved into: Soluble protein amnionless] | Inflammation	ukb-ppp-AMN-OID20492	rs145444215	14	102792569	A	G	-0.259723	0.0241148	0.0265134	4.76e-27	33084	0.00348214	115.599
Protein amnionless [Cleaved into: Soluble protein amnionless] | Inflammation	ukb-ppp-AMN-OID20492	rs1803188	14	103137357	A	T	0.259555	0.0240424	0.0272929	3.61e-27	33084	0.00357701	118.76
Protein amnionless [Cleaved into: Soluble protein amnionless] | Inflammation	ukb-ppp-AMN-OID20492	rs183344017	14	102825575	T	C	0.327239	0.0348646	0.0127198	6.23e-21	33084	0.00268956	89.2159
Protein amnionless [Cleaved into: Soluble protein amnionless] | Inflammation	ukb-ppp-AMN-OID20492	rs2295828	14	102922662	C	T	0.675455	0.00839659	0.469753	1e-200	33084	0.227285	9730.68
Protein amnionless [Cleaved into: Soluble protein amnionless] | Inflammation	ukb-ppp-AMN-OID20492	rs34334082	14	102984621	A	G	-0.441266	0.0212829	0.0340587	1.73e-95	33084	0.0128118	429.34
Protein amnionless [Cleaved into: Soluble protein amnionless] | Inflammation	ukb-ppp-AMN-OID20492	rs34341375	14	102736603	A	C	0.344301	0.0279835	0.0209126	8.65e-35	33084	0.00485441	161.377
Protein amnionless [Cleaved into: Soluble protein amnionless] | Inflammation	ukb-ppp-AMN-OID20492	rs72702761	14	102680972	T	C	0.388062	0.0418716	0.00849353	1.9e-20	33084	0.00253639	84.1222
Protein amnionless [Cleaved into: Soluble protein amnionless] | Inflammation	ukb-ppp-AMN-OID20492	rs74621835	14	101962712	A	G	0.185532	0.0298237	0.016837	4.94e-10	33084	0.00113961	37.7437
Angiomotin-like protein 2 | Oncology_II	ukb-ppp-AMOTL2-OID31351	rs1353778	3	134369601	T	A	0.0610168	0.00781582	0.612658	5.86e-15	33651	0.00176702	59.5637
AMP deaminase 3 | Neurology_II	ukb-ppp-AMPD3-OID31139	rs117302185	11	10459632	C	A	-0.608213	0.024072	0.024695	7.48e-141	33853	0.0178193	614.145
AMP deaminase 3 | Neurology_II	ukb-ppp-AMPD3-OID31139	rs61891766	11	10318532	A	G	-0.257948	0.0303531	0.0158681	1.92e-17	33853	0.00207813	70.4932
AMP deaminase 3 | Neurology_II	ukb-ppp-AMPD3-OID31139	rs75317269	11	10525176	T	C	0.119626	0.0217047	0.0309277	3.56e-08	33853	0.0008578	29.0622
AMP deaminase 3 | Neurology_II	ukb-ppp-AMPD3-OID31139	rs79057673	11	10456722	C	G	-0.37818	0.0257316	0.0207693	6.73e-49	33853	0.00581747	198.079
Alpha-amylase 1A_Alpha-amylase 1B_Alpha-amylase 1C | Inflammation_II	ukb-ppp-AMY1A_AMY1B_AMY1C-OID30707	rs115741229	1	104416191	A	G	-0.402876	0.0323425	0.015468	1.29e-35	31804	0.00494353	157.995
Alpha-amylase 1A_Alpha-amylase 1B_Alpha-amylase 1C | Inflammation_II	ukb-ppp-AMY1A_AMY1B_AMY1C-OID30707	rs12134741	1	103514206	A	C	-0.263048	0.0446092	0.00813178	3.71e-09	31804	0.00111619	35.5369
Alpha-amylase 1A_Alpha-amylase 1B_Alpha-amylase 1C | Inflammation_II	ukb-ppp-AMY1A_AMY1B_AMY1C-OID30707	rs142394676	1	104238114	C	T	0.19036	0.0305693	0.0184771	4.75e-10	31804	0.00131436	41.8544
Alpha-amylase 1A_Alpha-amylase 1B_Alpha-amylase 1C | Inflammation_II	ukb-ppp-AMY1A_AMY1B_AMY1C-OID30707	rs17017163	1	104033390	C	G	0.154951	0.0263967	0.0240545	4.36e-09	31804	0.0011273	35.8909
Alpha-amylase 1A_Alpha-amylase 1B_Alpha-amylase 1C | Inflammation_II	ukb-ppp-AMY1A_AMY1B_AMY1C-OID30707	rs185455864	1	103471966	A	C	0.401289	0.0420414	0.010066	1.36e-21	31804	0.00320928	102.39
Alpha-amylase 1A_Alpha-amylase 1B_Alpha-amylase 1C | Inflammation_II	ukb-ppp-AMY1A_AMY1B_AMY1C-OID30707	rs2646700	1	104420585	G	A	0.164655	0.0227844	0.969462	4.95e-13	31804	0.00160528	51.1332
Alpha-amylase 1A_Alpha-amylase 1B_Alpha-amylase 1C | Inflammation_II	ukb-ppp-AMY1A_AMY1B_AMY1C-OID30707	rs4344361	1	103493407	C	T	0.524205	0.0135431	0.09278	1e-200	31804	0.0462593	1542.49
Alpha-amylase 1A_Alpha-amylase 1B_Alpha-amylase 1C | Inflammation_II	ukb-ppp-AMY1A_AMY1B_AMY1C-OID30707	rs4847148	1	103907224	A	C	-0.393303	0.0322468	0.0152934	3.24e-34	31804	0.00465903	148.86
Alpha-amylase 1A_Alpha-amylase 1B_Alpha-amylase 1C | Inflammation_II	ukb-ppp-AMY1A_AMY1B_AMY1C-OID30707	rs544149998	1	103885680	G	A	0.274254	0.035902	0.0134489	2.19e-14	31804	0.00199592	63.6011
Alpha-amylase 1A_Alpha-amylase 1B_Alpha-amylase 1C | Inflammation_II	ukb-ppp-AMY1A_AMY1B_AMY1C-OID30707	rs77395797	1	103869827	T	C	-0.514456	0.0344815	0.0129229	2.45e-50	31804	0.00675208	216.189
Pancreatic alpha-amylase | Cardiometabolic	ukb-ppp-AMY2A-OID20333	rs192796270	1	102768618	T	C	0.161403	0.0254727	0.0241091	2.35e-10	32101	0.00122584	39.3967
Pancreatic alpha-amylase | Cardiometabolic	ukb-ppp-AMY2A-OID20333	rs1932471	1	104131536	A	C	-0.168855	0.00791031	0.418415	4.23e-101	32101	0.0138765	451.688
Pancreatic alpha-amylase | Cardiometabolic	ukb-ppp-AMY2A-OID20333	rs72688875	1	103235216	T	C	0.21481	0.0111789	0.14107	2.74e-82	32101	0.0111823	363
Pancreatic alpha-amylase | Cardiometabolic	ukb-ppp-AMY2A-OID20333	rs72692398	1	103481378	T	C	-0.371573	0.00896991	0.250741	1e-200	32101	0.0518771	1756.32
Pancreatic alpha-amylase | Cardiometabolic	ukb-ppp-AMY2A-OID20333	rs72985866	1	104046315	A	G	0.385526	0.0459664	0.00809175	4.98e-17	32101	0.00238589	76.768
Alpha-amylase 2B | Cardiometabolic	ukb-ppp-AMY2B-OID20340	rs1932471	1	104131536	A	C	-0.169286	0.00805881	0.418588	5.74e-98	31042	0.013949	439.102
Alpha-amylase 2B | Cardiometabolic	ukb-ppp-AMY2B-OID20340	rs72688875	1	103235216	T	C	0.220699	0.0114071	0.140843	2.14e-83	31042	0.011788	370.263
Alpha-amylase 2B | Cardiometabolic	ukb-ppp-AMY2B-OID20340	rs72692398	1	103481378	T	C	-0.3649	0.00913779	0.251141	1e-200	31042	0.0500836	1636.56
Alpha-amylase 2B | Cardiometabolic	ukb-ppp-AMY2B-OID20340	rs72985866	1	104046315	A	G	0.442361	0.0468782	0.00806676	3.86e-21	31042	0.00313159	97.51
Alpha-amylase 2B | Cardiometabolic	ukb-ppp-AMY2B-OID20340	rs77135783	1	102769370	T	C	0.150285	0.0259454	0.0241245	6.94e-09	31042	0.00106344	33.0444
Angiogenin | Cardiometabolic	ukb-ppp-ANG-OID20403	rs2873965	14	20725162	C	T	-0.0759262	0.00729462	0.554471	2.27e-25	33541	0.00284818	95.7981
Angiogenin | Cardiometabolic	ukb-ppp-ANG-OID20403	rs4981311	14	20674854	A	G	0.587708	0.0102177	0.154822	1e-200	33541	0.0903928	3332.96
Angiogenin | Cardiometabolic	ukb-ppp-ANG-OID20403	rs56067458	14	20628596	T	C	-0.130357	0.0139392	0.076114	8.61e-21	33541	0.00238991	80.3472
Angiogenin | Cardiometabolic	ukb-ppp-ANG-OID20403	rs61976936	14	20785521	A	G	-0.166229	0.0295972	0.0156479	1.95e-08	33541	0.00085124	28.5739
Angiopoietin-1 | Inflammation	ukb-ppp-ANGPT1-OID20740	rs1319745	8	107073998	G	T	0.0560846	0.00775484	0.366072	4.75e-13	33537	0.0014599	49.0294
Angiopoietin-1 | Inflammation	ukb-ppp-ANGPT1-OID20740	rs147187831	8	107425152	G	C	0.105975	0.0183317	0.043381	7.43e-09	33537	0.00093213	31.2881
Angiopoietin-2 | Oncology	ukb-ppp-ANGPT2-OID21463	rs1968586	8	6421990	T	C	-0.156687	0.00780439	0.355439	1.18e-89	33966	0.0112493	386.418
Angiopoietin-2 | Oncology	ukb-ppp-ANGPT2-OID21463	rs2959812	8	6533781	G	A	-0.140484	0.008208	0.720229	1.14e-65	33966	0.00795348	272.298
Angiopoietin-2 | Oncology	ukb-ppp-ANGPT2-OID21463	rs73184454	8	6623373	A	G	0.0903131	0.0141935	0.0738684	1.98e-10	33966	0.001116	37.9461
Angiopoietin-related protein 1 | Cardiometabolic	ukb-ppp-ANGPTL1-OID20211	rs12753251	1	178560763	A	G	-0.284166	0.00751466	0.534054	1e-200	33118	0.0401879	1386.59
Angiopoietin-related protein 1 | Cardiometabolic	ukb-ppp-ANGPTL1-OID20211	rs16852390	1	178054508	A	G	-0.072688	0.0113574	0.127948	1.55e-10	33118	0.00117905	39.0914
Angiopoietin-related protein 1 | Cardiometabolic	ukb-ppp-ANGPTL1-OID20211	rs871632	1	178934631	C	T	0.214752	0.0084165	0.283205	1.32e-143	33118	0.0187241	631.898
Angiopoietin-related protein 2 | Inflammation	ukb-ppp-ANGPTL2-OID20726	rs571858	9	126930553	G	A	-0.0548668	0.00818204	0.720972	2e-11	33720	0.0012112	40.8887
Angiopoietin-related protein 3 | Cardiometabolic	ukb-ppp-ANGPTL3-OID20407	rs11807161	1	62988926	T	C	-0.0425817	0.00752009	0.381136	1.49e-08	33671	0.00085536	28.8239
Angiopoietin-related protein 3 | Cardiometabolic	ukb-ppp-ANGPTL3-OID20407	rs192243749	1	62141559	A	C	0.227149	0.0370205	0.00930995	8.48e-10	33671	0.00095178	32.076
Angiopoietin-related protein 3 | Cardiometabolic	ukb-ppp-ANGPTL3-OID20407	rs2012767	1	62417463	C	T	0.221353	0.0355718	0.0102847	4.89e-10	33671	0.00099748	33.6176
Angiopoietin-related protein 3 | Cardiometabolic	ukb-ppp-ANGPTL3-OID20407	rs626787	1	62435572	G	C	-0.288744	0.00724519	0.354457	1e-200	33671	0.0381544	1335.58
Angiopoietin-related protein 4 | Inflammation	ukb-ppp-ANGPTL4-OID20703	rs2278236	19	8366697	A	G	0.279904	0.00751661	0.514287	1e-200	33784	0.0391411	1376.13
Angiopoietin-related protein 4 | Inflammation	ukb-ppp-ANGPTL4-OID20703	rs2967614	19	8393261	A	G	0.0478608	0.00775469	0.607256	6.75e-10	33784	0.00109263	36.9514
Angiopoietin-related protein 7 | Oncology	ukb-ppp-ANGPTL7-OID21412	rs12074336	1	11430857	G	T	-0.360382	0.0199643	0.0352853	7.7e-73	33966	0.00884197	302.988
Angiopoietin-related protein 7 | Oncology	ukb-ppp-ANGPTL7-OID21412	rs1884429	1	11052779	C	T	0.361523	0.00869344	0.765559	1e-200	33966	0.0469153	1671.87
Angiopoietin-related protein 7 | Oncology	ukb-ppp-ANGPTL7-OID21412	rs4263998	1	11604156	T	C	-0.155376	0.0154439	0.0675651	8.25e-24	33966	0.00304186	103.629
Ankyrin repeat and MYND domain-containing protein 2 | Inflammation_II	ukb-ppp-ANKMY2-OID30518	rs4719474	7	16637330	A	C	0.081885	0.00800392	0.376146	1.45e-24	32981	0.00314687	104.108
Ankyrin repeat domain-containing protein 54 | Oncology	ukb-ppp-ANKRD54-OID21162	rs35496925	22	38028600	G	A	0.143104	0.0160721	0.0593553	5.39e-19	32907	0.00228675	75.418
Aminopeptidase N | Cardiometabolic	ukb-ppp-ANPEP-OID20350	rs11857014	15	89530308	T	C	-0.07399	0.00776254	0.394807	1.55e-21	33745	0.0026161	88.5067
Aminopeptidase N | Cardiometabolic	ukb-ppp-ANPEP-OID20350	rs1966720	15	89826522	C	T	0.253246	0.008366	0.282761	1e-200	33745	0.0260135	901.217
Aminopeptidase N | Cardiometabolic	ukb-ppp-ANPEP-OID20350	rs28698386	15	89783995	T	C	-0.349816	0.00754613	0.519361	1e-200	33745	0.0610939	2195.63
Annexin A10 | Neurology	ukb-ppp-ANXA10-OID20886	rs11936562	4	168155041	G	A	0.0503908	0.0076996	0.598234	5.97e-11	32922	0.00122061	40.2316
Annexin A11 | Inflammation	ukb-ppp-ANXA11-OID20583	rs2784773	10	80160044	C	T	0.0662676	0.00788898	0.644151	4.46e-17	33657	0.0020132	67.8908
Annexin A2 | Cardiometabolic_II	ukb-ppp-ANXA2-OID30263	rs143857439	15	60218783	G	T	-0.172438	0.0300129	0.017622	9.17e-09	32531	0.00102951	33.5234
Annexin A2 | Cardiometabolic_II	ukb-ppp-ANXA2-OID30263	rs145847883	15	60714427	T	C	0.224018	0.0224763	0.0337511	2.13e-23	32531	0.0032732	106.824
Annexin A2 | Cardiometabolic_II	ukb-ppp-ANXA2-OID30263	rs190776828	15	60522854	A	G	-0.187966	0.0198404	0.0423183	2.7e-21	32531	0.00286377	93.4231
Annexin A2 | Cardiometabolic_II	ukb-ppp-ANXA2-OID30263	rs67827628	15	60390021	C	T	0.604168	0.0110812	0.135686	1e-200	32531	0.0856154	3045.75
Annexin A2 | Cardiometabolic_II	ukb-ppp-ANXA2-OID30263	rs72744887	15	60344777	G	A	0.134232	0.0125524	0.105829	1.09e-26	32531	0.0034101	111.307
Annexin A2 | Cardiometabolic_II	ukb-ppp-ANXA2-OID30263	rs9920880	15	60704165	C	T	0.126979	0.014539	0.0739802	2.46e-18	32531	0.00220917	72.0213
Annexin A3 | Neurology	ukb-ppp-ANXA3-OID21036	rs17003342	4	78545837	T	G	-0.0906377	0.00773751	0.638049	1.08e-31	33895	0.00379447	129.096
Annexin A4 | Cardiometabolic	ukb-ppp-ANXA4-OID20123	rs56398743	2	69791140	C	A	0.057062	0.00932264	0.204768	9.31e-10	33509	0.00106042	35.5694
Annexin A5 | Neurology	ukb-ppp-ANXA5-OID20810	rs2306411	4	121677480	G	A	-0.116734	0.00845178	0.291401	2.16e-43	32861	0.00562751	185.961
Amiloride-sensitive amine oxidase [copper-containing] | Inflammation	ukb-ppp-AOC1-OID20452	rs1049742	7	150857465	T	C	0.495049	0.0140843	0.0810059	1e-200	33084	0.0364885	1252.83
Amiloride-sensitive amine oxidase [copper-containing] | Inflammation	ukb-ppp-AOC1-OID20452	rs11768123	7	150902759	C	T	-0.0632227	0.0109456	0.147111	7.65e-09	33084	0.00100303	33.2155
Membrane primary amine oxidase | Cardiometabolic	ukb-ppp-AOC3-OID20389	rs12948911	17	42446588	T	C	-0.377035	0.00927326	0.188667	1e-200	33809	0.04352	1538.22
Membrane primary amine oxidase | Cardiometabolic	ukb-ppp-AOC3-OID20389	rs141836654	17	42308410	A	G	0.162205	0.0260312	0.0210738	4.63e-10	33809	0.00108555	36.7392
Membrane primary amine oxidase | Cardiometabolic	ukb-ppp-AOC3-OID20389	rs73307798	17	41932542	G	T	0.10947	0.00961247	0.172421	4.78e-30	33809	0.00341995	116.015
Membrane primary amine oxidase | Cardiometabolic	ukb-ppp-AOC3-OID20389	rs76305463	17	42864869	C	A	-0.727222	0.0281339	0.0178104	2.52e-147	33809	0.0185026	637.31
Membrane primary amine oxidase | Cardiometabolic	ukb-ppp-AOC3-OID20389	rs76844890	17	42891452	T	G	-0.293126	0.0255048	0.0205271	1.43e-30	33809	0.00345508	117.211
AP-1 complex subunit gamma-like 2 | Oncology_II	ukb-ppp-AP1G2-OID31348	rs140983547	14	23565870	T	C	-0.526488	0.0402414	0.0107233	4.1e-39	33777	0.00588103	199.807
AP-1 complex subunit gamma-like 2 | Oncology_II	ukb-ppp-AP1G2-OID31348	rs28403575	14	23556131	T	C	-0.192051	0.0131331	0.0884882	1.99e-48	33777	0.00594992	202.161
AP-3 complex subunit beta-1 | Oncology_II	ukb-ppp-AP3B1-OID31478	rs11746090	5	78044022	A	G	-0.0528314	0.00812175	0.306136	7.77e-11	33796	0.00118578	40.1197
Amyloid beta A4 precursor protein-binding family B member 1-interacting protein | Oncology	ukb-ppp-APBB1IP-OID21359	rs2017306	10	26306329	C	A	-0.0670109	0.00961761	0.184351	3.23e-12	33533	0.00135042	45.3423
Amyloid beta A4 precursor protein-binding family B member 1-interacting protein | Oncology	ukb-ppp-APBB1IP-OID21359	rs2992335	10	26439005	G	C	-0.217354	0.00761735	0.600929	4.43e-179	33533	0.0226589	777.39
Serum amyloid P-component | Inflammation_II	ukb-ppp-APCS-OID30778	rs12727188	1	159516538	G	T	0.192658	0.0124766	0.0899201	8.59e-54	33693	0.00607492	205.921
Serum amyloid P-component | Inflammation_II	ukb-ppp-APCS-OID30778	rs36126250	1	159593911	G	T	-0.535152	0.0235983	0.0229999	7.46e-114	33693	0.0128708	439.283
APEX nuclease | Oncology	ukb-ppp-APEX1-OID21434	rs1130409	14	20456995	G	T	-0.388737	0.00729531	0.480083	1e-200	33841	0.0754383	2761.05
APEX nuclease | Oncology	ukb-ppp-APEX1-OID21434	rs1760927	14	20488285	C	T	-0.0586342	0.00779098	0.641359	5.23e-14	33841	0.00158159	53.6041
Apolipoprotein A-I | Inflammation_II	ukb-ppp-APOA1-OID30769	rs2727784	11	116840425	T	C	-0.0635894	0.00747609	0.649749	1.81e-17	33995	0.00184045	62.6778
Apolipoprotein A-II | Inflammation_II	ukb-ppp-APOA2-OID30686	rs4073054	1	161230697	A	C	0.0671418	0.00754407	0.626291	5.59e-19	33985	0.00211021	71.8629
Apolipoprotein B receptor | Cardiometabolic_II	ukb-ppp-APOBR-OID30246	rs112223196	16	28287097	C	A	-0.70601	0.00902303	0.243913	1e-200	33042	0.183848	7442.64
Apolipoprotein B receptor | Cardiometabolic_II	ukb-ppp-APOBR-OID30246	rs144619400	16	28077835	T	C	-0.215283	0.0235371	0.0297762	5.88e-20	33042	0.00267788	88.7146
Apolipoprotein B receptor | Cardiometabolic_II	ukb-ppp-APOBR-OID30246	rs4788120	16	29027131	T	C	0.15539	0.00855392	0.672513	9.6e-74	33042	0.0106358	355.185
Apolipoprotein C-I | Inflammation_II	ukb-ppp-APOC1-OID30749	rs483082	19	44912921	T	G	0.0988073	0.00842705	0.2373	9.49e-32	33930	0.00353394	120.325
Apolipoprotein C-I | Inflammation_II	ukb-ppp-APOC1-OID30749	rs62118471	19	45187791	C	T	0.139677	0.0234145	0.026908	2.44e-09	33930	0.00102168	34.699
Apolipoprotein D | Inflammation_II	ukb-ppp-APOD-OID30746	rs11185487	3	195876763	A	G	0.0517344	0.00818346	0.500518	2.58e-10	32438	0.00133822	43.4648
Apolipoprotein D | Inflammation_II	ukb-ppp-APOD-OID30746	rs139828053	3	195572021	C	T	-0.536629	0.0220963	0.0313123	2.76e-130	32438	0.0174694	576.711
Apolipoprotein E | Inflammation_II	ukb-ppp-APOE-OID30727	rs12972156	19	44884202	G	C	-0.779292	0.0106188	0.149617	1e-200	33995	0.154535	6213.26
Apolipoprotein E | Inflammation_II	ukb-ppp-APOE-OID30727	rs139326841	19	44766468	C	T	-0.350015	0.02837	0.021654	5.69e-35	33995	0.0051908	177.371
Apolipoprotein E | Inflammation_II	ukb-ppp-APOE-OID30727	rs139995984	19	45071224	C	G	0.502625	0.0361883	0.0135843	7.37e-44	33995	0.00677042	231.716
Apolipoprotein E | Inflammation_II	ukb-ppp-APOE-OID30727	rs1836278	19	44379387	C	T	0.070828	0.00942313	0.200706	5.63e-14	33995	0.00160956	54.8019
Apolipoprotein E | Inflammation_II	ukb-ppp-APOE-OID30727	rs56170641	19	45256342	A	G	-0.16939	0.0200249	0.0366789	2.7e-17	33995	0.00202765	69.0659
Apolipoprotein E | Inflammation_II	ukb-ppp-APOE-OID30727	rs62117206	19	44752422	C	G	0.382649	0.0145952	0.0727604	1.68e-151	33995	0.0197569	685.131
Apolipoprotein E | Inflammation_II	ukb-ppp-APOE-OID30727	rs8106813	19	44928401	G	A	0.326195	0.00802716	0.493728	1e-200	33995	0.0531932	1909.78
Apolipoprotein F | Inflammation_II	ukb-ppp-APOF-OID30701	rs2020854	12	56349583	C	T	-0.351487	0.0143282	0.0696631	6.89e-133	33985	0.0160137	553.05
Beta-2-glycoprotein 1 | Neurology	ukb-ppp-APOH-OID21072	rs117246909	17	66345111	T	C	-0.172986	0.0297942	0.0163268	6.4e-09	33687	0.00096118	32.4084
Beta-2-glycoprotein 1 | Neurology	ukb-ppp-APOH-OID21072	rs118088174	17	66225335	T	C	0.497873	0.0183043	0.0454896	6.53e-163	33687	0.0215258	741.049
Beta-2-glycoprotein 1 | Neurology	ukb-ppp-APOH-OID21072	rs139464717	17	66320426	A	G	-1.50643	0.0354532	0.0124293	1e-200	33687	0.0557112	1987.35
Beta-2-glycoprotein 1 | Neurology	ukb-ppp-APOH-OID21072	rs6504456	17	66752554	C	T	-0.0501968	0.0078802	0.370548	1.89e-10	33687	0.00117541	39.6403
Beta-2-glycoprotein 1 | Neurology	ukb-ppp-APOH-OID21072	rs73336725	17	66197477	A	G	-0.229675	0.0306825	0.0157925	7.13e-14	33687	0.00163982	55.3279
Beta-2-glycoprotein 1 | Neurology	ukb-ppp-APOH-OID21072	rs77620153	17	66134676	A	G	-0.696217	0.0165616	0.0555608	1e-200	33687	0.05087	1805.4
Beta-2-glycoprotein 1 | Neurology	ukb-ppp-APOH-OID21072	rs8178860	17	66214349	T	G	-1.59083	0.0399803	0.0101422	1e-200	33687	0.0508139	1803.3
Apolipoprotein L1 | Inflammation_II	ukb-ppp-APOL1-OID30708	rs136168	22	36264796	A	G	-0.317775	0.00879463	0.813258	1e-200	33985	0.0306718	1075.3
Apolipoprotein M | Cardiometabolic	ukb-ppp-APOM-OID20374	rs3129965	6	32413053	C	G	0.0732638	0.00936045	0.191861	5e-15	33742	0.00166449	56.2536
Apolipoprotein M | Cardiometabolic	ukb-ppp-APOM-OID20374	rs805258	6	31665775	T	C	-0.784462	0.0217097	0.0295922	1e-200	33742	0.0353432	1236.17
Amyloid-beta precursor protein | Neurology	ukb-ppp-APP-OID21070	rs8131895	21	26131210	A	C	-0.0727454	0.00790977	0.654117	3.68e-20	33687	0.00239456	80.8544
DCC-interacting protein 13-beta | Inflammation_II	ukb-ppp-APPL2-OID30590	rs10778371	12	105245546	A	G	0.128895	0.00780763	0.372231	3.17e-61	33187	0.00776452	259.682
Adenine phosphoribosyltransferase | Neurology	ukb-ppp-APRT-OID20927	rs12596224	16	88800278	G	A	-0.0725376	0.00871955	0.242878	8.87e-17	33436	0.00193513	64.8246
Adenine phosphoribosyltransferase | Neurology	ukb-ppp-APRT-OID20927	rs8062694	16	88998908	C	T	0.186513	0.0323649	0.986519	8.27e-09	33436	0.00092529	30.9646
Amphiregulin | Oncology	ukb-ppp-AREG-OID21357	rs1691273	4	74457928	T	C	-0.177292	0.00815605	0.692133	9.08e-105	33533	0.0133956	455.265
Arfaptin-1 | Neurology_II	ukb-ppp-ARFIP1-OID31024	rs4619875	4	152779978	T	C	0.158521	0.0076511	0.403525	2.35e-95	33874	0.0120967	414.756
Arginase-1 | Oncology	ukb-ppp-ARG1-OID21445	rs112035159	6	131656505	T	C	0.266093	0.0285039	0.0169294	1.01e-20	33455	0.0023568	79.0284
Arginase-1 | Oncology	ukb-ppp-ARG1-OID21445	rs2781668	6	131576138	T	C	-0.237197	0.00985627	0.166831	5.74e-128	33455	0.0156408	531.545
Arginase-1 | Oncology	ukb-ppp-ARG1-OID21445	rs9483226	6	131152858	G	C	-0.0447389	0.0076781	0.6464	5.65e-09	33455	0.00091499	30.637
Arginase-2, mitochondrial | Oncology_II	ukb-ppp-ARG2-OID31339	rs61990120	14	67622703	A	G	0.0834862	0.0110515	0.141866	4.21e-14	33777	0.00169704	57.4151
Rho GTPase-activating protein 25 | Oncology	ukb-ppp-ARHGAP25-OID21255	rs13413887	2	68769536	G	A	0.105748	0.00888962	0.758171	1.25e-32	32907	0.00410062	135.487
Rho GTPase-activating protein 25 | Oncology	ukb-ppp-ARHGAP25-OID21255	rs6730572	2	68803018	G	T	0.049192	0.00894892	0.744276	3.86e-08	32907	0.00092114	30.338
Rho GTPase-activating protein 45 | Inflammation_II	ukb-ppp-ARHGAP45-OID30653	rs34593562	19	1083557	G	A	-0.0712126	0.00754728	0.449393	3.89e-21	33187	0.00250964	83.492
Rho guanine nucleotide exchange factor 10 | Neurology_II	ukb-ppp-ARHGEF10-OID30994	rs13273712	8	2122599	G	C	-0.0728161	0.00874702	0.236826	8.46e-17	33874	0.00191663	65.0447
Rho guanine nucleotide exchange factor 10 | Neurology_II	ukb-ppp-ARHGEF10-OID30994	rs13281104	8	1863757	G	A	0.316776	0.00868295	0.243527	1e-200	33874	0.0369722	1300.4
Rho guanine nucleotide exchange factor 5 | Neurology_II	ukb-ppp-ARHGEF5-OID30871	rs13230714	7	144477198	G	T	0.247286	0.00844884	0.303561	2.6e-188	32867	0.0258558	872.305
Rho guanine nucleotide exchange factor 5 | Neurology_II	ukb-ppp-ARHGEF5-OID30871	rs6969385	7	143912622	A	G	-0.395552	0.00954538	0.209926	1e-200	32867	0.0519005	1799.08
Rho guanine nucleotide exchange factor 5 | Neurology_II	ukb-ppp-ARHGEF5-OID30871	rs73159007	7	144138939	T	A	0.176607	0.0142397	0.0823768	2.54e-35	32867	0.00471536	155.705
ADP-ribosylation factor-like protein 2-binding protein | Cardiometabolic_II	ukb-ppp-ARL2BP-OID30121	rs62037085	16	57381898	T	C	-0.105986	0.0186093	0.0443821	1.23e-08	32862	0.00095284	31.3401
ADP-ribosylation factor-like protein 2-binding protein | Cardiometabolic_II	ukb-ppp-ARL2BP-OID30121	rs7198865	16	57249818	A	G	-0.746164	0.0208366	0.0352316	1e-200	32862	0.037849	1292.64
Arylsulfatase A | Neurology	ukb-ppp-ARSA-OID21138	rs118119439	22	50534802	A	G	-0.303619	0.0274105	0.019096	1.63e-28	33687	0.00345348	116.734
Arylsulfatase A | Neurology	ukb-ppp-ARSA-OID21138	rs13057207	22	50648599	G	A	-0.222777	0.0164579	0.0551493	9.57e-42	33687	0.00517218	175.131
Arylsulfatase A | Neurology	ukb-ppp-ARSA-OID21138	rs138508432	22	50567063	A	T	1.05324	0.0318383	0.0145857	1e-200	33687	0.0318883	1109.54
Arylsulfatase A | Neurology	ukb-ppp-ARSA-OID21138	rs142491424	22	49989839	A	G	0.31962	0.0529895	0.0053521	1.62e-09	33687	0.00108766	36.6776
Arylsulfatase A | Neurology	ukb-ppp-ARSA-OID21138	rs190070543	22	50593732	G	A	-0.154255	0.0157415	0.0639445	1.13e-22	33687	0.00284848	96.2252
Arylsulfatase A | Neurology	ukb-ppp-ARSA-OID21138	rs77135372	22	50545936	A	G	1.29072	0.0229406	0.0275245	1e-200	33687	0.0891851	3298.36
Arylsulfatase B | Oncology	ukb-ppp-ARSB-OID21331	rs11743362	5	78880898	A	G	-0.293751	0.00761574	0.43959	1e-200	33533	0.042515	1488.87
Arylsulfatase B | Oncology	ukb-ppp-ARSB-OID21331	rs12653089	5	78387710	T	C	-0.0765671	0.00868939	0.254913	1.23e-18	33533	0.00222696	74.839
Arylsulfatase B | Oncology	ukb-ppp-ARSB-OID21331	rs1402684	5	78984708	T	G	0.051624	0.00865581	0.266204	2.46e-09	33533	0.00104117	34.948
Arylsulfatase B | Oncology	ukb-ppp-ARSB-OID21331	rs3098680	5	78857423	A	T	0.0929368	0.00787031	0.640644	3.53e-32	33533	0.00397692	133.883
Ecto-ADP-ribosyltransferase 3 | Cardiometabolic	ukb-ppp-ART3-OID20346	rs10009108	4	76106512	A	C	0.095251	0.00708137	0.380783	3.04e-41	33809	0.00427848	145.264
Ecto-ADP-ribosyltransferase 3 | Cardiometabolic	ukb-ppp-ART3-OID20346	rs145966904	4	76491793	A	G	-0.133609	0.024271	0.021659	3.69e-08	33809	0.00075654	25.5956
Ecto-ADP-ribosyltransferase 3 | Cardiometabolic	ukb-ppp-ART3-OID20346	rs17271582	4	75365396	T	A	-0.0964025	0.0149248	0.0569779	1.05e-10	33809	0.0009987	33.7968
Ecto-ADP-ribosyltransferase 3 | Cardiometabolic	ukb-ppp-ART3-OID20346	rs4859610	4	76079288	G	A	-0.283109	0.00822487	0.770775	1e-200	33809	0.0283222	985.397
Ecto-ADP-ribosyltransferase 3 | Cardiometabolic	ukb-ppp-ART3-OID20346	rs57661457	4	76477215	T	C	-0.0889611	0.0123415	0.0860547	5.67e-13	33809	0.00124487	42.1379
Ecto-ADP-ribosyltransferase 5 | Neurology_II	ukb-ppp-ART5-OID30828	rs111546099	11	3651081	A	G	-0.0673147	0.0080406	0.55759	5.67e-17	32867	0.00223558	73.6369
Ecto-ADP-ribosyltransferase 5 | Neurology_II	ukb-ppp-ART5-OID30828	rs75902876	11	3641791	A	G	0.349806	0.0153072	0.0812564	1.38e-115	32867	0.0182699	611.615
Acid ceramidase | Cardiometabolic_II	ukb-ppp-ASAH1-OID30415	rs151142780	8	18085712	G	T	0.182996	0.0226862	0.030437	7.24e-16	33610	0.00197647	66.5569
Acid ceramidase | Cardiometabolic_II	ukb-ppp-ASAH1-OID30415	rs17126188	8	18057832	G	A	-0.899609	0.0493408	0.00616559	2.85e-74	33610	0.00991805	336.665
Acid ceramidase | Cardiometabolic_II	ukb-ppp-ASAH1-OID30415	rs185743521	8	18030214	A	G	0.221048	0.0253023	0.0244519	2.41e-18	33610	0.00233112	78.5273
Acid ceramidase | Cardiometabolic_II	ukb-ppp-ASAH1-OID30415	rs187762605	8	17824946	A	G	0.202717	0.0320096	0.0151249	2.4e-10	33610	0.00122429	41.1963
Acid ceramidase | Cardiometabolic_II	ukb-ppp-ASAH1-OID30415	rs371092	8	17914361	C	G	-0.184047	0.0140852	0.0789774	5.11e-39	33610	0.00492789	166.437
Acid ceramidase | Cardiometabolic_II	ukb-ppp-ASAH1-OID30415	rs73196083	8	18053222	G	A	0.218828	0.0227604	0.0302857	6.95e-22	33610	0.00281266	94.7945
Acid ceramidase | Cardiometabolic_II	ukb-ppp-ASAH1-OID30415	rs73584383	8	18324257	T	A	0.142602	0.0236165	0.0263552	1.56e-09	33610	0.00104363	35.1111
Acid ceramidase | Cardiometabolic_II	ukb-ppp-ASAH1-OID30415	rs7462730	8	17851894	C	A	0.977796	0.0208484	0.96381	1e-200	33610	0.066697	2401.74
Acid ceramidase | Cardiometabolic_II	ukb-ppp-ASAH1-OID30415	rs76745328	8	18082166	C	A	0.120402	0.0208009	0.0339482	7.11e-09	33610	0.00095086	31.9868
Neutral ceramidase | Neurology	ukb-ppp-ASAH2-OID20996	rs10857481	10	49383693	A	G	0.0675994	0.00897572	0.228336	5.02e-14	33436	0.00161034	53.927
Neutral ceramidase | Neurology	ukb-ppp-ASAH2-OID20996	rs144502411	10	51145230	G	A	0.240257	0.0404585	0.00979771	2.88e-09	33436	0.00112003	37.4892
Neutral ceramidase | Neurology	ukb-ppp-ASAH2-OID20996	rs986315	10	50329591	A	G	-0.143852	0.00769368	0.393491	5.2e-78	33436	0.0098772	333.529
Asialoglycoprotein receptor 1 | Neurology	ukb-ppp-ASGR1-OID20990	rs55714927	17	7176997	T	C	-0.19305	0.00938678	0.194969	5.52e-94	33436	0.011699	395.774
Asialoglycoprotein receptor 2 | Inflammation_II	ukb-ppp-ASGR2-OID30679	rs2304980	17	7108754	T	G	0.325192	0.00824786	0.289191	1e-200	33985	0.0434758	1544.59
Asialoglycoprotein receptor 2 | Inflammation_II	ukb-ppp-ASGR2-OID30679	rs72842814	17	7410818	A	G	0.134502	0.0239609	0.0281668	1.98e-08	33985	0.00099041	33.6906
Asporin | Cardiometabolic_II	ukb-ppp-ASPN-OID30315	rs149556327	9	93046096	A	G	-0.0824798	0.0141633	0.0739433	5.76e-09	33942	0.00093167	31.6503
Asporin | Cardiometabolic_II	ukb-ppp-ASPN-OID30315	rs2295941	9	92274705	G	A	-0.257487	0.00781739	0.327248	1e-200	33942	0.0291926	1020.59
Tether containing UBX domain for GLUT4 | Neurology_II	ukb-ppp-ASPSCR1-OID31055	rs8074498	17	81996668	A	T	-0.213285	0.00756964	0.5811	1.14e-174	33874	0.0221468	767.148
Isoaspartyl peptidase/L-asparaginase | Cardiometabolic_II	ukb-ppp-ASRGL1-OID30283	rs10897270	11	62415535	T	C	0.0810428	0.0076582	0.567888	3.59e-26	33042	0.00322343	106.846
Isoaspartyl peptidase/L-asparaginase | Cardiometabolic_II	ukb-ppp-ASRGL1-OID30283	rs12798658	11	62238935	G	T	0.235779	0.0307201	0.0158212	1.65e-14	33042	0.00173123	57.2989
Isoaspartyl peptidase/L-asparaginase | Cardiometabolic_II	ukb-ppp-ASRGL1-OID30283	rs2513045	11	62468747	C	T	-0.133085	0.022309	0.970948	2.44e-09	33042	0.00099922	33.0472
Isoaspartyl peptidase/L-asparaginase | Cardiometabolic_II	ukb-ppp-ASRGL1-OID30283	rs55906750	11	62300045	T	C	-0.361421	0.00817283	0.290945	1e-200	33042	0.0538949	1882.12
Copper transport protein ATOX1 | Oncology	ukb-ppp-ATOX1-OID21476	rs10044368	5	151814076	A	G	-0.071774	0.00762623	0.415589	4.89e-21	33822	0.00250234	84.8415
ATPase inhibitor, mitochondrial | Inflammation	ukb-ppp-ATP5IF1-OID20760	rs510379	1	28208722	C	T	0.11152	0.00786245	0.359785	1.15e-45	33848	0.00572934	195.033
V-type proton ATPase subunit G 2 | Cardiometabolic_II	ukb-ppp-ATP6V1G2-OID30167	rs2239705	6	31545625	A	G	0.204384	0.0106679	0.157218	8.19e-82	32862	0.0110698	367.827
V-type proton ATPase subunit G 2 | Cardiometabolic_II	ukb-ppp-ATP6V1G2-OID30167	rs28752924	6	31336145	C	T	0.0596733	0.00805811	0.443158	1.31e-13	32862	0.00175744	57.8512
All-trans retinoic acid-induced differentiation factor | Oncology_II	ukb-ppp-ATRAID-OID31451	rs1275530	2	27209679	G	A	-0.278873	0.00811349	0.707122	1e-200	33796	0.0322125	1124.82
All-trans retinoic acid-induced differentiation factor | Oncology_II	ukb-ppp-ATRAID-OID31451	rs138043913	2	26715029	T	C	0.301043	0.0275176	0.0199035	7.42e-28	33796	0.00353578	119.912
All-trans retinoic acid-induced differentiation factor | Oncology_II	ukb-ppp-ATRAID-OID31451	rs59284336	2	26683568	T	C	-0.111144	0.0194986	0.0379519	1.2e-08	33796	0.00090205	30.5115
All-trans retinoic acid-induced differentiation factor | Oncology_II	ukb-ppp-ATRAID-OID31451	rs62130544	2	27088033	T	A	-0.162048	0.0247807	0.0232607	6.18e-11	33796	0.00119322	40.3717
Attractin, Isoform 2 | Inflammation_II	ukb-ppp-ATRN-OID30735	rs117894413	20	3835918	A	G	-0.177542	0.020969	0.0321812	2.52e-17	33995	0.00196349	66.8762
Attractin, Isoform 2 | Inflammation_II	ukb-ppp-ATRN-OID30735	rs2787088	20	3665269	T	C	0.179204	0.00749458	0.548242	2.34e-126	33995	0.0159076	549.487
Attractin, Isoform 2 | Inflammation_II	ukb-ppp-ATRN-OID30735	rs59593045	20	3104272	C	G	-0.146049	0.0196424	0.046671	1.04e-13	33995	0.00189809	64.6445
Attractin, Isoform 2 | Inflammation_II	ukb-ppp-ATRN-OID30735	rs77811530	20	3233216	G	A	-0.564358	0.0135462	0.0827414	1e-200	33995	0.0483453	1726.89
Ataxin-10 | Neurology	ukb-ppp-ATXN10-OID20865	rs138153	22	45711198	C	G	-0.106167	0.00838143	0.706718	9.02e-37	32922	0.00467241	154.538
Ataxin-2-like protein | Neurology_II	ukb-ppp-ATXN2L-OID30980	rs497523	16	28566610	C	T	-0.0508032	0.00788585	0.352525	1.18e-10	33874	0.00117822	39.9556
Ataxin-3 | Neurology_II	ukb-ppp-ATXN3-OID31149	rs2498824	14	91916745	A	C	-0.0638405	0.00914406	0.205515	2.92e-12	33853	0.00133092	45.113
Ataxin-3 | Neurology_II	ukb-ppp-ATXN3-OID31149	rs55656743	14	92073710	G	A	-0.306859	0.00849727	0.244708	1e-200	33853	0.0348073	1220.75
Tyrosine-protein kinase receptor UFO | Cardiometabolic	ukb-ppp-AXL-OID20363	rs11083613	19	41223600	C	T	-0.0668021	0.00953238	0.217662	2.42e-12	33809	0.0015198	51.4582
Tyrosine-protein kinase receptor UFO | Cardiometabolic	ukb-ppp-AXL-OID20363	rs338583	19	41206519	G	A	-0.0912701	0.00825464	0.279366	2.03e-28	33809	0.00335409	113.773
Tyrosine-protein kinase receptor UFO | Cardiometabolic	ukb-ppp-AXL-OID20363	rs66841352	19	41233275	C	G	-0.174151	0.00752715	0.40263	2e-118	33809	0.0145892	500.519
UDP-GlcNAc:betaGal beta-1,3-N-acetylglucosaminyltransferase 7 | Cardiometabolic_II	ukb-ppp-B3GNT7-OID30281	rs113473264	2	230993686	T	C	-0.374795	0.036128	0.0106965	3.25e-25	33042	0.00297296	98.5194
UDP-GlcNAc:betaGal beta-1,3-N-acetylglucosaminyltransferase 7 | Cardiometabolic_II	ukb-ppp-B3GNT7-OID30281	rs11684589	2	231389474	T	G	0.140397	0.0125199	0.0970586	3.49e-29	33042	0.00345493	114.547
UDP-GlcNAc:betaGal beta-1,3-N-acetylglucosaminyltransferase 7 | Cardiometabolic_II	ukb-ppp-B3GNT7-OID30281	rs140040124	2	231404021	C	T	0.239414	0.0269303	0.0215766	6.1e-19	33042	0.00242013	80.1551
UDP-GlcNAc:betaGal beta-1,3-N-acetylglucosaminyltransferase 7 | Cardiometabolic_II	ukb-ppp-B3GNT7-OID30281	rs144699115	2	231018945	A	G	0.165498	0.0250805	0.0228397	4.15e-11	33042	0.00122256	40.443
UDP-GlcNAc:betaGal beta-1,3-N-acetylglucosaminyltransferase 7 | Cardiometabolic_II	ukb-ppp-B3GNT7-OID30281	rs1729080	2	231328320	C	G	-0.349312	0.00776253	0.338681	1e-200	33042	0.0546586	1910.34
UDP-GlcNAc:betaGal beta-1,3-N-acetylglucosaminyltransferase 7 | Cardiometabolic_II	ukb-ppp-B3GNT7-OID30281	rs4973432	2	231518438	C	T	-0.173085	0.00982775	0.83114	2e-69	33042	0.00840911	280.193
Beta-1,4-galactosyltransferase 1 | Inflammation	ukb-ppp-B4GALT1-OID20780	rs7019909	9	33113324	T	C	0.331588	0.0120316	0.10231	3.38e-167	33848	0.0201963	697.654
Beta-1,4-glucuronyltransferase 1 | Neurology	ukb-ppp-B4GAT1-OID21127	rs10896113	11	66349640	T	C	-0.315543	0.00871286	0.221607	1e-200	33687	0.0343502	1198.25
Beta-1,4-glucuronyltransferase 1 | Neurology	ukb-ppp-B4GAT1-OID21127	rs577901934	11	65902368	T	A	-0.266357	0.043614	0.00930132	1.01e-09	33687	0.00130751	44.1011
Transcription regulator protein BACH1 | Inflammation	ukb-ppp-BACH1-OID20505	rs368322	21	29344830	T	C	0.0413746	0.00753995	0.595217	4.08e-08	33657	0.00082489	27.7845
BAG family molecular chaperone regulator 3 | Neurology	ukb-ppp-BAG3-OID20972	rs35434411	10	119669882	A	G	0.177939	0.0216623	0.0311189	2.14e-16	33372	0.00190927	63.8342
Brain-specific angiogenesis inhibitor 1-associated protein 2 | Oncology	ukb-ppp-BAIAP2-OID21250	rs9989483	17	80997736	T	C	0.0952043	0.0100281	0.172757	2.23e-21	32907	0.00259067	85.4674
B-cell scaffold protein with ankyrin repeats | Inflammation	ukb-ppp-BANK1-OID20594	rs114649558	4	101867643	A	G	-0.156016	0.0204194	0.0343962	2.16e-14	33657	0.00161688	54.5042
B-cell scaffold protein with ankyrin repeats | Inflammation	ukb-ppp-BANK1-OID20594	rs151290292	4	101905832	A	G	-0.144828	0.0248621	0.0229575	5.7e-09	33657	0.00094096	31.698
B-cell scaffold protein with ankyrin repeats | Inflammation	ukb-ppp-BANK1-OID20594	rs4698973	4	101858016	A	G	-0.120382	0.0206448	0.034016	5.51e-09	33657	0.00095237	32.0826
B-cell scaffold protein with ankyrin repeats | Inflammation	ukb-ppp-BANK1-OID20594	rs62324183	4	102103266	T	G	-0.348364	0.0270948	0.0195697	7.84e-38	33657	0.00465691	157.461
Chromatin complexes subunit BAP18 | Neurology_II	ukb-ppp-BAP18-OID31150	rs8065014	17	6985286	A	G	-0.112333	0.0137575	0.0788245	3.21e-16	33853	0.00183252	62.1465
Basal cell adhesion molecule | Neurology	ukb-ppp-BCAM-OID21076	rs10409076	19	44553995	T	G	0.118436	0.00901462	0.207013	1.99e-39	33687	0.00460533	155.848
Basal cell adhesion molecule | Neurology	ukb-ppp-BCAM-OID21076	rs1135062	19	44819487	G	A	0.163852	0.00786395	0.291626	2.05e-96	33687	0.0110923	377.836
Basal cell adhesion molecule | Neurology	ukb-ppp-BCAM-OID21076	rs2376868	19	45007882	A	C	-0.0451862	0.00719179	0.454787	3.32e-10	33687	0.00101255	34.1423
Basal cell adhesion molecule | Neurology	ukb-ppp-BCAM-OID21076	rs28399654	19	44813331	A	G	-0.654361	0.019982	0.0331879	1e-200	33687	0.0274781	951.752
Brevican core protein | Neurology	ukb-ppp-BCAN-OID20998	rs114551306	1	156808640	T	A	-0.0984796	0.0174883	0.0479361	1.79e-08	33436	0.00088522	29.6227
Brevican core protein | Neurology	ukb-ppp-BCAN-OID20998	rs2365715	1	156645322	G	A	-0.231316	0.00783623	0.390314	1.65e-191	33436	0.0254661	873.681
Branched-chain-amino-acid aminotransferase, cytosolic | Cardiometabolic_II	ukb-ppp-BCAT1-OID30312	rs10505955	12	24941287	C	T	-0.0992144	0.00759285	0.431793	5.09e-39	33942	0.00483016	164.731
Branched-chain-amino-acid aminotransferase, cytosolic | Cardiometabolic_II	ukb-ppp-BCAT1-OID30312	rs11047639	12	24798554	T	G	0.28232	0.00819217	0.295239	1e-200	33942	0.0331687	1164.37
Branched-chain-amino-acid aminotransferase, cytosolic | Cardiometabolic_II	ukb-ppp-BCAT1-OID30312	rs2200509	12	24817654	G	T	0.259	0.0109354	0.863219	5.2e-124	33942	0.0158408	546.289
Cholinesterase | Inflammation_II	ukb-ppp-BCHE-OID30717	rs147045202	3	165519013	C	T	0.21681	0.0292964	0.0176537	1.36e-13	33359	0.00163038	54.4734
Cholinesterase | Inflammation_II	ukb-ppp-BCHE-OID30717	rs183246280	3	166186032	A	G	-0.435677	0.0325041	0.0137366	5.75e-41	33359	0.00514318	172.448
Cholinesterase | Inflammation_II	ukb-ppp-BCHE-OID30717	rs190751428	3	166628725	C	G	-0.140374	0.0200468	0.0379002	2.52e-12	33359	0.00143703	48.0039
Cholinesterase | Inflammation_II	ukb-ppp-BCHE-OID30717	rs193064888	3	166065586	C	T	0.222791	0.0373649	0.0117321	2.48e-09	33359	0.001151	38.4382
Cholinesterase | Inflammation_II	ukb-ppp-BCHE-OID30717	rs697356	3	165718150	C	G	-0.403127	0.00752526	0.408749	1e-200	33359	0.0785493	2843.53
Cholinesterase | Inflammation_II	ukb-ppp-BCHE-OID30717	rs76761332	3	165566159	C	T	-0.3959	0.0246763	0.0244424	6.32e-58	33359	0.00747477	251.214
Cholinesterase | Inflammation_II	ukb-ppp-BCHE-OID30717	rs9857802	3	164872739	G	A	-0.0702793	0.0116928	0.110878	1.85e-09	33359	0.00097385	32.5163
Apoptosis regulator Bcl-2 | Oncology_II	ukb-ppp-BCL2-OID31454	rs4987845	18	63127955	T	C	-0.0836381	0.0127266	0.0980051	4.97e-11	33796	0.00123678	41.8474
Bcl-2-like protein 15 | Inflammation_II	ukb-ppp-BCL2L15-OID30498	rs10858024	1	113915147	A	C	-0.0416702	0.00758113	0.421945	3.87e-08	32981	0.00084704	27.9584
Bcl-2-like protein 15 | Inflammation_II	ukb-ppp-BCL2L15-OID30498	rs1230715	1	113885464	C	A	0.177155	0.00800455	0.673132	1.56e-108	32981	0.0138105	461.835
Breakpoint cluster region protein | Inflammation	ukb-ppp-BCR-OID20558	rs142238209	22	23111206	G	C	-0.242725	0.031636	0.0152051	1.69e-14	33657	0.00176439	59.4854
Brain-derived neurotrophic factor | Cardiometabolic_II	ukb-ppp-BDNF-OID30373	rs80238569	11	27756316	G	A	0.126056	0.0192213	0.0387674	5.45e-11	33924	0.00118427	40.2206
Osteocalcin | Cardiometabolic_II	ukb-ppp-BGLAP-OID30389	rs12401854	1	156247610	T	C	-0.0867091	0.0103932	0.150119	7.25e-17	33924	0.00191846	65.2031
Osteocalcin | Cardiometabolic_II	ukb-ppp-BGLAP-OID30389	rs2246476	1	156271910	C	T	-0.113297	0.00860714	0.245514	1.43e-39	33924	0.00475548	162.086
BH3-interacting domain death agonist | Inflammation	ukb-ppp-BID-OID20517	rs151268390	22	17734618	C	A	-0.211619	0.0332145	0.0146507	1.87e-10	33657	0.00129297	43.5712
Bridging integrator 2 | Neurology	ukb-ppp-BIN2-OID21067	rs74518580	12	51311773	T	A	-0.181608	0.0119373	0.109113	2.88e-52	33687	0.00641208	217.385
Bleomycin hydrolase | Cardiometabolic	ukb-ppp-BLMH-OID20336	rs150812480	17	30387208	A	C	-0.18264	0.0294621	0.0178941	5.68e-10	34090	0.00117244	40.013
Bleomycin hydrolase | Cardiometabolic	ukb-ppp-BLMH-OID20336	rs3794809	17	30204240	T	C	-0.294348	0.00741917	0.445121	1e-200	34090	0.0427985	1524.15
Bleomycin hydrolase | Cardiometabolic	ukb-ppp-BLMH-OID20336	rs9906015	17	30970193	C	T	0.351299	0.0241166	0.026299	4.57e-48	34090	0.00632046	216.822
B-cell linker protein | Inflammation_II	ukb-ppp-BLNK-OID30541	rs55769428	10	96246079	C	A	-0.149364	0.0201358	0.0380811	1.19e-13	32981	0.00163444	53.9905
Flavin reductase | Neurology	ukb-ppp-BLVRB-OID21141	rs143429527	19	40699081	C	T	-0.310427	0.035617	0.0126687	2.89e-18	33687	0.0024107	81.4008
Flavin reductase | Neurology	ukb-ppp-BLVRB-OID21141	rs191310325	19	41045203	G	A	-0.287066	0.0334288	0.0130022	8.9e-18	33687	0.00211508	71.3974
Flavin reductase | Neurology	ukb-ppp-BLVRB-OID21141	rs74429191	19	40376445	C	T	-0.264426	0.0207321	0.0319411	2.94e-37	33687	0.00432404	146.288
Bone morphogenetic protein 10 | Inflammation_II	ukb-ppp-BMP10-OID30575	rs138604474	2	68639946	T	C	-0.394113	0.0330424	0.0132885	8.51e-33	33187	0.00407322	135.723
Bone morphogenetic protein 10 | Inflammation_II	ukb-ppp-BMP10-OID30575	rs34008398	2	68866281	A	G	-2.01935	0.0321256	0.0128062	1e-200	33187	0.103104	3814.83
Bone morphogenetic protein 10 | Inflammation_II	ukb-ppp-BMP10-OID30575	rs4854519	2	68796957	T	G	0.0731797	0.00759089	0.341515	5.39e-22	33187	0.00240861	80.1228
Bone morphogenetic protein 6 | Cardiometabolic	ukb-ppp-BMP6-OID20111	rs111588693	6	7727038	A	G	0.134863	0.00759336	0.468267	1.43e-70	32979	0.00905738	301.415
Bone morphogenetic protein 6 | Cardiometabolic	ukb-ppp-BMP6-OID20111	rs35093544	6	7866412	C	T	-0.196997	0.0284721	0.0179793	4.55e-12	32979	0.00137039	45.2532
BMP-binding endothelial regulator protein | Inflammation_II	ukb-ppp-BMPER-OID30615	rs117602704	7	33696951	G	A	0.208237	0.0257903	0.0221171	6.79e-16	33187	0.00187569	62.3617
BMP-binding endothelial regulator protein | Inflammation_II	ukb-ppp-BMPER-OID30615	rs1861365	7	34072960	T	A	-0.13259	0.00945277	0.217475	1.07e-44	33187	0.00598355	199.759
BMP-binding endothelial regulator protein | Inflammation_II	ukb-ppp-BMPER-OID30615	rs201897458	7	33743596	T	C	-0.323609	0.0142604	0.0781486	5.27e-114	33187	0.0150887	508.391
BMP-binding endothelial regulator protein | Inflammation_II	ukb-ppp-BMPER-OID30615	rs34331367	7	33850504	C	T	0.104725	0.0151326	0.0706871	4.5e-12	33187	0.0014409	47.8852
BCL2/adenovirus E1B 19 kDa protein-interacting protein 3-like | Inflammation_II	ukb-ppp-BNIP3L-OID30525	rs3779916	8	26393390	A	C	0.0527466	0.00785328	0.628052	1.86e-11	32981	0.00129986	42.9239
Brother of CDO | Cardiometabolic	ukb-ppp-BOC-OID20116	rs10511322	3	113214780	T	C	0.21307	0.0197697	0.0382986	4.39e-27	33043	0.00334424	110.868
Brother of CDO | Cardiometabolic	ukb-ppp-BOC-OID20116	rs3856718	3	113277371	A	G	0.207404	0.0100539	0.170808	1.5e-94	33043	0.0121851	407.573
Brother of CDO | Cardiometabolic	ukb-ppp-BOC-OID20116	rs73220056	3	113126187	T	G	-0.19594	0.0316583	0.0144963	6.05e-10	33043	0.00109696	36.2845
BolA-like protein 1 | Neurology_II	ukb-ppp-BOLA1-OID30837	rs72708157	1	149903054	A	G	-0.192324	0.0135773	0.0818024	1.51e-45	32867	0.00555647	183.634
BolA-like protein 2 | Cardiometabolic_II	ukb-ppp-BOLA2_BOLA2B-OID30267	rs111894927	16	30349780	C	A	-0.382903	0.040504	0.0097274	3.28e-21	33042	0.00282461	93.5896
BolA-like protein 2 | Cardiometabolic_II	ukb-ppp-BOLA2_BOLA2B-OID30267	rs138384839	16	30546390	A	G	-0.208138	0.0341235	0.0127039	1.06e-09	33042	0.00108672	35.9443
BolA-like protein 2 | Cardiometabolic_II	ukb-ppp-BOLA2_BOLA2B-OID30267	rs76840156	16	29954115	T	C	-0.206227	0.0264051	0.020934	5.71e-15	33042	0.00174335	57.701
BPI fold-containing family A member 2 | Cardiometabolic_II	ukb-ppp-BPIFA2-OID30279	rs17305657	20	33218782	C	T	-0.0819612	0.0119383	0.103672	6.63e-12	31836	0.00124846	39.7932
BPI fold-containing family A member 2 | Cardiometabolic_II	ukb-ppp-BPIFA2-OID30279	rs548786826	20	33185613	T	C	0.211524	0.0327298	0.0129678	1.03e-10	31836	0.00114537	36.5036
BPI fold-containing family A member 2 | Cardiometabolic_II	ukb-ppp-BPIFA2-OID30279	rs6059134	20	33166430	A	T	-0.350236	0.0193388	0.0367094	2.63e-73	31836	0.00867533	278.587
BPI fold-containing family B member 1 | Cardiometabolic	ukb-ppp-BPIFB1-OID20308	rs11697797	20	33258205	G	A	0.222135	0.00817659	0.271462	1.59e-162	33525	0.0195176	667.311
BPI fold-containing family B member 1 | Cardiometabolic	ukb-ppp-BPIFB1-OID20308	rs11906622	20	33023726	A	T	-0.115214	0.0163254	0.0527698	1.7e-12	33525	0.00132703	44.5452
BPI fold-containing family B member 1 | Cardiometabolic	ukb-ppp-BPIFB1-OID20308	rs149206379	20	33002582	T	C	-0.156105	0.0274107	0.0195201	1.23e-08	33525	0.00093279	31.2991
BPI fold-containing family B member 1 | Cardiometabolic	ukb-ppp-BPIFB1-OID20308	rs6088084	20	33060058	A	C	0.301975	0.00756307	0.368501	1e-200	33525	0.0424408	1485.8
BPI fold-containing family B member 1 | Cardiometabolic	ukb-ppp-BPIFB1-OID20308	rs79808586	20	32688535	A	T	0.203004	0.017906	0.0457604	8.58e-30	33525	0.00359904	121.086
BPI fold-containing family B member 2 | Cardiometabolic_II	ukb-ppp-BPIFB2-OID30311	rs113894602	20	32908528	T	C	-0.137573	0.0245251	0.0234281	2.03e-08	33877	0.00086604	29.3625
BPI fold-containing family B member 2 | Cardiometabolic_II	ukb-ppp-BPIFB2-OID30311	rs2377736	20	32994638	C	T	0.265266	0.00751973	0.402679	1e-200	33877	0.0338501	1186.85
BPI fold-containing family B member 2 | Cardiometabolic_II	ukb-ppp-BPIFB2-OID30311	rs36106395	20	33005123	A	C	0.20893	0.0084851	0.248983	7.13e-134	33877	0.0163249	562.184
BPI fold-containing family B member 2 | Cardiometabolic_II	ukb-ppp-BPIFB2-OID30311	rs6059067	20	33071958	T	A	-0.0687685	0.0076118	0.370139	1.65e-19	33877	0.00220505	74.8612
Serine/threonine-protein kinase BRSK2 | Neurology_II	ukb-ppp-BRSK2-OID31042	rs56321310	11	1224068	T	C	0.436428	0.00994535	0.184366	1e-200	33874	0.0572837	2058.22
Serine/threonine-protein kinase BRSK2 | Neurology_II	ukb-ppp-BRSK2-OID31042	rs72847992	11	1651341	T	C	0.330099	0.0277224	0.0192321	1.08e-32	33874	0.00411066	139.811
ADP-ribosyl cyclase/cyclic ADP-ribose hydrolase 2 | Neurology	ukb-ppp-BST1-OID21051	rs11574929	4	15840187	G	A	0.268347	0.0228248	0.0285604	6.51e-32	33962	0.0039958	136.242
ADP-ribosyl cyclase/cyclic ADP-ribose hydrolase 2 | Neurology	ukb-ppp-BST1-OID21051	rs13129093	4	15430157	A	G	0.320223	0.0251826	0.0230547	4.82e-37	33962	0.00461918	157.595
ADP-ribosyl cyclase/cyclic ADP-ribose hydrolase 2 | Neurology	ukb-ppp-BST1-OID21051	rs140592625	4	15703040	C	T	0.485034	0.0438864	0.00794853	2.14e-28	33962	0.00371018	126.467
ADP-ribosyl cyclase/cyclic ADP-ribose hydrolase 2 | Neurology	ukb-ppp-BST1-OID21051	rs147988737	4	15732758	C	A	0.315701	0.0332882	0.0134581	2.45e-21	33962	0.00264656	90.1156
ADP-ribosyl cyclase/cyclic ADP-ribose hydrolase 2 | Neurology	ukb-ppp-BST1-OID21051	rs148203544	4	15774338	G	A	0.349939	0.0279369	0.0192137	5.38e-36	33962	0.0046153	157.462
ADP-ribosyl cyclase/cyclic ADP-ribose hydrolase 2 | Neurology	ukb-ppp-BST1-OID21051	rs149141906	4	15308307	A	G	0.172712	0.0315505	0.015558	4.4e-08	33962	0.00091373	31.0587
ADP-ribosyl cyclase/cyclic ADP-ribose hydrolase 2 | Neurology	ukb-ppp-BST1-OID21051	rs181156997	4	15796146	C	A	-0.834697	0.0363497	0.0117368	1.09e-116	33962	0.0161626	557.897
ADP-ribosyl cyclase/cyclic ADP-ribose hydrolase 2 | Neurology	ukb-ppp-BST1-OID21051	rs547520087	4	15790308	A	G	0.351767	0.0324041	0.0147843	1.88e-27	33962	0.00360473	122.859
ADP-ribosyl cyclase/cyclic ADP-ribose hydrolase 2 | Neurology	ukb-ppp-BST1-OID21051	rs562301411	4	15560095	A	G	0.741619	0.0345685	0.0127819	4.23e-102	33962	0.0138803	478.011
ADP-ribosyl cyclase/cyclic ADP-ribose hydrolase 2 | Neurology	ukb-ppp-BST1-OID21051	rs61175291	4	15534216	C	T	0.34955	0.0392811	0.00949815	5.65e-19	33962	0.00229902	78.2547
ADP-ribosyl cyclase/cyclic ADP-ribose hydrolase 2 | Neurology	ukb-ppp-BST1-OID21051	rs73235018	4	15495006	T	A	-1.26429	0.0221579	0.0303609	1e-200	33962	0.0941127	3528.11
ADP-ribosyl cyclase/cyclic ADP-ribose hydrolase 2 | Neurology	ukb-ppp-BST1-OID21051	rs75980777	4	15447679	T	G	0.261182	0.0260227	0.0228988	1.05e-23	33962	0.00305259	103.983
ADP-ribosyl cyclase/cyclic ADP-ribose hydrolase 2 | Neurology	ukb-ppp-BST1-OID21051	rs76819934	4	15345625	C	T	-0.887699	0.0201476	0.0362261	1e-200	33962	0.0550248	1977.45
ADP-ribosyl cyclase/cyclic ADP-ribose hydrolase 2 | Neurology	ukb-ppp-BST1-OID21051	rs77194060	4	15434526	C	G	-0.780047	0.0424167	0.00793534	1.58e-75	33962	0.00958025	328.492
ADP-ribosyl cyclase/cyclic ADP-ribose hydrolase 2 | Neurology	ukb-ppp-BST1-OID21051	rs78585552	4	15779555	T	C	0.32406	0.0240723	0.0254545	2.62e-41	33962	0.00521012	177.862
ADP-ribosyl cyclase/cyclic ADP-ribose hydrolase 2 | Neurology	ukb-ppp-BST1-OID21051	rs78805834	4	15551448	C	T	0.300609	0.024581	0.0242438	2.17e-34	33962	0.00427539	145.816
ADP-ribosyl cyclase/cyclic ADP-ribose hydrolase 2 | Neurology	ukb-ppp-BST1-OID21051	rs78925804	4	15751581	A	T	-0.647033	0.0191706	0.0401677	1e-200	33962	0.0322816	1132.85
ADP-ribosyl cyclase/cyclic ADP-ribose hydrolase 2 | Neurology	ukb-ppp-BST1-OID21051	rs79908138	4	15507374	C	T	0.22533	0.032473	0.0147344	3.95e-12	33962	0.00147419	50.1374
Bone marrow stromal antigen 2 | Neurology	ukb-ppp-BST2-OID21029	rs55761990	19	17433566	A	G	0.0585542	0.00752628	0.408843	7.25e-15	33962	0.00165732	56.3759
Bone marrow stromal antigen 2 | Neurology	ukb-ppp-BST2-OID21029	rs8101243	19	17377984	C	T	-0.343639	0.0182846	0.956749	8.47e-79	33962	0.00977303	335.168
Probetacellulin [Cleaved into: Betacellulin | Oncology	ukb-ppp-BTC-OID21199	rs13113204	4	74583132	T	C	0.081464	0.00798684	0.358721	1.99e-24	32907	0.00305327	100.776
Probetacellulin [Cleaved into: Betacellulin | Oncology	ukb-ppp-BTC-OID21199	rs182168283	4	74948937	A	G	-0.262457	0.0434032	0.00931055	1.48e-09	32907	0.00127075	41.8671
Probetacellulin [Cleaved into: Betacellulin | Oncology	ukb-ppp-BTC-OID21199	rs28458910	4	74763333	G	A	-0.588842	0.0114821	0.132046	1e-200	32907	0.0794785	2841.04
Probetacellulin [Cleaved into: Betacellulin | Oncology	ukb-ppp-BTC-OID21199	rs62316317	4	74794598	A	G	0.572849	0.0318756	0.0176033	3.26e-72	32907	0.0113499	377.755
Biotinidase | Inflammation_II	ukb-ppp-BTD-OID30754	rs146994962	3	14911936	G	A	-0.23947	0.0278004	0.0191345	7.06e-18	33995	0.00215258	73.3304
Biotinidase | Inflammation_II	ukb-ppp-BTD-OID30754	rs17556939	3	15557548	A	T	0.169327	0.0100929	0.166726	3.61e-63	33995	0.00796661	272.984
Biotinidase | Inflammation_II	ukb-ppp-BTD-OID30754	rs35034250	3	15645027	T	C	-0.138978	0.0223088	0.0288425	4.67e-10	33995	0.00108204	36.8217
Biotinidase | Inflammation_II	ukb-ppp-BTD-OID30754	rs7621044	3	15324179	A	G	-0.438937	0.0113687	0.122577	1e-200	33995	0.0414431	1469.68
Biotinidase | Inflammation_II	ukb-ppp-BTD-OID30754	rs7635556	3	14809593	A	G	-0.0592875	0.00835458	0.285969	1.28e-12	33995	0.00143546	48.8659
Butyrophilin subfamily 1 member A1 | Oncology_II	ukb-ppp-BTN1A1-OID31363	rs115973879	6	26472441	T	C	-0.162914	0.0274234	0.0221929	2.84e-09	33709	0.0011519	38.8718
Butyrophilin subfamily 1 member A1 | Oncology_II	ukb-ppp-BTN1A1-OID31363	rs12211201	6	26461233	G	A	0.300216	0.012365	0.105827	3.24e-130	33709	0.0170575	584.935
Butyrophilin subfamily 2 member A1 | Inflammation	ukb-ppp-BTN2A1-OID20713	rs113029277	6	27171962	C	T	-0.19037	0.0279727	0.0183399	1.01e-11	33848	0.00130492	44.2242
Butyrophilin subfamily 2 member A1 | Inflammation	ukb-ppp-BTN2A1-OID20713	rs114641217	6	27457806	C	T	-0.291534	0.0327958	0.014161	6.15e-19	33848	0.00237306	80.5096
Butyrophilin subfamily 2 member A1 | Inflammation	ukb-ppp-BTN2A1-OID20713	rs115247877	6	26383878	A	G	-0.345187	0.034904	0.0112078	4.62e-23	33848	0.00264097	89.6231
Butyrophilin subfamily 2 member A1 | Inflammation	ukb-ppp-BTN2A1-OID20713	rs115862154	6	27413954	A	G	-0.164691	0.0238186	0.0244623	4.7e-12	33848	0.00129453	43.8713
Butyrophilin subfamily 2 member A1 | Inflammation	ukb-ppp-BTN2A1-OID20713	rs12190171	6	25722740	C	T	0.117032	0.0179442	0.0459303	6.94e-11	33848	0.00120038	40.6769
Butyrophilin subfamily 2 member A1 | Inflammation	ukb-ppp-BTN2A1-OID20713	rs73395239	6	26589091	T	C	-0.232388	0.0408997	0.0083811	1.33e-08	33848	0.00089764	30.4089
Butyrophilin subfamily 2 member A1 | Inflammation	ukb-ppp-BTN2A1-OID20713	rs75782365	6	26408323	G	T	0.471708	0.0117221	0.109593	1e-200	33848	0.0434258	1536.51
Butyrophilin subfamily 3 member A2 | Inflammation	ukb-ppp-BTN3A2-OID20540	rs116418977	6	25365660	T	C	-0.652236	0.0142625	0.0760132	1e-200	33657	0.0597578	2138.97
Butyrophilin subfamily 3 member A2 | Inflammation	ukb-ppp-BTN3A2-OID20540	rs14232	6	26377713	G	C	0.292376	0.0112655	0.127106	1.67e-148	33657	0.0189688	650.74
Butyrophilin subfamily 3 member A2 | Inflammation	ukb-ppp-BTN3A2-OID20540	rs41266837	6	26409501	A	G	0.435068	0.0110404	0.130874	1e-200	33657	0.0430606	1514.42
Butyrophilin subfamily 3 member A2 | Inflammation	ukb-ppp-BTN3A2-OID20540	rs5030963	6	27247846	A	G	0.180854	0.0176233	0.047462	1.04e-24	33657	0.00295743	99.8276
Complement C1q subcomponent subunit A | Inflammation	ukb-ppp-C1QA-OID20654	rs12060537	1	22591066	C	T	-0.470873	0.0118994	0.110775	1e-200	33925	0.0436808	1549.47
Complement C1q subcomponent subunit A | Inflammation	ukb-ppp-C1QA-OID20654	rs146907244	1	22433200	A	G	-0.121825	0.0163896	0.055515	1.06e-13	33925	0.00155635	52.8785
Complement C1q subcomponent subunit A | Inflammation	ukb-ppp-C1QA-OID20654	rs74414073	1	22799075	C	T	0.119185	0.019043	0.0395284	3.88e-10	33925	0.00107862	36.6294
Complement C1q subcomponent subunit A | Inflammation	ukb-ppp-C1QA-OID20654	rs80352808	1	22628736	A	G	-0.168333	0.00829479	0.279211	1.46e-91	33925	0.0114054	391.368
Complement C1q-like protein 2 | Inflammation_II	ukb-ppp-C1QL2-OID30515	rs11693846	2	118877101	A	G	0.0683649	0.00797296	0.299545	9.94e-18	32981	0.00196128	64.808
Complement C1q-like protein 2 | Inflammation_II	ukb-ppp-C1QL2-OID30515	rs17798163	2	119134980	A	G	0.1378	0.0161653	0.0518784	1.54e-17	32981	0.00186801	61.7204
Complement C1q-like protein 2 | Inflammation_II	ukb-ppp-C1QL2-OID30515	rs34475538	2	119160689	A	G	-0.278571	0.00901313	0.202466	1e-200	32981	0.0250613	847.741
Complement C1q-like protein 2 | Inflammation_II	ukb-ppp-C1QL2-OID30515	rs3795891	2	119285638	G	A	0.11217	0.00720759	0.453822	1.3e-54	32981	0.00623739	206.994
Complement C1q tumor necrosis factor-related protein 1 | Cardiometabolic	ukb-ppp-C1QTNF1-OID20367	rs116539064	17	79022318	T	C	0.398118	0.0128129	0.0972553	1e-200	33809	0.0278312	967.825
Complement C1q tumor necrosis factor-related protein 5 | Inflammation_II	ukb-ppp-C1QTNF5-OID30618	rs2509656	11	119337866	A	G	0.163496	0.0104547	0.143369	3.98e-55	33187	0.00656589	219.329
Complement C1q tumor necrosis factor-related protein 6 | Neurology_II	ukb-ppp-C1QTNF6-OID31049	rs5750394	22	37193388	T	C	-0.0707593	0.00894494	0.236514	2.56e-15	33874	0.00180824	61.3595
Complement C1q and tumor necrosis factor-related protein 9A | Inflammation_II	ukb-ppp-C1QTNF9-OID30620	rs1129021	13	24305565	A	G	0.464546	0.00826071	0.340548	1e-200	33129	0.0969279	3555.57
Complement C1q and tumor necrosis factor-related protein 9A | Inflammation_II	ukb-ppp-C1QTNF9-OID30620	rs12429192	13	24900305	C	T	0.104584	0.0102623	0.167014	2.17e-24	33129	0.00304334	101.125
Complement C1q and tumor necrosis factor-related protein 9A | Inflammation_II	ukb-ppp-C1QTNF9-OID30620	rs144919926	13	24584353	A	G	0.206182	0.0181062	0.0494196	4.83e-30	33129	0.00399411	132.843
Complement C1q and tumor necrosis factor-related protein 9A | Inflammation_II	ukb-ppp-C1QTNF9-OID30620	rs6490934	13	24445180	T	C	0.73579	0.0171937	0.948352	1e-200	33129	0.0530348	1855.28
Complement C1q and tumor necrosis factor-related protein 9A | Inflammation_II	ukb-ppp-C1QTNF9-OID30620	rs78392586	13	24054565	G	A	-0.0597567	0.010581	0.157784	1.63e-08	33129	0.00094905	31.4691
Complement C1q and tumor necrosis factor-related protein 9A | Inflammation_II	ukb-ppp-C1QTNF9-OID30620	rs79763908	13	24248118	T	C	-0.416893	0.018581	0.044809	1.73e-111	33129	0.0148777	500.296
Complement C1r subcomponent | Inflammation_II	ukb-ppp-C1R-OID30753	rs4963512	12	6833659	G	A	-0.0579347	0.00770135	0.588381	5.37e-14	33995	0.00162578	55.3551
Complement C1r subcomponent-like protein | Inflammation_II	ukb-ppp-C1RL-OID30721	rs1047776	12	6839528	G	A	-0.0914437	0.00781183	0.647646	1.19e-31	33933	0.00381641	129.991
Complement C1r subcomponent-like protein | Inflammation_II	ukb-ppp-C1RL-OID30721	rs12424363	12	6790524	C	A	-0.152628	0.0269794	0.0214705	1.54e-08	33933	0.00097885	33.2458
Complement C1s subcomponent | Inflammation_II	ukb-ppp-C1S-OID30731	rs143703503	12	6889105	G	T	-0.208784	0.0255493	0.0236793	3.04e-16	33995	0.00201551	68.6517
Complement C1s subcomponent | Inflammation_II	ukb-ppp-C1S-OID30731	rs146111161	12	6800807	T	C	-0.258273	0.0277777	0.019676	1.43e-20	33995	0.00257332	87.7007
Complement C2 | Cardiometabolic	ukb-ppp-C2-OID20410	rs115032094	6	31372224	G	A	-1.43038	0.0367133	0.0102839	1e-200	33742	0.0416487	1466.3
Complement C2 | Cardiometabolic	ukb-ppp-C2-OID20410	rs2097442	6	32454414	A	G	0.157861	0.00818045	0.291682	5.65e-83	33742	0.0102972	351.041
Phospholipid transfer protein C2CD2L | Neurology	ukb-ppp-C2CD2L-OID20864	rs640603	11	119093620	A	G	-0.0560174	0.0081279	0.351749	5.5e-12	32861	0.00143104	47.09
UPF0565 protein C2orf69 | Neurology_II	ukb-ppp-C2orf69-OID30883	rs17629007	2	199856832	C	T	0.253144	0.021779	0.0321955	3.14e-31	33017	0.00399345	132.372
Complement C3 | Inflammation_II	ukb-ppp-C3-OID30776	rs11569470	19	6698443	A	G	-0.166481	0.0112225	0.136588	8.75e-50	32230	0.00653717	212.066
C4b-binding protein beta chain | Oncology	ukb-ppp-C4BPB-OID21481	rs2491396	1	207129051	C	T	-0.135446	0.00837212	0.237777	7.18e-59	33822	0.00664989	226.405
C4b-binding protein beta chain | Oncology	ukb-ppp-C4BPB-OID21481	rs3813948	1	207096513	C	T	-0.307177	0.0141345	0.0674857	1.01e-104	33822	0.0118761	406.478
C4b-binding protein beta chain | Oncology	ukb-ppp-C4BPB-OID21481	rs6696573	1	207027204	G	A	-0.0707306	0.0105452	0.13264	1.98e-11	33822	0.00115111	38.9756
Complement C5 | Inflammation_II	ukb-ppp-C5-OID30744	rs4837810	9	121118921	C	T	-0.142986	0.00765242	0.577163	6.55e-78	33995	0.00997903	342.636
Complement component C7 | Inflammation_II	ukb-ppp-C7-OID30766	rs113816611	5	40488550	C	T	-0.19658	0.0294218	0.0167435	2.37e-11	33182	0.00127239	42.2718
Complement component C7 | Inflammation_II	ukb-ppp-C7-OID30766	rs114822732	5	41304678	A	G	-0.251335	0.0172934	0.0516375	7.42e-48	33182	0.00618693	206.56
Complement component C7 | Inflammation_II	ukb-ppp-C7-OID30766	rs115686032	5	40282763	T	C	-0.822966	0.0350881	0.0120879	1.2e-121	33182	0.0161757	545.534
Complement component C7 | Inflammation_II	ukb-ppp-C7-OID30766	rs145095721	5	40938894	A	G	0.18335	0.0235621	0.026875	7.16e-15	33182	0.00175836	58.4453
Complement component C7 | Inflammation_II	ukb-ppp-C7-OID30766	rs149976817	5	40537414	T	C	0.15678	0.027323	0.0200965	9.58e-09	33182	0.00096809	32.1523
Complement component C7 | Inflammation_II	ukb-ppp-C7-OID30766	rs1501815	5	40960064	T	A	-0.411155	0.00879966	0.239547	1e-200	33182	0.0615892	2177.65
Complement component C7 | Inflammation_II	ukb-ppp-C7-OID30766	rs17263168	5	41284641	C	T	0.302731	0.0218942	0.030932	1.75e-43	33182	0.00549422	183.305
Complement component C7 | Inflammation_II	ukb-ppp-C7-OID30766	rs60670222	5	40895772	T	C	0.267176	0.0260651	0.0213099	1.18e-24	33182	0.0029775	99.0884
Complement component C7 | Inflammation_II	ukb-ppp-C7-OID30766	rs72758315	5	41452557	A	G	-0.167252	0.0218817	0.0321136	2.11e-14	33182	0.00173895	57.7987
Complement component C7 | Inflammation_II	ukb-ppp-C7-OID30766	rs7444800	5	41217587	A	G	-0.259547	0.0085349	0.736271	1e-200	33182	0.0261612	891.347
Complement component C8 beta chain | Inflammation_II	ukb-ppp-C8B-OID30719	rs112586741	1	56797955	G	A	-0.116763	0.0150154	0.0679111	7.47e-15	33995	0.00172599	58.7731
Complement component C8 beta chain | Inflammation_II	ukb-ppp-C8B-OID30719	rs17420649	1	57135656	A	T	-0.142113	0.0202219	0.0380291	2.1e-12	33995	0.00147766	50.3046
Complement component C8 beta chain | Inflammation_II	ukb-ppp-C8B-OID30719	rs6696924	1	56894255	G	T	0.346223	0.00854513	0.254307	1e-200	33995	0.0454632	1619.04
Complement component C8 beta chain | Inflammation_II	ukb-ppp-C8B-OID30719	rs76141461	1	56953103	C	T	-0.203192	0.0321718	0.0132814	2.69e-10	33995	0.00108213	36.8248
Complement component C8 beta chain | Inflammation_II	ukb-ppp-C8B-OID30719	rs77710785	1	56916959	A	T	-0.150798	0.0128316	0.0929803	6.89e-32	33995	0.00383556	130.884
Complement component C8 beta chain | Inflammation_II	ukb-ppp-C8B-OID30719	rs835904	1	56949922	T	G	0.312288	0.0162145	0.0545227	1.17e-82	33995	0.0100547	345.261
Complement component C9 | Inflammation_II	ukb-ppp-C9-OID30698	rs265721	5	39353967	A	G	0.163982	0.0213534	0.0319249	1.6e-14	33985	0.00166211	56.5777
Complement component C9 | Inflammation_II	ukb-ppp-C9-OID30698	rs62357812	5	39866773	A	G	-0.154795	0.0260884	0.0213974	2.97e-09	33985	0.00100349	34.1357
Complement component C9 | Inflammation_II	ukb-ppp-C9-OID30698	rs696766	5	39356024	G	A	-0.205148	0.0158248	0.940227	1.97e-38	33985	0.00473045	161.519
Carbonic anhydrase 1 | Cardiometabolic	ukb-ppp-CA1-OID20409	rs12544332	8	85343981	A	C	-0.0887517	0.0074213	0.588965	5.82e-33	32848	0.00381374	125.746
Carbonic anhydrase-related protein 11 | Oncology	ukb-ppp-CA11-OID21195	rs2617802	19	48611222	G	T	0.0768063	0.00963328	0.201615	1.55e-15	32907	0.00189915	62.6104
Carbonic anhydrase 12 | Oncology	ukb-ppp-CA12-OID21344	rs12708477	15	63313755	C	A	0.191636	0.0089457	0.772238	8.32e-102	33533	0.0129186	438.844
Carbonic anhydrase 12 | Oncology	ukb-ppp-CA12-OID21344	rs12916532	15	63381972	C	T	-0.294043	0.00840932	0.274115	1e-200	33533	0.0344074	1194.83
Carbonic anhydrase 12 | Oncology	ukb-ppp-CA12-OID21344	rs72752943	15	63894171	A	G	0.0657906	0.0102841	0.158038	1.58e-10	33533	0.00115189	38.6686
Carbonic anhydrase 12 | Oncology	ukb-ppp-CA12-OID21344	rs80317237	15	63192568	A	G	0.169155	0.0294561	0.0165359	9.32e-09	33533	0.00093065	31.2347
Carbonic anhydrase 13 | Cardiometabolic	ukb-ppp-CA13-OID20225	rs2403082	8	85166967	A	T	0.159948	0.00853274	0.734284	2.12e-78	33571	0.00998319	338.505
Carbonic anhydrase 13 | Cardiometabolic	ukb-ppp-CA13-OID20225	rs56072918	8	85297179	T	C	-0.526215	0.0149007	0.0682589	1e-200	33571	0.0352218	1225.52
Carbonic anhydrase 14 | Oncology	ukb-ppp-CA14-OID21401	rs11582094	1	150398918	T	G	0.074108	0.0102667	0.142818	5.26e-13	33966	0.00134467	45.7319
Carbonic anhydrase 14 | Oncology	ukb-ppp-CA14-OID21401	rs192504603	1	149816259	C	T	0.165152	0.0296422	0.0160622	2.53e-08	33966	0.00086213	29.3065
Carbonic anhydrase 14 | Oncology	ukb-ppp-CA14-OID21401	rs6694357	1	151063152	C	A	-0.124292	0.0138448	0.0714244	2.77e-19	33966	0.00204918	69.7413
Carbonic anhydrase 2 | Neurology	ukb-ppp-CA2-OID21149	rs117509145	8	84825918	A	G	-0.222571	0.0382385	0.00963419	5.86e-09	33552	0.00094532	31.7454
Carbonic anhydrase 2 | Neurology	ukb-ppp-CA2-OID21149	rs2980370	8	85847898	G	A	0.101739	0.00723348	0.520706	6.23e-45	33552	0.00516654	174.238
Carbonic anhydrase 3 | Cardiometabolic	ukb-ppp-CA3-OID20271	rs143648905	8	85113966	A	G	0.131418	0.0206667	0.0318926	2.03e-10	34024	0.00106648	36.3226
Carbonic anhydrase 3 | Cardiometabolic	ukb-ppp-CA3-OID20271	rs184726485	8	85144797	A	G	0.182804	0.0206455	0.033702	8.41e-19	34024	0.00217655	74.212
Carbonic anhydrase 3 | Cardiometabolic	ukb-ppp-CA3-OID20271	rs2072696	8	85438822	C	G	-0.174144	0.00833989	0.243145	8e-97	34024	0.0111616	384.025
Carbonic anhydrase 3 | Cardiometabolic	ukb-ppp-CA3-OID20271	rs74709354	8	85094780	C	A	0.152686	0.016328	0.0512055	8.67e-21	34024	0.00226526	77.2435
Carbonic anhydrase 4 | Cardiometabolic	ukb-ppp-CA4-OID20241	rs117154637	17	60156793	T	A	-0.825377	0.0204107	0.0349188	1e-200	34090	0.0459154	1640.49
Carbonic anhydrase 4 | Cardiometabolic	ukb-ppp-CA4-OID20241	rs117561098	17	60461373	C	T	0.183142	0.0192664	0.0397554	1.99e-21	34090	0.00256085	87.5183
Carbonic anhydrase 4 | Cardiometabolic	ukb-ppp-CA4-OID20241	rs140577562	17	60499442	C	A	0.172598	0.0231539	0.027003	9.03e-14	34090	0.0015654	53.445
Carbonic anhydrase 4 | Cardiometabolic	ukb-ppp-CA4-OID20241	rs147414880	17	60173878	T	C	-0.386925	0.0272899	0.0195234	1.25e-45	34090	0.00573161	196.505
Carbonic anhydrase 5A, mitochondrial | Cardiometabolic	ukb-ppp-CA5A-OID20075	rs117615706	16	87950816	G	C	0.208443	0.0272772	0.0191268	2.14e-14	33043	0.00163027	53.9537
Carbonic anhydrase 5A, mitochondrial | Cardiometabolic	ukb-ppp-CA5A-OID20075	rs11865049	16	87840534	A	G	0.3669	0.0184495	0.0421875	5.3e-88	33043	0.010879	363.407
Carbonic anhydrase 5A, mitochondrial | Cardiometabolic	ukb-ppp-CA5A-OID20075	rs144814524	16	87859196	A	G	0.590823	0.039428	0.00951092	9.22e-51	33043	0.00657684	218.744
Carbonic anhydrase 5A, mitochondrial | Cardiometabolic	ukb-ppp-CA5A-OID20075	rs191779098	16	87877447	G	T	-0.234171	0.0215416	0.034461	1.59e-27	33043	0.00364917	121.014
Carbonic anhydrase 5A, mitochondrial | Cardiometabolic	ukb-ppp-CA5A-OID20075	rs74415695	16	88194521	T	C	0.0498641	0.00790906	0.358479	2.89e-10	33043	0.00114362	37.8295
Carbonic anhydrase 6 | Neurology	ukb-ppp-CA6-OID21096	rs112491798	1	8950195	T	C	-0.324034	0.00736967	0.370201	1e-200	33561	0.048961	1727.67
Carbonic anhydrase 6 | Neurology	ukb-ppp-CA6-OID21096	rs114939101	1	9017684	T	C	0.232397	0.0348774	0.0118821	2.68e-11	33561	0.00126822	42.6141
Carbonic anhydrase 6 | Neurology	ukb-ppp-CA6-OID21096	rs143025859	1	8266026	A	G	0.171091	0.0200767	0.036158	1.57e-17	33561	0.0020403	68.6105
Carbonic anhydrase 6 | Neurology	ukb-ppp-CA6-OID21096	rs17033013	1	9006073	T	C	0.18534	0.0105152	0.137947	1.56e-69	33561	0.00816986	276.431
Carbonic anhydrase 6 | Neurology	ukb-ppp-CA6-OID21096	rs61747125	1	8335614	T	C	0.243134	0.0271545	0.0174677	3.44e-19	33561	0.0020291	68.2331
Carbonic anhydrase 6 | Neurology	ukb-ppp-CA6-OID21096	rs707468	1	9018014	T	A	0.0952406	0.0146803	0.931672	8.72e-11	33561	0.00115488	38.8014
Carbonic anhydrase 6 | Neurology	ukb-ppp-CA6-OID21096	rs728869	1	9099477	C	T	-0.0644309	0.00774918	0.310807	9.21e-17	33561	0.00177848	59.7905
Carbonic anhydrase 9 | Oncology	ukb-ppp-CA9-OID21417	rs10441686	9	35661091	A	G	-0.355872	0.0233032	0.0260087	1.19e-52	33966	0.0064164	219.334
Carbonic anhydrase 9 | Oncology	ukb-ppp-CA9-OID21417	rs2145925	9	35689376	C	T	-0.0820283	0.00744561	0.429665	3.16e-28	33966	0.00329775	112.375
Carbonic anhydrase 9 | Oncology	ukb-ppp-CA9-OID21417	rs7040391	9	35480567	C	T	0.0478366	0.00809832	0.704546	3.48e-09	33966	0.00095269	32.3879
Voltage-dependent L-type calcium channel subunit beta-3 | Neurology_II	ukb-ppp-CACNB3-OID31039	rs7975385	12	48797209	C	T	0.119068	0.00886065	0.233276	3.63e-41	33874	0.00507142	172.655
Calcyclin-binding protein | Inflammation_II	ukb-ppp-CACYBP-OID30649	rs12565973	1	174020081	T	C	-0.17148	0.0120672	0.110675	7.89e-46	33126	0.00578851	192.855
Calbindin | Oncology	ukb-ppp-CALB1-OID21306	rs418634	8	89847469	C	T	-0.0509289	0.00777502	0.655184	5.74e-11	33533	0.00117195	39.3428
Calbindin | Oncology	ukb-ppp-CALB1-OID21306	rs75641541	8	90482393	G	A	0.459651	0.036748	0.0102335	6.74e-36	33533	0.00428	144.129
Calretinin | Neurology	ukb-ppp-CALB2-OID20801	rs1476089	16	71119869	A	G	-0.0693794	0.00841981	0.287668	1.72e-16	32922	0.00197272	65.0703
Calcitonin [Cleaved into: Calcitonin; Katacalcin | Neurology	ukb-ppp-CALCA-OID20983	rs10766197	11	14900334	A	G	-0.101941	0.006175	0.453257	3.18e-61	33375	0.00515057	172.78
Calcitonin gene-related peptide 2 | Neurology_II	ukb-ppp-CALCB-OID31100	rs12295853	11	15157735	G	A	0.0725935	0.00758524	0.427623	1.07e-21	33853	0.0025797	87.5512
Calcitonin gene-related peptide 2 | Neurology_II	ukb-ppp-CALCB-OID31100	rs4757282	11	15105198	T	G	-0.126775	0.00883048	0.759872	9.7e-47	33853	0.00586517	199.713
Calcium-binding and coiled-coil domain-containing protein 1 | Oncology	ukb-ppp-CALCOCO1-OID21387	rs17102261	12	53732948	G	T	0.138691	0.0103195	0.150203	3.54e-41	33837	0.00491044	166.965
Calcium-binding and coiled-coil domain-containing protein 2 | Cardiometabolic_II	ukb-ppp-CALCOCO2-OID30249	rs606911	17	48830866	A	G	0.0754112	0.0101917	0.158831	1.37e-13	33042	0.00151957	50.2829
Calcium/calmodulin-dependent protein kinase kinase 1 | Oncology	ukb-ppp-CAMKK1-OID21182	rs140194483	17	3871598	T	C	0.188065	0.0270786	0.0217449	3.78e-12	32907	0.00150472	49.5874
Calcium/calmodulin-dependent protein kinase kinase 1 | Oncology	ukb-ppp-CAMKK1-OID21182	rs753513	17	3890178	T	C	-0.296959	0.00842648	0.286672	1e-200	32907	0.036066	1231.15
Soluble calcium-activated nucleotidase 1 | Cardiometabolic	ukb-ppp-CANT1-OID20181	rs17739056	17	78999123	C	T	-0.215409	0.011736	0.1156	3.04e-75	33693	0.00948777	322.714
Macrophage-capping protein | Oncology	ukb-ppp-CAPG-OID21431	rs113194344	2	85290071	A	G	-0.310313	0.0158707	0.0673111	3.92e-85	33390	0.0120908	408.627
Macrophage-capping protein | Oncology	ukb-ppp-CAPG-OID21431	rs138511106	2	85094833	G	A	-0.17576	0.0254738	0.0234327	5.21e-12	33390	0.00141382	47.2715
Macrophage-capping protein | Oncology	ukb-ppp-CAPG-OID21431	rs2271625	2	85398390	A	T	-0.490703	0.00970412	0.17982	1e-200	33390	0.0710256	2552.71
Macrophage-capping protein | Oncology	ukb-ppp-CAPG-OID21431	rs4832158	2	85296353	A	G	0.289873	0.00751087	0.456466	1e-200	33390	0.0416947	1452.67
Macrophage-capping protein | Oncology	ukb-ppp-CAPG-OID21431	rs72844426	2	85505408	T	G	0.239454	0.0198108	0.0374312	1.24e-33	33390	0.0041318	138.525
Calpain-3 | Oncology_II	ukb-ppp-CAPN3-OID31384	rs117170491	15	42188381	C	T	-0.158507	0.0286437	0.0182329	3.13e-08	33777	0.00089948	30.4073
Calcyphosin | Neurology_II	ukb-ppp-CAPS-OID31126	rs143117009	19	5914459	A	G	0.313764	0.0276249	0.0171329	6.77e-30	33853	0.0033156	112.61
Calcyphosin | Neurology_II	ukb-ppp-CAPS-OID31126	rs74792734	19	5966123	A	G	-0.176771	0.0114684	0.108963	1.32e-53	33853	0.00606774	206.653
Calcyphosin | Neurology_II	ukb-ppp-CAPS-OID31126	rs76684796	19	5919568	A	T	0.198504	0.0309231	0.0137283	1.37e-10	33853	0.00106704	36.1591
Calcium-regulated heat-stable protein 1 | Neurology	ukb-ppp-CARHSP1-OID20859	rs12597479	16	8809732	T	G	-0.0776729	0.00740213	0.525945	9.27e-26	32922	0.00300842	99.3359
Calcium-regulated heat-stable protein 1 | Neurology	ukb-ppp-CARHSP1-OID20859	rs4619405	16	8869050	A	G	-0.0637433	0.00835523	0.40638	2.36e-14	32922	0.00196038	64.6624
Caspase-1 | Neurology	ukb-ppp-CASP1-OID20854	rs498892	11	105047690	G	T	-0.0661008	0.00999227	0.172669	3.71e-11	32922	0.00124835	41.1471
Caspase-10 | Neurology	ukb-ppp-CASP10-OID20893	rs7576306	2	201209805	G	A	0.182126	0.00761951	0.494425	2.88e-126	32922	0.0165829	555.114
Caspase-3 | Cardiometabolic	ukb-ppp-CASP3-OID20305	rs62339863	4	184649313	C	A	-0.127988	0.00849513	0.260733	2.71e-51	34090	0.00631489	216.63
Caspase-7 | Neurology_II	ukb-ppp-CASP7-OID31135	rs12762208	10	113732544	G	A	-0.127174	0.0085298	0.2605	2.87e-50	33853	0.00623121	212.255
Caspase-8 | Oncology	ukb-ppp-CASP8-OID21414	rs34841024	2	201286417	G	T	0.310055	0.0107477	0.136282	5.28e-183	33848	0.0226317	783.731
Caspase-9 | Inflammation_II	ukb-ppp-CASP9-OID30530	rs12024833	1	15539921	G	A	-0.0814396	0.0076792	0.524827	2.82e-26	32981	0.00330803	109.458
Catalase | Inflammation_II	ukb-ppp-CAT-OID30712	rs208674	11	34420905	C	T	0.0967484	0.00733009	0.40644	8.91e-40	33453	0.00451626	151.759
Catalase | Inflammation_II	ukb-ppp-CAT-OID30712	rs2284368	11	34447748	C	T	-0.18379	0.00862939	0.220608	1.18e-100	33453	0.0116159	393.128
Cobalamin binding intrinsic factor | Cardiometabolic	ukb-ppp-CBLIF-OID20179	rs113185777	11	59287850	C	T	-0.345201	0.0358929	0.0109052	6.74e-22	33628	0.00257067	86.664
Cerebellin-4 | Oncology	ukb-ppp-CBLN4-OID21386	rs12624596	20	55714960	A	G	0.187899	0.00830958	0.286347	3.28e-113	33966	0.0144297	497.267
Cerebellin-4 | Oncology	ukb-ppp-CBLN4-OID21386	rs13038911	20	55624412	T	G	0.0479487	0.00861113	0.257141	2.57e-08	33966	0.00087834	29.8581
Cerebellin-4 | Oncology	ukb-ppp-CBLN4-OID21386	rs214402	20	55481542	G	T	-0.131807	0.0112071	0.129615	6.19e-32	33966	0.00391989	133.659
Cerebellin-4 | Oncology	ukb-ppp-CBLN4-OID21386	rs2870718	20	56179321	G	A	0.143439	0.00820962	0.701398	2.34e-68	33966	0.0086183	295.257
Cerebellin-4 | Oncology	ukb-ppp-CBLN4-OID21386	rs6127453	20	55247156	G	A	0.106665	0.00775493	0.611206	4.79e-43	33966	0.00540731	184.652
Cerebellin-4 | Oncology	ukb-ppp-CBLN4-OID21386	rs6513122	20	55790950	G	A	-0.162248	0.00819259	0.301755	2.74e-87	33966	0.0110931	380.991
Coiled-coil and C2 domain-containing protein 1A | Neurology	ukb-ppp-CC2D1A-OID20958	rs61740117	19	13913456	T	C	-0.325128	0.0319127	0.0135184	2.24e-24	33436	0.00281938	94.5295
Coiled-coil and C2 domain-containing protein 1A | Neurology	ukb-ppp-CC2D1A-OID20958	rs7250453	19	13931078	G	C	0.0740534	0.00982418	0.173699	4.78e-14	33436	0.00157418	52.7143
Coiled-coil domain-containing protein 50 | Neurology_II	ukb-ppp-CCDC50-OID31001	rs2669972	3	191968571	C	T	0.0796433	0.00822837	0.296522	3.7e-22	33874	0.00264628	89.8727
Coiled-coil domain-containing protein 50 | Neurology_II	ukb-ppp-CCDC50-OID31001	rs35380043	3	191369951	T	A	-0.419415	0.0176004	0.0481582	1.64e-125	33874	0.016127	555.207
Coiled-coil domain-containing protein 80 | Cardiometabolic	ukb-ppp-CCDC80-OID20226	rs6772337	3	112643341	G	A	-0.0698784	0.00711606	0.623862	9.25e-23	33693	0.00229167	77.3859
Coiled-coil domain-containing protein 80 | Cardiometabolic	ukb-ppp-CCDC80-OID20226	rs79025050	3	112920702	A	T	0.0983708	0.0165852	0.0446991	3.01e-09	33693	0.00082642	27.866
Coiled-coil domain-containing glutamate-rich protein 2 | Cardiometabolic_II	ukb-ppp-CCER2-OID30221	rs2287954	19	38817413	T	C	-0.507991	0.0392611	0.00859512	2.72e-38	33042	0.0043979	145.948
C-C motif chemokine 13 | Inflammation	ukb-ppp-CCL13-OID20655	rs3136674	17	34355597	C	T	-0.462266	0.0162166	0.0537475	9.91e-179	33980	0.021736	754.955
C-C motif chemokine 14 | Cardiometabolic	ukb-ppp-CCL14-OID20401	rs144391957	17	35959845	C	T	0.355841	0.0300658	0.0170463	2.56e-32	33541	0.00424331	142.923
C-C motif chemokine 14 | Cardiometabolic	ukb-ppp-CCL14-OID20401	rs41492346	17	35875932	C	T	-0.150223	0.0262664	0.0238368	1.07e-08	33541	0.0010502	35.2598
C-C motif chemokine 14 | Cardiometabolic	ukb-ppp-CCL14-OID20401	rs549630288	17	35974404	C	A	0.199446	0.024855	0.0248445	1.02e-15	33541	0.00192746	64.7698
C-C motif chemokine 14 | Cardiometabolic	ukb-ppp-CCL14-OID20401	rs72820233	17	36647444	C	T	-0.187995	0.0320643	0.0144731	4.54e-09	33541	0.00100821	33.8486
C-C motif chemokine 14 | Cardiometabolic	ukb-ppp-CCL14-OID20401	rs76190126	17	35983220	A	C	-0.683125	0.013532	0.0839397	1e-200	33541	0.0717665	2593.07
C-C motif chemokine 15 | Cardiometabolic	ukb-ppp-CCL15-OID20328	rs1081697	17	35302980	A	G	0.167125	0.0198342	0.0358524	3.57e-17	34090	0.00193097	65.9501
C-C motif chemokine 15 | Cardiometabolic	ukb-ppp-CCL15-OID20328	rs1470312	17	35540534	A	G	0.547047	0.0281985	0.0172575	7.74e-84	34090	0.0101507	349.566
C-C motif chemokine 15 | Cardiometabolic	ukb-ppp-CCL15-OID20328	rs62078063	17	35959448	C	T	1.13315	0.0224073	0.0279261	1e-200	34090	0.0697131	2554.46
C-C motif chemokine 15 | Cardiometabolic	ukb-ppp-CCL15-OID20328	rs71381486	17	35974402	C	A	0.418899	0.0106774	0.143201	1e-200	34090	0.04306	1533.88
C-C motif chemokine 15 | Cardiometabolic	ukb-ppp-CCL15-OID20328	rs72828026	17	35536143	A	T	-0.0806352	0.00917377	0.201917	1.5e-18	34090	0.00209556	71.5835
C-C motif chemokine 16 | Cardiometabolic	ukb-ppp-CCL16-OID20334	rs142033059	17	36622436	C	G	-0.254212	0.0385053	0.0102494	4.06e-11	34090	0.00131113	44.7525
C-C motif chemokine 16 | Cardiometabolic	ukb-ppp-CCL16-OID20334	rs144426878	17	35839531	A	G	-0.168556	0.0181497	0.0421395	1.59e-20	34090	0.00229356	78.3626
C-C motif chemokine 16 | Cardiometabolic	ukb-ppp-CCL16-OID20334	rs145171343	17	35559745	T	C	0.168576	0.0297121	0.0160008	1.4e-08	34090	0.00089487	30.5315
C-C motif chemokine 16 | Cardiometabolic	ukb-ppp-CCL16-OID20334	rs4795104	17	35960396	T	A	-1.15322	0.0160495	0.0551104	1e-200	34090	0.138506	5480.48
C-C motif chemokine 16 | Cardiometabolic	ukb-ppp-CCL16-OID20334	rs72829950	17	35782019	T	A	-0.264867	0.0245583	0.0221228	4.04e-27	34090	0.00303536	103.784
C-C motif chemokine 16 | Cardiometabolic	ukb-ppp-CCL16-OID20334	rs76570261	17	35976247	T	C	-1.15962	0.0314638	0.0131894	1e-200	34090	0.0350042	1236.51
C-C motif chemokine 17 | Inflammation	ukb-ppp-CCL17-OID20745	rs223895	16	57406984	C	T	-0.123142	0.00760521	0.652185	5.76e-59	33586	0.00687957	232.644
C-C motif chemokine 17 | Inflammation	ukb-ppp-CCL17-OID20745	rs9302690	16	57409056	A	G	0.381022	0.0133624	0.0810135	7.76e-179	33586	0.0216171	742.028
C-C motif chemokine 18 | Cardiometabolic	ukb-ppp-CCL18-OID20395	rs140744153	17	36038696	A	G	-0.260819	0.0346673	0.0122985	5.33e-14	33226	0.00165267	54.9992
C-C motif chemokine 18 | Cardiometabolic	ukb-ppp-CCL18-OID20395	rs4251739	17	35821079	A	G	0.126368	0.0226755	0.0270062	2.51e-08	33226	0.00083922	27.9058
C-C motif chemokine 18 | Cardiometabolic	ukb-ppp-CCL18-OID20395	rs62078244	17	35934014	A	G	0.221821	0.0216366	0.0299615	1.16e-24	33226	0.00286014	95.298
C-C motif chemokine 18 | Cardiometabolic	ukb-ppp-CCL18-OID20395	rs766556	17	36071319	C	T	0.601035	0.0349273	0.0112412	2.31e-66	33226	0.00803031	268.959
C-C motif chemokine 18 | Cardiometabolic	ukb-ppp-CCL18-OID20395	rs854643	17	36038199	A	G	-0.670387	0.0119979	0.894151	1e-200	33226	0.0850705	3089.18
C-C motif chemokine 19 | Neurology	ukb-ppp-CCL19-OID21030	rs10972202	9	34707817	T	C	0.105214	0.0112366	0.122694	7.71e-21	33962	0.00238315	81.1251
C-C motif chemokine 2 | Neurology	ukb-ppp-CCL2-OID21004	rs12601658	17	34206404	A	T	-0.0678942	0.00843879	0.228723	8.59e-16	33372	0.00162636	54.3599
C-C motif chemokine 20 | Inflammation	ukb-ppp-CCL20-OID20671	rs1395338	2	227783607	A	G	0.0934663	0.00762913	0.60053	1.65e-34	34049	0.0041914	143.305
C-C motif chemokine 21 | Inflammation	ukb-ppp-CCL21-OID20686	rs10814138	9	34723038	A	C	-0.103174	0.00794442	0.317122	1.45e-38	33848	0.00461042	156.767
C-C motif chemokine 21 | Inflammation	ukb-ppp-CCL21-OID20686	rs115567907	9	34893050	G	C	-0.0753037	0.00877973	0.243255	9.74e-18	33848	0.00208773	70.8091
C-C motif chemokine 22 | Inflammation	ukb-ppp-CCL22-OID20765	rs12924504	16	57311254	C	T	-0.273448	0.0189538	0.0413934	3.5e-47	33330	0.00593405	198.951
C-C motif chemokine 22 | Inflammation	ukb-ppp-CCL22-OID20765	rs72784878	16	57350214	G	A	0.185285	0.0117466	0.113575	4.74e-56	33330	0.0069125	231.983
C-C motif chemokine 23 | Inflammation	ukb-ppp-CCL23-OID20693	rs12942388	17	36006102	T	C	0.225993	0.0268701	0.0214956	4.08e-17	33848	0.00214848	72.8742
C-C motif chemokine 23 | Inflammation	ukb-ppp-CCL23-OID20693	rs138286902	17	36580183	C	A	-0.170471	0.0262471	0.0219579	8.31e-11	33848	0.00124819	42.2989
C-C motif chemokine 23 | Inflammation	ukb-ppp-CCL23-OID20693	rs150603274	17	35980385	A	G	0.34767	0.0278077	0.0191457	7.22e-36	33848	0.00453984	154.356
C-C motif chemokine 23 | Inflammation	ukb-ppp-CCL23-OID20693	rs16971918	17	36075466	A	G	0.261934	0.0359523	0.0110506	3.2e-13	33848	0.00149959	50.8315
C-C motif chemokine 23 | Inflammation	ukb-ppp-CCL23-OID20693	rs2073667	17	35981646	T	C	-0.162078	0.0221216	0.0293075	2.36e-13	33848	0.00149465	50.6635
C-C motif chemokine 23 | Inflammation	ukb-ppp-CCL23-OID20693	rs854664	17	36028741	G	A	0.283869	0.0130248	0.908165	2.61e-105	33848	0.0134412	461.13
C-C motif chemokine 23 | Inflammation	ukb-ppp-CCL23-OID20693	rs862820	17	35991891	C	G	-0.88058	0.0228306	0.0276407	1e-200	33848	0.0416815	1472.11
C-C motif chemokine 24 | Inflammation	ukb-ppp-CCL24-OID20772	rs10954676	7	75859506	A	C	-0.267626	0.00836171	0.28941	1e-200	33784	0.0294591	1025.39
C-C motif chemokine 24 | Inflammation	ukb-ppp-CCL24-OID20772	rs12530862	7	75793000	C	T	-0.496338	0.00833753	0.302644	1e-200	33784	0.103985	3920.5
C-C motif chemokine 24 | Inflammation	ukb-ppp-CCL24-OID20772	rs185329774	7	76415525	A	G	0.693826	0.0291933	0.0175338	7.4e-125	33784	0.0165854	569.736
C-C motif chemokine 24 | Inflammation	ukb-ppp-CCL24-OID20772	rs191733394	7	76481109	A	G	0.402265	0.0289191	0.0175191	5.51e-44	33784	0.00557045	189.235
C-C motif chemokine 24 | Inflammation	ukb-ppp-CCL24-OID20772	rs192702333	7	76603683	C	T	0.164171	0.0236025	0.027945	3.51e-12	33784	0.00146426	49.5381
C-C motif chemokine 24 | Inflammation	ukb-ppp-CCL24-OID20772	rs531889443	7	76115377	A	G	-0.33829	0.0364705	0.0120808	1.76e-20	33784	0.00273165	92.5335
C-C motif chemokine 24 | Inflammation	ukb-ppp-CCL24-OID20772	rs76233862	7	75744634	A	G	0.850208	0.019561	0.0398041	1e-200	33784	0.0552545	1975.78
C-C motif chemokine 24 | Inflammation	ukb-ppp-CCL24-OID20772	rs76421761	7	75539171	A	G	0.168184	0.0260986	0.0212379	1.16e-10	33784	0.00117595	39.7726
C-C motif chemokine 25 | Inflammation	ukb-ppp-CCL25-OID20674	rs117424304	19	7910202	A	G	0.377565	0.0366563	0.0108077	7.04e-25	34049	0.00304809	104.096
C-C motif chemokine 25 | Inflammation	ukb-ppp-CCL25-OID20674	rs118101126	19	8255303	A	G	0.301336	0.0228937	0.0276223	1.44e-39	34049	0.00487783	166.89
C-C motif chemokine 25 | Inflammation	ukb-ppp-CCL25-OID20674	rs3136652	19	8054172	T	C	0.291212	0.00965674	0.827411	8.85e-200	34049	0.0242205	845.104
C-C motif chemokine 25 | Inflammation	ukb-ppp-CCL25-OID20674	rs34557917	19	7968233	C	A	-0.392564	0.0292386	0.0162626	4.25e-41	34049	0.00493083	168.712
C-C motif chemokine 25 | Inflammation	ukb-ppp-CCL25-OID20674	rs35619681	19	8162402	T	C	-0.101848	0.0139938	0.0752605	3.39e-13	34049	0.00144385	49.2298
C-C motif chemokine 25 | Inflammation	ukb-ppp-CCL25-OID20674	rs41285780	19	7909980	A	G	0.594311	0.0154029	0.0621234	1e-200	34049	0.0411584	1461.47
C-C motif chemokine 25 | Inflammation	ukb-ppp-CCL25-OID20674	rs74176259	19	7946257	T	C	-0.357504	0.0292897	0.0166157	2.9e-34	34049	0.0041767	142.801
C-C motif chemokine 26 | Inflammation	ukb-ppp-CCL26-OID20546	rs13340504	7	75810378	T	C	0.148269	0.0121392	0.105592	2.61e-34	33657	0.00415238	140.331
C-C motif chemokine 26 | Inflammation	ukb-ppp-CCL26-OID20546	rs41463245	7	75771945	T	C	-1.01414	0.0392916	0.00891345	6.76e-147	33657	0.0181712	622.869
C-C motif chemokine 27 | Cardiometabolic	ukb-ppp-CCL27-OID20121	rs2070074	9	34649445	G	A	-0.327598	0.0121713	0.0969934	1.44e-159	33693	0.0187995	645.508
C-C motif chemokine 27 | Cardiometabolic	ukb-ppp-CCL27-OID20121	rs3176820	9	34686146	C	T	0.0846886	0.00810386	0.270327	1.46e-25	33693	0.00282942	95.5965
C-C motif chemokine 28 | Inflammation	ukb-ppp-CCL28-OID20569	rs1593971	5	43413342	A	G	-0.0570302	0.00738025	0.497518	1.1e-14	33528	0.00162618	54.6082
C-C motif chemokine 3 | Inflammation	ukb-ppp-CCL3-OID20610	rs1719220	17	36076917	T	C	0.343642	0.00818228	0.26429	1e-200	33657	0.045923	1619.93
C-C motif chemokine 3 | Inflammation	ukb-ppp-CCL3-OID20610	rs76474979	17	36578828	C	G	0.260542	0.0271403	0.0179309	8.01e-22	33657	0.00239072	80.6527
C-C motif chemokine 4 | Inflammation	ukb-ppp-CCL4-OID20695	rs12950560	17	36077805	C	T	0.0909495	0.00731383	0.419525	1.68e-35	33719	0.00402877	136.387
C-C motif chemokine 4 | Inflammation	ukb-ppp-CCL4-OID20695	rs76474979	17	36578828	C	G	0.231244	0.026957	0.0180907	9.63e-18	33719	0.00189976	64.176
C-C motif chemokine 4 | Inflammation	ukb-ppp-CCL4-OID20695	rs9330240	17	36618251	C	T	0.397639	0.0171299	0.953617	3.36e-119	33719	0.0139875	478.308
C-C motif chemokine 5 | Cardiometabolic	ukb-ppp-CCL5-OID20412	rs2107538	17	35880776	T	C	-0.220346	0.0096716	0.180238	6.79e-115	33809	0.0143474	492.104
C-C motif chemokine 7 | Inflammation	ukb-ppp-CCL7-OID20523	rs2041190	17	34307522	A	G	0.0494314	0.00744879	0.600612	3.22e-11	33657	0.00117226	39.4988
C-C motif chemokine 8 | Oncology	ukb-ppp-CCL8-OID21466	rs118181103	17	34216838	A	T	-0.813476	0.0205738	0.0350711	1e-200	33908	0.0447883	1589.79
C-C motif chemokine 8 | Oncology	ukb-ppp-CCL8-OID21466	rs190850301	17	34188604	T	C	-0.328345	0.0483392	0.00739443	1.1e-11	33908	0.0015826	53.7448
C-C motif chemokine 8 | Oncology	ukb-ppp-CCL8-OID21466	rs527868298	17	34185501	A	G	-0.713186	0.0182947	0.0457887	1e-200	33908	0.0444466	1577.1
C-C motif chemokine 8 | Oncology	ukb-ppp-CCL8-OID21466	rs62054941	17	34328070	T	A	0.199517	0.0254162	0.0238374	4.16e-15	33908	0.00185255	62.9293
C-C motif chemokine 8 | Oncology	ukb-ppp-CCL8-OID21466	rs62058978	17	34046489	A	C	-0.21789	0.0269909	0.0253278	6.87e-16	33908	0.00234402	79.663
C-C motif chemokine 8 | Oncology	ukb-ppp-CCL8-OID21466	rs72825069	17	34273909	T	C	0.216201	0.0259222	0.020821	7.41e-17	33908	0.00190594	64.7462
C-C motif chemokine 8 | Oncology	ukb-ppp-CCL8-OID21466	rs76263310	17	34318110	A	G	0.291387	0.0304205	0.0150997	9.83e-22	33908	0.0025254	85.8431
C-C motif chemokine 8 | Oncology	ukb-ppp-CCL8-OID21466	rs77770153	17	34252330	A	G	0.322646	0.016243	0.059109	8.4e-88	33908	0.0115791	397.201
CCN family member 1 | Oncology	ukb-ppp-CCN1-OID21368	rs1324899	1	86006390	T	C	0.0498106	0.0073439	0.461525	1.18e-11	33467	0.0012332	41.3201
CCN family member 1 | Oncology	ukb-ppp-CCN1-OID21368	rs4949896	1	85596653	T	G	-0.118465	0.00834572	0.261999	9.88e-46	33467	0.00542709	182.608
CCN family member 1 | Oncology	ukb-ppp-CCN1-OID21368	rs71502514	1	85516042	T	C	-0.148625	0.019657	0.0397403	4e-14	33467	0.00168591	56.5142
CCN family member 2 | Inflammation	ukb-ppp-CCN2-OID20709	rs146564696	6	131999167	C	T	0.863234	0.0393452	0.00938912	1.08e-106	33654	0.0138616	473.029
CCN family member 2 | Inflammation	ukb-ppp-CCN2-OID20709	rs1974201	6	131889981	C	G	0.0618928	0.0097933	0.179489	2.62e-10	33654	0.00112832	38.0131
CCN family member 2 | Inflammation	ukb-ppp-CCN2-OID20709	rs9493157	6	131968017	T	C	-0.354432	0.00916025	0.216969	1e-200	33654	0.0426847	1500.47
CCN family member 3 | Cardiometabolic	ukb-ppp-CCN3-OID20299	rs139806626	8	119400134	A	G	-0.310754	0.0338256	0.0117677	4.04e-20	34029	0.00224602	76.5974
CCN family member 3 | Cardiometabolic	ukb-ppp-CCN3-OID20299	rs142952437	8	119792402	T	C	-0.259048	0.0312078	0.0136161	1.03e-16	34029	0.00180256	61.4464
CCN family member 3 | Cardiometabolic	ukb-ppp-CCN3-OID20299	rs17789242	8	119337010	C	G	0.141865	0.0190462	0.0358985	9.44e-14	34029	0.00139309	47.4688
CCN family member 3 | Cardiometabolic	ukb-ppp-CCN3-OID20299	rs2279112	8	119416784	A	G	-0.273837	0.00805297	0.258706	1e-200	34029	0.0287615	1007.65
CCN family member 3 | Cardiometabolic	ukb-ppp-CCN3-OID20299	rs72682425	8	119082237	A	C	0.0759344	0.00997655	0.146378	2.71e-14	34029	0.00144095	49.1019
WNT1-inducible-signaling pathway protein 1 | Oncology	ukb-ppp-CCN4-OID21444	rs111948583	8	133260244	A	G	-0.335799	0.0274423	0.0201345	1.98e-34	33966	0.00444935	151.793
WNT1-inducible-signaling pathway protein 1 | Oncology	ukb-ppp-CCN4-OID21444	rs112925596	8	133185962	A	T	-0.332292	0.0276886	0.0191825	3.51e-33	33966	0.00415492	141.707
WNT1-inducible-signaling pathway protein 1 | Oncology	ukb-ppp-CCN4-OID21444	rs117263638	8	133206583	A	G	0.378643	0.0309489	0.0146764	2.03e-34	33966	0.00414656	141.42
WNT1-inducible-signaling pathway protein 1 | Oncology	ukb-ppp-CCN4-OID21444	rs16893349	8	133195720	G	A	-0.204476	0.02202	0.0294854	1.6e-20	33966	0.0023929	81.4673
WNT1-inducible-signaling pathway protein 1 | Oncology	ukb-ppp-CCN4-OID21444	rs2252553	8	133052528	T	G	0.327724	0.00748138	0.459679	1e-200	33966	0.0533523	1914.18
WNT1-inducible-signaling pathway protein 1 | Oncology	ukb-ppp-CCN4-OID21444	rs34386977	8	133187966	A	C	0.551871	0.0292225	0.0164724	1.51e-79	33966	0.00986844	338.512
WNT1-inducible-signaling pathway protein 1 | Oncology	ukb-ppp-CCN4-OID21444	rs62514010	8	133201060	T	C	-0.430777	0.0326875	0.0142264	1.16e-39	33966	0.00520484	177.702
WNT1-inducible-signaling pathway protein 2 | Neurology	ukb-ppp-CCN5-OID21068	rs1061098	20	44727515	T	C	-0.135416	0.00727043	0.33783	2e-77	33687	0.00820423	278.645
WNT1-inducible-signaling pathway protein 2 | Neurology	ukb-ppp-CCN5-OID21068	rs1800961	20	44413724	T	C	-0.11163	0.0193737	0.0321637	8.32e-09	33687	0.00077582	26.1537
WNT1-inducible-signaling pathway protein 2 | Neurology	ukb-ppp-CCN5-OID21068	rs61060559	20	44694260	A	G	-0.199209	0.00698231	0.411844	4.9e-179	33687	0.0192253	660.299
Copper chaperone for superoxide dismutase | Neurology	ukb-ppp-CCS-OID20973	rs12577917	11	66414946	T	C	0.297369	0.00748126	0.491958	1e-200	33436	0.0442027	1546.22
Copper chaperone for superoxide dismutase | Neurology	ukb-ppp-CCS-OID20973	rs142808910	11	66068532	C	G	0.129371	0.0230538	0.0272515	2e-08	33436	0.00088735	29.694
Copper chaperone for superoxide dismutase | Neurology	ukb-ppp-CCS-OID20973	rs143587522	11	67421451	C	T	-0.277749	0.0420281	0.00828372	3.88e-11	33436	0.0012675	42.4314
Copper chaperone for superoxide dismutase | Neurology	ukb-ppp-CCS-OID20973	rs506028	11	66700998	G	A	-0.273547	0.0132559	0.0847889	1.31e-94	33436	0.0116133	392.84
Copper chaperone for superoxide dismutase | Neurology	ukb-ppp-CCS-OID20973	rs628770	11	67546292	A	T	-0.176923	0.0315411	0.98592	2.03e-08	33436	0.00086905	29.081
Copper chaperone for superoxide dismutase | Neurology	ukb-ppp-CCS-OID20973	rs75018337	11	67049700	T	C	0.20293	0.0152617	0.0651093	2.42e-40	33436	0.00501333	168.46
Copper chaperone for superoxide dismutase | Neurology	ukb-ppp-CCS-OID20973	rs77705586	11	66725234	T	C	0.22817	0.0263443	0.0207424	4.67e-18	33436	0.00211496	70.8616
Immunoglobulin superfamily member 2 | Oncology_II	ukb-ppp-CD101-OID31480	rs115071002	1	116842692	T	C	0.218666	0.0212707	0.0356279	8.66e-25	33796	0.0032857	111.403
Immunoglobulin superfamily member 2 | Oncology_II	ukb-ppp-CD101-OID31480	rs148853734	1	117085529	A	G	0.565972	0.0285885	0.0184474	3.15e-87	33796	0.0116003	396.621
Immunoglobulin superfamily member 2 | Oncology_II	ukb-ppp-CD101-OID31480	rs190301282	1	116980786	G	A	0.268977	0.0393802	0.011577	8.48e-12	33796	0.00165577	56.0478
Immunoglobulin superfamily member 2 | Oncology_II	ukb-ppp-CD101-OID31480	rs531330176	1	116976760	C	T	0.3124	0.0258475	0.0221194	1.25e-33	33796	0.00422193	143.281
Immunoglobulin superfamily member 2 | Oncology_II	ukb-ppp-CD101-OID31480	rs56222153	1	117256975	G	C	-0.201239	0.0124327	0.105503	6.3e-59	33796	0.0076436	260.297
Immunoglobulin superfamily member 2 | Oncology_II	ukb-ppp-CD101-OID31480	rs6668254	1	117065348	C	T	0.284592	0.0227199	0.0287221	5.38e-36	33796	0.00451892	153.406
Immunoglobulin superfamily member 2 | Oncology_II	ukb-ppp-CD101-OID31480	rs72697399	1	116798380	G	A	-0.453012	0.0211126	0.0334063	3.94e-102	33796	0.0132532	453.895
Immunoglobulin superfamily member 2 | Oncology_II	ukb-ppp-CD101-OID31480	rs75567925	1	116981085	A	G	0.711102	0.0323058	0.0146209	2.23e-107	33796	0.0145704	499.672
Immunoglobulin superfamily member 2 | Oncology_II	ukb-ppp-CD101-OID31480	rs76183878	1	117106008	G	T	0.383478	0.034597	0.0120872	1.5e-28	33796	0.00351201	119.103
Immunoglobulin superfamily member 2 | Oncology_II	ukb-ppp-CD101-OID31480	rs77524075	1	116852706	T	C	-0.868069	0.0158471	0.065065	1e-200	33796	0.0916785	3410.89
CD109 antigen | Neurology	ukb-ppp-CD109-OID21108	rs116881804	6	73903417	T	C	-0.281758	0.0270389	0.0196468	2e-25	33687	0.00305814	103.329
CD109 antigen | Neurology	ukb-ppp-CD109-OID21108	rs118145760	6	74117516	T	C	0.194456	0.0245452	0.0234215	2.33e-15	33687	0.00172979	58.3691
CD109 antigen | Neurology	ukb-ppp-CD109-OID21108	rs140031328	6	73541625	G	T	0.261239	0.0326951	0.0134053	1.35e-15	33687	0.00180518	60.9176
CD109 antigen | Neurology	ukb-ppp-CD109-OID21108	rs143150833	6	74703439	C	T	-0.21275	0.0364576	0.0121603	5.36e-09	33687	0.00108743	36.6698
CD109 antigen | Neurology	ukb-ppp-CD109-OID21108	rs145261698	6	73876859	C	T	-0.300814	0.0246453	0.0253976	2.9e-34	33687	0.00447967	151.577
CD109 antigen | Neurology	ukb-ppp-CD109-OID21108	rs9350493	6	73239796	C	T	-0.0775836	0.00785595	0.354235	5.3e-23	33687	0.00275382	93.0186
CD109 antigen | Neurology	ukb-ppp-CD109-OID21108	rs9350500	6	73699314	A	T	-0.573139	0.00808757	0.686308	1e-200	33687	0.14144	5549.3
CD109 antigen | Neurology	ukb-ppp-CD109-OID21108	rs9447083	6	73961133	A	G	-0.350698	0.014927	0.0669029	4.69e-122	33687	0.0153557	525.322
Monocyte differentiation antigen CD14 | Cardiometabolic	ukb-ppp-CD14-OID20378	rs114727286	5	140503127	C	T	0.162403	0.0246318	0.0236337	4.3e-11	32861	0.0012172	40.0448
Monocyte differentiation antigen CD14 | Cardiometabolic	ukb-ppp-CD14-OID20378	rs246679	5	141053804	G	C	0.105047	0.017955	0.0457838	4.9e-09	32861	0.00096418	31.7124
Monocyte differentiation antigen CD14 | Cardiometabolic	ukb-ppp-CD14-OID20378	rs5744441	5	140637262	A	G	-0.321281	0.00885394	0.233134	1e-200	32861	0.0369084	1259.25
CD160 antigen | Inflammation	ukb-ppp-CD160-OID20647	rs1887803	1	145845552	C	G	-0.330724	0.00759782	0.400123	1e-200	34049	0.052507	1886.77
Sialomucin core protein 24 | Neurology	ukb-ppp-CD164-OID21080	rs12213313	6	109436690	G	C	-0.149478	0.00800394	0.329912	7.83e-78	33687	0.00987903	336.096
Sialomucin core protein 24 | Neurology	ukb-ppp-CD164-OID21080	rs351716	6	109232561	G	A	0.0505272	0.00816435	0.310526	6.06e-10	33687	0.00109319	36.8645
CD164 sialomucin-like 2 protein | Neurology_II	ukb-ppp-CD164L2-OID30922	rs147516474	1	26513578	A	G	0.116845	0.017736	0.050554	4.46e-11	33017	0.00131062	43.3268
CD164 sialomucin-like 2 protein | Neurology_II	ukb-ppp-CD164L2-OID30922	rs56362645	1	27417881	A	G	-0.0913376	0.0099911	0.180589	6.14e-20	33017	0.00246901	81.716
CD164 sialomucin-like 2 protein | Neurology_II	ukb-ppp-CD164L2-OID30922	rs575669478	1	27289703	T	C	0.710397	0.0181699	0.0497298	1e-200	33017	0.0476975	1653.61
CD177 antigen | Neurology	ukb-ppp-CD177-OID21119	rs10425835	19	43360396	A	C	0.351377	0.00809711	0.410438	1e-200	33628	0.0597522	2136.91
CD177 antigen | Neurology	ukb-ppp-CD177-OID21119	rs11673319	19	43323546	A	G	0.276998	0.00960854	0.197679	9.48e-183	33628	0.0243384	838.818
CD177 antigen | Neurology	ukb-ppp-CD177-OID21119	rs117417670	19	42543657	T	G	-0.420731	0.0329442	0.0155605	2.38e-37	33628	0.00542315	183.353
CD177 antigen | Neurology	ukb-ppp-CD177-OID21119	rs138605473	19	42851501	T	G	1.24221	0.0294795	0.0204011	1e-200	33628	0.0616768	2210.27
CD177 antigen | Neurology	ukb-ppp-CD177-OID21119	rs142095392	19	42788773	G	T	-0.17503	0.0204149	0.0399939	1e-17	33628	0.00235246	79.2904
CD177 antigen | Neurology	ukb-ppp-CD177-OID21119	rs7255285	19	43279862	C	A	0.652029	0.0343959	0.0129562	3.89e-80	33628	0.0108737	369.659
CD177 antigen | Neurology	ukb-ppp-CD177-OID21119	rs73038875	19	43638730	C	T	-0.134946	0.0112174	0.132865	2.47e-33	33628	0.00419611	141.693
T-cell surface glycoprotein CD1c | Oncology	ukb-ppp-CD1C-OID21483	rs10218454	1	158392652	C	G	0.0807118	0.0119662	0.0991737	1.53e-11	33822	0.00116397	39.4113
T-cell surface glycoprotein CD1c | Oncology	ukb-ppp-CD1C-OID21483	rs16839951	1	158186177	G	A	-0.146144	0.0114234	0.1108	1.78e-37	33822	0.00420854	142.934
T-cell surface glycoprotein CD1c | Oncology	ukb-ppp-CD1C-OID21483	rs857693	1	158586511	G	A	0.0453296	0.0081116	0.268153	2.29e-08	33822	0.00080649	27.2974
T-cell surface antigen CD2 | Cardiometabolic_II	ukb-ppp-CD2-OID30097	rs142374557	1	116754705	G	C	0.228503	0.0368457	0.0110462	5.59e-10	32862	0.00114078	37.5289
OX-2 membrane glycoprotein | Inflammation	ukb-ppp-CD200-OID20603	rs144983804	3	112665112	T	C	0.121714	0.0221985	0.0314253	4.18e-08	33657	0.00090183	30.3784
OX-2 membrane glycoprotein | Inflammation	ukb-ppp-CD200-OID20603	rs2399420	3	112350918	A	C	0.273824	0.0123598	0.902539	9.46e-109	33657	0.0131908	449.869
OX-2 membrane glycoprotein | Inflammation	ukb-ppp-CD200-OID20603	rs74642082	3	112313838	C	T	0.212396	0.019849	0.0360289	1.01e-26	33657	0.00313356	105.791
OX-2 membrane glycoprotein | Inflammation	ukb-ppp-CD200-OID20603	rs7615462	3	112934306	C	T	-0.053926	0.00738111	0.544951	2.75e-13	33657	0.00144225	48.6092
OX-2 membrane glycoprotein | Inflammation	ukb-ppp-CD200-OID20603	rs9854311	3	112467034	T	C	0.111558	0.0194219	0.962992	9.25e-09	33657	0.00088705	29.8803
Cell surface glycoprotein CD200 receptor 1 | Inflammation	ukb-ppp-CD200R1-OID20595	rs138451569	3	112743496	A	G	-0.470814	0.0431891	0.00814414	1.14e-27	33520	0.00358115	120.464
Cell surface glycoprotein CD200 receptor 1 | Inflammation	ukb-ppp-CD200R1-OID20595	rs59093025	3	112921253	C	T	1.86497	0.0229314	0.0285642	1e-200	33520	0.193023	8017.28
Cell surface glycoprotein CD200 receptor 1 | Inflammation	ukb-ppp-CD200R1-OID20595	rs62263720	3	112795762	A	G	-0.325814	0.00843616	0.28981	1e-200	33520	0.0436976	1531.58
Cell surface glycoprotein CD200 receptor 1 | Inflammation	ukb-ppp-CD200R1-OID20595	rs7651121	3	112410840	A	G	-0.0949991	0.00942233	0.206293	6.61e-24	33520	0.00295538	99.3521
Cell surface glycoprotein CD200 receptor 1 | Inflammation	ukb-ppp-CD200R1-OID20595	rs79300718	3	112822894	C	G	-0.756442	0.0242108	0.0250375	1e-200	33520	0.0279357	963.259
Cell surface glycoprotein CD200 receptor 1 | Inflammation	ukb-ppp-CD200R1-OID20595	rs820538	3	112730306	T	G	-0.250153	0.0306928	0.0155288	3.63e-16	33520	0.0019133	64.2528
C-type lectin domain family 4 member K | Oncology	ukb-ppp-CD207-OID21298	rs13416314	2	70629206	T	C	-0.132809	0.0161404	0.0595761	1.9e-16	32917	0.00197643	65.1829
C-type lectin domain family 4 member K | Oncology	ukb-ppp-CD207-OID21298	rs17656087	2	70813220	C	A	0.418979	0.00854383	0.271623	1e-200	32917	0.0694604	2456.95
C-type lectin domain family 4 member K | Oncology	ukb-ppp-CD207-OID21298	rs527432263	2	70907737	A	T	-0.563875	0.0322293	0.0145752	1.55e-68	32917	0.00913343	303.398
C-type lectin domain family 4 member K | Oncology	ukb-ppp-CD207-OID21298	rs75176658	2	70954418	C	T	0.264702	0.0197623	0.0399292	6.53e-41	32917	0.00537203	177.775
CD209 antigen | Cardiometabolic	ukb-ppp-CD209-OID20262	rs1045997	19	7769096	T	C	-0.100142	0.00821675	0.170835	3.62e-34	33825	0.00284106	96.3669
CD209 antigen | Cardiometabolic	ukb-ppp-CD209-OID20262	rs4804774	19	7707287	C	G	-0.413514	0.00754895	0.23677	1e-200	33825	0.0618006	2227.97
CD209 antigen | Cardiometabolic	ukb-ppp-CD209-OID20262	rs4804805	19	7751660	G	A	-0.073549	0.00663074	0.323503	1.37e-28	33825	0.00236771	80.273
CD209 antigen | Cardiometabolic	ukb-ppp-CD209-OID20262	rs77509849	19	7687796	G	A	-0.0554326	0.00886416	0.143617	4.01e-10	33825	0.00075585	25.5844
B-cell receptor CD22 | Inflammation	ukb-ppp-CD22-OID20637	rs10411704	19	35309759	T	G	-0.294694	0.00868705	0.785544	1e-200	34049	0.0292605	1026.26
B-cell receptor CD22 | Inflammation	ukb-ppp-CD22-OID20637	rs34826052	19	35345697	A	C	0.137464	0.0204635	0.0308526	1.85e-11	34049	0.00113003	38.5176
CD226 antigen | Inflammation_II	ukb-ppp-CD226-OID30556	rs11877138	18	69907391	G	A	-0.441361	0.0276031	0.980044	1.51e-57	32981	0.00761968	253.219
CD226 antigen | Inflammation_II	ukb-ppp-CD226-OID30556	rs147877121	18	70016126	C	T	-0.167395	0.025305	0.0237062	3.71e-11	32981	0.00129705	42.831
Natural killer cell receptor 2B4 | Inflammation	ukb-ppp-CD244-OID20628	rs2139660	1	160831701	A	T	-0.327035	0.0076269	0.616699	1e-200	34049	0.0505629	1813.19
Natural killer cell receptor 2B4 | Inflammation	ukb-ppp-CD244-OID20628	rs485618	1	160830690	C	T	0.0535692	0.00749145	0.444118	8.63e-13	34049	0.00141691	48.3099
Endosialin | Cardiometabolic_II	ukb-ppp-CD248-OID30394	rs117256790	11	65832753	T	A	-0.112551	0.0200801	0.0328089	2.08e-08	33924	0.00080396	27.2938
CD27 antigen | Oncology	ukb-ppp-CD27-OID21527	rs11064153	12	6379284	C	T	-0.0779084	0.0090719	0.207128	8.86e-18	33822	0.00199361	67.5586
CD27 antigen | Oncology	ukb-ppp-CD27-OID21527	rs25680	12	6445462	A	G	0.293625	0.00864012	0.23946	1e-200	33822	0.031403	1096.48
CD27 antigen | Oncology	ukb-ppp-CD27-OID21527	rs7132503	12	6451979	A	G	-0.415613	0.0474348	0.00635844	1.92e-18	33822	0.00218267	73.9795
Programmed cell death 1 ligand 1 | Neurology	ukb-ppp-CD274-OID20966	rs10435743	9	5384069	T	A	-0.0818363	0.00931285	0.20151	1.53e-18	33436	0.0021552	72.2127
Programmed cell death 1 ligand 1 | Neurology	ukb-ppp-CD274-OID20966	rs7025653	9	5505508	C	A	0.158714	0.0107864	0.143347	5.22e-49	33436	0.00618663	208.131
Programmed cell death 1 ligand 1 | Neurology	ukb-ppp-CD274-OID20966	rs822335	9	5448218	C	T	0.311107	0.00797119	0.660823	1e-200	33436	0.0433871	1516.4
CD276 antigen | Inflammation	ukb-ppp-CD276-OID20680	rs184790191	15	74065477	T	C	-0.190778	0.0266245	0.0210245	7.75e-13	33649	0.00149825	50.4872
CD276 antigen | Inflammation	ukb-ppp-CD276-OID20680	rs1963477	15	73799531	A	G	0.0921586	0.0142352	0.0753033	9.55e-11	33649	0.00118281	39.8451
CD276 antigen | Inflammation	ukb-ppp-CD276-OID20680	rs4082420	15	74188499	T	C	-0.232478	0.0272353	0.0186335	1.39e-17	33649	0.0019766	66.6385
CD276 antigen | Inflammation	ukb-ppp-CD276-OID20680	rs74023531	15	73770987	A	G	-0.533811	0.015233	0.064663	1e-200	33649	0.034469	1201.18
CD276 antigen | Inflammation	ukb-ppp-CD276-OID20680	rs8026559	15	72684170	T	A	0.100539	0.00819368	0.718575	1.31e-34	33649	0.00408822	138.121
T-cell-specific surface glycoprotein CD28 | Oncology	ukb-ppp-CD28-OID21265	rs13406632	2	203784615	C	G	-0.260668	0.0100966	0.167567	5.64e-147	32907	0.0189558	635.794
T-cell-specific surface glycoprotein CD28 | Oncology	ukb-ppp-CD28-OID21265	rs3116482	2	203689034	A	T	0.0579818	0.00944675	0.201757	8.37e-10	32907	0.00108287	35.6705
T-cell-specific surface glycoprotein CD28 | Oncology	ukb-ppp-CD28-OID21265	rs7422945	2	203629975	G	A	0.0487831	0.00753634	0.460768	9.61e-11	32907	0.00118257	38.9585
CD2-associated protein | Cardiometabolic	ukb-ppp-CD2AP-OID20177	rs10807355	6	47633017	C	T	0.0865366	0.00767708	0.64774	1.8e-29	33693	0.00341738	115.53
CD2-associated protein | Cardiometabolic	ukb-ppp-CD2AP-OID20177	rs1385742	6	47627419	T	A	-0.285552	0.00771142	0.644572	1e-200	33693	0.0373614	1307.6
CMRF35-like molecule 8 | Inflammation_II	ukb-ppp-CD300A-OID30576	rs112302595	17	74477943	A	G	0.227803	0.0349621	0.0108173	7.23e-11	33187	0.00111057	36.8951
CMRF35-like molecule 8 | Inflammation_II	ukb-ppp-CD300A-OID30576	rs62087202	17	74463780	A	G	-0.62258	0.0167105	0.0485431	1e-200	33187	0.0358045	1232.29
CMRF35-like molecule 8 | Inflammation_II	ukb-ppp-CD300A-OID30576	rs9912017	17	74487717	G	T	-0.0988003	0.0080563	0.282064	1.42e-34	33187	0.00395348	131.717
CMRF35-like molecule 6 | Neurology	ukb-ppp-CD300C-OID21010	rs2001742	17	74503317	G	A	0.568069	0.0116029	0.111535	1e-200	33962	0.0639563	2320.36
CMRF35-like molecule 6 | Neurology	ukb-ppp-CD300C-OID21010	rs2272111	17	74473827	A	G	-0.227661	0.00908205	0.20202	1.14e-138	33962	0.0167107	577.138
CMRF35-like molecule 6 | Neurology	ukb-ppp-CD300C-OID21010	rs62087199	17	74458774	T	C	-0.374953	0.0206114	0.0324419	6.02e-74	33962	0.00882606	302.402
CMRF35-like molecule 6 | Neurology	ukb-ppp-CD300C-OID21010	rs79659787	17	74668634	G	T	0.118327	0.0143133	0.0728594	1.37e-16	33962	0.0018916	64.3604
CMRF35-like molecule 2 | Oncology	ukb-ppp-CD300E-OID21418	rs2293192	17	74474403	T	C	-0.0689992	0.00891475	0.209532	9.95e-15	33840	0.00157708	53.4494
CMRF35-like molecule 2 | Oncology	ukb-ppp-CD300E-OID21418	rs2655606	17	74574543	G	A	-0.303147	0.00769914	0.664473	1e-200	33840	0.0409771	1445.83
CMRF35-like molecule 1 | Oncology	ukb-ppp-CD300LF-OID21469	rs1026074	17	74715289	C	T	-0.99852	0.0248615	0.0239584	1e-200	33966	0.0466305	1661.22
CMRF35-like molecule 1 | Oncology	ukb-ppp-CD300LF-OID21469	rs11655369	17	74675175	A	G	0.307896	0.00781024	0.519116	1e-200	33966	0.0473307	1687.41
CMRF35-like molecule 1 | Oncology	ukb-ppp-CD300LF-OID21469	rs117827586	17	75040615	A	G	-0.334468	0.0271153	0.0205219	5.87e-35	33966	0.0044973	153.436
CMRF35-like molecule 1 | Oncology	ukb-ppp-CD300LF-OID21469	rs2177258	17	74475270	T	C	-0.0738637	0.00778942	0.367293	2.48e-21	33966	0.00253576	86.3434
CMRF35-like molecule 1 | Oncology	ukb-ppp-CD300LF-OID21469	rs34074270	17	74706280	T	A	-1.19531	0.0299139	0.0174167	1e-200	33966	0.048902	1746.3
CMRF35-like molecule 1 | Oncology	ukb-ppp-CD300LF-OID21469	rs534847354	17	74495497	C	T	-0.304473	0.0189777	0.0467242	6.33e-58	33966	0.00825825	282.819
CMRF35-like molecule 1 | Oncology	ukb-ppp-CD300LF-OID21469	rs895692	17	74770113	A	G	-0.167616	0.0075544	0.534903	4.5e-109	33966	0.0139791	481.518
CMRF35-like molecule 9 | Neurology	ukb-ppp-CD300LG-OID21130	rs76868109	17	43699575	C	A	-0.797899	0.0196817	0.0338706	1e-200	33687	0.0416662	1464.55
CD302 antigen | Oncology	ukb-ppp-CD302-OID21328	rs1425047	2	159517946	A	G	0.0566423	0.00723605	0.580011	4.96e-15	33533	0.0015631	52.4943
CD302 antigen | Oncology	ukb-ppp-CD302-OID21328	rs148377852	2	159408803	T	C	0.256196	0.0197793	0.0341696	2.27e-38	33533	0.00433227	145.897
CD302 antigen | Oncology	ukb-ppp-CD302-OID21328	rs2556106	2	159798013	T	G	-0.419387	0.0107109	0.872712	1e-200	33533	0.0390767	1363.57
Myeloid cell surface antigen CD33 | Oncology	ukb-ppp-CD33-OID21472	rs12972472	19	51523699	A	G	0.0638096	0.00930643	0.215773	7.06e-12	33822	0.00137797	46.6674
Myeloid cell surface antigen CD33 | Oncology	ukb-ppp-CD33-OID21472	rs1404320	19	51062889	T	C	-0.054895	0.00807594	0.353429	1.07e-11	33822	0.00137725	46.643
Myeloid cell surface antigen CD33 | Oncology	ukb-ppp-CD33-OID21472	rs34681424	19	51137073	G	C	-0.215642	0.0133131	0.105604	5.23e-59	33822	0.0087843	299.718
Myeloid cell surface antigen CD33 | Oncology	ukb-ppp-CD33-OID21472	rs4802771	19	51174413	C	T	0.358045	0.00816922	0.323129	1e-200	33822	0.0560773	2009.2
Myeloid cell surface antigen CD33 | Oncology	ukb-ppp-CD33-OID21472	rs8108954	19	51384852	G	T	0.0876812	0.0153344	0.0666249	1.08e-08	33822	0.00095617	32.3687
Hematopoietic progenitor cell antigen CD34 | Neurology	ukb-ppp-CD34-OID21025	rs6671850	1	207884455	T	C	0.12253	0.0150618	0.0639804	4.11e-16	33901	0.00179824	61.0682
Platelet glycoprotein 4 | Inflammation_II	ukb-ppp-CD36-OID30485	rs35424583	7	80706994	G	A	0.105075	0.013676	0.0818359	1.55e-14	32981	0.00165918	54.809
Platelet glycoprotein 4 | Inflammation_II	ukb-ppp-CD36-OID30485	rs6961069	7	80589645	T	C	0.273148	0.00765071	0.403097	1e-200	32981	0.0359037	1228.16
ADP-ribosyl cyclase/cyclic ADP-ribose hydrolase 1 | Oncology	ukb-ppp-CD38-OID21316	rs144737584	4	15428586	C	T	0.220188	0.0321078	0.009948	6.99e-12	33533	0.00095502	32.0533
ADP-ribosyl cyclase/cyclic ADP-ribose hydrolase 1 | Oncology	ukb-ppp-CD38-OID21316	rs2532069	4	15909692	G	A	-0.0928927	0.00634984	0.58554	1.83e-48	33533	0.00418825	141.027
ADP-ribosyl cyclase/cyclic ADP-ribose hydrolase 1 | Oncology	ukb-ppp-CD38-OID21316	rs7674301	4	15751628	C	A	0.291717	0.0073522	0.766895	1e-200	33533	0.0304257	1052.22
T-cell surface glycoprotein CD4 | Inflammation	ukb-ppp-CD4-OID20584	rs147914326	12	6693611	A	G	-0.229529	0.034509	0.0130153	2.91e-11	33592	0.00135354	45.5269
T-cell surface glycoprotein CD4 | Inflammation	ukb-ppp-CD4-OID20584	rs57497751	12	6818108	G	A	0.207916	0.021453	0.0309867	3.27e-22	33592	0.00259604	87.4279
T-cell surface glycoprotein CD4 | Inflammation	ukb-ppp-CD4-OID20584	rs73053728	12	6787380	G	A	-0.359292	0.0080763	0.302319	1e-200	33592	0.0544562	1934.53
Tumor necrosis factor receptor superfamily member 5 | Inflammation	ukb-ppp-CD40-OID20724	rs117191103	20	45835717	T	C	0.239771	0.0265893	0.0203536	1.92e-19	33655	0.00229263	77.3312
Tumor necrosis factor receptor superfamily member 5 | Inflammation	ukb-ppp-CD40-OID20724	rs12624433	20	46052214	A	G	-0.361877	0.00863575	0.257061	1e-200	33655	0.0500197	1771.95
Tumor necrosis factor receptor superfamily member 5 | Inflammation	ukb-ppp-CD40-OID20724	rs45456397	20	46353053	A	C	-0.0918421	0.0144014	0.0733854	1.8e-10	33655	0.00114716	38.6496
Membrane cofactor protein | Cardiometabolic	ukb-ppp-CD46-OID20380	rs1970530	1	207750721	A	G	-0.0889131	0.00765588	0.594732	3.51e-31	33420	0.00381088	127.839
CD48 antigen | Inflammation	ukb-ppp-CD48-OID20692	rs143010323	1	161135409	C	T	-0.226587	0.0394984	0.00967221	9.66e-09	33784	0.00098357	33.2596
CD48 antigen | Inflammation	ukb-ppp-CD48-OID20692	rs352681	1	160709132	A	G	-0.172602	0.00792278	0.356771	3.18e-105	33784	0.0136734	468.319
CD48 antigen | Inflammation	ukb-ppp-CD48-OID20692	rs55857101	1	160682190	T	G	-0.70772	0.00996238	0.182719	1e-200	33784	0.149592	5942.46
CD48 antigen | Inflammation	ukb-ppp-CD48-OID20692	rs6427541	1	160714121	T	C	0.105092	0.00826864	0.295952	5.22e-37	33784	0.00460249	156.2
T-cell surface glycoprotein CD5 | Oncology	ukb-ppp-CD5-OID21449	rs477537	11	61092152	C	A	0.092093	0.00755774	0.575467	3.72e-34	33908	0.00414396	141.09
T-cell surface glycoprotein CD5 | Oncology	ukb-ppp-CD5-OID21449	rs4939490	11	61026179	G	C	-0.136162	0.00751943	0.391368	2.75e-73	33908	0.00883247	302.142
T-cell surface glycoprotein CD5 | Oncology	ukb-ppp-CD5-OID21449	rs77696239	11	61107729	T	C	0.166679	0.02322	0.0254365	7.06e-13	33908	0.0013774	46.7665
Complement decay-accelerating factor | Cardiometabolic	ukb-ppp-CD55-OID20377	rs1890866	1	206989551	G	A	0.111435	0.0167513	0.944123	2.89e-11	32408	0.00131019	42.5138
Complement decay-accelerating factor | Cardiometabolic	ukb-ppp-CD55-OID20377	rs601356	1	207579205	G	T	-0.139847	0.00948447	0.195656	3.32e-49	32408	0.00615561	200.714
Complement decay-accelerating factor | Cardiometabolic	ukb-ppp-CD55-OID20377	rs6666604	1	207172474	G	T	-0.43399	0.0103465	0.159479	1e-200	32408	0.0504942	1723.33
Complement decay-accelerating factor | Cardiometabolic	ukb-ppp-CD55-OID20377	rs78692538	1	206875183	G	A	0.114777	0.0168945	0.0528727	1.09e-11	32408	0.00131941	42.8133
Lymphocyte function-associated antigen 3 | Inflammation	ukb-ppp-CD58-OID20716	rs10801908	1	116547871	T	C	-0.257695	0.0112915	0.12022	2.77e-115	33586	0.0140473	478.486
Lymphocyte function-associated antigen 3 | Inflammation	ukb-ppp-CD58-OID20716	rs55982573	1	116532856	T	C	0.190343	0.0279499	0.0173882	9.75e-12	33586	0.00123806	41.6304
Lymphocyte function-associated antigen 3 | Inflammation	ukb-ppp-CD58-OID20716	rs77858427	1	116716618	A	C	-0.154854	0.0260296	0.0215227	2.7e-09	33586	0.00101	33.9542
CD59 glycoprotein | Cardiometabolic	ukb-ppp-CD59-OID20339	rs10836121	11	33848167	T	C	-0.0739657	0.0075332	0.527912	9.36e-23	32390	0.00272694	88.5616
CD59 glycoprotein | Cardiometabolic	ukb-ppp-CD59-OID20339	rs4756046	11	33821025	A	C	0.0860808	0.0148648	0.938213	7e-09	32390	0.00085909	27.8483
CD59 glycoprotein | Cardiometabolic	ukb-ppp-CD59-OID20339	rs704701	11	33722133	G	T	-0.245528	0.00760095	0.320835	1e-200	32390	0.0262717	873.847
CD5 antigen-like | Inflammation_II	ukb-ppp-CD5L-OID30775	rs113224872	1	157925662	T	C	-0.181681	0.0252615	0.0237747	6.38e-13	33799	0.0015322	51.8631
CD5 antigen-like | Inflammation_II	ukb-ppp-CD5L-OID30775	rs115729754	1	157948102	C	G	-0.245235	0.0196579	0.0377378	1.02e-35	33799	0.00436782	148.267
CD5 antigen-like | Inflammation_II	ukb-ppp-CD5L-OID30775	rs2765501	1	157834858	A	G	0.199657	0.00759591	0.401454	2.86e-152	33799	0.0191572	660.102
CD5 antigen-like | Inflammation_II	ukb-ppp-CD5L-OID30775	rs59656423	1	157536784	T	C	-0.257813	0.041902	0.00793793	7.62e-10	33799	0.00104685	35.4176
T-cell differentiation antigen CD6 | Inflammation	ukb-ppp-CD6-OID20649	rs10792299	11	60954227	G	T	0.394396	0.00866919	0.759563	1e-200	33988	0.0568146	2047.21
T-cell differentiation antigen CD6 | Inflammation	ukb-ppp-CD6-OID20649	rs140976433	11	60960369	A	G	-0.448201	0.0469072	0.00614343	1.24e-21	33988	0.00245307	83.5751
T-cell differentiation antigen CD6 | Inflammation	ukb-ppp-CD6-OID20649	rs2232142	11	61132343	T	A	-0.0978519	0.0126902	0.0918334	1.25e-14	33988	0.00159711	54.3662
T-cell differentiation antigen CD6 | Inflammation	ukb-ppp-CD6-OID20649	rs412334	11	61792789	T	C	-0.0719434	0.00987029	0.161837	3.13e-13	33988	0.00140417	47.7891
T-cell differentiation antigen CD6 | Inflammation	ukb-ppp-CD6-OID20649	rs4938994	11	61051921	C	A	-0.455695	0.0112412	0.121925	1e-200	33988	0.0444634	1581.45
CD63 antigen | Neurology	ukb-ppp-CD63-OID20988	rs139996303	12	55750958	G	A	-0.281884	0.0466551	0.00752373	1.52e-09	33372	0.00118665	39.6457
T-cell antigen CD7 | Inflammation_II	ukb-ppp-CD7-OID30543	rs117376412	17	82343867	T	C	-0.979812	0.0466068	0.00697493	4.05e-98	32913	0.0132989	443.579
T-cell antigen CD7 | Inflammation_II	ukb-ppp-CD7-OID30543	rs73366267	17	82279320	T	C	-1.07968	0.0192147	0.0406152	1e-200	32913	0.0908451	3288.55
CD70 antigen | Inflammation	ukb-ppp-CD70-OID20599	rs147963927	19	6599495	T	C	0.50076	0.0121768	0.108562	1e-200	33657	0.0485354	1716.78
CD70 antigen | Inflammation	ukb-ppp-CD70-OID20599	rs1862509	19	6675219	G	A	-0.175678	0.00964516	0.830027	3.99e-74	33657	0.00870837	295.655
CD70 antigen | Inflammation	ukb-ppp-CD70-OID20599	rs190818389	19	6636633	T	C	0.285595	0.024433	0.022638	1.45e-31	33657	0.00360931	121.911
CD70 antigen | Inflammation	ukb-ppp-CD70-OID20599	rs345597	19	6569178	T	C	-0.393216	0.00754631	0.39408	1e-200	33657	0.0738401	2683.22
B-cell differentiation antigen CD72 | Inflammation_II	ukb-ppp-CD72-OID30641	rs17259350	9	35682588	T	C	0.114902	0.0128625	0.0945623	4.14e-19	33187	0.0022608	75.1946
B-cell differentiation antigen CD72 | Inflammation_II	ukb-ppp-CD72-OID30641	rs869487	9	35615899	G	C	-0.166377	0.00908428	0.219874	6.3e-75	33187	0.00949632	318.157
HLA class II histocompatibility antigen gamma chain | Neurology	ukb-ppp-CD74-OID21040	rs79078220	5	150414087	A	G	-0.0870348	0.0111797	0.110344	6.97e-15	33962	0.00148726	50.5826
B-cell antigen receptor complex-associated protein beta chain | Inflammation	ukb-ppp-CD79B-OID20635	rs12946669	17	63928647	T	C	-0.163364	0.00742789	0.394182	3.33e-107	34049	0.0127462	439.574
T-lymphocyte activation antigen CD80 | Cardiometabolic_II	ukb-ppp-CD80-OID30291	rs2029034	3	119394051	A	G	-0.0697816	0.00742918	0.384978	5.84e-21	33942	0.00230589	78.4428
T-lymphocyte activation antigen CD80 | Cardiometabolic_II	ukb-ppp-CD80-OID30291	rs538136	3	119590413	G	A	-0.191772	0.00901594	0.199085	2.14e-100	33942	0.011728	402.773
T-lymphocyte activation antigen CD80 | Cardiometabolic_II	ukb-ppp-CD80-OID30291	rs549572704	3	120376715	C	T	0.161641	0.0277347	0.017633	5.61e-09	33942	0.00090518	30.7495
T-lymphocyte activation antigen CD80 | Cardiometabolic_II	ukb-ppp-CD80-OID30291	rs66604554	3	119557530	G	A	0.574151	0.0116108	0.10953	1e-200	33942	0.0643035	2332.45
CD83 antigen | Inflammation	ukb-ppp-CD83-OID20565	rs12526086	6	14105666	A	G	0.199606	0.00881486	0.22253	1.59e-113	33657	0.0137863	470.466
CD83 antigen | Inflammation	ukb-ppp-CD83-OID20565	rs138419919	6	14211354	G	A	-0.16356	0.0291412	0.0167956	1.99e-08	33657	0.00088353	29.7617
CD83 antigen | Inflammation	ukb-ppp-CD83-OID20565	rs2804924	6	13574110	A	G	-0.0446066	0.00790567	0.314096	1.68e-08	33657	0.00085734	28.8786
SLAM family member 5 | Inflammation	ukb-ppp-CD84-OID20607	rs12072476	1	160586922	G	A	-0.205581	0.0136188	0.917989	1.74e-51	33657	0.00636364	215.54
T-lymphocyte activation antigen CD86 | Oncology_II	ukb-ppp-CD86-OID31500	rs111753425	3	122047656	A	G	0.184007	0.0126485	0.0941412	6.04e-48	33796	0.00577483	196.288
T-lymphocyte activation antigen CD86 | Oncology_II	ukb-ppp-CD86-OID31500	rs12488828	3	122003143	G	C	0.4436	0.0486421	0.00591434	7.54e-20	33796	0.00231389	78.377
T-lymphocyte activation antigen CD86 | Oncology_II	ukb-ppp-CD86-OID31500	rs75937181	3	122064168	G	T	-0.110116	0.0132417	0.084158	9.11e-17	33796	0.00186916	63.2847
T-cell surface glycoprotein CD8 alpha chain | Neurology	ukb-ppp-CD8A-OID21018	rs115055789	2	86817682	G	A	-0.173917	0.0262876	0.0195071	3.69e-11	33962	0.00115705	39.3389
T-cell surface glycoprotein CD8 alpha chain | Neurology	ukb-ppp-CD8A-OID21018	rs17509566	2	86073849	G	A	-0.0767133	0.0125004	0.0933838	8.42e-10	33962	0.00099647	33.874
T-cell surface glycoprotein CD8 alpha chain | Neurology	ukb-ppp-CD8A-OID21018	rs3020726	2	86789383	G	A	0.362018	0.0099016	0.160963	1e-200	33962	0.0353995	1246.29
Cytidine deaminase | Cardiometabolic_II	ukb-ppp-CDA-OID30345	rs111978771	1	20699417	C	T	-0.199954	0.0299717	0.0178745	2.53e-11	33873	0.00140375	47.6134
Cytidine deaminase | Cardiometabolic_II	ukb-ppp-CDA-OID30345	rs139670343	1	20511610	T	C	0.315697	0.0353485	0.0120343	4.22e-19	33873	0.00236992	80.4622
Cytidine deaminase | Cardiometabolic_II	ukb-ppp-CDA-OID30345	rs150625070	1	20621713	A	G	0.125123	0.00775343	0.331814	1.38e-58	33873	0.00694219	236.783
Cytidine deaminase | Cardiometabolic_II	ukb-ppp-CDA-OID30345	rs657624	1	20561855	A	G	-0.436996	0.00783034	0.330229	1e-200	33873	0.0844747	3125.25
Cell division cycle protein 27 homolog | Oncology	ukb-ppp-CDC27-OID21238	rs79702286	17	47219250	G	A	0.136035	0.0125701	0.101789	2.71e-27	32907	0.00338385	111.723
CUB domain-containing protein 1 | Neurology	ukb-ppp-CDCP1-OID20940	rs17077267	3	45097023	T	C	-0.172791	0.00929239	0.149989	3.54e-77	33436	0.00761301	256.486
CUB domain-containing protein 1 | Neurology	ukb-ppp-CDCP1-OID20940	rs2276862	3	45146293	G	C	-0.302893	0.00869495	0.171792	1e-200	33436	0.0261066	896.247
CUB domain-containing protein 1 | Neurology	ukb-ppp-CDCP1-OID20940	rs75734530	3	45415048	A	G	-0.0489421	0.00827258	0.19676	3.29e-09	33436	0.00075714	25.3335
Cadherin-1 | Cardiometabolic	ukb-ppp-CDH1-OID20353	rs2011779	16	68803593	G	A	-0.0474596	0.00742155	0.387224	1.61e-10	32416	0.00106891	34.6848
Cadherin-15 | Neurology	ukb-ppp-CDH15-OID21005	rs117015331	16	89372645	G	A	0.172859	0.0255075	0.0177012	1.23e-11	33901	0.00103911	35.2613
Cadherin-15 | Neurology	ukb-ppp-CDH15-OID21005	rs145028526	16	89754844	G	A	0.394428	0.0380093	0.00754632	3.15e-25	33901	0.0023303	79.1792
Cadherin-15 | Neurology	ukb-ppp-CDH15-OID21005	rs146983261	16	89604586	A	G	-0.114623	0.0183648	0.0329453	4.34e-10	33901	0.00083718	28.4033
Cadherin-15 | Neurology	ukb-ppp-CDH15-OID21005	rs4592657	16	89177678	G	A	-0.212655	0.0109289	0.0981633	2.5e-84	33901	0.00800679	273.613
Cadherin-15 | Neurology	ukb-ppp-CDH15-OID21005	rs4782465	16	89097094	C	T	-0.324249	0.00806861	0.795812	1e-200	33901	0.0341687	1199.26
Cadherin-17 | Cardiometabolic	ukb-ppp-CDH17-OID20134	rs117650688	8	93837980	C	T	-0.154813	0.0243859	0.0196183	2.17e-10	33693	0.00092194	31.0897
Cadherin-17 | Cardiometabolic	ukb-ppp-CDH17-OID20134	rs2251734	8	94146031	A	G	0.190536	0.00747855	0.282866	3.49e-143	33693	0.0147287	503.643
Cadherin-17 | Cardiometabolic	ukb-ppp-CDH17-OID20134	rs60945589	8	94191494	C	T	-0.272184	0.00674826	0.473033	1e-200	33693	0.0369343	1292.08
Cadherin-17 | Cardiometabolic	ukb-ppp-CDH17-OID20134	rs75912292	8	94919116	T	C	-0.135787	0.0207739	0.0286631	6.3e-11	33693	0.00102669	34.6258
Cadherin-2 | Cardiometabolic	ukb-ppp-CDH2-OID20170	rs12454164	18	28110963	A	G	-0.101206	0.00745171	0.310984	5.15e-42	33693	0.00438945	148.537
Cadherin-2 | Cardiometabolic	ukb-ppp-CDH2-OID20170	rs28894788	18	28241331	G	A	-0.0928347	0.0154913	0.0539412	2.06e-09	33693	0.00087961	29.661
Cadherin-2 | Cardiometabolic	ukb-ppp-CDH2-OID20170	rs524047	18	28073983	T	C	-0.103312	0.0119957	0.906801	7.15e-18	33693	0.00180408	60.891
Cadherin-23 | Neurology_II	ukb-ppp-CDH23-OID31074	rs10999818	10	71456410	C	G	-0.0920703	0.0165809	0.0571146	2.81e-08	33853	0.00091301	30.9345
Cadherin-23 | Neurology_II	ukb-ppp-CDH23-OID31074	rs2166631	10	71713125	T	C	-0.167542	0.00933285	0.214057	4.65e-72	33853	0.00944491	322.768
Cadherin-3 | Neurology	ukb-ppp-CDH3-OID21008	rs1111720	16	68664983	T	C	-0.0646996	0.00863875	0.241089	6.92e-14	33962	0.0015318	52.0997
Cadherin-3 | Neurology	ukb-ppp-CDH3-OID21008	rs187870274	16	68586307	C	G	0.112117	0.0110872	0.12903	4.87e-24	33962	0.00282531	96.2195
Cadherin-5 | Cardiometabolic	ukb-ppp-CDH5-OID20243	rs10852432	16	66368612	C	T	0.0533904	0.00685154	0.451687	6.57e-15	34090	0.00141196	48.199
Cadherin-5 | Cardiometabolic	ukb-ppp-CDH5-OID20243	rs16956504	16	66398478	C	T	0.308351	0.0111324	0.1044	7.26e-169	34090	0.0177802	617.061
Cadherin-6 | Cardiometabolic	ukb-ppp-CDH6-OID20157	rs1039325	5	30761314	G	T	0.327	0.00762943	0.583576	1e-200	33693	0.0519707	1846.93
Cadherin-6 | Cardiometabolic	ukb-ppp-CDH6-OID20157	rs1276221	5	30933106	C	T	0.0887408	0.00860089	0.269714	5.87e-25	33693	0.00310222	104.842
Cadherin-6 | Cardiometabolic	ukb-ppp-CDH6-OID20157	rs13354267	5	31108300	C	T	0.739766	0.0138153	0.0798979	1e-200	33693	0.0804619	2948.05
Cadherin-6 | Cardiometabolic	ukb-ppp-CDH6-OID20157	rs4130585	5	31196461	T	C	0.200819	0.00947762	0.192199	1.21e-99	33693	0.0125226	427.25
Cadherin-6 | Cardiometabolic	ukb-ppp-CDH6-OID20157	rs62350373	5	31294484	C	G	-0.117503	0.0150014	0.0676616	4.77e-15	33693	0.00174198	58.7915
Cadherin-related family member 1 | Neurology	ukb-ppp-CDHR1-OID20808	rs12244900	10	83775101	G	A	-0.129588	0.0195524	0.0403074	3.41e-11	32922	0.0012992	42.8254
Cadherin-related family member 1 | Neurology	ukb-ppp-CDHR1-OID20808	rs2505780	10	84700413	T	C	0.0584377	0.00785244	0.535666	9.92e-14	32922	0.00169879	56.0195
Cadherin-related family member 1 | Neurology	ukb-ppp-CDHR1-OID20808	rs76833981	10	84128544	T	C	-0.120163	0.0166109	0.0567138	4.69e-13	32922	0.00154491	50.9372
Cadherin-related family member 1 | Neurology	ukb-ppp-CDHR1-OID20808	rs7916271	10	84194464	T	C	0.22561	0.0077243	0.499095	1.54e-187	32922	0.0254498	859.688
Cadherin-related family member 2 | Oncology	ukb-ppp-CDHR2-OID21282	rs2963680	5	176515947	T	C	-0.101995	0.006414	0.502087	6.14e-57	33533	0.0052014	175.32
Cyclin-dependent kinase inhibitor 1 | Oncology	ukb-ppp-CDKN1A-OID21319	rs236419	6	36777001	T	C	0.0566053	0.0087276	0.755501	8.83e-11	33533	0.00118374	39.739
Cyclin-dependent kinase inhibitor 1 | Oncology	ukb-ppp-CDKN1A-OID21319	rs3176345	6	36682788	C	G	-0.267767	0.0151597	0.0647067	8.07e-70	33533	0.00867843	293.544
Cerebral dopamine neurotrophic factor | Oncology	ukb-ppp-CDNF-OID21318	rs118110536	10	15093770	C	T	0.305052	0.0288406	0.0172858	3.8e-26	33533	0.00316151	106.345
Cerebral dopamine neurotrophic factor | Oncology	ukb-ppp-CDNF-OID21318	rs150874520	10	14941568	T	A	0.234431	0.0372371	0.0108358	3.06e-10	33533	0.00117812	39.5501
Cerebral dopamine neurotrophic factor | Oncology	ukb-ppp-CDNF-OID21318	rs183225093	10	14816984	C	T	0.245308	0.0327267	0.0135129	6.6e-14	33533	0.00160433	53.8812
Cerebral dopamine neurotrophic factor | Oncology	ukb-ppp-CDNF-OID21318	rs41284453	10	14846275	A	G	0.453477	0.0475441	0.00618429	1.46e-21	33533	0.00252776	84.9732
Cerebral dopamine neurotrophic factor | Oncology	ukb-ppp-CDNF-OID21318	rs61738953	10	14820083	G	C	-1.12945	0.0213057	0.0348155	1e-200	33533	0.0857328	3144.27
Cerebral dopamine neurotrophic factor | Oncology	ukb-ppp-CDNF-OID21318	rs75573076	10	14807606	G	C	-0.145707	0.0210875	0.0316554	4.86e-12	33533	0.00130157	43.6999
Cell adhesion molecule-related/down-regulated by oncogenes | Inflammation	ukb-ppp-CDON-OID20754	rs607980	11	126132788	A	G	-0.181058	0.0125689	0.905108	4.8e-47	33715	0.00563113	190.917
Cell adhesion molecule-related/down-regulated by oncogenes | Inflammation	ukb-ppp-CDON-OID20754	rs7104745	11	126003207	A	G	-0.0860727	0.00737634	0.538974	1.84e-31	33715	0.00368175	124.581
Cell adhesion molecule-related/down-regulated by oncogenes | Inflammation	ukb-ppp-CDON-OID20754	rs74612335	11	126368738	C	T	-0.0907722	0.0108581	0.133163	6.28e-17	33715	0.0019022	64.2512
Corneodesmosin | Inflammation	ukb-ppp-CDSN-OID20667	rs1264457	6	30490287	A	G	0.295792	0.00753114	0.606443	1e-200	33990	0.0417638	1481.34
Corneodesmosin | Inflammation	ukb-ppp-CDSN-OID20667	rs4711253	6	31039304	A	C	-0.443162	0.0099852	0.162592	1e-200	33990	0.05348	1920.38
Carcinoembryonic antigen-related cell adhesion molecule 1 | Oncology	ukb-ppp-CEACAM1-OID21528	rs10416089	19	42498217	G	C	-0.482528	0.0134478	0.0850585	1e-200	33822	0.0362398	1271.72
Carcinoembryonic antigen-related cell adhesion molecule 1 | Oncology	ukb-ppp-CEACAM1-OID21528	rs139592609	19	42337890	T	A	0.272229	0.0351529	0.0120096	9.62e-15	33822	0.00175865	59.5824
Carcinoembryonic antigen-related cell adhesion molecule 1 | Oncology	ukb-ppp-CEACAM1-OID21528	rs150697550	19	42820504	T	C	-0.3999	0.0393643	0.0111535	3.02e-24	33822	0.00352755	119.724
Carcinoembryonic antigen-related cell adhesion molecule 16 | Oncology_II	ukb-ppp-CEACAM16-OID31495	rs111371860	19	44842530	T	A	-0.166593	0.0152803	0.0634019	1.12e-27	33796	0.00329609	111.756
Carcinoembryonic antigen-related cell adhesion molecule 16 | Oncology_II	ukb-ppp-CEACAM16-OID31495	rs11669609	19	44971619	T	C	-0.0512289	0.00825415	0.270776	5.42e-10	33796	0.00103641	35.0607
Carcinoembryonic antigen-related cell adhesion molecule 16 | Oncology_II	ukb-ppp-CEACAM16-OID31495	rs2965155	19	44685199	C	T	-0.1336	0.00737227	0.49704	2.14e-73	33796	0.00892417	304.299
Carcinoembryonic antigen-related cell adhesion molecule 16 | Oncology_II	ukb-ppp-CEACAM16-OID31495	rs7248283	19	44705412	T	G	-0.334488	0.00766339	0.381513	1e-200	33796	0.0527996	1883.77
Carcinoembryonic antigen-related cell adhesion molecule 19 | Oncology_II	ukb-ppp-CEACAM19-OID31443	rs2965158	19	44692658	C	T	0.178231	0.0294011	0.982812	1.34e-09	33796	0.00107323	36.3077
Carcinoembryonic antigen-related cell adhesion molecule 19 | Oncology_II	ukb-ppp-CEACAM19-OID31443	rs62119322	19	44671797	C	G	0.623089	0.0220035	0.0293929	2.09e-176	33796	0.0221522	765.569
Carcinoembryonic antigen-related cell adhesion molecule 20 | Oncology_II	ukb-ppp-CEACAM20-OID31308	rs10414398	19	44517149	A	G	-0.283467	0.0140009	0.079751	3.82e-91	33335	0.0117944	397.836
Carcinoembryonic antigen-related cell adhesion molecule 20 | Oncology_II	ukb-ppp-CEACAM20-OID31308	rs111657077	19	44393593	A	G	0.225971	0.0346193	0.0122712	6.7e-11	33335	0.00123783	41.3116
Carcinoembryonic antigen-related cell adhesion molecule 21 | Inflammation	ukb-ppp-CEACAM21-OID20548	rs111638712	19	42451961	A	G	0.299677	0.0265614	0.023742	1.6e-29	33657	0.00416312	140.695
Carcinoembryonic antigen-related cell adhesion molecule 21 | Inflammation	ukb-ppp-CEACAM21-OID20548	rs113572247	19	41565123	C	T	1.43247	0.052066	0.00544978	1.24e-166	33657	0.0222437	765.642
Carcinoembryonic antigen-related cell adhesion molecule 21 | Inflammation	ukb-ppp-CEACAM21-OID20548	rs12972687	19	41553620	A	G	-0.303704	0.0278417	0.0186291	1.05e-27	33657	0.00337253	113.887
Carcinoembryonic antigen-related cell adhesion molecule 21 | Inflammation	ukb-ppp-CEACAM21-OID20548	rs138326109	19	41800368	A	G	-0.205666	0.0248168	0.02636	1.16e-16	33657	0.00217119	73.2306
Carcinoembryonic antigen-related cell adhesion molecule 21 | Inflammation	ukb-ppp-CEACAM21-OID20548	rs138387338	19	41374582	A	G	-0.283016	0.0340781	0.0146633	9.99e-17	33657	0.00231456	78.0772
Carcinoembryonic antigen-related cell adhesion molecule 21 | Inflammation	ukb-ppp-CEACAM21-OID20548	rs139990910	19	41945009	G	T	-0.191556	0.0180185	0.0478983	2.14e-26	33657	0.00334676	113.014
Carcinoembryonic antigen-related cell adhesion molecule 21 | Inflammation	ukb-ppp-CEACAM21-OID20548	rs144859514	19	41359423	C	A	-0.186246	0.0281464	0.0198847	3.67e-11	33657	0.00135207	45.5656
Carcinoembryonic antigen-related cell adhesion molecule 21 | Inflammation	ukb-ppp-CEACAM21-OID20548	rs148020420	19	41402130	A	G	-0.302836	0.0445874	0.00877148	1.11e-11	33657	0.00159475	53.7569
Carcinoembryonic antigen-related cell adhesion molecule 21 | Inflammation	ukb-ppp-CEACAM21-OID20548	rs149687121	19	41382540	C	T	0.739244	0.033837	0.0140259	8.26e-106	33657	0.0151148	516.495
Carcinoembryonic antigen-related cell adhesion molecule 21 | Inflammation	ukb-ppp-CEACAM21-OID20548	rs151272674	19	41358677	C	T	1.56883	0.0382599	0.011604	1e-200	33657	0.0564574	2013.76
Carcinoembryonic antigen-related cell adhesion molecule 21 | Inflammation	ukb-ppp-CEACAM21-OID20548	rs4803482	19	41560271	A	G	-0.325121	0.0176629	0.0514307	1.16e-75	33657	0.0103136	350.722
Carcinoembryonic antigen-related cell adhesion molecule 21 | Inflammation	ukb-ppp-CEACAM21-OID20548	rs58622181	19	41768325	C	G	1.04364	0.054155	0.00564943	9.35e-83	33657	0.012237	416.939
Carcinoembryonic antigen-related cell adhesion molecule 21 | Inflammation	ukb-ppp-CEACAM21-OID20548	rs72480757	19	41510585	T	A	0.688577	0.0200747	0.0396086	1e-200	33657	0.0360722	1259.44
Carcinoembryonic antigen-related cell adhesion molecule 21 | Inflammation	ukb-ppp-CEACAM21-OID20548	rs7259458	19	41446147	G	T	-0.877321	0.0184571	0.953386	1e-200	33657	0.068412	2471.48
Carcinoembryonic antigen-related cell adhesion molecule 21 | Inflammation	ukb-ppp-CEACAM21-OID20548	rs74328649	19	41617764	T	C	0.822421	0.0225268	0.0301385	1e-200	33657	0.0395412	1385.54
Carcinoembryonic antigen-related cell adhesion molecule 21 | Inflammation	ukb-ppp-CEACAM21-OID20548	rs77636080	19	41733952	C	T	-0.295122	0.0367827	0.0121591	1.03e-15	33657	0.00209229	70.5636
Carcinoembryonic antigen-related cell adhesion molecule 5 | Oncology	ukb-ppp-CEACAM5-OID21171	rs112791665	19	41699361	A	G	-0.175518	0.0215022	0.0318523	3.27e-16	32480	0.00190001	61.826
Carcinoembryonic antigen-related cell adhesion molecule 5 | Oncology	ukb-ppp-CEACAM5-OID21171	rs186451340	19	41595334	G	A	-0.221295	0.0358036	0.0125856	6.38e-10	32480	0.00121716	39.579
Carcinoembryonic antigen-related cell adhesion molecule 5 | Oncology	ukb-ppp-CEACAM5-OID21171	rs4803508	19	41760741	A	G	-0.111688	0.00794861	0.390019	7.57e-45	32480	0.00593533	193.919
Carcinoembryonic antigen-related cell adhesion molecule 5 | Oncology	ukb-ppp-CEACAM5-OID21171	rs79020302	19	41631031	T	C	0.900669	0.0210165	0.0334514	1e-200	32480	0.0524564	1798
Carcinoembryonic antigen-related cell adhesion molecule 6 | Cardiometabolic_II	ukb-ppp-CEACAM6-OID30362	rs12459454	19	41759235	G	A	-0.120252	0.00809709	0.29177	6.83e-50	33924	0.00597626	203.946
Carcinoembryonic antigen-related cell adhesion molecule 8 | Cardiometabolic	ukb-ppp-CEACAM8-OID20102	rs12459454	19	41759235	G	A	-0.130572	0.00804995	0.292134	3.63e-59	33043	0.0070512	234.633
CCAAT/enhancer-binding protein beta | Cardiometabolic	ukb-ppp-CEBPB-OID20052	rs4811031	20	50340417	G	A	-0.0508616	0.00784822	0.347986	9.13e-11	33043	0.00117389	38.8322
Chymotrypsin-like elastase family member 2A | Cardiometabolic_II	ukb-ppp-CELA2A-OID30411	rs11579489	1	15464144	A	G	0.11959	0.0137904	0.0779119	4.25e-18	33924	0.00205492	69.8507
Chymotrypsin-like elastase family member 2A | Cardiometabolic_II	ukb-ppp-CELA2A-OID30411	rs571101860	1	15719462	A	T	-0.17656	0.0271542	0.0218558	7.92e-11	33924	0.00133286	45.2736
Chymotrypsin-like elastase family member 2A | Cardiometabolic_II	ukb-ppp-CELA2A-OID30411	rs60610707	1	15418455	G	A	-0.181696	0.0180118	0.0470537	6.27e-24	33924	0.00296062	100.728
Chymotrypsin-like elastase family member 3A | Cardiometabolic	ukb-ppp-CELA3A-OID20298	rs11589764	1	22007888	A	C	0.131104	0.0116436	0.8915	2.07e-29	34026	0.00332516	113.513
Chymotrypsin-like elastase family member 3A | Cardiometabolic	ukb-ppp-CELA3A-OID20298	rs34262568	1	21986878	A	G	0.237276	0.00861166	0.230959	4.09e-167	34026	0.0199996	694.354
Cadherin EGF LAG seven-pass G-type receptor 2 | Inflammation_II	ukb-ppp-CELSR2-OID30593	rs113519150	1	109525167	T	A	-0.211129	0.0143622	0.0749791	6.41e-49	33187	0.00618326	206.468
Cadherin EGF LAG seven-pass G-type receptor 2 | Inflammation_II	ukb-ppp-CELSR2-OID30593	rs114202167	1	109187314	T	C	-0.215113	0.0370281	0.0108905	6.27e-09	33187	0.00099691	33.1154
Cadherin EGF LAG seven-pass G-type receptor 2 | Inflammation_II	ukb-ppp-CELSR2-OID30593	rs115458560	1	109519352	C	T	0.18637	0.0278624	0.0187121	2.25e-11	33187	0.00127556	42.3835
Cadherin EGF LAG seven-pass G-type receptor 2 | Inflammation_II	ukb-ppp-CELSR2-OID30593	rs188280505	1	109215946	T	C	-0.262887	0.0291343	0.0172163	1.83e-19	33187	0.00233865	77.7902
Cadherin EGF LAG seven-pass G-type receptor 2 | Inflammation_II	ukb-ppp-CELSR2-OID30593	rs4970834	1	109272258	T	C	0.407185	0.00974498	0.187908	1e-200	33187	0.0506016	1768.71
Cell surface hyaluronidase | Inflammation_II	ukb-ppp-CEMIP2-OID30499	rs10781037	9	71683165	A	G	0.0653626	0.00789134	0.530186	1.2e-16	32981	0.00212835	70.3405
Cell surface hyaluronidase | Inflammation_II	ukb-ppp-CEMIP2-OID30499	rs12237141	9	72015790	G	A	-0.178958	0.0296042	0.0184538	1.49e-09	32981	0.00116019	38.3063
Cell surface hyaluronidase | Inflammation_II	ukb-ppp-CEMIP2-OID30499	rs191912523	9	71732071	G	T	0.25381	0.0140673	0.0833358	9.03e-73	32981	0.00984214	327.81
Centromere protein F | Oncology_II	ukb-ppp-CENPF-OID31329	rs3790647	1	214645602	C	A	-0.125887	0.0167943	0.0500075	6.59e-14	33335	0.00150573	50.2662
Centrosomal protein of 112 kDa | Cardiometabolic_II	ukb-ppp-CEP112-OID30115	rs144558955	17	66262381	G	A	0.103797	0.0117859	0.124826	1.29e-18	32862	0.00235396	77.5336
Centrosomal protein of 152 kDa | Oncology_II	ukb-ppp-CEP152-OID31249	rs77379665	15	48790312	T	C	0.156936	0.0216604	0.0332987	4.32e-13	32704	0.0015856	51.9348
Centrosomal protein of 170 kDa | Cardiometabolic_II	ukb-ppp-CEP170-OID30240	rs12741781	1	243264850	G	T	0.0709513	0.00802737	0.327689	9.69e-19	33042	0.00221811	73.4492
LisH domain-containing protein FOPNL | Oncology	ukb-ppp-CEP20-OID21209	rs74009487	16	15872040	T	C	-0.216287	0.0166506	0.0563859	1.4e-38	32907	0.00497801	164.621
FGFR1 oncogene partner | Cardiometabolic	ukb-ppp-CEP43-OID20084	rs2237276	6	167028627	T	C	0.0652832	0.0075844	0.454698	7.46e-18	32852	0.00211345	69.574
Centrosomal protein of 85 kDa | Oncology	ukb-ppp-CEP85-OID21241	rs111486799	1	26251494	A	G	-0.0546293	0.00942492	0.197862	6.78e-09	32907	0.00094731	31.2008
Centrosomal protein of 85 kDa | Oncology	ukb-ppp-CEP85-OID21241	rs11247922	1	26341296	G	A	0.146493	0.015619	0.939417	6.65e-21	32907	0.00244272	80.5744
Ceramide transfer protein | Neurology	ukb-ppp-CERT-OID20857	rs10942737	5	75386988	C	T	0.100668	0.0139091	0.0819824	4.57e-13	32922	0.0015254	50.293
Liver carboxylesterase 1 | Cardiometabolic	ukb-ppp-CES1-OID20244	rs189826478	16	55832104	A	G	0.122038	0.0185786	0.0438159	5.07e-11	33780	0.00124794	42.2056
Liver carboxylesterase 1 | Cardiometabolic	ukb-ppp-CES1-OID20244	rs41516245	16	55695102	G	C	-0.514326	0.0567909	0.00477339	1.35e-19	33780	0.00251337	85.1104
Liver carboxylesterase 1 | Cardiometabolic	ukb-ppp-CES1-OID20244	rs71387104	16	55822509	A	G	-0.863413	0.0242214	0.0243267	1e-200	33780	0.0353879	1239.18
Liver carboxylesterase 1 | Cardiometabolic	ukb-ppp-CES1-OID20244	rs74021211	16	55526177	G	T	-0.17103	0.0312818	0.0145327	4.57e-08	33780	0.00083784	28.3244
Liver carboxylesterase 1 | Cardiometabolic	ukb-ppp-CES1-OID20244	rs75043441	16	55718932	T	C	-0.905397	0.0223331	0.0284636	1e-200	33780	0.0453374	1604.14
Cocaine esterase | Oncology	ukb-ppp-CES2-OID21366	rs192044330	16	66791900	C	T	-0.185665	0.0334116	0.0133122	2.75e-08	33533	0.00090557	30.392
Cocaine esterase | Oncology	ukb-ppp-CES2-OID21366	rs74909952	16	66889149	A	G	-0.334298	0.0329196	0.0133233	3.15e-24	33533	0.00293822	98.8118
Carboxylesterase 3 | Oncology	ukb-ppp-CES3-OID21340	rs118161478	16	67525433	A	G	0.111964	0.0143327	0.0737632	5.64e-15	33533	0.00171297	57.536
Carboxylesterase 3 | Oncology	ukb-ppp-CES3-OID21340	rs61743167	16	66969715	T	C	-0.296689	0.0246964	0.0232905	3.02e-33	33533	0.00400477	134.824
Carboxylesterase 3 | Oncology	ukb-ppp-CES3-OID21340	rs71647892	16	66963853	C	T	-0.854256	0.0332745	0.012689	2.34e-145	33533	0.0182847	624.523
Carboxylesterase 3 | Oncology	ukb-ppp-CES3-OID21340	rs74942953	16	67274835	C	T	-0.660839	0.0402809	0.0108125	1.74e-60	33533	0.0093417	316.19
Centrin-3 | Oncology_II	ukb-ppp-CETN3-OID31525	rs4873	5	90407824	G	C	-0.173267	0.00846441	0.276571	3.98e-93	33796	0.0120134	410.916
Complement factor B | Inflammation_II	ukb-ppp-CFB-OID30755	rs114400264	6	31878296	A	C	-0.707122	0.0172042	0.0495419	1e-200	33379	0.0470895	1649.38
Complement factor B | Inflammation_II	ukb-ppp-CFB-OID30755	rs1269853	6	32106136	C	G	0.583246	0.0164098	0.0555704	1e-200	33379	0.0357065	1235.9
Complement factor B | Inflammation_II	ukb-ppp-CFB-OID30755	rs2072634	6	31949514	T	C	0.768558	0.0289669	0.0169418	4.11e-155	33379	0.0196753	669.884
Complement factor B | Inflammation_II	ukb-ppp-CFB-OID30755	rs62405785	6	32351412	T	C	0.234196	0.0266299	0.0202348	1.44e-18	33379	0.00217475	72.7449
Complement factor H | Inflammation_II	ukb-ppp-CFH-OID30790	rs1451915	1	196058002	A	C	0.0901523	0.013256	0.106854	1.04e-11	31982	0.0015513	49.6878
Complement factor H | Inflammation_II	ukb-ppp-CFH-OID30790	rs2019727	1	196705584	A	T	0.42075	0.0096842	0.194094	1e-200	31982	0.0553828	1874.98
Complement factor H-related protein 2 | Inflammation_II	ukb-ppp-CFHR2-OID30720	rs114957568	1	197488406	G	A	0.282147	0.0266056	0.0225901	2.83e-26	33730	0.00351541	118.986
Complement factor H-related protein 2 | Inflammation_II	ukb-ppp-CFHR2-OID30720	rs115987516	1	197337117	C	T	-0.305092	0.0287957	0.0189917	3.14e-26	33730	0.00346839	117.389
Complement factor H-related protein 2 | Inflammation_II	ukb-ppp-CFHR2-OID30720	rs12727325	1	196254605	A	G	0.367978	0.00894787	0.2416	1e-200	33730	0.0496214	1761.01
Complement factor H-related protein 2 | Inflammation_II	ukb-ppp-CFHR2-OID30720	rs141784076	1	196204155	C	T	-0.707447	0.0454998	0.00818967	1.63e-54	33730	0.00813042	276.471
Complement factor H-related protein 2 | Inflammation_II	ukb-ppp-CFHR2-OID30720	rs144856539	1	197349023	T	C	-0.513031	0.0288682	0.0189033	1.18e-70	33730	0.00976263	332.52
Complement factor H-related protein 2 | Inflammation_II	ukb-ppp-CFHR2-OID30720	rs147220943	1	197081941	A	G	0.412298	0.0278999	0.020124	2.04e-49	33730	0.00670406	227.641
Complement factor H-related protein 2 | Inflammation_II	ukb-ppp-CFHR2-OID30720	rs149838812	1	197690489	C	T	-0.724073	0.0320138	0.0146178	2.91e-113	33730	0.0151036	517.227
Complement factor H-related protein 2 | Inflammation_II	ukb-ppp-CFHR2-OID30720	rs61822069	1	196113120	C	T	-0.170117	0.0288344	0.0176697	3.64e-09	33730	0.00100464	33.9187
Complement factor H-related protein 4 | Inflammation_II	ukb-ppp-CFHR4-OID30758	rs11588705	1	196117980	T	C	-0.668193	0.0278832	0.0206861	6.61e-127	33935	0.0180898	625.151
Complement factor H-related protein 4 | Inflammation_II	ukb-ppp-CFHR4-OID30758	rs139045233	1	197293136	T	A	0.719203	0.0311585	0.0159341	7.01e-118	33935	0.0162213	559.512
Complement factor H-related protein 4 | Inflammation_II	ukb-ppp-CFHR4-OID30758	rs149927582	1	196294349	G	C	0.212819	0.0253676	0.024001	4.89e-17	33935	0.00212192	72.1563
Complement factor H-related protein 4 | Inflammation_II	ukb-ppp-CFHR4-OID30758	rs17616291	1	197197256	A	T	-0.507642	0.015229	0.0678688	1e-200	33935	0.0326056	1143.7
Complement factor H-related protein 4 | Inflammation_II	ukb-ppp-CFHR4-OID30758	rs535173560	1	197623370	A	C	0.660999	0.0319731	0.015538	5.99e-95	33935	0.0133668	459.719
Complement factor H-related protein 4 | Inflammation_II	ukb-ppp-CFHR4-OID30758	rs72732281	1	196560593	T	C	-0.486598	0.0302376	0.0160601	2.88e-58	33935	0.0074832	255.842
Complement factor H-related protein 4 | Inflammation_II	ukb-ppp-CFHR4-OID30758	rs76907927	1	196466697	A	G	0.656666	0.0343456	0.0131438	1.74e-81	33935	0.0111865	383.886
Complement factor H-related protein 4 | Inflammation_II	ukb-ppp-CFHR4-OID30758	rs76962463	1	196244406	G	A	0.52925	0.0130804	0.0986	1e-200	33935	0.0497905	1778.07
Complement factor H-related protein 4 | Inflammation_II	ukb-ppp-CFHR4-OID30758	rs79474525	1	196473092	A	G	-0.687814	0.0161566	0.0603049	1e-200	33935	0.0536181	1922.5
Complement factor H-related protein 5 | Inflammation_II	ukb-ppp-CFHR5-OID30716	rs112105931	1	196417260	T	G	0.200226	0.0317202	0.0156432	2.75e-10	33541	0.00123466	41.4606
Complement factor H-related protein 5 | Inflammation_II	ukb-ppp-CFHR5-OID30716	rs150232052	1	196533275	C	T	0.169057	0.0230397	0.0291981	2.17e-13	33541	0.00162025	54.4297
Complement factor H-related protein 5 | Inflammation_II	ukb-ppp-CFHR5-OID30716	rs185840287	1	196765647	C	T	-0.270754	0.0245236	0.0254569	2.44e-28	33541	0.00363736	122.439
Complement factor H-related protein 5 | Inflammation_II	ukb-ppp-CFHR5-OID30716	rs34650634	1	196975553	G	A	0.35569	0.0119881	0.113627	1.85e-193	33541	0.0254842	877.067
Complement factor H-related protein 5 | Inflammation_II	ukb-ppp-CFHR5-OID30716	rs71633808	1	197797905	T	C	0.18678	0.0314561	0.0166477	2.89e-09	33541	0.00114223	38.3531
Complement factor H-related protein 5 | Inflammation_II	ukb-ppp-CFHR5-OID30716	rs72732226	1	196272374	A	C	-0.86252	0.0207034	0.0344355	1e-200	33541	0.0494716	1745.59
Complement factor H-related protein 5 | Inflammation_II	ukb-ppp-CFHR5-OID30716	rs7532441	1	196983439	A	G	-0.27308	0.0323598	0.0144463	3.2e-17	33541	0.00212347	71.3707
Complement factor I | Inflammation_II	ukb-ppp-CFI-OID30772	rs10033900	4	109737911	C	T	0.216076	0.00737671	0.516267	1.32e-188	33995	0.0233197	811.634
Glycoprotein hormones alpha chain | Neurology	ukb-ppp-CGA-OID21069	rs2031365	6	87095874	T	C	0.0380282	0.0060166	0.282367	2.61e-10	33687	0.00058608	19.7537
Choriogonadotropin subunit beta 3 | Inflammation_II	ukb-ppp-CGB3_CGB5_CGB8-OID30671	rs7252920	19	49001003	C	A	-0.0613247	0.00704969	0.485616	3.35e-18	33985	0.0018788	63.9676
Cell growth regulator with EF hand domain protein 1 | Cardiometabolic	ukb-ppp-CGREF1-OID20152	rs114308869	2	27796957	A	G	-0.175875	0.0260718	0.020479	1.52e-11	33693	0.00124097	41.8614
Cell growth regulator with EF hand domain protein 1 | Cardiometabolic	ukb-ppp-CGREF1-OID20152	rs115358438	2	26732161	T	G	0.368695	0.0231361	0.0262072	3.57e-57	33693	0.00693828	235.391
Cell growth regulator with EF hand domain protein 1 | Cardiometabolic	ukb-ppp-CGREF1-OID20152	rs138043913	2	26715029	T	C	0.277417	0.0273201	0.0200492	3.17e-24	33693	0.00302411	102.194
Cell growth regulator with EF hand domain protein 1 | Cardiometabolic	ukb-ppp-CGREF1-OID20152	rs142624934	2	27074456	G	C	0.408731	0.0315904	0.0149378	2.73e-38	33693	0.00491649	166.46
Cell growth regulator with EF hand domain protein 1 | Cardiometabolic	ukb-ppp-CGREF1-OID20152	rs145430594	2	26879679	C	T	0.467318	0.0276496	0.0197547	4.39e-64	33693	0.00845785	287.384
Cell growth regulator with EF hand domain protein 1 | Cardiometabolic	ukb-ppp-CGREF1-OID20152	rs181485076	2	27050770	C	A	-0.295187	0.027216	0.0200753	2.08e-27	33693	0.0034283	115.9
Cell growth regulator with EF hand domain protein 1 | Cardiometabolic	ukb-ppp-CGREF1-OID20152	rs4665940	2	27046646	C	G	0.410611	0.0138336	0.0790596	1.31e-193	33693	0.0245515	847.982
Cell growth regulator with EF hand domain protein 1 | Cardiometabolic	ukb-ppp-CGREF1-OID20152	rs56091605	2	27836567	T	C	0.20478	0.0265023	0.0197074	1.1e-14	33693	0.00162028	54.6775
Cell growth regulator with EF hand domain protein 1 | Cardiometabolic	ukb-ppp-CGREF1-OID20152	rs62129550	2	26715626	A	G	-0.679617	0.0172239	0.0482593	1e-200	33693	0.0424285	1492.8
Cell growth regulator with EF hand domain protein 1 | Cardiometabolic	ukb-ppp-CGREF1-OID20152	rs72806904	2	26970210	T	C	0.371719	0.021533	0.0303179	8.97e-67	33693	0.00812434	275.959
Cell growth regulator with EF hand domain protein 1 | Cardiometabolic	ukb-ppp-CGREF1-OID20152	rs77290326	2	27148072	T	C	0.416716	0.0415745	0.00845254	1.2e-23	33693	0.00291079	98.3538
Cell growth regulator with EF hand domain protein 1 | Cardiometabolic	ukb-ppp-CGREF1-OID20152	rs8179242	2	27520104	T	G	-0.312112	0.028446	0.0186252	5.21e-28	33693	0.00356112	120.407
Glutathione-specific gamma-glutamylcyclotransferase 2 | Oncology	ukb-ppp-CHAC2-OID21230	rs78694551	2	53751676	G	A	-0.149236	0.00851316	0.269597	8.46e-69	32907	0.00877111	291.167
Chondroadherin | Inflammation_II	ukb-ppp-CHAD-OID30660	rs192432846	17	50748335	C	T	-0.719508	0.0556978	0.00532812	3.56e-38	33187	0.00548725	183.099
Chondroadherin | Inflammation_II	ukb-ppp-CHAD-OID30660	rs9907393	17	50459516	C	G	0.0592912	0.00859158	0.23671	5.16e-12	33187	0.00127033	42.2095
Coiled-coil-helix-coiled-coil-helix domain-containing protein 10, mitochondrial | Neurology_II	ukb-ppp-CHCHD10-OID31116	rs34284791	22	23824602	A	G	-0.118256	0.0112612	0.106556	8.53e-26	33853	0.0026627	90.3756
Coiled-coil-helix-coiled-coil-helix domain-containing protein 10, mitochondrial | Neurology_II	ukb-ppp-CHCHD10-OID31116	rs5751766	22	23907429	C	A	-0.0613607	0.007058	0.586182	3.51e-18	33853	0.00182664	61.9467
MICOS complex subunit MIC25 | Oncology_II	ukb-ppp-CHCHD6-OID31426	rs9863101	3	126689461	C	T	-0.305642	0.00990836	0.172707	1e-200	33777	0.0266947	926.343
Chromogranin-A | Cardiometabolic_II	ukb-ppp-CHGA-OID30403	rs12436684	14	92891302	G	C	-0.0993434	0.00940205	0.189951	4.28e-26	33924	0.00303711	103.339
Chromogranin-A | Cardiometabolic_II	ukb-ppp-CHGA-OID30403	rs729940	14	92932756	T	C	-0.245571	0.0101481	0.157108	2.3e-129	33924	0.0159718	550.59
Secretogranin-1 | Neurology	ukb-ppp-CHGB-OID21038	rs117254866	20	5944554	G	A	-0.373607	0.025556	0.0232567	2.12e-48	33837	0.00634145	215.932
Secretogranin-1 | Neurology	ukb-ppp-CHGB-OID21038	rs17220251	20	5952004	T	C	-0.364646	0.0253509	0.0218104	6.53e-47	33837	0.00567361	193.062
Secretogranin-1 | Neurology	ukb-ppp-CHGB-OID21038	rs2284660	20	5918626	T	C	-0.41445	0.0195888	0.0372541	2.35e-99	33837	0.0123214	422.095
Secretogranin-1 | Neurology	ukb-ppp-CHGB-OID21038	rs6053779	20	5886246	T	C	-0.451437	0.00865559	0.266807	1e-200	33837	0.0797333	2931.52
Secretogranin-1 | Neurology	ukb-ppp-CHGB-OID21038	rs73072360	20	6039117	G	T	-0.338078	0.0375844	0.00983578	2.36e-19	33837	0.00222628	75.4943
Secretogranin-1 | Neurology	ukb-ppp-CHGB-OID21038	rs78714507	20	6081937	T	C	-0.17137	0.024029	0.0247996	9.91e-13	33837	0.00142049	48.1306
Chitinase-3-like protein 1 | Cardiometabolic	ukb-ppp-CHI3L1-OID20399	rs12143972	1	203084761	T	C	-0.167198	0.0145547	0.0761706	1.52e-30	32849	0.00393433	129.742
Chitinase-3-like protein 1 | Cardiometabolic	ukb-ppp-CHI3L1-OID20399	rs1891814	1	203577053	A	T	-0.0606831	0.0111272	0.123128	4.94e-08	32849	0.00079517	26.1396
Chitinase-3-like protein 1 | Cardiometabolic	ukb-ppp-CHI3L1-OID20399	rs4950928	1	203186754	C	G	0.671982	0.00903308	0.792657	1e-200	32849	0.148429	5725.26
Chitinase-3-like protein 1 | Cardiometabolic	ukb-ppp-CHI3L1-OID20399	rs6427989	1	203050609	G	A	0.0615005	0.00768954	0.360837	1.27e-15	32849	0.00174466	57.4069
Chitinase-3-like protein 1 | Cardiometabolic	ukb-ppp-CHI3L1-OID20399	rs77452745	1	203140274	A	G	0.373697	0.0303192	0.0149624	6.61e-35	32849	0.00411645	135.772
Chitinase-3-like protein 1 | Cardiometabolic	ukb-ppp-CHI3L1-OID20399	rs79410290	1	203249561	T	C	0.273914	0.0252396	0.0213857	1.94e-27	32849	0.00314046	103.48
Chitinase-3-like protein 1 | Cardiometabolic	ukb-ppp-CHI3L1-OID20399	rs872129	1	203200263	G	A	0.184067	0.0129252	0.0931505	5.1e-46	32849	0.00572403	189.1
Chitotriosidase-1 | Cardiometabolic	ukb-ppp-CHIT1-OID20312	rs10920585	1	203221535	A	C	-0.953798	0.03267	0.012896	2.25e-187	33767	0.0231612	800.58
Chitotriosidase-1 | Cardiometabolic	ukb-ppp-CHIT1-OID20312	rs11586183	1	203214444	T	A	-0.883492	0.0287805	0.0164598	1e-200	33767	0.0252727	875.458
Chitotriosidase-1 | Cardiometabolic	ukb-ppp-CHIT1-OID20312	rs148541330	1	203240346	G	A	0.733298	0.0328235	0.0131448	1.49e-110	33767	0.0139508	477.712
Chitotriosidase-1 | Cardiometabolic	ukb-ppp-CHIT1-OID20312	rs149751318	1	203202289	T	G	0.25128	0.0380206	0.0100484	3.87e-11	33767	0.00125619	42.4687
Chitotriosidase-1 | Cardiometabolic	ukb-ppp-CHIT1-OID20312	rs2252365	1	203200464	G	T	-0.790383	0.0235154	0.0252007	1e-200	33767	0.0306925	1069.15
Chitotriosidase-1 | Cardiometabolic	ukb-ppp-CHIT1-OID20312	rs3766562	1	203142755	T	C	-0.669263	0.0172922	0.0465056	1e-200	33767	0.0397235	1396.75
Chitotriosidase-1 | Cardiometabolic	ukb-ppp-CHIT1-OID20312	rs56152830	1	203222399	T	C	-0.963	0.02558	0.0218843	1e-200	33767	0.0397014	1395.94
Chitotriosidase-1 | Cardiometabolic	ukb-ppp-CHIT1-OID20312	rs76499133	1	203219965	T	C	0.357743	0.0172027	0.0468505	4.73e-96	33767	0.01143	390.397
Chitotriosidase-1 | Cardiometabolic	ukb-ppp-CHIT1-OID20312	rs77190654	1	203208183	T	C	0.352847	0.032603	0.0129148	2.69e-27	33767	0.00317428	107.521
Chitotriosidase-1 | Cardiometabolic	ukb-ppp-CHIT1-OID20312	rs78377813	1	203316848	G	A	-0.232449	0.0291328	0.0166603	1.48e-15	33767	0.0017704	59.8836
Charged multivesicular body protein 1a | Neurology	ukb-ppp-CHMP1A-OID20930	rs34427386	16	89799769	A	G	-0.243883	0.0358594	0.0116311	1.04e-11	33436	0.00136752	45.7842
Charged multivesicular body protein 1a | Neurology	ukb-ppp-CHMP1A-OID20930	rs460879	16	89646481	T	C	-0.0950999	0.00769624	0.427056	4.48e-35	33436	0.00442575	148.628
Charged multivesicular body protein 6 | Cardiometabolic_II	ukb-ppp-CHMP6-OID30327	rs56239087	17	80996699	T	C	0.202837	0.00990465	0.172029	3.31e-93	33942	0.0117204	402.507
Charged multivesicular body protein 6 | Cardiometabolic_II	ukb-ppp-CHMP6-OID30327	rs6565519	17	81003054	C	T	-0.0617311	0.00754525	0.464603	2.8e-16	33942	0.00189582	64.4662
Chordin-like protein 2 | Cardiometabolic	ukb-ppp-CHRDL2-OID20223	rs11602237	11	74674646	A	C	0.180749	0.00743168	0.397104	1.16e-130	33693	0.0156433	535.414
Chordin-like protein 2 | Cardiometabolic	ukb-ppp-CHRDL2-OID20223	rs6592563	11	74474967	G	T	-0.0556954	0.0079665	0.294141	2.73e-12	33693	0.00128808	43.4526
Anamorsin | Oncology	ukb-ppp-CIAPIN1-OID21501	rs686402	16	57452701	T	C	0.055789	0.00747579	0.528259	8.48e-14	33822	0.00155124	52.5443
Cartilage intermediate layer protein 1 | Cardiometabolic_II	ukb-ppp-CILP-OID30399	rs2073708	15	65201514	A	G	-0.290781	0.00753838	0.632479	1e-200	33924	0.0393088	1388
Cartilage intermediate layer protein 1 | Cardiometabolic_II	ukb-ppp-CILP-OID30399	rs2919349	15	65049338	A	G	0.0863942	0.0108769	0.870821	1.98e-15	33924	0.00167927	57.0599
Citron Rho-interacting kinase | Neurology_II	ukb-ppp-CIT-OID30970	rs17527306	12	119809340	C	T	-0.203512	0.0288511	0.0172041	1.74e-12	33017	0.00140057	46.3047
Citron Rho-interacting kinase | Neurology_II	ukb-ppp-CIT-OID30970	rs36054900	12	119876149	T	C	0.0997623	0.0169234	0.0514583	3.75e-09	33017	0.00097157	32.1076
Cytoskeleton-associated protein 4 | Inflammation	ukb-ppp-CKAP4-OID20617	rs118008684	12	106239095	C	A	0.445663	0.0281147	0.0166563	1.37e-56	33861	0.00650619	221.736
Cytoskeleton-associated protein 4 | Inflammation	ukb-ppp-CKAP4-OID20617	rs2704895	12	106256210	A	G	0.223303	0.00870419	0.221934	3.75e-145	33861	0.017221	593.305
Galectin-10 | Cardiometabolic	ukb-ppp-CLC-OID20126	rs112098798	19	39513969	A	T	-0.293117	0.0483984	0.00592496	1.39e-09	33693	0.00101208	34.1327
C-type lectin domain family 10 member A | Neurology	ukb-ppp-CLEC10A-OID20928	rs10459916	17	7114101	A	G	0.321446	0.00818459	0.301192	1e-200	33436	0.0434958	1520.37
C-type lectin domain family 10 member A | Neurology	ukb-ppp-CLEC10A-OID20928	rs11652868	17	7036203	T	C	-0.0763158	0.00819705	0.689715	1.28e-20	33436	0.00249281	83.5529
C-type lectin domain family 10 member A | Neurology	ukb-ppp-CLEC10A-OID20928	rs1222778	17	7111957	T	C	-0.110277	0.00758873	0.559615	7.63e-48	33436	0.00599407	201.614
C-type lectin domain family 10 member A | Neurology	ukb-ppp-CLEC10A-OID20928	rs415704	17	7074375	T	C	0.465439	0.00803177	0.336908	1e-200	33436	0.0967923	3582.95
C-type lectin domain family 10 member A | Neurology	ukb-ppp-CLEC10A-OID20928	rs79715480	17	7189533	C	G	-0.112496	0.0128679	0.0989382	2.28e-18	33436	0.00225643	75.6122
C-type lectin domain family 11 member A | Neurology	ukb-ppp-CLEC11A-OID21112	rs113870266	19	50702832	A	G	-0.353052	0.0274303	0.022951	6.56e-38	33626	0.00559017	189.021
C-type lectin domain family 11 member A | Neurology	ukb-ppp-CLEC11A-OID21112	rs141369989	19	50723250	A	G	0.820278	0.0226868	0.0285219	1e-200	33626	0.0372875	1302.32
C-type lectin domain family 11 member A | Neurology	ukb-ppp-CLEC11A-OID21112	rs34734775	19	50752501	T	G	-0.0739068	0.00901923	0.339163	2.52e-16	33626	0.00244851	82.5307
C-type lectin domain family 12 member A | Inflammation_II	ukb-ppp-CLEC12A-OID30552	rs138668985	12	9850757	A	G	0.33096	0.0180352	0.0543137	3.25e-75	32981	0.0112522	375.309
C-type lectin domain family 12 member A | Inflammation_II	ukb-ppp-CLEC12A-OID30552	rs28588142	12	9945010	T	C	0.452924	0.00987724	0.188707	1e-200	32981	0.0628125	2210.33
C-type lectin domain family 12 member A | Inflammation_II	ukb-ppp-CLEC12A-OID30552	rs4764196	12	10025376	C	G	-0.112491	0.00946358	0.258011	1.39e-32	32981	0.00484508	160.564
C-type lectin domain family 14 member A | Neurology	ukb-ppp-CLEC14A-OID21090	rs10151239	14	38503166	A	C	0.084058	0.00730156	0.403523	1.14e-30	33687	0.00340134	114.965
C-type lectin domain family 1 member A | Cardiometabolic	ukb-ppp-CLEC1A-OID20099	rs113296851	12	9976654	C	T	-0.225205	0.0204965	0.0321092	4.39e-28	33043	0.0031524	104.488
C-type lectin domain family 1 member A | Cardiometabolic	ukb-ppp-CLEC1A-OID20099	rs61919791	12	10237802	T	C	-0.054673	0.00858491	0.236205	1.91e-10	33043	0.00107855	35.675
C-type lectin domain family 1 member A | Cardiometabolic	ukb-ppp-CLEC1A-OID20099	rs7961483	12	10077861	T	C	-0.316654	0.00751234	0.619965	1e-200	33043	0.0472488	1638.57
C-type lectin domain family 1 member B | Neurology	ukb-ppp-CLEC1B-OID21061	rs10505741	12	9926928	T	C	-0.159309	0.0196675	0.0377333	5.49e-16	33962	0.00184302	62.7046
C-type lectin domain family 1 member B | Neurology	ukb-ppp-CLEC1B-OID21061	rs659928	12	9996104	A	G	0.167157	0.0086174	0.253937	8.08e-84	33962	0.0105872	363.388
Tetranectin | Inflammation_II	ukb-ppp-CLEC3B-OID30756	rs115446723	3	45021544	A	G	0.425128	0.0413935	0.00813138	9.58e-25	33196	0.00291533	97.0544
Tetranectin | Inflammation_II	ukb-ppp-CLEC3B-OID30756	rs13065490	3	45015616	T	A	0.237963	0.00838984	0.269137	5.74e-177	33196	0.0222771	756.314
Tetranectin | Inflammation_II	ukb-ppp-CLEC3B-OID30756	rs144706330	3	45077898	C	T	-0.111382	0.0141723	0.0750248	3.87e-15	33196	0.00172185	57.2536
C-type lectin domain family 4 member G | Inflammation	ukb-ppp-CLEC4G-OID20590	rs73491778	19	7708113	A	G	0.146472	0.0207046	0.0328627	1.5e-12	33657	0.00136374	45.9592
C-type lectin domain family 4 member G | Inflammation	ukb-ppp-CLEC4G-OID20590	rs76560987	19	7734566	T	C	0.374421	0.0142879	0.0709042	2.3e-151	33657	0.0184707	633.329
C-type lectin domain family 4 member M | Cardiometabolic_II	ukb-ppp-CLEC4M-OID30405	rs117594958	19	7800535	G	T	-0.12159	0.0192876	0.0271168	2.9e-10	33865	0.00078005	26.4356
C-type lectin domain family 4 member M | Cardiometabolic_II	ukb-ppp-CLEC4M-OID30405	rs12977324	19	7764243	C	T	-0.250568	0.00687835	0.28452	1e-200	33865	0.0255618	888.306
C-type lectin domain family 4 member M | Cardiometabolic_II	ukb-ppp-CLEC4M-OID30405	rs35898243	19	7734034	C	T	0.205661	0.024325	0.0203121	2.8e-17	33865	0.00168336	57.0997
C-type lectin domain family 4 member M | Cardiometabolic_II	ukb-ppp-CLEC4M-OID30405	rs4804774	19	7707287	C	G	-0.364179	0.00750199	0.236973	1e-200	33865	0.0479621	1705.96
C-type lectin domain family 4 member M | Cardiometabolic_II	ukb-ppp-CLEC4M-OID30405	rs72992137	19	7815018	C	T	0.132491	0.0229102	0.019807	7.34e-09	33865	0.00068161	23.0969
C-type lectin domain family 5 member A | Cardiometabolic	ukb-ppp-CLEC5A-OID20165	rs10215743	7	142098310	A	G	-0.130714	0.00790402	0.678566	1.96e-61	33564	0.00745346	252.032
C-type lectin domain family 5 member A | Cardiometabolic	ukb-ppp-CLEC5A-OID20165	rs10252783	7	141874146	G	T	-0.0976827	0.0146764	0.0669021	2.82e-11	33564	0.00119133	40.0311
C-type lectin domain family 5 member A | Cardiometabolic	ukb-ppp-CLEC5A-OID20165	rs6962383	7	141961650	C	A	0.285861	0.00791678	0.297121	1e-200	33564	0.0341314	1186
C-type lectin domain family 7 member A | Inflammation	ukb-ppp-CLEC7A-OID20636	rs116860640	12	9863896	G	A	-0.209835	0.0270814	0.0208672	9.31e-15	34049	0.00179925	61.3695
C-type lectin domain family 7 member A | Inflammation	ukb-ppp-CLEC7A-OID20636	rs1352478	12	10025901	T	C	0.694559	0.0115105	0.863997	1e-200	34049	0.113373	4353.58
C-type lectin domain family 7 member A | Inflammation	ukb-ppp-CLEC7A-OID20636	rs140180900	12	10351580	A	G	-0.372086	0.0292872	0.0181833	5.57e-37	34049	0.00494333	169.142
C-type lectin domain family 7 member A | Inflammation	ukb-ppp-CLEC7A-OID20636	rs2010655	12	10165749	T	C	0.340664	0.00788034	0.653953	1e-200	34049	0.0525248	1887.45
Calmegin | Neurology_II	ukb-ppp-CLGN-OID30957	rs114434632	4	140326239	A	G	1.0588	0.0339593	0.0137112	1e-200	33017	0.0303206	1032.33
Calmegin | Neurology_II	ukb-ppp-CLGN-OID30957	rs115886004	4	140370278	T	G	0.235672	0.0326589	0.0143144	5.35e-13	33017	0.00156732	51.8263
Calmegin | Neurology_II	ukb-ppp-CLGN-OID30957	rs116652557	4	140268427	G	A	0.96638	0.0231467	0.0292629	1e-200	33017	0.0530573	1849.83
Calmegin | Neurology_II	ukb-ppp-CLGN-OID30957	rs1241048	4	140513970	A	G	-0.391836	0.033297	0.0139838	5.71e-32	33017	0.00423397	140.379
Calmegin | Neurology_II	ukb-ppp-CLGN-OID30957	rs17005684	4	140284152	C	T	0.336361	0.0182791	0.0481375	1.28e-75	33017	0.0103681	345.889
Calmegin | Neurology_II	ukb-ppp-CLGN-OID30957	rs17006311	4	140670704	T	G	0.266812	0.0257238	0.0231699	3.32e-25	33017	0.00322243	106.733
Calmegin | Neurology_II	ukb-ppp-CLGN-OID30957	rs56155169	4	140400028	G	T	1.11944	0.0215719	0.0325287	1e-200	33017	0.0788745	2827.02
Calmegin | Neurology_II	ukb-ppp-CLGN-OID30957	rs72714282	4	140306406	T	C	-0.195628	0.0314162	0.0169197	4.76e-10	33017	0.00127313	42.0861
Calmegin | Neurology_II	ukb-ppp-CLGN-OID30957	rs72714294	4	140321031	C	T	-0.130842	0.0223846	0.030878	5.06e-09	33017	0.00102459	33.8617
Calmegin | Neurology_II	ukb-ppp-CLGN-OID30957	rs77740942	4	140459284	C	T	-0.372408	0.0287526	0.0180113	2.28e-38	33017	0.00490591	162.767
Chloride intracellular channel protein 5 | Neurology_II	ukb-ppp-CLIC5-OID30890	rs2022423	6	46079122	G	A	-0.120676	0.00804824	0.358559	8.02e-51	33017	0.00669868	222.648
CAP-Gly domain-containing linker protein 2 | Inflammation	ukb-ppp-CLIP2-OID20559	rs117471007	7	74282158	T	C	0.249947	0.0154491	0.0629494	7.12e-59	33657	0.00737022	249.886
CAP-Gly domain-containing linker protein 2 | Inflammation	ukb-ppp-CLIP2-OID20559	rs58862688	7	74284214	T	C	0.123417	0.0191286	0.0391746	1.1e-10	33657	0.00114665	38.6346
CXADR-like membrane protein | Oncology	ukb-ppp-CLMP-OID21419	rs10790538	11	122832343	A	C	0.21969	0.0200041	0.96824	4.65e-28	33966	0.00296834	101.117
CXADR-like membrane protein | Oncology	ukb-ppp-CLMP-OID21419	rs11219040	11	123170205	C	T	0.305117	0.00710014	0.569783	1e-200	33966	0.0456415	1624.3
CXADR-like membrane protein | Oncology	ukb-ppp-CLMP-OID21419	rs11822892	11	123121323	A	T	-0.0613185	0.00856445	0.205798	8.09e-13	33966	0.00122909	41.7963
CXADR-like membrane protein | Oncology	ukb-ppp-CLMP-OID21419	rs4435015	11	123140995	C	T	0.104106	0.00733695	0.34421	1.07e-45	33966	0.00489294	167.001
Colipase | Neurology	ukb-ppp-CLPS-OID21156	rs114189274	6	36037507	C	A	-0.187487	0.0311253	0.0159091	1.71e-09	33620	0.00110066	37.0428
Colipase | Neurology	ukb-ppp-CLPS-OID21156	rs114592113	6	36261711	T	C	0.476756	0.0254334	0.0241319	2.12e-78	33620	0.0107055	363.79
Colipase | Neurology	ukb-ppp-CLPS-OID21156	rs2817045	6	35757361	C	T	0.32662	0.0077718	0.583236	1e-200	33620	0.0518621	1838.87
Colipase | Neurology	ukb-ppp-CLPS-OID21156	rs74904577	6	36034813	C	T	-0.253462	0.0276033	0.0199006	4.22e-20	33620	0.00250606	84.4605
Colipase | Neurology	ukb-ppp-CLPS-OID21156	rs79834165	6	34921646	C	T	-0.192432	0.0209949	0.033953	4.92e-20	33620	0.00242919	81.8633
Calsyntenin-2 | Inflammation	ukb-ppp-CLSTN2-OID20664	rs116698986	3	140456174	A	G	-0.178431	0.0287399	0.0171664	5.35e-10	34049	0.00107431	36.6164
Calsyntenin-2 | Inflammation	ukb-ppp-CLSTN2-OID20664	rs144571735	3	139996451	A	G	-0.3214	0.0197888	0.0388396	2.57e-59	34049	0.00771245	264.627
Calsyntenin-2 | Inflammation	ukb-ppp-CLSTN2-OID20664	rs1511384	3	141173838	G	A	0.44958	0.0439432	0.00739704	1.44e-24	34049	0.00296809	101.355
Calsyntenin-2 | Inflammation	ukb-ppp-CLSTN2-OID20664	rs16849559	3	139893320	C	T	-0.365914	0.00900336	0.223124	1e-200	34049	0.046418	1657.32
Calsyntenin-2 | Inflammation	ukb-ppp-CLSTN2-OID20664	rs62268002	3	140293239	T	C	0.499758	0.0259081	0.0220385	6.56e-83	34049	0.010766	370.538
Calsyntenin-2 | Inflammation	ukb-ppp-CLSTN2-OID20664	rs664012	3	139160139	G	A	-0.20251	0.029269	0.983406	4.55e-12	34049	0.00133846	45.6318
Calsyntenin-2 | Inflammation	ukb-ppp-CLSTN2-OID20664	rs71314515	3	139527925	A	C	0.128896	0.0111375	0.131224	5.64e-31	34049	0.00378817	129.466
Calsyntenin-2 | Inflammation	ukb-ppp-CLSTN2-OID20664	rs75667199	3	139754917	C	T	-0.228662	0.0184771	0.0443481	3.55e-35	34049	0.00443193	151.566
Calsyntenin-3 | Neurology_II	ukb-ppp-CLSTN3-OID31092	rs188343194	12	6780329	A	G	-0.192328	0.0323959	0.0163005	2.91e-09	33853	0.00118626	40.2036
Clusterin | Inflammation_II	ukb-ppp-CLU-OID30732	rs1110610	8	27416112	A	C	-0.0659336	0.0102124	0.844728	1.07e-10	33995	0.00114039	38.8096
Clusterin | Inflammation_II	ukb-ppp-CLU-OID30732	rs553014	8	27708997	T	C	0.094191	0.00751843	0.512897	5.25e-36	33995	0.00443302	151.363
COX assembly mitochondrial protein homolog | Cardiometabolic_II	ukb-ppp-CMC1-OID30360	rs370517451	3	28241610	A	G	-0.31394	0.0336111	0.0145748	9.6e-21	33942	0.00283106	96.3591
Beta-Ala-His dipeptidase | Cardiometabolic	ukb-ppp-CNDP1-OID20347	rs1017284	18	74414400	A	G	0.104114	0.0103021	0.807444	5.19e-24	33809	0.00337068	114.338
Beta-Ala-His dipeptidase | Cardiometabolic	ukb-ppp-CNDP1-OID20347	rs148000502	18	74582442	C	T	0.183424	0.0202658	0.035166	1.42e-19	33809	0.00228306	77.3601
Beta-Ala-His dipeptidase | Cardiometabolic	ukb-ppp-CNDP1-OID20347	rs17817077	18	74542308	A	G	0.294253	0.00760046	0.393086	1e-200	33809	0.041313	1456.85
Beta-Ala-His dipeptidase | Cardiometabolic	ukb-ppp-CNDP1-OID20347	rs58692747	18	74565502	C	T	-0.230526	0.0091219	0.208079	6.53e-141	33809	0.0175138	602.643
Beta-Ala-His dipeptidase | Cardiometabolic	ukb-ppp-CNDP1-OID20347	rs8091941	18	74369014	G	A	-0.0793021	0.0123095	0.101085	1.18e-10	33809	0.00114289	38.6819
2',3'-cyclic-nucleotide 3'-phosphodiesterase | Cardiometabolic_II	ukb-ppp-CNP-OID30285	rs62076888	17	41951679	C	T	0.0853263	0.0084227	0.72629	4.05e-24	32975	0.00289465	95.7225
Protein canopy homolog 4 | Oncology	ukb-ppp-CNPY4-OID21317	rs144305120	7	100147962	G	T	-0.335065	0.0148172	0.0706001	3.21e-113	33533	0.0147332	501.405
Protein canopy homolog 4 | Oncology	ukb-ppp-CNPY4-OID21317	rs76702812	7	100122686	G	C	-0.153768	0.0198192	0.0376668	8.59e-15	33533	0.00171414	57.5755
Contactin-1 | Cardiometabolic	ukb-ppp-CNTN1-OID20307	rs10878949	12	40643054	C	A	0.131356	0.0092745	0.165912	1.55e-45	34090	0.00477551	163.569
Contactin-1 | Cardiometabolic	ukb-ppp-CNTN1-OID20307	rs11177604	12	40651583	A	C	0.19899	0.0070555	0.383452	5.28e-175	34090	0.0187228	650.4
Contactin-1 | Cardiometabolic	ukb-ppp-CNTN1-OID20307	rs7315459	12	40071984	T	C	0.106068	0.0131993	0.92775	9.29e-16	34090	0.00150823	51.4902
Contactin-2 | Oncology	ukb-ppp-CNTN2-OID21426	rs12025272	1	204900431	G	A	0.13059	0.0134703	0.0819807	3.18e-22	33966	0.00256693	87.4074
Contactin-2 | Oncology	ukb-ppp-CNTN2-OID21426	rs12060823	1	205018825	T	C	1.00746	0.0179402	0.0437051	1e-200	33966	0.0848417	3148.71
Contactin-2 | Oncology	ukb-ppp-CNTN2-OID21426	rs2802854	1	204932280	G	A	0.603974	0.012191	0.102947	1e-200	33966	0.0673749	2453.64
Contactin-2 | Oncology	ukb-ppp-CNTN2-OID21426	rs4951007	1	205507428	A	G	0.0730484	0.00972668	0.169187	5.91e-14	33966	0.00150011	51.0261
Contactin-2 | Oncology	ukb-ppp-CNTN2-OID21426	rs61823960	1	205177671	G	A	-0.295763	0.0109792	0.126416	7.8e-160	33966	0.0193208	669.139
Contactin-3 | Neurology	ukb-ppp-CNTN3-OID21092	rs1101696	3	74319574	A	C	0.12312	0.0158888	0.0521197	9.27e-15	33687	0.00149776	50.5278
Contactin-3 | Neurology	ukb-ppp-CNTN3-OID21092	rs4677414	3	74557869	G	A	-0.511985	0.0136916	0.929147	1e-200	33687	0.0345133	1204.14
Contactin-3 | Neurology	ukb-ppp-CNTN3-OID21092	rs549560	3	74349218	G	A	-0.24389	0.00773909	0.289132	1e-200	33687	0.0244514	844.288
Contactin-3 | Neurology	ukb-ppp-CNTN3-OID21092	rs77510786	3	74500939	A	G	-0.250893	0.0231488	0.023466	2.27e-27	33687	0.00288492	97.4596
Contactin-4 | Neurology	ukb-ppp-CNTN4-OID21117	rs13071423	3	2098694	A	C	0.299417	0.00971617	0.18827	1e-200	33687	0.0274016	949.027
Contactin-4 | Neurology	ukb-ppp-CNTN4-OID21117	rs1499127	3	2993954	T	A	-0.540287	0.0230641	0.0262994	2.36e-121	33687	0.0149503	511.245
Contactin-4 | Neurology	ukb-ppp-CNTN4-OID21117	rs163352	3	3056357	C	G	-0.31554	0.00950592	0.814869	1e-200	33687	0.0300404	1043.25
Contactin-4 | Neurology	ukb-ppp-CNTN4-OID21117	rs975334	3	2804632	A	G	0.052396	0.00756727	0.372384	4.39e-12	33687	0.00128325	43.2818
Contactin-5 | Neurology	ukb-ppp-CNTN5-OID21006	rs10501955	11	100210857	G	C	0.142182	0.00720015	0.394716	8.49e-87	33837	0.00965969	330.024
Contactin-5 | Neurology	ukb-ppp-CNTN5-OID21006	rs111951842	11	99214799	A	G	0.316026	0.0283016	0.016498	5.96e-29	33837	0.00324102	110.017
Contactin-5 | Neurology	ukb-ppp-CNTN5-OID21006	rs113481656	11	99322830	G	A	-0.258927	0.0178931	0.040306	1.85e-47	33837	0.00518665	176.405
Contactin-5 | Neurology	ukb-ppp-CNTN5-OID21006	rs143187810	11	99426496	G	A	-0.31436	0.0336297	0.0128863	8.96e-21	33837	0.00251409	85.2785
Contactin-5 | Neurology	ukb-ppp-CNTN5-OID21006	rs1940514	11	99115632	C	T	-0.647303	0.013273	0.924095	1e-200	33837	0.0587804	2113.04
Contactin-5 | Neurology	ukb-ppp-CNTN5-OID21006	rs61894112	11	99505624	A	C	0.194645	0.00938558	0.172195	1.55e-95	33837	0.010801	369.443
Contactin-associated protein-like 2 | Inflammation	ukb-ppp-CNTNAP2-OID20556	rs139413256	7	146182552	A	G	-0.185491	0.0190874	0.0410585	2.53e-22	33657	0.00270939	91.4321
Contactin-associated protein-like 2 | Inflammation	ukb-ppp-CNTNAP2-OID20556	rs186163700	7	145855818	T	C	0.338605	0.0448044	0.00705017	4.11e-14	33657	0.00160525	54.1117
Contactin-associated protein-like 2 | Inflammation	ukb-ppp-CNTNAP2-OID20556	rs62504964	7	145476883	G	A	0.417251	0.00833503	0.262296	1e-200	33657	0.067375	2431.31
Contactin-associated protein-like 2 | Inflammation	ukb-ppp-CNTNAP2-OID20556	rs73158559	7	145742626	C	A	0.32088	0.0175024	0.0458597	4.47e-75	33657	0.0090107	306.013
Contactin-associated protein-like 2 | Inflammation	ukb-ppp-CNTNAP2-OID20556	rs73459818	7	145123140	C	G	0.15965	0.0272051	0.0185231	4.4e-09	33657	0.00092675	31.2186
Contactin-associated protein-like 2 | Inflammation	ukb-ppp-CNTNAP2-OID20556	rs7798155	7	145370646	C	A	-0.0874765	0.00814148	0.287417	6.29e-27	33657	0.00313445	105.821
Contactin-associated protein-like 4 | Neurology_II	ukb-ppp-CNTNAP4-OID30911	rs4300675	16	76392537	C	T	0.0484086	0.00790892	0.596064	9.31e-10	33017	0.00112845	37.2977
Cochlin | Cardiometabolic_II	ukb-ppp-COCH-OID30305	rs1124181	14	30877360	C	G	0.119687	0.00863068	0.630213	9.95e-44	33942	0.00667672	228.131
Cochlin | Cardiometabolic_II	ukb-ppp-COCH-OID30305	rs179524	14	30773645	C	A	-0.196367	0.00909197	0.217595	1.88e-103	33942	0.0131295	451.543
Cochlin | Cardiometabolic_II	ukb-ppp-COCH-OID30305	rs1950663	14	30486012	C	T	0.0497919	0.00752301	0.560243	3.63e-11	33942	0.00122162	41.5125
Cochlin | Cardiometabolic_II	ukb-ppp-COCH-OID30305	rs34826120	14	30835738	G	A	-0.290501	0.00738476	0.557142	1e-200	33942	0.0416443	1474.83
Cochlin | Cardiometabolic_II	ukb-ppp-COCH-OID30305	rs73264730	14	30800175	T	G	-0.151029	0.00911165	0.198412	1.05e-61	33942	0.00725554	248.053
Collagen alpha-1(XV) chain | Cardiometabolic_II	ukb-ppp-COL15A1-OID30396	rs10819566	9	99001195	C	T	0.189483	0.00764437	0.364679	1.23e-135	33924	0.016637	573.908
Collagen alpha-1(XV) chain | Cardiometabolic_II	ukb-ppp-COL15A1-OID30396	rs71501884	9	98941784	C	T	0.104187	0.00821518	0.269293	7.42e-37	33924	0.00427194	145.535
Collagen alpha-1 | Cardiometabolic	ukb-ppp-COL18A1-OID20332	rs12483377	21	45511195	A	G	0.146767	0.0126002	0.0886316	2.35e-31	33769	0.00347992	117.917
Collagen alpha-1 | Cardiometabolic	ukb-ppp-COL18A1-OID20332	rs9976834	21	45477300	T	C	-0.197366	0.00939622	0.183894	5.92e-98	33769	0.011692	399.474
Collagen alpha-1 | Cardiometabolic	ukb-ppp-COL1A1-OID20335	rs2586490	17	50192065	T	C	0.0466301	0.0080688	0.696094	7.51e-09	34090	0.00091996	31.3885
Collagen alpha-1(XXIV) chain | Oncology_II	ukb-ppp-COL24A1-OID31464	rs11161756	1	86150656	C	T	-0.257368	0.013112	0.0921833	8.84e-86	33796	0.0110864	378.853
Collagen alpha-1(XXIV) chain | Oncology_II	ukb-ppp-COL24A1-OID31464	rs147783303	1	85744660	G	A	-0.507733	0.0551525	0.00527918	3.39e-20	33796	0.0027075	91.7457
Collagen alpha-1(XXIV) chain | Oncology_II	ukb-ppp-COL24A1-OID31464	rs56025146	1	85647026	C	A	-0.116389	0.0171895	0.0517409	1.28e-11	33796	0.00132928	44.9813
Collagen alpha-1(XXVIII) chain | Neurology_II	ukb-ppp-COL28A1-OID30969	rs13312659	7	7495348	A	G	-0.494802	0.00846334	0.714328	1e-200	33017	0.0999213	3665.13
Collagen alpha-1(XXVIII) chain | Neurology_II	ukb-ppp-COL28A1-OID30969	rs16877600	7	7321550	C	G	0.471945	0.0110462	0.142753	1e-200	33017	0.0545135	1903.53
Collagen alpha-1(XXVIII) chain | Neurology_II	ukb-ppp-COL28A1-OID30969	rs2965474	7	7069292	G	A	0.0488756	0.00817144	0.670928	2.21e-09	33017	0.00105483	34.8619
Collagen alpha-1(XXVIII) chain | Neurology_II	ukb-ppp-COL28A1-OID30969	rs7784370	7	7290991	A	C	-0.0978037	0.00783262	0.398325	8.82e-36	33017	0.00458501	152.071
Collagen alpha-1(II) chain | Cardiometabolic_II	ukb-ppp-COL2A1-OID30286	rs116982128	12	48884251	A	G	-0.22523	0.0250867	0.0250074	2.76e-19	33042	0.00247373	81.9347
Collagen alpha-1(II) chain | Cardiometabolic_II	ukb-ppp-COL2A1-OID30286	rs12721364	12	47837647	A	G	-0.183219	0.0107925	0.151679	1.23e-64	33042	0.00863887	287.915
Collagen alpha-1(II) chain | Cardiometabolic_II	ukb-ppp-COL2A1-OID30286	rs4506714	12	47953350	T	C	0.369322	0.00830933	0.307872	1e-200	33042	0.0581296	2039.13
Collagen alpha-1(II) chain | Cardiometabolic_II	ukb-ppp-COL2A1-OID30286	rs7484942	12	48176639	A	C	-0.525625	0.0105234	0.153073	1e-200	33042	0.0716352	2549.46
Collagen alpha-1(III) chain | Cardiometabolic_II	ukb-ppp-COL3A1-OID30379	rs34139968	2	188958491	A	G	0.120873	0.0201052	0.0364491	1.83e-09	33924	0.00102624	34.848
Collagen alpha-1 | Cardiometabolic	ukb-ppp-COL4A1-OID20208	rs652572	13	110167110	G	A	0.184238	0.00780284	0.660583	2.92e-123	33693	0.0152212	520.744
Collagen alpha-1 | Cardiometabolic	ukb-ppp-COL4A1-OID20208	rs9559793	13	110407220	A	G	-0.0934743	0.0124496	0.0985999	5.99e-14	33693	0.00155313	52.408
Collagen alpha-1(V) chain | Inflammation_II	ukb-ppp-COL5A1-OID30587	rs12002679	9	134641788	G	C	0.236004	0.0085354	0.281517	2.79e-168	33187	0.0225315	764.943
Collagen alpha-1(V) chain | Inflammation_II	ukb-ppp-COL5A1-OID30587	rs138033448	9	134787529	T	C	0.182948	0.0264902	0.0216406	4.98e-12	33187	0.00141727	47.0989
Collagen alpha-1(V) chain | Inflammation_II	ukb-ppp-COL5A1-OID30587	rs2157770	9	134056342	G	A	0.0558972	0.00837208	0.283979	2.45e-11	33187	0.00127064	42.2198
Collagen alpha-1(V) chain | Inflammation_II	ukb-ppp-COL5A1-OID30587	rs3118555	9	134467198	G	A	0.16866	0.00838347	0.714207	5.11e-90	33187	0.0116126	389.892
Collagen alpha-3 | Cardiometabolic	ukb-ppp-COL6A3-OID20292	rs1050785	2	237324109	A	C	0.091672	0.00761966	0.600759	2.44e-33	34090	0.00403124	137.973
Collagen alpha-3 | Cardiometabolic	ukb-ppp-COL6A3-OID20292	rs3863910	2	237417790	T	C	0.0459675	0.00811371	0.291854	1.47e-08	34090	0.00087341	29.799
Collagen alpha-1 | Inflammation	ukb-ppp-COL9A1-OID20550	rs3806105	6	70297015	A	G	-0.224735	0.0135944	0.0786201	2.18e-61	33657	0.00731718	248.075
Collagen alpha-1 | Inflammation	ukb-ppp-COL9A1-OID20550	rs6923114	6	70237113	G	T	0.157422	0.00798585	0.302148	1.68e-86	33657	0.0104507	355.432
COMM domain-containing protein 1 | Cardiometabolic_II	ukb-ppp-COMMD1-OID30222	rs55677935	2	62000878	T	C	-0.672825	0.0296295	0.0173823	3.74e-114	33042	0.0154641	518.961
Cartilage oligomeric matrix protein | Cardiometabolic	ukb-ppp-COMP-OID20405	rs117844523	19	18750434	C	G	0.135946	0.0177612	0.0470316	1.95e-14	33282	0.00165665	55.2248
Cartilage oligomeric matrix protein | Cardiometabolic	ukb-ppp-COMP-OID20405	rs12974746	19	18795739	G	A	-0.579389	0.0216929	0.03016	3.72e-157	33282	0.0196382	666.651
Cartilage oligomeric matrix protein | Cardiometabolic	ukb-ppp-COMP-OID20405	rs138462992	19	18817456	G	A	0.202002	0.0248133	0.0228978	3.92e-16	33282	0.00182589	60.8768
Catechol O-methyltransferase | Cardiometabolic	ukb-ppp-COMT-OID20086	rs116931143	22	20282946	T	C	0.238549	0.0406406	0.0110501	4.37e-09	32800	0.00124373	40.8426
Catechol O-methyltransferase | Cardiometabolic	ukb-ppp-COMT-OID20086	rs11705021	22	20122154	A	G	-0.167171	0.00997614	0.179992	5.03e-63	32800	0.00824942	272.815
Catechol O-methyltransferase | Cardiometabolic	ukb-ppp-COMT-OID20086	rs117246610	22	19828585	T	G	0.179339	0.0297979	0.0177441	1.76e-09	32800	0.00112114	36.8123
Catechol O-methyltransferase | Cardiometabolic	ukb-ppp-COMT-OID20086	rs174695	22	19959946	T	C	-0.334351	0.00772039	0.464254	1e-200	32800	0.0556096	1931.28
Catechol O-methyltransferase | Cardiometabolic	ukb-ppp-COMT-OID20086	rs5993819	22	19748639	T	G	-0.112652	0.014605	0.0727632	1.23e-14	32800	0.00171242	56.2603
5-demethoxyubiquinone hydroxylase, mitochondrial | Cardiometabolic_II	ukb-ppp-COQ7-OID30217	rs11074359	16	19073976	T	C	-0.121032	0.00782947	0.639035	6.62e-54	33042	0.00675803	224.805
Carboxypeptidase A1 | Cardiometabolic	ukb-ppp-CPA1-OID20280	rs13226219	7	130379650	C	T	0.2555	0.0110747	0.128528	9.16e-118	34090	0.0146239	505.897
Carboxypeptidase A2 | Neurology	ukb-ppp-CPA2-OID21060	rs113556837	7	129995320	C	T	-0.115735	0.0144569	0.0729582	1.19e-15	33831	0.00181189	61.4058
Carboxypeptidase A2 | Neurology	ukb-ppp-CPA2-OID21060	rs149137066	7	130218820	T	C	0.35476	0.00914784	0.217092	1e-200	33831	0.0427813	1511.93
Carboxypeptidase A2 | Neurology	ukb-ppp-CPA2-OID21060	rs75222399	7	130291934	G	A	-0.136337	0.0126494	0.0973368	4.37e-27	33831	0.00326633	110.859
Carboxypeptidase A2 | Neurology	ukb-ppp-CPA2-OID21060	rs78619193	7	129919428	G	A	-0.132958	0.0185544	0.0433672	7.73e-13	33831	0.00146678	49.6927
Carboxypeptidase A2 | Neurology	ukb-ppp-CPA2-OID21060	rs79633204	7	130158775	T	C	0.299405	0.014183	0.0764354	6.43e-99	33831	0.0126564	433.641
Carboxypeptidase A4 | Inflammation_II	ukb-ppp-CPA4-OID30606	rs117521177	7	130163194	T	A	-0.261984	0.0258844	0.0223176	4.44e-24	32508	0.00299519	97.6542
Carboxypeptidase A4 | Inflammation_II	ukb-ppp-CPA4-OID30606	rs137902837	7	130301209	T	C	0.48246	0.0315148	0.0153503	6.66e-53	32508	0.00703641	230.346
Carboxypeptidase A4 | Inflammation_II	ukb-ppp-CPA4-OID30606	rs139527997	7	130491047	T	C	-0.300984	0.0258654	0.0220889	2.69e-31	32508	0.00391372	127.719
Carboxypeptidase A4 | Inflammation_II	ukb-ppp-CPA4-OID30606	rs148224884	7	130514132	C	T	0.20695	0.0270167	0.0208235	1.86e-14	32508	0.00174653	56.872
Carboxypeptidase A4 | Inflammation_II	ukb-ppp-CPA4-OID30606	rs56155312	7	130292282	T	C	-0.446854	0.00932036	0.251298	1e-200	32508	0.0751379	2640.86
Carboxypeptidase A4 | Inflammation_II	ukb-ppp-CPA4-OID30606	rs62489471	7	130287443	T	C	0.167997	0.0219144	0.0361783	1.77e-14	32508	0.00196824	64.1058
Carboxypeptidase B | Cardiometabolic	ukb-ppp-CPB1-OID20289	rs13318853	3	148844612	A	G	0.128591	0.00864128	0.23729	4.38e-50	34090	0.00598536	205.257
Carboxypeptidase B2 | Inflammation_II	ukb-ppp-CPB2-OID30734	rs17522766	13	46121952	A	G	0.198598	0.00888528	0.226843	1.17e-110	33930	0.0138348	475.972
Carboxypeptidase B2 | Inflammation_II	ukb-ppp-CPB2-OID30734	rs61949185	13	46238204	C	T	0.0827544	0.00991591	0.190318	7.08e-17	33930	0.0021106	71.76
Carboxypeptidase B2 | Inflammation_II	ukb-ppp-CPB2-OID30734	rs8002144	13	45805258	C	T	0.0763465	0.00748202	0.511354	1.9e-24	33930	0.00291289	99.1173
Carboxypeptidase B2 | Inflammation_II	ukb-ppp-CPB2-OID30734	rs9316176	13	45923055	G	A	-0.333477	0.00820055	0.316472	1e-200	33930	0.048112	1714.85
Carboxypeptidase E | Oncology	ukb-ppp-CPE-OID21392	rs11723867	4	165397245	T	C	-0.0829812	0.00941409	0.207323	1.2e-18	33719	0.00226325	76.4832
Carboxypeptidase E | Oncology	ukb-ppp-CPE-OID21392	rs1550270	4	165340648	C	T	0.255847	0.00825542	0.300855	1e-200	33719	0.0275369	954.753
Carboxypeptidase E | Oncology	ukb-ppp-CPE-OID21392	rs35349609	4	165519390	A	G	0.0806329	0.0118568	0.115378	1.04e-11	33719	0.0013272	44.8086
Carboxypeptidase M | Neurology	ukb-ppp-CPM-OID21054	rs11177460	12	69027871	A	T	-0.125845	0.00926628	0.188388	5.19e-42	33761	0.00484288	164.286
Carboxypeptidase M | Neurology	ukb-ppp-CPM-OID21054	rs6581841	12	68973552	C	T	0.0512994	0.00733638	0.450332	2.7e-12	33761	0.00130283	44.0396
Carboxypeptidase M | Neurology	ukb-ppp-CPM-OID21054	rs7978197	12	68932767	T	C	-0.475495	0.0307585	0.0140695	6.56e-54	33761	0.00627259	213.093
Oxygen-dependent coproporphyrinogen-III oxidase, mitochondrial | Inflammation_II	ukb-ppp-CPOX-OID30495	rs137960554	3	98972892	T	A	0.335061	0.0452988	0.00782288	1.4e-13	32981	0.00174274	57.5743
Oxygen-dependent coproporphyrinogen-III oxidase, mitochondrial | Inflammation_II	ukb-ppp-CPOX-OID30495	rs1729988	3	98599549	T	C	-0.156986	0.0112786	0.131005	4.86e-44	32981	0.00561122	186.097
Oxygen-dependent coproporphyrinogen-III oxidase, mitochondrial | Inflammation_II	ukb-ppp-CPOX-OID30495	rs9836703	3	98554848	C	G	0.0625694	0.010475	0.159508	2.33e-09	32981	0.00104971	34.6548
Serine/threonine-protein phosphatase CPPED1 | Neurology	ukb-ppp-CPPED1-OID21053	rs117918498	16	12842180	A	T	-0.409285	0.0247004	0.026825	1.15e-61	33962	0.00874606	299.637
Serine/threonine-protein phosphatase CPPED1 | Neurology	ukb-ppp-CPPED1-OID21053	rs148919501	16	12825623	C	T	0.854154	0.0199861	0.0384566	1e-200	33962	0.0539563	1936.86
Serine/threonine-protein phosphatase CPPED1 | Neurology	ukb-ppp-CPPED1-OID21053	rs1864022	16	12699982	A	C	-0.181234	0.00744211	0.560759	5.46e-131	33962	0.0161804	558.522
Serine/threonine-protein phosphatase CPPED1 | Neurology	ukb-ppp-CPPED1-OID21053	rs3762532	16	12804273	T	G	0.706165	0.0238681	0.0250632	2.26e-192	33962	0.02437	848.277
Serine/threonine-protein phosphatase CPPED1 | Neurology	ukb-ppp-CPPED1-OID21053	rs7193741	16	12758085	G	T	-0.344309	0.00758329	0.609217	1e-200	33962	0.0564462	2031.59
Serine/threonine-protein phosphatase CPPED1 | Neurology	ukb-ppp-CPPED1-OID21053	rs9926024	16	12625196	A	G	0.0641127	0.0073898	0.493463	4.1e-18	33962	0.00205487	69.927
Carboxypeptidase Q | Cardiometabolic_II	ukb-ppp-CPQ-OID30406	rs13272005	8	96956576	G	A	-0.284867	0.033124	0.0126383	7.97e-18	33859	0.00202525	68.7081
Carboxypeptidase Q | Cardiometabolic_II	ukb-ppp-CPQ-OID30406	rs142049763	8	96737610	C	G	-1.02518	0.0273981	0.0175111	1e-200	33859	0.0361636	1270.33
Carboxypeptidase Q | Cardiometabolic_II	ukb-ppp-CPQ-OID30406	rs181863725	8	97062135	A	C	0.406252	0.0401066	0.00794471	4.1e-24	33859	0.00260157	88.311
Carboxypeptidase Q | Cardiometabolic_II	ukb-ppp-CPQ-OID30406	rs2704248	8	96645187	G	C	0.255932	0.0174034	0.9556	5.91e-49	33859	0.00555825	189.238
Carboxypeptidase Q | Cardiometabolic_II	ukb-ppp-CPQ-OID30406	rs6468525	8	97006606	G	A	0.648028	0.0194485	0.0350106	1e-200	33859	0.0283753	988.757
Carboxypeptidase Q | Cardiometabolic_II	ukb-ppp-CPQ-OID30406	rs72680187	8	96632223	G	A	-0.639986	0.0296959	0.0147226	5.15e-103	33859	0.0118827	407.15
Carboxypeptidase Q | Cardiometabolic_II	ukb-ppp-CPQ-OID30406	rs77777221	8	97235327	T	C	-0.145215	0.0208459	0.0300318	3.26e-12	33859	0.00122855	41.6461
Ceramide-1-phosphate transfer protein | Cardiometabolic_II	ukb-ppp-CPTP-OID30106	rs150789461	1	1349110	A	G	-0.0833763	0.0152561	0.928654	4.63e-08	32862	0.00092117	30.2975
Probable serine carboxypeptidase CPVL | Oncology	ukb-ppp-CPVL-OID21435	rs138978539	7	29122539	C	T	-0.783599	0.0307946	0.01589	7.82e-143	33903	0.0192037	663.772
Probable serine carboxypeptidase CPVL | Oncology	ukb-ppp-CPVL-OID21435	rs2192507	7	29121957	C	G	0.365381	0.0263217	0.0195317	8.22e-44	33903	0.00511323	174.235
Probable serine carboxypeptidase CPVL | Oncology	ukb-ppp-CPVL-OID21435	rs6956175	7	28864876	G	A	0.10416	0.00877788	0.772386	1.77e-32	33903	0.00381474	129.819
Probable serine carboxypeptidase CPVL | Oncology	ukb-ppp-CPVL-OID21435	rs73089018	7	29117916	G	A	-0.663078	0.0151021	0.0612925	1e-200	33903	0.0505937	1806.58
Probable serine carboxypeptidase CPVL | Oncology	ukb-ppp-CPVL-OID21435	rs77148220	7	28936283	C	A	0.198427	0.0175225	0.0446126	9.96e-30	33903	0.00335636	114.167
Probable serine carboxypeptidase CPVL | Oncology	ukb-ppp-CPVL-OID21435	rs80113962	7	28982095	A	G	0.23482	0.0311167	0.0142854	4.47e-14	33903	0.0015529	52.7268
Probable carboxypeptidase X1 | Oncology	ukb-ppp-CPXM1-OID21479	rs2002697	20	2737847	T	C	-0.0889077	0.00860779	0.257348	5.22e-25	33822	0.00302145	102.495
Probable carboxypeptidase X1 | Oncology	ukb-ppp-CPXM1-OID21479	rs215543	20	2799505	A	G	0.357885	0.00887838	0.768668	1e-200	33822	0.0455503	1614.03
Inactive carboxypeptidase-like protein X2 | Cardiometabolic_II	ukb-ppp-CPXM2-OID30322	rs28661325	10	123865283	A	G	-0.317586	0.00759773	0.628684	1e-200	33942	0.04709	1677.21
Inactive carboxypeptidase-like protein X2 | Cardiometabolic_II	ukb-ppp-CPXM2-OID30322	rs374390078	10	123959691	C	G	-0.200415	0.0106882	0.137847	1.89e-78	33942	0.00954711	327.152
Inactive carboxypeptidase-like protein X2 | Cardiometabolic_II	ukb-ppp-CPXM2-OID30322	rs4980164	10	123795008	A	G	0.114976	0.00877376	0.231509	3.1e-39	33942	0.00470382	160.402
Inactive carboxypeptidase-like protein X2 | Cardiometabolic_II	ukb-ppp-CPXM2-OID30322	rs735632	10	123743948	T	C	0.102497	0.00882008	0.227113	3.23e-31	33942	0.00368816	125.64
Complement receptor type 1 | Inflammation_II	ukb-ppp-CR1-OID30697	rs11118328	1	207677194	T	C	-0.314436	0.00956536	0.814256	1e-200	33849	0.0299068	1043.46
Complement receptor type 1 | Inflammation_II	ukb-ppp-CR1-OID30697	rs4844599	1	207505884	G	T	-0.442853	0.0099733	0.166844	1e-200	33849	0.0545238	1951.89
Complement receptor type 1 | Inflammation_II	ukb-ppp-CR1-OID30697	rs694409	1	208003283	C	T	0.0573108	0.00936417	0.206024	9.34e-10	33849	0.00107455	36.4095
Complement receptor type 2 | Cardiometabolic	ukb-ppp-CR2-OID20393	rs579475	1	207898114	C	T	0.0670011	0.0108058	0.867906	5.63e-10	33809	0.00102932	34.834
Complement receptor type 2 | Cardiometabolic	ukb-ppp-CR2-OID20393	rs61821111	1	207422554	C	T	-0.282721	0.011464	0.113731	2.75e-134	33809	0.0161135	553.672
Complement receptor type 2 | Cardiometabolic	ukb-ppp-CR2-OID20393	rs679515	1	207577223	C	T	-0.118274	0.00964274	0.82519	1.39e-34	33809	0.00403579	136.991
Complement receptor type 2 | Cardiometabolic	ukb-ppp-CR2-OID20393	rs79112133	1	207034289	T	G	-0.153411	0.0215254	0.0295483	1.03e-12	33809	0.00134974	45.6923
EF-hand calcium-binding domain-containing protein 4B | Oncology	ukb-ppp-CRACR2A-OID21249	rs6489498	12	3793103	G	A	-0.13434	0.00788769	0.342568	4.79e-65	32907	0.00812902	269.678
EF-hand calcium-binding domain-containing protein 4B | Oncology	ukb-ppp-CRACR2A-OID21249	rs7960633	12	3753776	C	T	0.0864498	0.00795675	0.662148	1.69e-27	32907	0.00334379	110.397
EF-hand calcium-binding domain-containing protein 4B | Oncology	ukb-ppp-CRACR2A-OID21249	rs9788233	12	3696981	C	T	-0.0884133	0.0117879	0.114076	6.37e-14	32907	0.00158	52.072
Death domain-containing protein CRADD | Neurology	ukb-ppp-CRADD-OID20923	rs56944668	12	93850077	T	C	-0.100031	0.0104112	0.156959	7.4e-22	33375	0.0026481	88.6096
Protein CREG1 | Oncology	ukb-ppp-CREG1-OID21515	rs1229429	1	167535829	T	C	-0.0901406	0.00792775	0.709143	5.88e-30	33263	0.00335185	111.861
Protein CREG1 | Oncology	ukb-ppp-CREG1-OID21515	rs7513428	1	167546035	C	T	-0.254494	0.00988307	0.84085	3.18e-146	33263	0.0173345	586.732
Protein disulfide isomerase CRELD1 | Inflammation_II	ukb-ppp-CRELD1-OID30619	rs1056286	3	9915771	T	C	-0.286858	0.00751817	0.49203	1e-200	33187	0.0411333	1423.56
Protein disulfide isomerase CRELD1 | Inflammation_II	ukb-ppp-CRELD1-OID30619	rs147764624	3	9310528	C	G	0.186437	0.0295339	0.0171318	2.74e-10	33187	0.00117056	38.8905
Protein disulfide isomerase CRELD1 | Inflammation_II	ukb-ppp-CRELD1-OID30619	rs17032403	3	10114198	C	T	0.680995	0.0232654	0.0271423	2.45e-188	33187	0.0244914	833.153
Protein disulfide isomerase CRELD1 | Inflammation_II	ukb-ppp-CRELD1-OID30619	rs279546	3	9929085	A	C	-0.409107	0.0100724	0.818916	1e-200	33187	0.049639	1733.31
Protein disulfide isomerase CRELD1 | Inflammation_II	ukb-ppp-CRELD1-OID30619	rs472306	3	10427249	C	G	-0.0889664	0.00896975	0.236324	3.46e-23	33187	0.00285693	95.0787
Protein disulfide isomerase CRELD1 | Inflammation_II	ukb-ppp-CRELD1-OID30619	rs567238463	3	10225844	G	A	0.336347	0.0222935	0.0297443	1.97e-51	33187	0.00652973	218.113
Protein disulfide isomerase CRELD1 | Inflammation_II	ukb-ppp-CRELD1-OID30619	rs77385091	3	10385730	A	G	0.512302	0.031494	0.0159433	1.7e-59	33187	0.00823532	275.558
Protein disulfide isomerase CRELD2 | Inflammation	ukb-ppp-CRELD2-OID20751	rs117712591	22	49604842	C	G	0.195886	0.0267425	0.0208568	2.39e-13	33784	0.00156722	53.027
Protein disulfide isomerase CRELD2 | Inflammation	ukb-ppp-CRELD2-OID20751	rs34655450	22	50269093	T	C	-0.0669591	0.011229	0.126214	2.48e-09	33784	0.00098892	33.4408
Protein disulfide isomerase CRELD2 | Inflammation	ukb-ppp-CRELD2-OID20751	rs7410416	22	49928273	C	G	0.434891	0.012002	0.114135	1e-200	33784	0.0382452	1343.38
Protein disulfide isomerase CRELD2 | Inflammation	ukb-ppp-CRELD2-OID20751	rs74510325	22	49921734	G	C	-0.812982	0.0201768	0.0348094	1e-200	33784	0.0444121	1570.06
Corticoliberin | Oncology	ukb-ppp-CRH-OID21257	rs117909821	8	66405272	A	G	-0.267684	0.0181406	0.0441275	2.81e-49	32848	0.00604483	199.756
Corticoliberin | Oncology	ukb-ppp-CRH-OID21257	rs59104426	8	66260714	A	T	-0.680558	0.0207994	0.033408	1e-200	32848	0.0299126	1012.8
Corticoliberin | Oncology	ukb-ppp-CRH-OID21257	rs72652725	8	66381071	G	A	-0.219517	0.0263872	0.0208807	8.87e-17	32848	0.00197037	64.8464
Corticotropin-releasing factor-binding protein | Inflammation	ukb-ppp-CRHBP-OID20747	rs1501787	5	76594414	A	G	-0.0676378	0.00871685	0.237896	8.53e-15	33649	0.00165886	55.9085
Corticotropin-releasing factor-binding protein | Inflammation	ukb-ppp-CRHBP-OID20747	rs55717373	5	77102358	G	T	0.102517	0.0103077	0.154825	2.64e-23	33649	0.00275049	92.8009
Corticotropin-releasing factor-binding protein | Inflammation	ukb-ppp-CRHBP-OID20747	rs72761032	5	76692497	G	T	-0.120662	0.0117465	0.114454	9.41e-25	33649	0.0029513	99.5963
Corticotropin-releasing factor-binding protein | Inflammation	ukb-ppp-CRHBP-OID20747	rs77255160	5	77079501	C	T	-0.210721	0.0330081	0.0144879	1.73e-10	33649	0.00126798	42.718
Corticotropin-releasing factor-binding protein | Inflammation	ukb-ppp-CRHBP-OID20747	rs7736104	5	76864852	G	T	-0.480614	0.00758154	0.597998	1e-200	33649	0.111058	4203.62
Cysteine-rich motor neuron 1 protein | Inflammation	ukb-ppp-CRIM1-OID20701	rs10221948	2	36349821	T	C	-0.147446	0.00913119	0.201567	1.18e-58	33848	0.00699768	238.512
Cysteine-rich motor neuron 1 protein | Inflammation	ukb-ppp-CRIM1-OID20701	rs57947134	2	36414701	G	C	-0.109284	0.0100572	0.156473	1.67e-27	33848	0.00315269	107.043
Cysteine-rich motor neuron 1 protein | Inflammation	ukb-ppp-CRIM1-OID20701	rs848560	2	36467187	G	T	0.147932	0.0173252	0.0469515	1.36e-17	33848	0.00195848	66.4167
Cysteine-rich protein 2 | Neurology	ukb-ppp-CRIP2-OID20901	rs56013805	14	105463168	A	G	-0.196221	0.0296076	0.0155655	3.42e-11	33436	0.00117997	39.4977
Cysteine-rich protein 2 | Neurology	ukb-ppp-CRIP2-OID20901	rs80324969	14	105451479	C	G	0.183384	0.0100244	0.171047	9.28e-75	33436	0.0095367	321.92
Cysteine-rich secretory protein 2 | Oncology	ukb-ppp-CRISP2-OID21456	rs10948514	6	49592080	T	G	-0.314045	0.00712272	0.296394	1e-200	33966	0.0411351	1457.05
Cysteine-rich secretory protein 2 | Oncology	ukb-ppp-CRISP2-OID21456	rs112882808	6	49349532	G	T	0.159797	0.0210828	0.0255361	3.47e-14	33966	0.00127083	43.2174
Cysteine-rich secretory protein 2 | Oncology	ukb-ppp-CRISP2-OID21456	rs114977030	6	50397504	G	A	-0.481388	0.0253085	0.0172394	1.15e-80	33966	0.00785218	268.802
Cysteine-rich secretory protein 2 | Oncology	ukb-ppp-CRISP2-OID21456	rs11751969	6	49171677	T	C	0.339029	0.0141612	0.0574791	1.15e-126	33966	0.0124539	428.318
Cysteine-rich secretory protein 2 | Oncology	ukb-ppp-CRISP2-OID21456	rs62413604	6	49685278	T	C	0.384881	0.0200211	0.0269669	2.34e-82	33966	0.00777395	266.103
Cysteine-rich secretory protein 2 | Oncology	ukb-ppp-CRISP2-OID21456	rs72862005	6	49709831	T	A	0.445838	0.0190754	0.0298412	8.17e-121	33966	0.0115091	395.448
Cysteine-rich secretory protein 2 | Oncology	ukb-ppp-CRISP2-OID21456	rs73431965	6	49550238	C	A	-1.09723	0.0225105	0.0211813	1e-200	33966	0.0499206	1784.59
Cysteine-rich secretory protein 2 | Oncology	ukb-ppp-CRISP2-OID21456	rs75843067	6	48989646	A	G	0.136074	0.0206389	0.0256463	4.31e-11	33966	0.00092538	31.4588
Cysteine-rich secretory protein 3 | Inflammation_II	ukb-ppp-CRISP3-OID30715	rs10484667	6	50469574	T	G	0.134388	0.0242091	0.025583	2.84e-08	33678	0.00090042	30.35
Cysteine-rich secretory protein 3 | Inflammation_II	ukb-ppp-CRISP3-OID30715	rs10948514	6	49592080	T	G	-0.341878	0.00816007	0.296446	1e-200	33678	0.0487546	1726.01
Cysteine-rich secretory protein 3 | Inflammation_II	ukb-ppp-CRISP3-OID30715	rs114877636	6	48765901	G	A	0.496241	0.0302815	0.0152622	2.34e-60	33678	0.00740207	251.131
Cysteine-rich secretory protein 3 | Inflammation_II	ukb-ppp-CRISP3-OID30715	rs116373480	6	50045977	T	A	0.236535	0.0214591	0.0313117	2.97e-28	33678	0.003394	114.686
Cysteine-rich secretory protein 3 | Inflammation_II	ukb-ppp-CRISP3-OID30715	rs72866738	6	50077167	G	A	0.198051	0.0345491	0.0119605	9.9e-09	33678	0.00092706	31.2486
Cysteine-rich secretory protein 3 | Inflammation_II	ukb-ppp-CRISP3-OID30715	rs75880945	6	50531051	C	T	-0.185723	0.0219509	0.0294852	2.65e-17	33678	0.00197409	66.6111
Cysteine-rich secretory protein 3 | Inflammation_II	ukb-ppp-CRISP3-OID30715	rs77870172	6	48905510	A	G	-0.217762	0.0266434	0.0195974	3e-16	33678	0.0018222	61.4766
Cysteine-rich secretory protein 3 | Inflammation_II	ukb-ppp-CRISP3-OID30715	rs962952	6	49698904	G	A	-0.616223	0.00991525	0.169745	1e-200	33678	0.107032	4036.44
Cornulin | Oncology	ukb-ppp-CRNN-OID21427	rs112857958	1	152288339	C	T	-1.01241	0.0319857	0.0146673	1e-200	32659	0.0296262	997.041
Cornulin | Oncology	ukb-ppp-CRNN-OID21427	rs114085900	1	152567260	C	A	-0.919597	0.0367505	0.0109083	3.46e-138	32659	0.0182481	607.006
Cornulin | Oncology	ukb-ppp-CRNN-OID21427	rs115007802	1	152223083	T	C	-0.957902	0.0244335	0.0248461	1e-200	32659	0.0444635	1519.61
Cornulin | Oncology	ukb-ppp-CRNN-OID21427	rs115548193	1	152294271	A	G	0.237969	0.0188753	0.0414459	1.92e-36	32659	0.00449955	147.606
Cornulin | Oncology	ukb-ppp-CRNN-OID21427	rs142543701	1	152426322	T	C	0.26077	0.0264092	0.0197805	5.38e-23	32659	0.00263697	86.3433
Cornulin | Oncology	ukb-ppp-CRNN-OID21427	rs149817134	1	152309248	T	G	-1.06377	0.0362045	0.0105965	9.25e-190	32659	0.023728	793.719
Cornulin | Oncology	ukb-ppp-CRNN-OID21427	rs1781409	1	151724399	A	G	0.182835	0.0298293	0.0154108	8.82e-10	32659	0.00101445	33.1624
Cornulin | Oncology	ukb-ppp-CRNN-OID21427	rs34364956	1	152542288	A	G	0.336607	0.0242698	0.0231177	9.71e-44	32659	0.00511756	167.984
Cornulin | Oncology	ukb-ppp-CRNN-OID21427	rs56406499	1	152511483	A	G	0.367153	0.0230288	0.0278987	3.18e-57	32659	0.00731172	240.538
Cornulin | Oncology	ukb-ppp-CRNN-OID21427	rs568450351	1	152401267	A	C	0.356608	0.029958	0.0187291	1.13e-32	32659	0.00467432	153.366
Cornulin | Oncology	ukb-ppp-CRNN-OID21427	rs79939183	1	153164312	A	G	-0.173268	0.0259001	0.0203772	2.23e-11	32659	0.00119859	39.1893
Cartilage acidic protein 1 | Cardiometabolic	ukb-ppp-CRTAC1-OID20279	rs117781346	10	98150009	T	C	-0.23285	0.027613	0.0150631	3.38e-17	34090	0.00160881	54.9295
Cartilage acidic protein 1 | Cardiometabolic	ukb-ppp-CRTAC1-OID20279	rs2282373	10	97583324	C	T	-0.0815107	0.00765546	0.72813	1.79e-26	34090	0.00263045	89.9031
Cartilage acidic protein 1 | Cardiometabolic	ukb-ppp-CRTAC1-OID20279	rs684225	10	97882605	A	C	-0.290256	0.00682551	0.424377	1e-200	34090	0.0411607	1463.32
Cartilage acidic protein 1 | Cardiometabolic	ukb-ppp-CRTAC1-OID20279	rs7078809	10	97799838	T	G	-0.310944	0.00730386	0.306964	1e-200	34090	0.0411375	1462.46
Cartilage acidic protein 1 | Cardiometabolic	ukb-ppp-CRTAC1-OID20279	rs71486144	10	98105617	A	C	-0.251228	0.0204478	0.0278674	1.07e-34	34090	0.0034197	116.971
Cytotoxic and regulatory T-cell molecule | Neurology	ukb-ppp-CRTAM-OID20914	rs111925642	11	123347533	T	A	-0.106443	0.0173699	0.0493897	8.9e-10	33436	0.00106391	35.6085
Cytotoxic and regulatory T-cell molecule | Neurology	ukb-ppp-CRTAM-OID20914	rs113735401	11	122799228	A	T	-0.287679	0.0255587	0.0226782	2.17e-29	33436	0.00366853	123.105
Cytotoxic and regulatory T-cell molecule | Neurology	ukb-ppp-CRTAM-OID20914	rs2370794	11	122844074	G	A	0.313207	0.0078	0.336568	1e-200	33436	0.0438089	1531.81
Cytotoxic and regulatory T-cell molecule | Neurology	ukb-ppp-CRTAM-OID20914	rs7121176	11	122950020	G	A	-0.193282	0.0273089	0.0188316	1.47e-12	33436	0.00138052	46.2202
Beta-crystallin B1 | Cardiometabolic_II	ukb-ppp-CRYBB1-OID30319	rs4822754	22	26616930	G	A	-0.156797	0.00743711	0.528339	1.14e-98	33942	0.0122532	421.031
Gamma-crystallin D | Neurology_II	ukb-ppp-CRYGD-OID31144	rs142223592	2	208817721	G	A	0.164929	0.0243883	0.0258901	1.36e-11	33853	0.00137204	46.5086
Gamma-crystallin D | Neurology_II	ukb-ppp-CRYGD-OID31144	rs143650449	2	208331420	T	C	0.397351	0.0323786	0.0142883	1.28e-34	33853	0.00444743	151.222
Gamma-crystallin D | Neurology_II	ukb-ppp-CRYGD-OID31144	rs150534820	2	208557862	A	T	0.528382	0.0482603	0.00656257	6.75e-28	33853	0.00364033	123.679
Gamma-crystallin D | Neurology_II	ukb-ppp-CRYGD-OID31144	rs150780055	2	208737004	T	C	-0.225591	0.0341808	0.012845	4.11e-11	33853	0.0012906	43.7447
Gamma-crystallin D | Neurology_II	ukb-ppp-CRYGD-OID31144	rs62192855	2	208128047	A	G	0.36859	0.0172296	0.0502844	1.56e-101	33853	0.0129761	445.028
Gamma-crystallin D | Neurology_II	ukb-ppp-CRYGD-OID31144	rs75091295	2	208879646	G	A	-0.179378	0.0291757	0.0166012	7.84e-10	33853	0.0010506	35.6013
Gamma-crystallin D | Neurology_II	ukb-ppp-CRYGD-OID31144	rs78714708	2	208210735	A	G	0.902123	0.0251987	0.0257308	1e-200	33853	0.0408032	1439.98
Gamma-crystallin D | Neurology_II	ukb-ppp-CRYGD-OID31144	rs79522001	2	208262731	T	C	-0.369386	0.0315006	0.0158266	9.35e-32	33853	0.0042506	144.501
Ketimine reductase mu-crystallin | Neurology_II	ukb-ppp-CRYM-OID30815	rs149008753	16	21371018	T	C	-0.240181	0.0298466	0.0190944	8.47e-16	32867	0.00216093	71.1727
Ketimine reductase mu-crystallin | Neurology_II	ukb-ppp-CRYM-OID30815	rs35367858	16	21322549	A	T	-0.0854736	0.0149909	0.0734653	1.19e-08	32867	0.00099458	32.7193
Ketimine reductase mu-crystallin | Neurology_II	ukb-ppp-CRYM-OID30815	rs6497543	16	21251164	G	A	-0.391453	0.00897106	0.249558	1e-200	32867	0.0573955	2001.16
Ketimine reductase mu-crystallin | Neurology_II	ukb-ppp-CRYM-OID30815	rs77964417	16	21186584	A	G	0.065988	0.0114087	0.135083	7.29e-09	32867	0.0010175	33.4742
Quinone oxidoreductase-like protein 1 | Cardiometabolic_II	ukb-ppp-CRYZL1-OID30272	rs112063648	21	33149889	T	C	-0.156212	0.0261772	0.0234521	2.41e-09	33042	0.00111772	36.9709
Quinone oxidoreductase-like protein 1 | Cardiometabolic_II	ukb-ppp-CRYZL1-OID30272	rs13050238	21	33624712	T	C	-0.370247	0.0214894	0.0316415	1.6e-66	33042	0.00840052	279.905
Macrophage colony-stimulating factor 1 | Inflammation	ukb-ppp-CSF1-OID20719	rs11577194	1	109957553	C	T	-0.186628	0.00746752	0.524063	7.46e-138	33848	0.0173747	598.461
Macrophage colony-stimulating factor 1 | Inflammation	ukb-ppp-CSF1-OID20719	rs7538029	1	109932073	A	C	0.067631	0.00933948	0.200282	4.44e-13	33848	0.00146521	49.6643
Macrophage colony-stimulating factor 1 receptor | Inflammation_II	ukb-ppp-CSF1R-OID30681	rs10079250	5	150070569	C	T	-0.397015	0.0143501	0.068236	1.78e-168	33985	0.020043	695.053
Macrophage colony-stimulating factor 1 receptor | Inflammation_II	ukb-ppp-CSF1R-OID30681	rs71586151	5	150061176	G	A	0.136137	0.0182743	0.0410883	9.36e-14	33985	0.00146042	49.7022
Macrophage colony-stimulating factor 1 receptor | Inflammation_II	ukb-ppp-CSF1R-OID30681	rs7736526	5	150109679	T	C	-0.098846	0.00780796	0.322765	9.89e-37	33985	0.00427144	145.779
Granulocyte-macrophage colony-stimulating factor | Cardiometabolic_II	ukb-ppp-CSF2-OID30072	rs25882	5	132075767	C	T	0.243807	0.00938271	0.206606	7.38e-149	32862	0.0194874	653.083
Cytokine receptor common subunit beta | Inflammation_II	ukb-ppp-CSF2RB-OID30553	rs138804374	22	36997545	T	A	-0.367396	0.0257734	0.0230561	4.18e-46	32981	0.00608071	201.763
Cytokine receptor common subunit beta | Inflammation_II	ukb-ppp-CSF2RB-OID30553	rs145153480	22	36839198	C	T	-0.169319	0.0285002	0.0204854	2.83e-09	32981	0.00115053	37.9869
Cytokine receptor common subunit beta | Inflammation_II	ukb-ppp-CSF2RB-OID30553	rs148550682	22	37070116	T	C	0.198028	0.0274067	0.0224874	4.99e-13	32981	0.00172403	56.955
Cytokine receptor common subunit beta | Inflammation_II	ukb-ppp-CSF2RB-OID30553	rs2072706	22	36870937	G	A	-0.369124	0.0081532	0.663075	1e-200	32981	0.0608794	2137.9
Cytokine receptor common subunit beta | Inflammation_II	ukb-ppp-CSF2RB-OID30553	rs2072707	22	36923039	G	T	-0.382181	0.00805459	0.642106	1e-200	32981	0.067132	2373.27
Cytokine receptor common subunit beta | Inflammation_II	ukb-ppp-CSF2RB-OID30553	rs62229127	22	36963575	T	C	-0.293397	0.0213875	0.0347025	7.9e-43	32981	0.00576718	191.299
Cytokine receptor common subunit beta | Inflammation_II	ukb-ppp-CSF2RB-OID30553	rs62229129	22	36975491	A	G	0.214035	0.0290465	0.0180232	1.72e-13	32981	0.00162156	53.5642
Cytokine receptor common subunit beta | Inflammation_II	ukb-ppp-CSF2RB-OID30553	rs73160052	22	37078481	A	G	0.11511	0.0189646	0.0446131	1.28e-09	32981	0.00112953	37.2929
Cytokine receptor common subunit beta | Inflammation_II	ukb-ppp-CSF2RB-OID30553	rs78996523	22	37117982	C	G	0.251525	0.0251248	0.0249922	1.36e-23	32981	0.00308322	101.996
Granulocyte colony-stimulating factor | Inflammation	ukb-ppp-CSF3-OID20491	rs3859192	17	39972395	T	C	0.0740586	0.00745144	0.477424	2.82e-23	33084	0.00273675	90.7855
Granulocyte colony-stimulating factor receptor | Inflammation_II	ukb-ppp-CSF3R-OID30527	rs138707712	1	36447523	C	T	0.22114	0.0331745	0.0139579	2.63e-11	32981	0.00134611	44.4532
Granulocyte colony-stimulating factor receptor | Inflammation_II	ukb-ppp-CSF3R-OID30527	rs148363675	1	36531328	T	C	-0.150542	0.0246198	0.0346883	9.68e-10	32981	0.00151773	50.1295
Granulocyte colony-stimulating factor receptor | Inflammation_II	ukb-ppp-CSF3R-OID30527	rs3917922	1	36480112	T	C	-0.864196	0.0361768	0.0113366	4.06e-126	32981	0.0167412	561.507
Granulocyte colony-stimulating factor receptor | Inflammation_II	ukb-ppp-CSF3R-OID30527	rs3917999	1	36467716	T	C	1.13229	0.037578	0.010561	1.86e-199	32981	0.0267941	907.971
Granulocyte colony-stimulating factor receptor | Inflammation_II	ukb-ppp-CSF3R-OID30527	rs3918018	1	36472277	T	C	-0.471665	0.0221591	0.0309724	1.55e-100	32981	0.0133539	446.359
Chondroitin sulfate proteoglycan 4 | Cardiometabolic_II	ukb-ppp-CSPG4-OID30397	rs11854097	15	75702880	G	A	-0.134289	0.00810958	0.255693	1.37e-61	33924	0.00686407	234.452
Chondroitin sulfate proteoglycan 4 | Cardiometabolic_II	ukb-ppp-CSPG4-OID30397	rs150728342	15	75441034	A	G	-0.27595	0.0482783	0.00566276	1.09e-08	33924	0.00085754	29.1143
Cystatin-SN | Inflammation_II	ukb-ppp-CST1-OID30581	rs117360132	20	23730952	G	A	0.377297	0.029073	0.0189897	1.64e-38	29561	0.00530382	157.611
Cystatin-SN | Inflammation_II	ukb-ppp-CST1-OID30581	rs13036683	20	23751169	C	G	-0.481878	0.0186173	0.0466195	1.03e-147	29561	0.0206413	622.997
Cystatin-SN | Inflammation_II	ukb-ppp-CST1-OID30581	rs147903026	20	23842421	T	C	-0.234068	0.0339312	0.0149872	5.26e-12	29561	0.00161762	47.8927
Cystatin-SN | Inflammation_II	ukb-ppp-CST1-OID30581	rs2424595	20	23663750	A	G	0.38573	0.00964922	0.223855	1e-200	29561	0.0517019	1611.58
Cystatin-SN | Inflammation_II	ukb-ppp-CST1-OID30581	rs78898336	20	24084176	G	A	-0.185703	0.0285209	0.019673	7.46e-11	29561	0.00133018	39.3711
Cystatin-SN | Inflammation_II	ukb-ppp-CST1-OID30581	rs79228684	20	24126246	A	G	0.161075	0.016389	0.0633681	8.51e-23	29561	0.00307982	91.3178
Cystatin-C | Cardiometabolic	ukb-ppp-CST3-OID20400	rs73102389	20	23655054	A	C	0.110051	0.00922127	0.175459	7.82e-33	33743	0.00350434	118.656
Cystatin-C | Cardiometabolic	ukb-ppp-CST3-OID20400	rs911119	20	23632100	T	C	0.328497	0.00848367	0.776543	1e-200	33743	0.03745	1312.76
Cystatin-D | Neurology	ukb-ppp-CST5-OID20995	rs113642949	20	23348329	G	C	-0.203482	0.0263449	0.0203409	1.13e-14	33048	0.00165016	54.6215
Cystatin-D | Neurology	ukb-ppp-CST5-OID20995	rs2038584	20	23962446	G	A	-0.274211	0.0125588	0.902651	1.1e-105	33048	0.0132145	442.535
Cystatin-D | Neurology	ukb-ppp-CST5-OID20995	rs2892183	20	24471771	T	A	0.0758229	0.00798708	0.6043	2.24e-21	33048	0.00274947	91.1096
Cystatin-D | Neurology	ukb-ppp-CST5-OID20995	rs4378871	20	23766169	G	A	0.411171	0.00783684	0.353551	1e-200	33048	0.077279	2767.64
Cystatin-D | Neurology	ukb-ppp-CST5-OID20995	rs6049095	20	23772788	C	A	0.094984	0.00761208	0.608511	9.83e-36	33048	0.00429852	142.662
Cystatin-D | Neurology	ukb-ppp-CST5-OID20995	rs6083363	20	24064831	T	A	-0.102689	0.00959235	0.187281	9.61e-27	33048	0.00321005	106.421
Cystatin-D | Neurology	ukb-ppp-CST5-OID20995	rs6106924	20	24683099	G	C	0.0517163	0.00789311	0.660899	5.67e-11	33048	0.00119881	39.6633
Cystatin-M | Cardiometabolic	ukb-ppp-CST6-OID20293	rs12577165	11	66008958	C	T	0.613071	0.0236152	0.024002	1.37e-148	32681	0.0176095	585.777
Cystatin-F | Inflammation	ukb-ppp-CST7-OID20704	rs142954287	20	24790082	A	C	0.67244	0.0419574	0.00841531	8.31e-58	33719	0.00754635	256.375
Cystatin-F | Inflammation	ukb-ppp-CST7-OID20704	rs4815316	20	24814339	C	T	0.416053	0.00970409	0.810976	1e-200	33719	0.0530704	1889.66
Cystatin-F | Inflammation	ukb-ppp-CST7-OID20704	rs6049607	20	24336346	T	A	-0.0609599	0.00790478	0.384412	1.24e-14	33719	0.00175876	59.4045
Cystatin-F | Inflammation	ukb-ppp-CST7-OID20704	rs6115010	20	25039805	T	C	-0.305023	0.0113183	0.130774	5.78e-160	33719	0.0211519	728.59
Cystatin-F | Inflammation	ukb-ppp-CST7-OID20704	rs73101307	20	24491955	G	A	0.17406	0.0141999	0.0848941	1.52e-34	33719	0.00470735	159.469
Cystatin-F | Inflammation	ukb-ppp-CST7-OID20704	rs9927	20	25296608	G	A	-0.0954155	0.00756001	0.496378	1.62e-36	33719	0.00455182	154.175
Cystatin-B | Cardiometabolic	ukb-ppp-CSTB-OID20294	rs2276528	21	43732619	A	G	-0.438218	0.0106372	0.145831	1e-200	33261	0.0478414	1671.11
Cystatin-B | Cardiometabolic	ukb-ppp-CSTB-OID20294	rs2838414	21	43832557	T	C	-0.237962	0.0118816	0.112579	3.15e-89	33261	0.0113144	380.613
Cystatin-B | Cardiometabolic	ukb-ppp-CSTB-OID20294	rs57785757	21	43772173	T	G	0.285262	0.0217568	0.0382269	2.83e-39	33261	0.00598356	200.205
Cystatin-B | Cardiometabolic	ukb-ppp-CSTB-OID20294	rs9983695	21	44291925	C	T	0.0743404	0.0120362	0.110623	6.56e-10	33261	0.00108745	36.207
Di-N-acetylchitobiase | Inflammation_II	ukb-ppp-CTBS-OID30710	rs113979928	1	84394679	G	T	1.152	0.0266017	0.0201848	1e-200	33487	0.0524933	1855.12
Di-N-acetylchitobiase | Inflammation_II	ukb-ppp-CTBS-OID30710	rs12032915	1	84951695	C	T	-0.304588	0.0515184	0.00554214	3.38e-09	33487	0.00102263	34.2779
Di-N-acetylchitobiase | Inflammation_II	ukb-ppp-CTBS-OID30710	rs142997632	1	84462399	A	T	1.38239	0.0337683	0.0121149	1e-200	33487	0.0457422	1605.1
Di-N-acetylchitobiase | Inflammation_II	ukb-ppp-CTBS-OID30710	rs17111303	1	84550024	C	T	-0.420492	0.0342251	0.0116548	1.08e-34	33487	0.00407342	136.956
Di-N-acetylchitobiase | Inflammation_II	ukb-ppp-CTBS-OID30710	rs17374048	1	84479656	T	C	-0.569525	0.0134778	0.0796921	1e-200	33487	0.0475778	1672.73
Di-N-acetylchitobiase | Inflammation_II	ukb-ppp-CTBS-OID30710	rs74843170	1	84459338	C	T	-0.918967	0.0516382	0.00498701	7.55e-71	33487	0.00838106	283.012
Cardiotrophin-1 | Cardiometabolic	ukb-ppp-CTF1-OID20061	rs11150601	16	30966478	A	G	0.0536321	0.00791981	0.627603	1.27e-11	33043	0.00134453	44.4845
Collagen triple helix repeat-containing protein 1 | Cardiometabolic_II	ukb-ppp-CTHRC1-OID30393	rs2469977	8	103518353	T	C	0.0470014	0.00671204	0.465024	2.51e-12	33924	0.00109916	37.3268
Collagen triple helix repeat-containing protein 1 | Cardiometabolic_II	ukb-ppp-CTHRC1-OID30393	rs62527645	8	103176894	A	G	0.0642228	0.0091799	0.159494	2.63e-12	33924	0.00110584	37.5539
Chymotrypsinogen B | Neurology	ukb-ppp-CTRB1-OID21150	rs117441205	16	75978226	G	A	-0.139012	0.0252439	0.0241912	3.66e-08	33687	0.00091234	30.7602
Chymotrypsinogen B | Neurology	ukb-ppp-CTRB1-OID21150	rs117979227	16	75063244	A	G	0.461276	0.0279207	0.0187609	2.59e-61	33687	0.00783394	265.97
Chymotrypsinogen B | Neurology	ukb-ppp-CTRB1-OID21150	rs37596	16	75464422	A	C	-0.265806	0.010271	0.164446	1.14e-147	33687	0.0194159	666.974
Chymotrypsinogen B | Neurology	ukb-ppp-CTRB1-OID21150	rs71394237	16	75770083	C	T	-0.285813	0.0277282	0.0196246	6.51e-25	33687	0.00314331	106.216
Chymotrypsinogen B | Neurology	ukb-ppp-CTRB1-OID21150	rs7205074	16	75186111	A	C	0.41586	0.00963119	0.799137	1e-200	33687	0.0555195	1980.11
Chymotrypsin-C | Inflammation	ukb-ppp-CTRC-OID20752	rs111778267	1	15458734	A	G	0.171103	0.0278195	0.0168682	7.72e-10	33653	0.00097101	32.7074
Chymotrypsin-C | Inflammation	ukb-ppp-CTRC-OID20752	rs113295825	1	15293534	C	A	-0.233106	0.0297258	0.0192879	4.44e-15	33653	0.00205572	69.3194
Chymotrypsin-C | Inflammation	ukb-ppp-CTRC-OID20752	rs113585544	1	15381778	T	C	-0.185636	0.0182129	0.0416986	2.14e-24	33653	0.00275409	92.9338
Chymotrypsin-C | Inflammation	ukb-ppp-CTRC-OID20752	rs545634	1	15443607	A	G	-0.568286	0.0119553	0.0975396	1e-200	33653	0.0568556	2028.58
Chymotrypsin-C | Inflammation	ukb-ppp-CTRC-OID20752	rs7531327	1	16030955	G	A	-0.0487278	0.00871965	0.218798	2.29e-08	33653	0.00081169	27.3364
Chymotrypsin-like protease CTRL-1 | Neurology_II	ukb-ppp-CTRL-OID31157	rs20549	16	67936027	G	A	0.0894944	0.00983876	0.16698	9.36e-20	33853	0.00222814	75.593
Cathepsin B | Cardiometabolic	ukb-ppp-CTSB-OID20276	rs10102524	8	11677398	G	A	-0.309806	0.00766996	0.549735	1e-200	33714	0.0475151	1681.74
Cathepsin B | Cardiometabolic	ukb-ppp-CTSB-OID20276	rs1065712	8	11844613	C	G	-0.577589	0.0182666	0.0471496	1e-200	33714	0.0299758	1041.77
Cathepsin B | Cardiometabolic	ukb-ppp-CTSB-OID20276	rs113628575	8	11848375	A	G	-0.318265	0.0279847	0.0194288	5.71e-30	33714	0.00385952	130.616
Cathepsin B | Cardiometabolic	ukb-ppp-CTSB-OID20276	rs117467361	8	11513109	T	C	-0.170111	0.0294455	0.0174	7.6e-09	33714	0.00098951	33.3914
Cathepsin B | Cardiometabolic	ukb-ppp-CTSB-OID20276	rs117611393	8	11140079	A	C	0.159902	0.025834	0.02334	6.03e-10	33714	0.00116569	39.3435
Cathepsin B | Cardiometabolic	ukb-ppp-CTSB-OID20276	rs60724206	8	11270865	G	A	-0.178905	0.0234449	0.0266951	2.33e-14	33714	0.00166324	56.1646
Cathepsin B | Cardiometabolic	ukb-ppp-CTSB-OID20276	rs6730	8	11844695	A	G	0.399851	0.0430525	0.992258	1.58e-20	33714	0.00245643	83.015
Dipeptidyl peptidase 1 | Inflammation	ukb-ppp-CTSC-OID20679	rs11019953	11	88447590	T	C	-0.444713	0.0352997	0.0124154	2.16e-36	33598	0.00484981	163.728
Dipeptidyl peptidase 1 | Inflammation	ukb-ppp-CTSC-OID20679	rs112033114	11	88410437	A	G	-0.654839	0.0161069	0.0563598	1e-200	33598	0.0456116	1605.6
Dipeptidyl peptidase 1 | Inflammation	ukb-ppp-CTSC-OID20679	rs17809993	11	88203961	T	C	0.729592	0.0142484	0.0761149	1e-200	33598	0.0748648	2718.69
Dipeptidyl peptidase 1 | Inflammation	ukb-ppp-CTSC-OID20679	rs1875564	11	89346153	C	G	0.0840985	0.013001	0.0919967	9.89e-11	33598	0.00118159	39.7436
Dipeptidyl peptidase 1 | Inflammation	ukb-ppp-CTSC-OID20679	rs2941563	11	88508856	G	T	0.375276	0.0150519	0.932859	3.34e-137	33598	0.0176415	603.327
Dipeptidyl peptidase 1 | Inflammation	ukb-ppp-CTSC-OID20679	rs74383493	11	87514833	G	C	0.137647	0.0237399	0.0251801	6.7e-09	33598	0.00093013	31.2779
Cathepsin D | Cardiometabolic	ukb-ppp-CTSD-OID20358	rs12801744	11	1471902	T	C	-0.09326	0.0135214	0.0853077	5.3e-12	31259	0.00135733	42.4836
Cathepsin D | Cardiometabolic	ukb-ppp-CTSD-OID20358	rs34393565	11	1652977	T	G	-0.123434	0.0102593	0.156924	2.43e-33	31259	0.0040314	126.519
Cathepsin D | Cardiometabolic	ukb-ppp-CTSD-OID20358	rs72850955	11	1755807	C	T	-0.519372	0.0132731	0.0865499	1e-200	31259	0.0426519	1392.57
Cathepsin E | Inflammation_II	ukb-ppp-CTSE-OID30628	rs113800079	1	206018145	A	G	-0.669039	0.0330472	0.013671	3.94e-91	33187	0.0120713	405.482
Cathepsin E | Inflammation_II	ukb-ppp-CTSE-OID30628	rs146122211	1	206063583	T	C	-0.370891	0.0545808	0.00521919	1.08e-11	33187	0.00142841	47.4696
Cathepsin E | Inflammation_II	ukb-ppp-CTSE-OID30628	rs148097044	1	205862792	T	C	-0.268211	0.0320274	0.0173379	5.55e-17	33187	0.00245123	81.5439
Cathepsin E | Inflammation_II	ukb-ppp-CTSE-OID30628	rs28859998	1	206053426	T	C	-0.464659	0.011387	0.129116	1e-200	33187	0.0485556	1693.55
Cathepsin E | Inflammation_II	ukb-ppp-CTSE-OID30628	rs41297620	1	206481229	A	G	-0.186487	0.0249426	0.0252345	7.62e-14	33187	0.00171089	56.8732
Cathepsin F | Oncology	ukb-ppp-CTSF-OID21500	rs1044522	11	66568361	A	G	0.216981	0.00842135	0.240657	2.16e-146	33822	0.0172072	592.136
Cathepsin F | Oncology	ukb-ppp-CTSF-OID21500	rs181934483	11	67518626	A	T	0.170843	0.0305117	0.0149339	2.15e-08	33822	0.00085874	29.0676
Pro-cathepsin H [Cleaved into: Cathepsin H mini chain; Cathepsin H | Cardiometabolic	ukb-ppp-CTSH-OID20113	rs114131019	15	78741809	T	G	1.13029	0.0293263	0.0172486	1e-200	32979	0.0433119	1492.96
Pro-cathepsin H [Cleaved into: Cathepsin H mini chain; Cathepsin H | Cardiometabolic	ukb-ppp-CTSH-OID20113	rs118019212	15	78847260	T	C	0.702014	0.0235722	0.0270251	6.79e-195	32979	0.0259173	877.417
Pro-cathepsin H [Cleaved into: Cathepsin H mini chain; Cathepsin H | Cardiometabolic	ukb-ppp-CTSH-OID20113	rs140840125	15	78848765	A	C	1.31449	0.0317606	0.0150282	1e-200	32979	0.0511535	1777.83
Pro-cathepsin H [Cleaved into: Cathepsin H mini chain; Cathepsin H | Cardiometabolic	ukb-ppp-CTSH-OID20113	rs143762923	15	78872037	C	T	0.278676	0.0237026	0.0265848	6.48e-32	32979	0.00401939	133.082
Pro-cathepsin H [Cleaved into: Cathepsin H mini chain; Cathepsin H | Cardiometabolic	ukb-ppp-CTSH-OID20113	rs144430606	15	78966495	T	C	0.677098	0.0313409	0.0182936	1.64e-103	32979	0.016467	552.123
Pro-cathepsin H [Cleaved into: Cathepsin H mini chain; Cathepsin H | Cardiometabolic	ukb-ppp-CTSH-OID20113	rs191392179	15	78775616	T	C	-0.609067	0.0250982	0.0252542	4.34e-130	32979	0.0182635	613.481
Pro-cathepsin H [Cleaved into: Cathepsin H mini chain; Cathepsin H | Cardiometabolic	ukb-ppp-CTSH-OID20113	rs4389111	15	78829883	A	G	-1.06394	0.0264966	0.978861	1e-200	32979	0.0468457	1620.76
Pro-cathepsin H [Cleaved into: Cathepsin H mini chain; Cathepsin H | Cardiometabolic	ukb-ppp-CTSH-OID20113	rs73467256	15	78686212	T	C	-0.323114	0.0306646	0.015707	5.83e-26	32979	0.00322819	106.801
Pro-cathepsin H [Cleaved into: Cathepsin H mini chain; Cathepsin H | Cardiometabolic	ukb-ppp-CTSH-OID20113	rs75926015	15	78947632	T	C	-0.219976	0.0297808	0.0166621	1.51e-13	32979	0.00158567	52.3737
Pro-cathepsin H [Cleaved into: Cathepsin H mini chain; Cathepsin H | Cardiometabolic	ukb-ppp-CTSH-OID20113	rs77719589	15	78946314	T	C	1.03587	0.0268556	0.0205131	1e-200	32979	0.0431192	1486.02
Pro-cathepsin H [Cleaved into: Cathepsin H mini chain; Cathepsin H | Cardiometabolic	ukb-ppp-CTSH-OID20113	rs80218258	15	78950215	A	G	-1.16205	0.0270231	0.0230598	1e-200	32979	0.0608419	2136.37
Cathepsin O | Inflammation	ukb-ppp-CTSO-OID20660	rs12647431	4	155856726	T	C	0.0488641	0.00749214	0.57017	6.93e-11	34049	0.00117034	39.8931
Cathepsin O | Inflammation	ukb-ppp-CTSO-OID20660	rs2334114	4	155935041	A	C	-0.218357	0.00905252	0.213307	1.5e-128	34049	0.016002	553.681
Cathepsin O | Inflammation	ukb-ppp-CTSO-OID20660	rs58375831	4	156190097	C	G	-0.0908392	0.0125921	0.0933276	5.43e-13	34049	0.00139649	47.6127
Cathepsin O | Inflammation	ukb-ppp-CTSO-OID20660	rs76943790	4	156199393	G	C	-0.0892386	0.0130154	0.0878324	7.06e-12	34049	0.00127604	43.5009
Cathepsin S | Neurology	ukb-ppp-CTSS-OID21056	rs114221421	1	150754083	A	G	0.237257	0.0265254	0.0269946	3.74e-19	26225	0.00295706	77.773
Cathepsin S | Neurology	ukb-ppp-CTSS-OID21056	rs114413720	1	150363880	T	C	-0.350056	0.0619256	0.00544193	1.58e-08	26225	0.00132644	34.8295
Cathepsin S | Neurology	ukb-ppp-CTSS-OID21056	rs138605093	1	151112503	A	G	0.250103	0.0325214	0.018989	1.47e-14	26225	0.00233047	61.2547
Cathepsin S | Neurology	ukb-ppp-CTSS-OID21056	rs138914578	1	150415449	A	G	0.379206	0.0495697	0.00749175	2.01e-14	26225	0.00213844	56.1966
Cathepsin S | Neurology	ukb-ppp-CTSS-OID21056	rs148634917	1	150943746	G	A	0.263672	0.0316139	0.0185827	7.4e-17	26225	0.00253583	66.6662
Cathepsin S | Neurology	ukb-ppp-CTSS-OID21056	rs6668850	1	150548623	T	A	0.282966	0.0337259	0.0165403	4.85e-17	26225	0.00260494	68.4879
Cathepsin S | Neurology	ukb-ppp-CTSS-OID21056	rs72700829	1	150567705	T	C	-0.675714	0.0166563	0.0699862	1e-200	26225	0.0594371	1657.11
Cathepsin L2 | Oncology	ukb-ppp-CTSV-OID21405	rs10820362	9	96323665	A	G	-0.120797	0.0144729	0.0652869	7.03e-17	33840	0.00178093	60.3706
Cathepsin L2 | Oncology	ukb-ppp-CTSV-OID21405	rs10979490	9	96897589	A	G	-0.204669	0.0346223	0.0112052	3.39e-09	33840	0.00092824	31.4389
Cathepsin L2 | Oncology	ukb-ppp-CTSV-OID21405	rs12686511	9	97146762	T	C	0.256728	0.00879989	0.206793	4.14e-187	33840	0.0216221	747.82
Cathepsin L2 | Oncology	ukb-ppp-CTSV-OID21405	rs144388525	9	97003690	A	C	0.222061	0.0264578	0.0196138	4.74e-17	33840	0.00189642	64.2928
Cathepsin L2 | Oncology	ukb-ppp-CTSV-OID21405	rs551110657	9	96517843	A	T	-0.239967	0.0402238	0.00822065	2.43e-09	33840	0.00093898	31.8029
Cathepsin Z | Cardiometabolic	ukb-ppp-CTSZ-OID20365	rs143309663	20	58996894	T	C	0.177932	0.0298789	0.016064	2.6e-09	33681	0.00100083	33.7406
Cathepsin Z | Cardiometabolic	ukb-ppp-CTSZ-OID20365	rs148370779	20	59027157	T	C	-1.69956	0.0376665	0.00977091	1e-200	33681	0.0558951	1993.94
Spliceosome-associated protein CWC15 homolog | Oncology_II	ukb-ppp-CWC15-OID31479	rs16921241	11	94974645	G	A	-0.0577482	0.00807839	0.682452	8.77e-13	33600	0.0014454	48.6329
Fractalkine | Neurology	ukb-ppp-CX3CL1-OID20976	rs683544	16	57374866	T	C	-0.212176	0.00762524	0.572668	2.13e-170	33436	0.0220339	753.278
Fractalkine | Neurology	ukb-ppp-CX3CL1-OID20976	rs78751841	16	57149362	G	A	0.12509	0.0225673	0.0281732	2.97e-08	33436	0.00085684	28.6722
Fractalkine | Neurology	ukb-ppp-CX3CL1-OID20976	rs8052631	16	57133318	A	G	-0.150871	0.017548	0.951092	8.14e-18	33436	0.0021176	70.9501
Coxsackievirus and adenovirus receptor | Inflammation	ukb-ppp-CXADR-OID20561	rs2849900	21	17563801	C	T	-0.123515	0.00784562	0.668064	7.65e-56	33657	0.00676615	229.266
Coxsackievirus and adenovirus receptor | Inflammation	ukb-ppp-CXADR-OID20561	rs9978504	21	17444740	C	T	-0.0423696	0.0073969	0.526243	1.02e-08	33657	0.00089512	30.1522
Growth-regulated alpha protein | Inflammation	ukb-ppp-CXCL1-OID20762	rs10023573	4	73727233	C	G	0.218153	0.0306576	0.0154829	1.11e-12	33650	0.00145087	48.8897
Growth-regulated alpha protein | Inflammation	ukb-ppp-CXCL1-OID20762	rs114862057	4	74102925	T	C	0.35349	0.0273692	0.0196434	3.67e-38	33650	0.00481266	162.719
Growth-regulated alpha protein | Inflammation	ukb-ppp-CXCL1-OID20762	rs115214168	4	73832401	T	C	0.92692	0.0232045	0.0290704	1e-200	33650	0.0485013	1715.16
Growth-regulated alpha protein | Inflammation	ukb-ppp-CXCL1-OID20762	rs147508818	4	74172705	A	G	0.263018	0.0359971	0.0128115	2.74e-13	33650	0.00174985	58.9822
Growth-regulated alpha protein | Inflammation	ukb-ppp-CXCL1-OID20762	rs148746966	4	74169654	G	A	0.314137	0.0252705	0.0234441	1.77e-35	33650	0.00451855	152.73
Growth-regulated alpha protein | Inflammation	ukb-ppp-CXCL1-OID20762	rs61710848	4	73848114	C	A	0.503442	0.026733	0.0211616	4.11e-79	33650	0.0105	357.052
Growth-regulated alpha protein | Inflammation	ukb-ppp-CXCL1-OID20762	rs72649177	4	73707579	C	T	0.251896	0.0434339	0.0083746	6.65e-09	33650	0.00105386	35.4978
Growth-regulated alpha protein | Inflammation	ukb-ppp-CXCL1-OID20762	rs74451052	4	73720891	G	A	-0.250231	0.0154051	0.0699885	2.49e-59	33650	0.00815131	276.529
Growth-regulated alpha protein | Inflammation	ukb-ppp-CXCL1-OID20762	rs75255850	4	74014100	C	G	-0.211344	0.0238303	0.0260624	7.4e-19	33650	0.00226754	76.4717
Growth-regulated alpha protein | Inflammation	ukb-ppp-CXCL1-OID20762	rs77495523	4	74145411	A	T	-0.256113	0.0365191	0.0123078	2.33e-12	33650	0.00159476	53.7462
Growth-regulated alpha protein | Inflammation	ukb-ppp-CXCL1-OID20762	rs77675911	4	73893146	A	G	-0.158492	0.026659	0.0207321	2.76e-09	33650	0.00101997	34.3552
C-X-C motif chemokine 10 | Inflammation	ukb-ppp-CXCL10-OID20697	rs143799975	4	75885862	G	A	0.328441	0.0336655	0.0114836	1.74e-22	33848	0.0024491	83.0958
C-X-C motif chemokine 10 | Inflammation	ukb-ppp-CXCL10-OID20697	rs56896076	4	76240479	G	C	0.0828545	0.0126998	0.0886303	6.84e-11	33848	0.00110902	37.5775
C-X-C motif chemokine 11 | Neurology	ukb-ppp-CXCL11-OID21042	rs11727191	4	76501947	T	C	-0.275201	0.026116	0.0208755	5.79e-26	33962	0.00309603	105.468
C-X-C motif chemokine 11 | Neurology	ukb-ppp-CXCL11-OID21042	rs143655258	4	76179654	C	T	0.362378	0.03879	0.00921618	9.45e-21	33962	0.00239819	81.6383
C-X-C motif chemokine 11 | Neurology	ukb-ppp-CXCL11-OID21042	rs35170645	4	76043803	G	A	-0.224373	0.00748791	0.513606	2.83e-197	33962	0.025153	876.235
Stromal cell-derived factor 1 | Inflammation	ukb-ppp-CXCL12-OID20464	rs11239028	10	44387717	T	C	0.195376	0.00810884	0.338507	2.88e-128	33084	0.0170949	575.368
Stromal cell-derived factor 1 | Inflammation	ukb-ppp-CXCL12-OID20464	rs117874844	10	44630270	T	C	0.156039	0.0230284	0.0285183	1.24e-11	33084	0.00134913	44.6923
Stromal cell-derived factor 1 | Inflammation	ukb-ppp-CXCL12-OID20464	rs72790881	10	44431213	A	C	0.181506	0.0241119	0.026145	5.17e-14	33084	0.00167763	55.5925
C-X-C motif chemokine 13 | Neurology	ukb-ppp-CXCL13-OID21024	rs2053526	4	77504875	G	A	-0.054512	0.00770465	0.397441	1.49e-12	33962	0.00142327	48.403
C-X-C motif chemokine 14 | Inflammation	ukb-ppp-CXCL14-OID20458	rs60002745	5	135694135	G	A	0.0571575	0.00836839	0.235877	8.48e-12	33084	0.00117767	39.0058
C-X-C motif chemokine 16 | Cardiometabolic	ukb-ppp-CXCL16-OID20282	rs1076039	17	4622476	T	A	-0.0960653	0.0100284	0.156311	9.77e-22	34023	0.00243408	83.0119
C-X-C motif chemokine 16 | Cardiometabolic	ukb-ppp-CXCL16-OID20282	rs9890937	17	4757213	A	G	0.0997583	0.00755928	0.630072	9.16e-40	34023	0.00463912	158.563
C-X-C motif chemokine 17 | Inflammation	ukb-ppp-CXCL17-OID20622	rs11668599	19	42450984	G	A	0.117925	0.0123771	0.0780617	1.61e-21	34049	0.00200162	68.2858
C-X-C motif chemokine 5 | Cardiometabolic	ukb-ppp-CXCL5-OID20207	rs138268738	4	74019652	A	T	0.55795	0.0298094	0.0157533	3.58e-78	33558	0.00965375	327.099
C-X-C motif chemokine 5 | Cardiometabolic	ukb-ppp-CXCL5-OID20207	rs2367549	4	74222023	G	A	-0.0968351	0.0159188	0.06456	1.18e-09	33558	0.0011326	38.0485
C-X-C motif chemokine 5 | Cardiometabolic	ukb-ppp-CXCL5-OID20207	rs560601467	4	74445503	G	T	0.252385	0.0345591	0.0119478	2.81e-13	33558	0.00150392	50.5416
C-X-C motif chemokine 5 | Cardiometabolic	ukb-ppp-CXCL5-OID20207	rs56078309	4	73870463	A	G	0.494705	0.0125779	0.0948587	1e-200	33558	0.0420258	1472.08
C-X-C motif chemokine 6 | Inflammation	ukb-ppp-CXCL6-OID20613	rs10021230	4	73879833	A	T	0.125749	0.00922342	0.212171	2.53e-42	34049	0.00528636	180.941
C-X-C motif chemokine 6 | Inflammation	ukb-ppp-CXCL6-OID20613	rs10031141	4	73728326	G	A	0.46201	0.00780562	0.405177	1e-200	34049	0.102888	3904.79
C-X-C motif chemokine 6 | Inflammation	ukb-ppp-CXCL6-OID20613	rs1534450	4	73149092	C	A	0.0643539	0.00759633	0.427694	2.42e-17	34049	0.00202741	69.1674
C-X-C motif chemokine 6 | Inflammation	ukb-ppp-CXCL6-OID20613	rs57952055	4	74405639	A	G	0.0661034	0.00883852	0.234161	7.49e-14	34049	0.00156722	53.4429
Interleukin-8 | Cardiometabolic	ukb-ppp-CXCL8-OID20153	rs13138765	4	73746303	C	T	-0.0538504	0.00745207	0.559255	4.97e-13	33374	0.00142957	47.7759
Interleukin-8 | Cardiometabolic	ukb-ppp-CXCL8-OID20153	rs79656070	4	73725611	T	C	-0.172524	0.0167324	0.0541113	6.3e-25	33374	0.00304689	101.992
Interleukin-8 | Inflammation	ukb-ppp-CXCL8-OID20631	rs11730284	4	73751937	A	C	-0.0532458	0.00750995	0.558668	1.34e-12	32624	0.00139804	45.6707
Interleukin-8 | Inflammation	ukb-ppp-CXCL8-OID20631	rs74468557	4	73725686	A	G	-0.173298	0.016843	0.0543506	7.9e-25	32624	0.00308711	101.019
Interleukin-8 | Neurology	ukb-ppp-CXCL8-OID20997	rs13138765	4	73746303	C	T	-0.0540719	0.00752126	0.558904	6.52e-13	32612	0.0014416	47.0783
Interleukin-8 | Neurology	ukb-ppp-CXCL8-OID20997	rs80154360	4	73725360	G	A	-0.174002	0.016762	0.054596	3.03e-25	32612	0.00312548	102.241
Interleukin-8 | Oncology	ukb-ppp-CXCL8-OID21430	rs11730284	4	73751937	A	C	-0.0539653	0.00741233	0.559206	3.33e-13	33451	0.00143571	48.0921
Interleukin-8 | Oncology	ukb-ppp-CXCL8-OID21430	rs74468557	4	73725686	A	G	-0.180273	0.0166288	0.0543904	2.2e-27	33451	0.00334292	112.192
C-X-C motif chemokine 9 | Inflammation	ukb-ppp-CXCL9-OID20675	rs13118503	4	75939317	T	C	-0.149477	0.00804664	0.241048	4.99e-77	33848	0.00817517	278.977
NADH-cytochrome b5 reductase 2 | Oncology_II	ukb-ppp-CYB5R2-OID31512	rs10839812	11	7564304	C	T	-0.141229	0.00756018	0.471907	7.12e-78	33438	0.00994133	335.736
NADH-cytochrome b5 reductase 2 | Oncology_II	ukb-ppp-CYB5R2-OID31512	rs61683338	11	7665627	G	C	-0.38536	0.0119064	0.111914	1e-200	33438	0.0295191	1017.02
Cytokine-like protein 1 | Cardiometabolic_II	ukb-ppp-CYTL1-OID30374	rs114048005	4	5032894	T	C	0.514116	0.0285805	0.0181278	2.4e-72	33924	0.00940919	322.21
Cytokine-like protein 1 | Cardiometabolic_II	ukb-ppp-CYTL1-OID30374	rs114280118	4	4999244	C	T	0.541287	0.0356748	0.010741	5.36e-52	33924	0.00622644	212.537
Cytokine-like protein 1 | Cardiometabolic_II	ukb-ppp-CYTL1-OID30374	rs114743484	4	5086873	G	A	0.189289	0.0307973	0.0153101	7.93e-10	33924	0.00108033	36.6867
Cytokine-like protein 1 | Cardiometabolic_II	ukb-ppp-CYTL1-OID30374	rs11722554	4	5015156	A	G	-1.31722	0.0188905	0.0379377	1e-200	33924	0.126655	4919.45
Cytokine-like protein 1 | Cardiometabolic_II	ukb-ppp-CYTL1-OID30374	rs140416734	4	4995440	T	C	0.268805	0.0235834	0.0248188	4.27e-30	33924	0.00349761	119.062
Cytokine-like protein 1 | Cardiometabolic_II	ukb-ppp-CYTL1-OID30374	rs34727841	4	4784874	A	G	-0.0590602	0.00768992	0.33558	1.59e-14	33924	0.00155546	52.8465
Dystroglycan | Inflammation	ukb-ppp-DAG1-OID20774	rs11711536	3	49353807	T	C	0.0595172	0.00816607	0.304806	3.14e-13	33848	0.00150122	50.8867
Death-associated protein kinase 2 | Inflammation_II	ukb-ppp-DAPK2-OID30505	rs1380841	15	63969713	C	T	0.321141	0.0077976	0.397335	1e-200	32981	0.0493917	1713.52
Death-associated protein kinase 2 | Inflammation_II	ukb-ppp-DAPK2-OID30505	rs138881558	15	64429519	A	G	-0.150993	0.024957	0.0246225	1.45e-09	32981	0.00109509	36.1545
Death-associated protein kinase 2 | Inflammation_II	ukb-ppp-DAPK2-OID30505	rs512127	15	64513956	G	T	0.158026	0.0285984	0.981834	3.28e-08	32981	0.00089081	29.4042
Death-associated protein kinase 2 | Inflammation_II	ukb-ppp-DAPK2-OID30505	rs71394560	15	64474455	T	C	-0.17623	0.0247523	0.0244362	1.08e-12	32981	0.00148074	48.9058
Death-associated protein kinase 2 | Inflammation_II	ukb-ppp-DAPK2-OID30505	rs72748948	15	63380726	T	C	-0.105173	0.0145212	0.0781155	4.4e-13	32981	0.00159313	52.6238
Death-associated protein kinase 2 | Inflammation_II	ukb-ppp-DAPK2-OID30505	rs75205705	15	63183740	T	C	0.150846	0.0238229	0.0269107	2.42e-10	32981	0.00119172	39.3487
Death-associated protein kinase 2 | Inflammation_II	ukb-ppp-DAPK2-OID30505	rs76498583	15	64078423	A	T	0.123857	0.0145681	0.0738465	1.87e-17	32981	0.00209838	69.348
Dual adapter for phosphotyrosine and 3-phosphotyrosine and 3-phosphoinositide | Inflammation	ukb-ppp-DAPP1-OID20524	rs7688733	4	99831495	G	A	-0.0998252	0.00754748	0.477704	6.19e-40	33657	0.00497263	168.19
Aspartate--tRNA ligase, cytoplasmic | Neurology	ukb-ppp-DARS1-OID20903	rs145152200	2	135680620	T	G	-0.414842	0.0576569	0.00430056	6.25e-13	33375	0.00147383	49.2589
Aspartate--tRNA ligase, cytoplasmic | Neurology	ukb-ppp-DARS1-OID20903	rs2304371	2	135803987	A	G	-0.0889138	0.0113316	0.874172	4.28e-15	33375	0.00173917	58.1425
Dopamine beta-hydroxylase | Inflammation_II	ukb-ppp-DBH-OID30703	rs10821537	9	133621702	G	A	-0.332258	0.00848222	0.637049	1e-200	33916	0.0510507	1824.47
Dopamine beta-hydroxylase | Inflammation_II	ukb-ppp-DBH-OID30703	rs148652520	9	133818095	T	C	0.257539	0.0163601	0.065309	7.8e-56	33916	0.00809761	276.864
Dopamine beta-hydroxylase | Inflammation_II	ukb-ppp-DBH-OID30703	rs2027963	9	133719074	G	T	0.212741	0.0076919	0.587787	2.25e-168	33916	0.0219318	760.473
Dopamine beta-hydroxylase | Inflammation_II	ukb-ppp-DBH-OID30703	rs2519144	9	133646805	A	G	-0.363355	0.00785921	0.397531	1e-200	33916	0.0632409	2289.54
Dopamine beta-hydroxylase | Inflammation_II	ukb-ppp-DBH-OID30703	rs62574238	9	133574956	A	G	0.157425	0.0119822	0.138978	1.99e-39	33916	0.00593113	202.349
Dopamine beta-hydroxylase | Inflammation_II	ukb-ppp-DBH-OID30703	rs647564	9	133747118	C	A	-0.132711	0.00845389	0.723213	1.55e-55	33916	0.00705108	240.828
Acyl-CoA-binding protein | Neurology	ukb-ppp-DBI-OID21143	rs116099306	2	119507836	A	G	-0.187786	0.024648	0.0244423	2.56e-14	33507	0.00168171	56.4407
Acyl-CoA-binding protein | Neurology	ukb-ppp-DBI-OID21143	rs141459998	2	119481960	G	A	0.244632	0.0259191	0.0239774	3.79e-21	33507	0.00280103	94.1123
Acyl-CoA-binding protein | Neurology	ukb-ppp-DBI-OID21143	rs150656546	2	120196738	A	G	-0.0904263	0.014677	0.0713877	7.23e-10	33507	0.00108412	36.3629
Acyl-CoA-binding protein | Neurology	ukb-ppp-DBI-OID21143	rs72833212	2	119378891	G	T	-0.326142	0.00941493	0.20501	1e-200	33507	0.0346721	1203.41
Drebrin | Inflammation_II	ukb-ppp-DBN1-OID30549	rs2544809	5	177458498	C	T	-0.046919	0.00759549	0.565795	6.52e-10	32981	0.00108164	35.7099
Drebrin-like protein | Inflammation	ukb-ppp-DBNL-OID20681	rs7799945	7	44070203	G	A	0.057692	0.0079418	0.327059	3.75e-13	33848	0.00146509	49.6602
Discoidin, CUB and LCCL domain-containing protein 2 | Oncology	ukb-ppp-DCBLD2-OID21474	rs12487717	3	98886163	A	G	-1.09115	0.0321138	0.0130819	1e-200	33822	0.0307433	1072.72
Discoidin, CUB and LCCL domain-containing protein 2 | Oncology	ukb-ppp-DCBLD2-OID21474	rs73136073	3	98798841	G	A	0.119782	0.0190591	0.0379011	3.28e-10	33822	0.00104637	35.4252
Discoidin, CUB and LCCL domain-containing protein 2 | Oncology	ukb-ppp-DCBLD2-OID21474	rs79795371	3	98944128	A	G	-0.506791	0.0164561	0.050498	1e-200	33822	0.0246296	854.008
Netrin receptor DCC | Neurology_II	ukb-ppp-DCC-OID30953	rs16953485	18	51526320	T	G	0.050662	0.00820606	0.30678	6.67e-10	33017	0.00109167	36.081
Netrin receptor DCC | Neurology_II	ukb-ppp-DCC-OID30953	rs17748946	18	52607656	A	T	-0.055152	0.00799258	0.340177	5.19e-12	33017	0.00136548	45.1429
Netrin receptor DCC | Neurology_II	ukb-ppp-DCC-OID30953	rs9807459	18	51955366	A	G	0.246506	0.00825123	0.306941	4.14e-196	33017	0.0258529	876.187
Decorin | Cardiometabolic	ukb-ppp-DCN-OID20106	rs7954702	12	91137089	C	T	-0.0935049	0.0145174	0.0645558	1.19e-10	33043	0.00105597	34.9272
Deoxycytidylate deaminase | Inflammation_II	ukb-ppp-DCTD-OID30657	rs77117056	4	183034343	A	G	0.0527865	0.00787017	0.357479	1.98e-11	33187	0.00128001	42.5316
dCTP pyrophosphatase 1 | Cardiometabolic	ukb-ppp-DCTPP1-OID20148	rs146094440	16	30424280	G	C	-0.520335	0.0350451	0.0132456	7.21e-50	33693	0.00707745	240.146
L-xylulose reductase | Oncology	ukb-ppp-DCXR-OID21480	rs4482345	17	82195043	A	G	0.0816175	0.00722669	0.400817	1.41e-29	33822	0.00319965	108.559
Dimethylarginine dimethylaminohydrolase 1 | Oncology	ukb-ppp-DDAH1-OID21299	rs11161622	1	85490908	C	T	0.0828288	0.00786165	0.366443	5.91e-26	33533	0.00318555	107.156
Dimethylarginine dimethylaminohydrolase 1 | Oncology	ukb-ppp-DDAH1-OID21299	rs1498374	1	85321651	T	C	-0.186237	0.0092604	0.206692	5.9e-90	33533	0.0113744	385.782
Dimethylarginine dimethylaminohydrolase 1 | Oncology	ukb-ppp-DDAH1-OID21299	rs2785082	1	85704378	A	T	-0.0572715	0.0104397	0.844442	4.11e-08	33533	0.00086173	28.9195
Aromatic-L-amino-acid decarboxylase | Cardiometabolic	ukb-ppp-DDC-OID20215	rs117912838	7	50414236	T	C	0.139301	0.0203525	0.0359089	7.68e-12	33628	0.00134356	45.2395
Aromatic-L-amino-acid decarboxylase | Cardiometabolic	ukb-ppp-DDC-OID20215	rs12113897	7	50409038	G	A	-1.26411	0.0287194	0.0175793	1e-200	33628	0.0551949	1964.41
Aromatic-L-amino-acid decarboxylase | Cardiometabolic	ukb-ppp-DDC-OID20215	rs2167368	7	50553732	A	G	-0.174504	0.0184916	0.0436976	3.84e-21	33628	0.00254503	85.7977
Aromatic-L-amino-acid decarboxylase | Cardiometabolic	ukb-ppp-DDC-OID20215	rs7791875	7	50503190	T	C	0.232072	0.0129773	0.093878	1.6e-71	33628	0.00916275	310.956
Phospholipase DDHD2 | Neurology_II	ukb-ppp-DDHD2-OID31043	rs12056698	8	38250355	G	C	-0.108912	0.00860017	0.241673	9.37e-37	33874	0.00434777	147.911
Protein DDI1 homolog 2 | Inflammation_II	ukb-ppp-DDI2-OID30602	rs41270291	1	15667756	A	G	-0.264148	0.034661	0.0112695	2.52e-14	33187	0.00155492	51.6803
Epithelial discoidin domain-containing receptor 1 | Neurology	ukb-ppp-DDR1-OID21009	rs1819786	6	31001527	A	C	0.135279	0.00876877	0.226984	1.07e-53	33962	0.00642206	219.503
Epithelial discoidin domain-containing receptor 1 | Neurology	ukb-ppp-DDR1-OID21009	rs2255314	6	31054577	G	A	0.106015	0.0116514	0.112366	9.12e-20	33962	0.00224199	76.309
Epithelial discoidin domain-containing receptor 1 | Neurology	ukb-ppp-DDR1-OID21009	rs3094110	6	30831266	T	C	-0.298683	0.00758748	0.594831	1e-200	33962	0.0430012	1525.94
D-dopachrome decarboxylase | Cardiometabolic_II	ukb-ppp-DDT-OID30372	rs1006771	22	23971817	T	G	-0.20559	0.00766121	0.64503	1.26e-158	33924	0.0193555	669.538
D-dopachrome decarboxylase | Cardiometabolic_II	ukb-ppp-DDT-OID30372	rs17004186	22	23919828	T	C	-0.12895	0.020469	0.0336795	2.98e-10	33924	0.00108233	36.7546
Antiviral innate immune response receptor RIG-I | Oncology	ukb-ppp-DDX58-OID21226	rs1133071	9	32455676	G	A	0.28884	0.00832598	0.298761	1e-200	32907	0.034957	1191.93
Antiviral innate immune response receptor RIG-I | Oncology	ukb-ppp-DDX58-OID21226	rs77597613	9	32294452	G	A	-0.136591	0.0218547	0.0317714	4.11e-10	32907	0.00114786	37.8137
2,4-dienoyl-CoA reductase, mitochondrial | Inflammation	ukb-ppp-DECR1-OID20579	rs117462290	8	90155407	G	A	-0.163638	0.0236612	0.0260273	4.65e-12	33657	0.00135761	45.7524
2,4-dienoyl-CoA reductase, mitochondrial | Inflammation	ukb-ppp-DECR1-OID20579	rs542474823	8	90085415	G	T	-0.220252	0.039056	0.0105379	1.71e-08	33657	0.00101163	34.081
Neutrophil defensin 1 | Cardiometabolic	ukb-ppp-DEFA1_DEFA1B-OID20344	rs148574320	8	6875334	G	C	-0.170213	0.0309582	0.0163049	3.84e-08	32978	0.00092938	30.6758
Neutrophil defensin 1 | Cardiometabolic	ukb-ppp-DEFA1_DEFA1B-OID20344	rs4332159	8	7025327	A	G	0.183659	0.0160377	0.939676	2.3e-30	32978	0.00382404	126.586
Neutrophil defensin 1 | Cardiometabolic	ukb-ppp-DEFA1_DEFA1B-OID20344	rs7017864	8	7044316	G	C	-0.148112	0.0265985	0.0236746	2.57e-08	32978	0.00101412	33.4754
Beta-defensin 104 | Neurology_II	ukb-ppp-DEFB104A_DEFB104B-OID30849	rs183772362	8	7385494	T	C	0.399541	0.0210443	0.0305778	2.24e-80	32867	0.00946394	314.004
Beta-defensin 104 | Neurology_II	ukb-ppp-DEFB104A_DEFB104B-OID30849	rs370953550	8	7298721	A	G	-0.154702	0.0161952	0.0762446	1.27e-21	32867	0.00337123	111.17
Beta-defensin 104 | Neurology_II	ukb-ppp-DEFB104A_DEFB104B-OID30849	rs62495147	8	8246924	G	C	0.286167	0.0282216	0.0180666	3.67e-24	32867	0.00290554	95.769
Beta-defensin 4A | Oncology	ukb-ppp-DEFB4A_DEFB4B-OID21373	rs117797877	8	8307070	T	C	0.232609	0.02599	0.0242995	3.56e-19	33218	0.00256565	85.4397
Beta-defensin 4A | Oncology	ukb-ppp-DEFB4A_DEFB4B-OID21373	rs190536783	8	8255130	C	A	-0.231606	0.0275564	0.0186987	4.29e-17	33218	0.00196854	65.5159
Beta-defensin 4A | Oncology	ukb-ppp-DEFB4A_DEFB4B-OID21373	rs78566330	8	8527564	G	A	-0.17247	0.0224443	0.0286445	1.54e-14	33218	0.0016553	55.0736
Dehydrogenase/reductase SDR family member 4-like 2 | Neurology_II	ukb-ppp-DHRS4L2-OID31072	rs146691898	14	24008733	G	A	-0.651476	0.0171713	0.0522648	1e-200	33853	0.0420459	1485.76
Dehydrogenase/reductase SDR family member 4-like 2 | Neurology_II	ukb-ppp-DHRS4L2-OID31072	rs1885806	14	23965877	A	G	-0.298986	0.0202594	0.0368189	2.74e-49	33853	0.00634031	215.995
Dehydrogenase/reductase SDR family member 4-like 2 | Neurology_II	ukb-ppp-DHRS4L2-OID31072	rs189126740	14	24010055	A	G	0.215061	0.0264696	0.0248755	4.48e-16	33853	0.00224381	76.1259
Dehydrogenase/reductase SDR family member 4-like 2 | Neurology_II	ukb-ppp-DHRS4L2-OID31072	rs72692127	14	24015799	C	G	-0.195105	0.0296471	0.0172463	4.68e-11	33853	0.00129035	43.7361
Dickkopf-related protein 1 | Neurology	ukb-ppp-DKK1-OID21066	rs1159798	10	52652733	C	A	0.100784	0.00896489	0.779577	2.53e-29	33962	0.00349083	118.964
Dickkopf-related protein 1 | Neurology	ukb-ppp-DKK1-OID21066	rs7097068	10	52360120	G	T	-0.102764	0.0075648	0.434695	4.95e-42	33962	0.00519014	177.177
Dickkopf-related protein 3 | Cardiometabolic	ukb-ppp-DKK3-OID20264	rs10734190	11	11980040	C	T	0.274257	0.00991132	0.842512	1.56e-168	34090	0.0199604	694.268
Dickkopf-related protein 3 | Cardiometabolic	ukb-ppp-DKK3-OID20264	rs11022114	11	12017327	A	G	0.372418	0.00775873	0.315324	1e-200	34090	0.0598871	2171.48
Dickkopf-related protein 4 | Neurology	ukb-ppp-DKK4-OID20934	rs77203322	8	42289646	C	T	-0.54982	0.0170318	0.0498367	1e-200	33370	0.0286298	983.477
Dickkopf-like protein 1 | Oncology	ukb-ppp-DKKL1-OID21313	rs1175814	19	49234757	T	C	0.429724	0.00817621	0.29292	1e-200	33533	0.0764939	2777.37
Dickkopf-like protein 1 | Oncology	ukb-ppp-DKKL1-OID21313	rs117883662	19	49049794	G	C	0.32907	0.0521112	0.00578278	2.71e-10	33533	0.00124516	41.8035
Dickkopf-like protein 1 | Oncology	ukb-ppp-DKKL1-OID21313	rs143005749	19	49485096	A	G	-0.441521	0.0258941	0.0219451	3.43e-65	33533	0.00836823	282.963
Dickkopf-like protein 1 | Oncology	ukb-ppp-DKKL1-OID21313	rs150032686	19	49278551	C	T	-0.884458	0.0212703	0.0325081	1e-200	33533	0.0492066	1735.34
Dickkopf-like protein 1 | Oncology	ukb-ppp-DKKL1-OID21313	rs183382087	19	49481871	G	T	0.273411	0.0253433	0.0241731	3.91e-27	33533	0.00352669	118.672
Dickkopf-like protein 1 | Oncology	ukb-ppp-DKKL1-OID21313	rs187826563	19	49083555	A	G	0.47069	0.0404509	0.00882217	2.7e-31	33533	0.0038746	130.425
Dickkopf-like protein 1 | Oncology	ukb-ppp-DKKL1-OID21313	rs7247379	19	49209487	G	A	0.47928	0.0269189	0.0212595	6.51e-71	33533	0.00955937	323.629
Dickkopf-like protein 1 | Oncology	ukb-ppp-DKKL1-OID21313	rs73046787	19	49094757	C	T	-0.362997	0.0395417	0.00894641	4.31e-20	33533	0.00233659	78.5316
Dickkopf-like protein 1 | Oncology	ukb-ppp-DKKL1-OID21313	rs73066912	19	49356703	A	G	-0.914274	0.0290715	0.0170715	1e-200	33533	0.0280528	967.788
Dickkopf-like protein 1 | Oncology	ukb-ppp-DKKL1-OID21313	rs75580952	19	49011432	A	G	-0.119478	0.0191354	0.038902	4.27e-10	33533	0.00106744	35.8307
Protein delta homolog 1 | Cardiometabolic	ukb-ppp-DLK1-OID20295	rs559550905	14	100569204	C	A	-0.256602	0.0359122	0.0125916	8.98e-13	34090	0.0016373	55.9038
Protein delta homolog 1 | Cardiometabolic	ukb-ppp-DLK1-OID20295	rs72698753	14	100783206	G	T	0.243408	0.0302647	0.0169338	8.79e-16	34090	0.00197259	67.3746
Protein delta homolog 1 | Cardiometabolic	ukb-ppp-DLK1-OID20295	rs8006440	14	100750068	C	T	0.159844	0.0179259	0.956707	4.79e-19	34090	0.00211651	72.3004
Protein delta homolog 1 | Cardiometabolic	ukb-ppp-DLK1-OID20295	rs8008285	14	100680177	C	T	-0.424984	0.01031	0.149624	1e-200	34090	0.0459608	1642.19
Delta-like protein 1 | Oncology	ukb-ppp-DLL1-OID21525	rs2747759	6	170284642	C	T	0.146596	0.0159232	0.942038	3.37e-20	33822	0.00234685	79.5573
Delta-like protein 1 | Oncology	ukb-ppp-DLL1-OID21525	rs78605788	6	170041664	A	G	-0.0909463	0.014488	0.0704316	3.44e-10	33822	0.00108305	36.6685
Delta-like protein 1 | Oncology	ukb-ppp-DLL1-OID21525	rs9356631	6	170278382	G	A	0.15688	0.00739947	0.408903	9.25e-100	33822	0.0118972	407.207
Delta-like protein 1 | Oncology	ukb-ppp-DLL1-OID21525	rs9459966	6	170176953	A	G	-0.0606964	0.00796103	0.309301	2.46e-14	33822	0.00157408	53.3192
Dentin matrix acidic phosphoprotein 1 | Cardiometabolic_II	ukb-ppp-DMP1-OID30213	rs10021236	4	87850727	C	G	-0.0552216	0.00796102	0.309687	4.02e-12	33042	0.00130382	43.1344
DnaJ homolog subfamily A member 4 | Neurology_II	ukb-ppp-DNAJA4-OID31130	rs11635166	15	78246557	T	C	0.156735	0.00949318	0.178629	3.09e-61	33853	0.00720864	245.791
DnaJ homolog subfamily A member 4 | Neurology_II	ukb-ppp-DNAJA4-OID31130	rs7183765	15	78309312	T	C	0.0879226	0.00878695	0.219252	1.43e-23	33853	0.00264658	89.8272
DnaJ homolog subfamily B member 1 | Oncology	ukb-ppp-DNAJB1-OID21363	rs11085896	19	14541074	C	A	-0.0537297	0.00761558	0.605932	1.72e-12	33533	0.00137865	46.2913
DnaJ homolog subfamily B member 14 | Oncology_II	ukb-ppp-DNAJB14-OID31434	rs55797991	4	99850238	T	C	-0.0691933	0.0108786	0.14108	2.01e-10	33796	0.00116032	39.2573
DnaJ homolog subfamily B member 6 | Inflammation_II	ukb-ppp-DNAJB6-OID30613	rs117701681	7	157255069	A	G	-0.112001	0.0189706	0.0427553	3.55e-09	32868	0.0010268	33.7816
DnaJ homolog subfamily B member 6 | Inflammation_II	ukb-ppp-DNAJB6-OID30613	rs12668458	7	157352780	C	T	0.190996	0.00775248	0.458314	5.11e-134	32868	0.0181129	606.282
DnaJ homolog subfamily C member 21 | Neurology_II	ukb-ppp-DNAJC21-OID31104	rs35176895	5	34930282	C	T	-0.107348	0.00754932	0.441899	6.92e-46	33853	0.005684	193.509
Putative tyrosine-protein phosphatase auxilin | Cardiometabolic_II	ukb-ppp-DNAJC6-OID30247	rs7527768	1	65292353	G	A	0.0794664	0.00759324	0.584923	1.25e-25	33042	0.00306637	101.624
Delta and Notch-like epidermal growth factor-related receptor | Inflammation	ukb-ppp-DNER-OID20712	rs11891954	2	229606808	A	G	0.0659431	0.00765854	0.612644	7.28e-18	33593	0.00206389	69.4716
Delta and Notch-like epidermal growth factor-related receptor | Inflammation	ukb-ppp-DNER-OID20712	rs12052464	2	229659588	G	T	-0.128764	0.00744122	0.542646	4.37e-67	33593	0.00822978	278.74
Delta and Notch-like epidermal growth factor-related receptor | Inflammation	ukb-ppp-DNER-OID20712	rs17483170	2	229340317	T	C	0.0837993	0.00744384	0.458198	2.13e-29	33593	0.00348662	117.529
Delta and Notch-like epidermal growth factor-related receptor | Inflammation	ukb-ppp-DNER-OID20712	rs34412673	2	229727643	T	A	-0.280264	0.00791054	0.331787	1e-200	33593	0.0348288	1212.15
Delta and Notch-like epidermal growth factor-related receptor | Inflammation	ukb-ppp-DNER-OID20712	rs35032874	2	229444644	G	T	-0.147498	0.00826679	0.295833	3.32e-71	33593	0.0090641	307.257
Dynamin-1 | Oncology_II	ukb-ppp-DNM1-OID31458	rs140241011	9	128105410	C	A	-0.150796	0.0243129	0.0265727	5.56e-10	33796	0.00117638	39.8015
Dynamin-1 | Oncology_II	ukb-ppp-DNM1-OID31458	rs3003572	9	128209149	A	G	-0.267004	0.0284331	0.981283	5.96e-21	33796	0.00261876	88.7308
Dynamin-1 | Oncology_II	ukb-ppp-DNM1-OID31458	rs3003599	9	128216902	G	A	0.321361	0.00947188	0.802861	1e-200	33796	0.0326911	1142.1
Dynamin-binding protein | Neurology	ukb-ppp-DNMBP-OID20956	rs11190375	10	100037190	A	G	0.0451265	0.00755724	0.417122	2.35e-09	33436	0.00099023	33.14
Dynamin-binding protein | Neurology	ukb-ppp-DNMBP-OID20956	rs192603052	10	100430581	C	T	-0.286857	0.0330175	0.0142704	3.69e-18	33436	0.00231502	77.58
Dynamin-binding protein | Neurology	ukb-ppp-DNMBP-OID20956	rs7069556	10	100010620	G	C	-0.210681	0.0140854	0.0780377	1.39e-50	33436	0.00638702	214.916
Aspartyl aminopeptidase | Neurology_II	ukb-ppp-DNPEP-OID31118	rs11539909	2	219386963	G	T	-0.144797	0.021646	0.0302632	2.24e-11	33853	0.0012306	41.7085
Aspartyl aminopeptidase | Neurology_II	ukb-ppp-DNPEP-OID31118	rs115897075	2	219385510	C	G	0.329899	0.0279799	0.0181815	4.36e-32	33853	0.00388555	132.043
2'-deoxynucleoside 5'-phosphate N-hydrolase 1 | Inflammation	ukb-ppp-DNPH1-OID20744	rs115810157	6	42429731	A	G	-0.121875	0.0211087	0.0327938	7.75e-09	33785	0.00094226	31.8623
2'-deoxynucleoside 5'-phosphate N-hydrolase 1 | Inflammation	ukb-ppp-DNPH1-OID20744	rs183381951	6	43715644	A	G	-0.159886	0.020406	0.0350871	4.68e-15	33785	0.00173096	58.5783
2'-deoxynucleoside 5'-phosphate N-hydrolase 1 | Inflammation	ukb-ppp-DNPH1-OID20744	rs6458326	6	43147935	T	C	0.0693301	0.00774391	0.353663	3.46e-19	33785	0.00219747	74.4005
2'-deoxynucleoside 5'-phosphate N-hydrolase 1 | Inflammation	ukb-ppp-DNPH1-OID20744	rs77321231	6	43232465	T	C	-0.46033	0.0120757	0.104258	1e-200	33785	0.0395786	1392.19
Docking protein 2 | Cardiometabolic	ukb-ppp-DOK2-OID20138	rs67385415	8	21996222	C	T	0.0620101	0.00754282	0.445862	2.02e-16	33693	0.00190009	64.1377
Dipeptidase 1 | Neurology	ukb-ppp-DPEP1-OID20897	rs112264279	16	89055961	A	G	-0.669584	0.0168109	0.0564917	1e-200	33375	0.0477937	1675.08
Dipeptidase 1 | Neurology	ukb-ppp-DPEP1-OID20897	rs117204628	16	89966047	T	C	0.380212	0.0211161	0.032794	1.76e-72	33375	0.00917054	308.881
Dipeptidase 1 | Neurology	ukb-ppp-DPEP1-OID20897	rs117832232	16	89779389	G	A	0.499121	0.0441033	0.00782368	1.08e-29	33375	0.0038676	129.575
Dipeptidase 1 | Neurology	ukb-ppp-DPEP1-OID20897	rs117976521	16	89221073	A	C	0.176058	0.0215991	0.0311576	3.6e-16	33375	0.00187137	62.5702
Dipeptidase 1 | Neurology	ukb-ppp-DPEP1-OID20897	rs118003289	16	89551531	A	G	0.401749	0.0593482	0.00459091	1.29e-11	33375	0.00147516	49.3033
Dipeptidase 1 | Neurology	ukb-ppp-DPEP1-OID20897	rs180810406	16	89531456	T	C	0.390488	0.0365851	0.0121597	1.36e-26	33375	0.00366315	122.7
Dipeptidase 1 | Neurology	ukb-ppp-DPEP1-OID20897	rs181829527	16	89782157	T	C	0.438317	0.0353129	0.0118419	2.24e-35	33375	0.00449629	150.732
Dipeptidase 1 | Neurology	ukb-ppp-DPEP1-OID20897	rs877579	16	88704213	C	T	-0.0875688	0.00899783	0.777513	2.2e-22	33375	0.00265302	88.7749
Dipeptidase 2 | Oncology	ukb-ppp-DPEP2-OID21305	rs145124960	16	67413348	T	C	-0.316055	0.0273158	0.0188667	5.82e-31	33533	0.00369811	124.461
Dipeptidase 2 | Oncology	ukb-ppp-DPEP2-OID21305	rs73594556	16	67891532	A	G	0.197946	0.0116247	0.113546	5.08e-65	33533	0.00788772	266.586
Inactive dipeptidyl peptidase 10 | Inflammation	ukb-ppp-DPP10-OID20527	rs17044932	2	115732126	A	G	0.14351	0.00822695	0.287203	3.83e-68	33657	0.00843236	286.204
Inactive dipeptidyl peptidase 10 | Inflammation	ukb-ppp-DPP10-OID20527	rs17355498	2	115180348	T	G	-0.261049	0.00746081	0.495596	1e-200	33657	0.0340707	1187.09
Inactive dipeptidyl peptidase 10 | Inflammation	ukb-ppp-DPP10-OID20527	rs56754600	2	113674933	A	C	0.0571379	0.0074311	0.488442	1.48e-14	33657	0.0016315	54.9978
Inactive dipeptidyl peptidase 10 | Inflammation	ukb-ppp-DPP10-OID20527	rs72963097	2	116285596	T	C	-0.352348	0.0349098	0.0117795	5.93e-24	33657	0.00289038	97.5576
Dipeptidyl peptidase 4 | Cardiometabolic	ukb-ppp-DPP4-OID20406	rs13015258	2	162074215	G	T	-0.228501	0.00750186	0.621154	1e-200	33038	0.0245736	832.264
Dipeptidyl peptidase 4 | Cardiometabolic	ukb-ppp-DPP4-OID20406	rs75232675	2	162336608	C	T	-0.213213	0.0279483	0.0186883	2.37e-14	33038	0.00166738	55.1755
Dipeptidyl aminopeptidase-like protein 6 | Oncology	ukb-ppp-DPP6-OID21354	rs3110849	7	153518543	G	A	-0.058067	0.00720684	0.497661	7.81e-16	33533	0.00168585	56.6237
Dipeptidyl aminopeptidase-like protein 6 | Oncology	ukb-ppp-DPP6-OID21354	rs3734960	7	154892443	C	T	0.260543	0.00813913	0.262145	1e-200	33533	0.0262604	904.285
Dipeptidyl aminopeptidase-like protein 6 | Oncology	ukb-ppp-DPP6-OID21354	rs4725510	7	153639735	G	A	-0.0561863	0.00756929	0.648614	1.15e-13	33533	0.001439	48.3207
Dipeptidyl peptidase 2 | Cardiometabolic	ukb-ppp-DPP7-OID20142	rs11145907	9	136869051	G	C	0.121482	0.0214377	0.0315818	1.46e-08	33500	0.00090272	30.2667
Dipeptidyl peptidase 2 | Cardiometabolic	ukb-ppp-DPP7-OID20142	rs113962430	9	136761867	A	G	0.213091	0.0337853	0.0131961	2.84e-10	33500	0.0011826	39.6615
Dipeptidyl peptidase 2 | Cardiometabolic	ukb-ppp-DPP7-OID20142	rs17244432	9	136907210	A	G	-1.03759	0.036483	0.0105373	6.43e-178	33500	0.0224497	769.29
Dipeptidyl peptidase 2 | Cardiometabolic	ukb-ppp-DPP7-OID20142	rs186723263	9	136897459	T	C	-0.813862	0.0392174	0.00950503	1.16e-95	33500	0.012472	423.065
Dipeptidyl peptidase 2 | Cardiometabolic	ukb-ppp-DPP7-OID20142	rs193260119	9	136811341	C	G	0.227871	0.0231716	0.0282785	8.03e-23	33500	0.00285369	95.8664
Dipeptidyl peptidase 2 | Cardiometabolic	ukb-ppp-DPP7-OID20142	rs55888522	9	136713587	A	C	-0.834496	0.0564089	0.00518606	1.61e-49	33500	0.00718552	242.442
Dipeptidyl peptidase 2 | Cardiometabolic	ukb-ppp-DPP7-OID20142	rs61740585	9	136755482	A	G	-0.239205	0.035484	0.01512	1.57e-11	33500	0.00170414	57.1828
Dermatopontin | Cardiometabolic	ukb-ppp-DPT-OID20278	rs192814714	1	168581398	C	T	0.201372	0.0302689	0.013733	2.88e-11	34090	0.00109847	37.4858
Dermatopontin | Cardiometabolic	ukb-ppp-DPT-OID20278	rs61807021	1	169407885	G	T	-0.113748	0.0168916	0.0436638	1.65e-11	34090	0.00108056	36.874
Dermatopontin | Cardiometabolic	ukb-ppp-DPT-OID20278	rs7519490	1	168718776	G	A	0.134104	0.0116799	0.0970848	1.63e-30	34090	0.00315291	107.816
Dermatopontin | Cardiometabolic	ukb-ppp-DPT-OID20278	rs76893778	1	168972257	T	C	-0.136175	0.0215127	0.0264007	2.45e-10	34090	0.00095328	32.5264
Dermatopontin | Cardiometabolic	ukb-ppp-DPT-OID20278	rs78637095	1	168735147	A	G	0.378377	0.0186316	0.0354078	1.09e-91	34090	0.00977962	336.66
Dermatopontin | Cardiometabolic	ukb-ppp-DPT-OID20278	rs79145235	1	168961087	A	G	-0.489877	0.0240513	0.0210179	3.22e-92	34090	0.00987571	340.001
Protein dpy-30 homolog | Oncology	ukb-ppp-DPY30-OID21410	rs72794684	2	31761476	G	A	0.132868	0.0175353	0.0484715	3.53e-14	33841	0.00162847	55.1956
Draxin | Neurology	ukb-ppp-DRAXIN-OID20917	rs6679089	1	11692083	A	G	-0.604676	0.0162181	0.0558693	1e-200	33436	0.0385728	1341.38
Draxin | Neurology	ukb-ppp-DRAXIN-OID20917	rs6703047	1	11753332	G	A	0.0713999	0.00789544	0.660809	1.52e-19	33436	0.00228531	76.5821
Draxin | Neurology	ukb-ppp-DRAXIN-OID20917	rs747862	1	11673018	C	T	0.243342	0.00885163	0.226599	2.23e-166	33436	0.0207552	708.637
Desmocollin-2 | Neurology	ukb-ppp-DSC2-OID21079	rs140570854	18	31033301	G	A	0.179376	0.0251537	0.0232747	9.95e-13	33297	0.0014629	48.7787
Desmocollin-2 | Neurology	ukb-ppp-DSC2-OID21079	rs4799305	18	31109181	A	G	-0.341678	0.0115251	0.884259	3.78e-193	33297	0.0238963	815.105
Desmocollin-2 | Neurology	ukb-ppp-DSC2-OID21079	rs62087274	18	31011576	C	A	-0.230488	0.0166609	0.0525423	1.59e-43	33297	0.00528927	177.043
Down syndrome cell adhesion molecule | Neurology_II	ukb-ppp-DSCAM-OID30993	rs13046030	21	40610683	T	C	-0.0633684	0.00875414	0.234674	4.53e-13	33874	0.0014424	48.9277
Down syndrome cell adhesion molecule | Neurology_II	ukb-ppp-DSCAM-OID30993	rs412060	21	40075632	A	G	0.142511	0.00763484	0.396603	9.39e-78	33874	0.00972044	332.483
Down syndrome cell adhesion molecule | Neurology_II	ukb-ppp-DSCAM-OID30993	rs66901976	21	41093763	A	G	-0.118811	0.00882514	0.23238	2.59e-41	33874	0.00503603	171.444
Down syndrome cell adhesion molecule | Neurology_II	ukb-ppp-DSCAM-OID30993	rs71318535	21	40705983	G	A	-0.203686	0.0179203	0.0460682	6.16e-30	33874	0.00364646	123.965
Down syndrome cell adhesion molecule | Neurology_II	ukb-ppp-DSCAM-OID30993	rs7283189	21	40829507	A	T	-0.0591361	0.00895783	0.257159	4.07e-11	33874	0.00133608	45.3163
Down syndrome cell adhesion molecule | Neurology_II	ukb-ppp-DSCAM-OID30993	rs78111814	21	40688572	C	T	0.949651	0.0203602	0.037975	1e-200	33874	0.0658934	2389.39
Desmoglein-2 | Neurology	ukb-ppp-DSG2-OID21113	rs117411022	18	31690831	T	G	-0.184347	0.027877	0.0183068	3.77e-11	33687	0.00122149	41.1963
Desmoglein-2 | Neurology	ukb-ppp-DSG2-OID21113	rs147145691	18	31526091	T	C	-0.304287	0.0270677	0.0190807	2.54e-29	33687	0.00346597	117.157
Desmoglein-2 | Neurology	ukb-ppp-DSG2-OID21113	rs2848680	18	31513354	G	A	-0.218118	0.00725299	0.475905	1.1e-198	33687	0.0237325	818.863
Desmoglein-3 | Oncology	ukb-ppp-DSG3-OID21460	rs7234091	18	31439866	T	C	-0.307589	0.00907491	0.180916	1e-200	33832	0.0280399	975.957
Desmoglein-3 | Oncology	ukb-ppp-DSG3-OID21460	rs75777320	18	31391521	A	G	0.104912	0.0169072	0.0459563	5.46e-10	33832	0.00096515	32.6825
Desmoglein-4 | Oncology	ukb-ppp-DSG4-OID21325	rs12960081	18	31413220	G	A	0.0466608	0.00732435	0.484219	1.88e-10	33473	0.00108753	36.4404
D-aminoacyl-tRNA deacylase 1 | Inflammation_II	ukb-ppp-DTD1-OID30580	rs6081238	20	18596568	A	G	-0.165694	0.007793	0.375977	2.56e-100	33187	0.0128827	433.09
Dystrobrevin beta | Oncology_II	ukb-ppp-DTNB-OID31395	rs6743988	2	25630520	C	T	-0.0425655	0.00716658	0.521936	2.86e-09	33709	0.00090417	30.5043
Probable E3 ubiquitin-protein ligase DTX3 | Oncology	ukb-ppp-DTX3-OID21349	rs2277323	12	57615589	A	G	-0.109285	0.0080435	0.248339	4.8e-42	33533	0.0044588	150.178
Thymidylate kinase | Cardiometabolic_II	ukb-ppp-DTYMK-OID30308	rs140414018	2	241682649	C	T	-0.105441	0.0186299	0.0433855	1.52e-08	33942	0.00092285	31.3504
Thymidylate kinase | Cardiometabolic_II	ukb-ppp-DTYMK-OID30308	rs28630677	2	241686546	T	C	-0.138417	0.018518	0.0420827	7.74e-14	33942	0.00154469	52.5078
Dual specificity protein phosphatase 13 isoform A | Oncology_II	ukb-ppp-DUSP13-OID31394	rs6480771	10	75101922	C	T	-0.265281	0.00763332	0.410856	1e-200	33777	0.0340685	1191.25
Dual specificity phosphatase 29 | Neurology_II	ukb-ppp-DUSP29-OID30935	rs4745762	10	75068565	A	C	-0.14018	0.0080767	0.3388	1.77e-67	33017	0.00880397	293.245
Decapping and exoribonuclease protein | Neurology_II	ukb-ppp-DXO-OID31080	rs114508013	6	31900988	A	G	-0.977407	0.0217555	0.0302927	1e-200	33853	0.0561254	2012.87
Decapping and exoribonuclease protein | Neurology_II	ukb-ppp-DXO-OID31080	rs4713505	6	32137224	T	G	0.100277	0.00852062	0.262621	5.65e-32	33853	0.00389451	132.349
Decapping and exoribonuclease protein | Neurology_II	ukb-ppp-DXO-OID31080	rs7739432	6	32230697	C	T	-0.0687827	0.00757454	0.572052	1.08e-19	33853	0.00231641	78.5948
Decapping and exoribonuclease protein | Neurology_II	ukb-ppp-DXO-OID31080	rs9273057	6	32644327	T	C	-0.147735	0.0131748	0.116621	3.5e-29	33853	0.00449698	152.915
Receptor-binding cancer antigen expressed on SiSo cells | Neurology	ukb-ppp-EBAG9-OID20918	rs2022934	8	109555545	A	G	-0.0685459	0.00771683	0.385736	6.53e-19	33436	0.00222658	74.6096
Interleukin-27 | Oncology	ukb-ppp-EBI3_IL27-OID21389	rs111565354	19	4209427	G	T	-0.164568	0.0196596	0.0409639	5.72e-17	33906	0.00212793	72.2991
Interleukin-27 | Oncology	ukb-ppp-EBI3_IL27-OID21389	rs116936965	19	4419340	G	T	-0.197251	0.024039	0.0224149	2.3e-16	33906	0.00170514	57.9098
Interleukin-27 | Oncology	ukb-ppp-EBI3_IL27-OID21389	rs3810367	19	4342850	G	T	-0.0409957	0.00740363	0.373661	3.07e-08	33906	0.00078667	26.6923
Interleukin-27 | Oncology	ukb-ppp-EBI3_IL27-OID21389	rs694443	19	4230124	G	A	-0.347066	0.00885558	0.2215	1e-200	33906	0.0415419	1469.48
Endothelin-converting enzyme 1 | Neurology	ukb-ppp-ECE1-OID20891	rs147842943	1	21461833	C	T	-0.230408	0.024278	0.0249536	2.3e-21	32922	0.00258335	85.2642
Endothelin-converting enzyme 1 | Neurology	ukb-ppp-ECE1-OID20891	rs2282716	1	21241199	A	G	0.100454	0.0161961	0.0596624	5.56e-10	32922	0.00113227	37.3165
Enoyl-CoA hydratase domain-containing protein 3, mitochondrial | Cardiometabolic_II	ukb-ppp-ECHDC3-OID30293	rs112119461	10	11911200	G	A	-0.0885452	0.0127358	0.0974479	3.59e-12	33942	0.00137913	46.8723
Enoyl-CoA hydratase domain-containing protein 3, mitochondrial | Cardiometabolic_II	ukb-ppp-ECHDC3-OID30293	rs4255450	10	12201084	G	T	0.12209	0.0112435	0.870348	1.81e-27	33942	0.00336405	114.561
Enoyl-CoA hydratase domain-containing protein 3, mitochondrial | Cardiometabolic_II	ukb-ppp-ECHDC3-OID30293	rs61844892	10	11763153	T	C	0.219654	0.00861899	0.252556	2.9e-143	33942	0.0182156	629.71
Enoyl-CoA hydratase, mitochondrial | Cardiometabolic_II	ukb-ppp-ECHS1-OID30239	rs1049951	10	133370622	A	G	-0.446925	0.016567	0.943799	2.76e-160	33042	0.0211896	715.261
Enoyl-CoA hydratase, mitochondrial | Cardiometabolic_II	ukb-ppp-ECHS1-OID30239	rs60995209	10	133249023	A	G	-0.0680246	0.0122072	0.111398	2.51e-08	33042	0.00091611	30.296
Enoyl-CoA delta isomerase 2 | Cardiometabolic_II	ukb-ppp-ECI2-OID30142	rs660560	6	4125707	G	A	-0.278466	0.00826241	0.325246	1e-200	32862	0.0340355	1157.81
Enoyl-CoA delta isomerase 2 | Cardiometabolic_II	ukb-ppp-ECI2-OID30142	rs853401	6	4054515	A	G	0.0828018	0.0107743	0.848873	1.53e-14	32862	0.00175912	57.9064
Extracellular matrix protein 1 | Inflammation_II	ukb-ppp-ECM1-OID30736	rs12039882	1	150396737	G	A	-0.429235	0.0244879	0.0253086	8.7e-69	33042	0.00908982	303.083
Extracellular matrix protein 1 | Inflammation_II	ukb-ppp-ECM1-OID30736	rs12121923	1	150241879	C	T	0.30233	0.00785139	0.410159	1e-200	33042	0.0442262	1528.85
Extracellular matrix protein 1 | Inflammation_II	ukb-ppp-ECM1-OID30736	rs151277197	1	149762954	A	G	-0.220921	0.0318687	0.0149204	4.14e-12	33042	0.00143468	47.47
Extracellular matrix protein 1 | Inflammation_II	ukb-ppp-ECM1-OID30736	rs61807556	1	149983321	A	G	-0.190337	0.0251072	0.023909	3.43e-14	33042	0.00169094	55.9633
Tumor necrosis factor receptor superfamily member EDAR | Inflammation	ukb-ppp-EDAR-OID20525	rs114131032	2	108948866	T	C	1.4251	0.0312688	0.0140793	1e-200	33657	0.0563824	2010.93
Tumor necrosis factor receptor superfamily member EDAR | Inflammation	ukb-ppp-EDAR-OID20525	rs11898585	2	109422977	T	C	-0.0477933	0.00750045	0.497585	1.87e-10	33657	0.00114207	38.4804
Tumor necrosis factor receptor superfamily member EDAR | Inflammation	ukb-ppp-EDAR-OID20525	rs260598	2	108976853	G	A	-0.363915	0.00858259	0.246389	1e-200	33657	0.0491811	1740.81
Epididymal secretory protein E3-beta | Oncology_II	ukb-ppp-EDDM3B-OID31365	rs3827905	14	20770159	A	G	-0.160371	0.00526753	0.668481	1e-200	33777	0.0113993	389.452
Endothelial differentiation-related factor 1 | Neurology_II	ukb-ppp-EDF1-OID31010	rs10870140	9	136901967	C	T	-0.0473979	0.00861986	0.734804	3.83e-08	33874	0.00087556	29.683
EGF-like repeat and discoidin I-like domain-containing protein 3 | Cardiometabolic	ukb-ppp-EDIL3-OID20081	rs10073440	5	84366827	G	A	0.0409909	0.00748608	0.486071	4.36e-08	33043	0.00083947	27.7604
EGF-like repeat and discoidin I-like domain-containing protein 3 | Cardiometabolic	ukb-ppp-EDIL3-OID20081	rs2301079	5	84023794	A	G	-0.0973885	0.00872279	0.245147	6.06e-29	33043	0.00351022	116.39
Endothelin-1 | Cardiometabolic_II	ukb-ppp-EDN1-OID30224	rs5370	6	12296022	T	G	0.271847	0.00905546	0.220159	5.35e-198	33042	0.0253759	860.25
Endothelin-1 | Cardiometabolic_II	ukb-ppp-EDN1-OID30224	rs76259907	6	12530603	T	G	0.0963094	0.0174034	0.0484384	3.13e-08	33042	0.00085505	28.2752
EF-hand calcium-binding domain-containing protein 14 | Oncology_II	ukb-ppp-EFCAB14-OID31460	rs144277683	1	46386007	C	G	-0.117562	0.0205757	0.0347727	1.11e-08	33796	0.00092775	31.3816
EF-hand calcium-binding domain-containing protein 14 | Oncology_II	ukb-ppp-EFCAB14-OID31460	rs3737729	1	46716811	C	T	-0.0849954	0.00733981	0.507281	5.2e-31	33796	0.00361134	122.484
Dynein regulatory complex protein 8 | Oncology_II	ukb-ppp-EFCAB2-OID31313	rs113274794	1	245153883	C	T	-0.165302	0.023982	0.0330103	5.47e-12	33335	0.00174445	58.2492
Dynein regulatory complex protein 8 | Oncology_II	ukb-ppp-EFCAB2-OID31313	rs12042050	1	244962197	G	A	-0.349552	0.00790505	0.58865	1e-200	33335	0.0591728	2096.46
Dynein regulatory complex protein 8 | Oncology_II	ukb-ppp-EFCAB2-OID31313	rs72775404	1	244955877	G	A	0.0535282	0.00826367	0.319575	9.32e-11	33335	0.00124609	41.5876
EGF-containing fibulin-like extracellular matrix protein 1 | Cardiometabolic	ukb-ppp-EFEMP1-OID20414	rs3791679	2	55869757	G	A	0.226222	0.00822244	0.22632	1.24e-166	33742	0.0179219	615.72
EGF-containing fibulin-like extracellular matrix protein 1 | Cardiometabolic	ukb-ppp-EFEMP1-OID20414	rs4233964	2	55908362	C	T	-0.0767109	0.0105272	0.121627	3.17e-13	33742	0.00125734	42.4761
EF-hand domain-containing protein D1 | Neurology_II	ukb-ppp-EFHD1-OID31044	rs112021857	2	232220959	T	C	0.161294	0.0217419	0.0280051	1.18e-13	33874	0.00141634	48.0423
EF-hand domain-containing protein D1 | Neurology_II	ukb-ppp-EFHD1-OID31044	rs115735486	2	232682929	G	A	-0.171362	0.029959	0.0144949	1.07e-08	33874	0.00083894	28.4406
EF-hand domain-containing protein D1 | Neurology_II	ukb-ppp-EFHD1-OID31044	rs146096867	2	232655869	T	C	0.324893	0.0130347	0.0839956	3.97e-137	33874	0.0162429	559.265
EF-hand domain-containing protein D1 | Neurology_II	ukb-ppp-EFHD1-OID31044	rs4524114	2	232623867	A	C	0.309782	0.0223899	0.0259786	1.55e-43	33874	0.00485654	165.303
Ephrin-A1 | Neurology	ukb-ppp-EFNA1-OID21125	rs143290148	1	155997042	C	G	0.155837	0.0235964	0.026871	3.99e-11	33627	0.00127006	42.7602
Ephrin-A1 | Neurology	ukb-ppp-EFNA1-OID21125	rs7365544	1	155096272	A	C	-0.306574	0.00750496	0.510055	1e-200	33627	0.0469748	1657.38
Ephrin-A4 | Neurology	ukb-ppp-EFNA4-OID20935	rs72704114	1	155196150	A	G	0.237205	0.0346922	0.0117181	8.06e-12	33372	0.00130321	43.545
Pro-epidermal growth factor | Inflammation	ukb-ppp-EGF-OID20698	rs3796948	4	109933275	A	G	0.13389	0.00773768	0.40248	4.42e-67	33592	0.0086223	292.142
Epidermal growth factor-like protein 7 | Oncology	ukb-ppp-EGFL7-OID21252	rs193260119	9	136811341	C	G	0.169715	0.0226518	0.0285301	6.77e-14	32907	0.00159663	52.621
Epidermal growth factor-like protein 7 | Oncology	ukb-ppp-EGFL7-OID21252	rs74557797	9	136656051	T	G	-0.285354	0.0135196	0.0933746	6.9e-99	32907	0.0137865	459.987
Epidermal growth factor-like protein 7 | Oncology	ukb-ppp-EGFL7-OID21252	rs7859029	9	136624290	T	A	0.0504096	0.00833035	0.734662	1.44e-09	32907	0.0009907	32.6314
Pikachurin | Oncology_II	ukb-ppp-EGFLAM-OID31496	rs113829379	5	38112100	T	C	-0.189182	0.0265071	0.0203426	9.54e-13	33796	0.0014265	48.2758
Pikachurin | Oncology_II	ukb-ppp-EGFLAM-OID31496	rs116150317	5	38372748	C	T	0.502268	0.0236809	0.0277402	7.74e-100	33796	0.013608	466.211
Pikachurin | Oncology_II	ukb-ppp-EGFLAM-OID31496	rs138014959	5	38336359	A	G	0.190851	0.0237304	0.0326216	8.81e-16	33796	0.0022989	77.8681
Pikachurin | Oncology_II	ukb-ppp-EGFLAM-OID31496	rs16903957	5	38370154	C	T	-0.295214	0.0174272	0.0483938	2.29e-64	33796	0.00802696	273.458
Pikachurin | Oncology_II	ukb-ppp-EGFLAM-OID31496	rs35559057	5	38265903	A	T	-0.502562	0.0122986	0.106547	1e-200	33796	0.0480864	1707.12
Pikachurin | Oncology_II	ukb-ppp-EGFLAM-OID31496	rs75602510	5	38359403	A	G	0.154063	0.0235142	0.0285717	5.68e-11	33796	0.00131757	44.5847
Epidermal growth factor receptor | Cardiometabolic	ukb-ppp-EGFR-OID20319	rs10081281	7	55169103	T	C	0.170753	0.0073063	0.453397	8.51e-121	34090	0.0144516	499.851
Epidermal growth factor receptor | Cardiometabolic	ukb-ppp-EGFR-OID20319	rs11238333	7	54862777	T	C	-0.05973	0.00777857	0.328521	1.61e-14	34090	0.00157402	53.7398
Epidermal growth factor receptor | Cardiometabolic	ukb-ppp-EGFR-OID20319	rs7779644	7	55117608	G	A	-0.0688168	0.00831991	0.746894	1.32e-16	34090	0.00179052	61.1449
Egl nine homolog 1 | Inflammation	ukb-ppp-EGLN1-OID20572	rs2355872	1	231342743	T	A	-0.0708937	0.00762725	0.619579	1.48e-20	33657	0.00236923	79.9257
Egl nine homolog 1 | Inflammation	ukb-ppp-EGLN1-OID20572	rs77466488	1	231488623	G	A	0.337123	0.0198162	0.0355317	6.64e-65	33657	0.00778952	264.214
EH domain-binding protein 1 | Cardiometabolic_II	ukb-ppp-EHBP1-OID30302	rs56044100	2	62508571	G	A	-0.25971	0.0117779	0.88904	9.42e-108	33942	0.0133075	457.747
EH domain-containing protein 3 | Cardiometabolic_II	ukb-ppp-EHD3-OID30229	rs592039	2	31258101	A	G	-0.192828	0.00851003	0.708652	1.14e-113	33042	0.0153538	515.199
Interferon-induced, double-stranded RNA-activated protein kinase | Oncology_II	ukb-ppp-EIF2AK2-OID31442	rs10187017	2	37159588	C	T	0.149572	0.00750335	0.472652	2.06e-88	33679	0.0111524	379.816
Interferon-induced, double-stranded RNA-activated protein kinase | Oncology_II	ukb-ppp-EIF2AK2-OID31442	rs6706147	2	37712473	G	T	-0.05649	0.0100635	0.163071	1.98e-08	33679	0.00087104	29.3596
Eukaryotic translation initiation factor 2-alpha kinase 3 | Cardiometabolic_II	ukb-ppp-EIF2AK3-OID30060	rs6547787	2	88630218	G	T	-0.120734	0.00797025	0.340104	7.79e-52	32862	0.00654299	216.419
Eukaryotic translation initiation factor 5 | Cardiometabolic_II	ukb-ppp-EIF5-OID30156	rs138711694	14	103346102	C	T	-0.249859	0.0306619	0.0175777	3.67e-16	32862	0.00215616	71.0044
Elastin | Cardiometabolic_II	ukb-ppp-ELN-OID30301	rs17855988	7	74060495	C	G	0.143625	0.00942081	0.100144	1.76e-52	33942	0.00371782	126.654
Elongin-A | Oncology	ukb-ppp-ELOA-OID21337	rs35863927	1	23725444	C	T	0.0861558	0.0075528	0.596584	3.85e-30	33533	0.00357292	120.233
Protein enabled homolog | Inflammation	ukb-ppp-ENAH-OID20497	rs10799316	1	225480329	A	G	0.124453	0.00889668	0.754669	1.83e-44	33084	0.00573521	190.827
Poly(U)-specific endoribonuclease | Oncology_II	ukb-ppp-ENDOU-OID31498	rs11168167	12	47586609	T	C	0.274342	0.00701673	0.388255	1e-200	31336	0.0357521	1161.79
Poly(U)-specific endoribonuclease | Oncology_II	ukb-ppp-ENDOU-OID31498	rs11574129	12	47843520	G	A	-0.299174	0.0297456	0.0133712	8.49e-24	31336	0.00236158	74.1728
Poly(U)-specific endoribonuclease | Oncology_II	ukb-ppp-ENDOU-OID31498	rs145391079	12	46982328	G	A	-0.194519	0.0350167	0.0105873	2.78e-08	31336	0.00079271	24.8586
Poly(U)-specific endoribonuclease | Oncology_II	ukb-ppp-ENDOU-OID31498	rs79633195	12	47755137	C	T	-0.0823525	0.0114345	0.0982166	5.93e-13	31336	0.00120135	37.6885
Endoglin | Cardiometabolic	ukb-ppp-ENG-OID20287	rs11794565	9	127838998	T	C	0.259315	0.00767873	0.463358	1e-200	34090	0.0334416	1179.4
Endoglin | Cardiometabolic	ukb-ppp-ENG-OID20287	rs140537588	9	127998593	A	G	-0.245387	0.0338245	0.0135233	4.03e-13	34090	0.00160658	54.8533
Endoglin | Cardiometabolic	ukb-ppp-ENG-OID20287	rs150302453	9	127889732	T	C	-0.191433	0.0287793	0.0180597	2.9e-11	34090	0.00129975	44.3635
Endoglin | Cardiometabolic	ukb-ppp-ENG-OID20287	rs55848135	9	127549328	A	G	-0.185394	0.0263513	0.0230656	1.99e-12	34090	0.001549	52.8842
Alpha-enolase | Neurology	ukb-ppp-ENO1-OID21037	rs56193077	1	8870547	G	C	-0.186335	0.0225492	0.0290346	1.41e-16	33567	0.00195767	65.8379
Gamma-enolase | Neurology	ukb-ppp-ENO2-OID21046	rs12831467	12	6886522	C	A	0.142655	0.00838358	0.273037	6.25e-65	33962	0.00807863	276.585
Beta-enolase | Cardiometabolic_II	ukb-ppp-ENO3-OID30209	rs2243090	17	4931922	C	T	-0.0903813	0.00760477	0.670175	1.42e-32	33042	0.00361126	119.749
Glutamyl aminopeptidase | Cardiometabolic_II	ukb-ppp-ENPEP-OID30135	rs639194	4	110529167	T	C	-0.0516722	0.00826168	0.668082	3.99e-10	32862	0.00118414	38.9571
Ectonucleotide pyrophosphatase/phosphodiesterase family member 2 | Cardiometabolic	ukb-ppp-ENPP2-OID20288	rs13267597	8	119641985	G	T	-0.262099	0.00651984	0.326896	1e-200	34090	0.030231	1062.64
Ectonucleotide pyrophosphatase/phosphodiesterase family member 2 | Cardiometabolic	ukb-ppp-ENPP2-OID20288	rs147210299	8	119994092	A	G	-0.152878	0.0178282	0.0317789	9.9e-18	34090	0.00143825	49.0976
Ectonucleotide pyrophosphatase/phosphodiesterase family member 2 | Cardiometabolic	ukb-ppp-ENPP2-OID20288	rs71532418	8	119074264	C	G	0.184479	0.0294384	0.0111442	3.69e-10	34090	0.00075008	25.5878
Ectonucleotide pyrophosphatase/phosphodiesterase family member 2 | Cardiometabolic	ukb-ppp-ENPP2-OID20288	rs75134351	8	119216210	G	A	-0.195142	0.0207275	0.0216339	4.75e-21	34090	0.00161201	55.0389
Ectonucleotide pyrophosphatase/phosphodiesterase family member 5 | Inflammation	ukb-ppp-ENPP5-OID20736	rs12194862	6	46095643	C	T	-0.278508	0.0174579	0.0447032	2.71e-57	33848	0.00662495	225.723
Ectonucleotide pyrophosphatase/phosphodiesterase family member 5 | Inflammation	ukb-ppp-ENPP5-OID20736	rs1530306	6	46328034	A	G	-0.11298	0.0117963	0.10586	9.93e-22	33848	0.00241641	81.9839
Ectonucleotide pyrophosphatase/phosphodiesterase family member 5 | Inflammation	ukb-ppp-ENPP5-OID20736	rs17216798	6	46961431	A	G	0.133977	0.0229322	0.0243146	5.15e-09	33848	0.00085166	28.8499
Ectonucleotide pyrophosphatase/phosphodiesterase family member 5 | Inflammation	ukb-ppp-ENPP5-OID20736	rs28758862	6	45845031	T	C	0.0752742	0.00855049	0.219494	1.33e-18	33848	0.00194143	65.8374
Ectonucleotide pyrophosphatase/phosphodiesterase family member 5 | Inflammation	ukb-ppp-ENPP5-OID20736	rs4530856	6	46217747	C	A	0.158396	0.0111697	0.117747	1.2e-45	33848	0.00521268	177.353
Ectonucleotide pyrophosphatase/phosphodiesterase family member 5 | Inflammation	ukb-ppp-ENPP5-OID20736	rs6906620	6	46062250	C	A	-0.340853	0.00841107	0.737931	1e-200	33848	0.0449361	1592.47
Ectonucleotide pyrophosphatase/phosphodiesterase family member 5 | Inflammation	ukb-ppp-ENPP5-OID20736	rs6923031	6	46725673	T	C	-0.08913	0.00736522	0.37795	1.04e-33	33848	0.0037354	126.902
Glycerophosphocholine cholinephosphodiesterase ENPP6 | Cardiometabolic_II	ukb-ppp-ENPP6-OID30273	rs144317986	4	184288457	T	A	-0.184048	0.0310271	0.014777	3e-09	33042	0.00098631	32.6198
Glycerophosphocholine cholinephosphodiesterase ENPP6 | Cardiometabolic_II	ukb-ppp-ENPP6-OID30273	rs191475487	4	184049515	C	G	0.198409	0.0321071	0.0156458	6.43e-10	33042	0.00121256	40.1115
Glycerophosphocholine cholinephosphodiesterase ENPP6 | Cardiometabolic_II	ukb-ppp-ENPP6-OID30273	rs4458487	4	184102088	A	C	-0.123235	0.0104953	0.140069	7.77e-32	33042	0.00365851	121.321
Glycerophosphocholine cholinephosphodiesterase ENPP6 | Cardiometabolic_II	ukb-ppp-ENPP6-OID30273	rs56076126	4	184197639	T	C	-0.170812	0.0246673	0.0221536	4.37e-12	33042	0.0012641	41.8188
Glycerophosphocholine cholinephosphodiesterase ENPP6 | Cardiometabolic_II	ukb-ppp-ENPP6-OID30273	rs73872824	4	184215547	G	C	0.242547	0.017432	0.0459375	5.22e-44	33042	0.00515663	171.258
Glycerophosphocholine cholinephosphodiesterase ENPP6 | Cardiometabolic_II	ukb-ppp-ENPP6-OID30273	rs78293932	4	184217948	T	C	0.952949	0.0236542	0.0239241	1e-200	33042	0.042412	1463.36
Ectonucleotide pyrophosphatase/phosphodiesterase family member 7 | Inflammation	ukb-ppp-ENPP7-OID20689	rs13342087	17	79736755	A	G	0.540902	0.0271887	0.0212635	4.55e-88	32595	0.0121778	401.803
Ectonucleotide pyrophosphatase/phosphodiesterase family member 7 | Inflammation	ukb-ppp-ENPP7-OID20689	rs141415334	17	79817562	C	T	0.500491	0.0309432	0.0169474	7.63e-59	32595	0.00834646	274.326
Ectonucleotide pyrophosphatase/phosphodiesterase family member 7 | Inflammation	ukb-ppp-ENPP7-OID20689	rs144608051	17	79722451	A	G	-0.37274	0.0420157	0.01051	7.22e-19	32595	0.00288972	94.4577
Ectonucleotide pyrophosphatase/phosphodiesterase family member 7 | Inflammation	ukb-ppp-ENPP7-OID20689	rs4889906	17	79683044	A	G	0.39131	0.00836656	0.349311	1e-200	32595	0.0696077	2438.46
Ectonucleotide pyrophosphatase/phosphodiesterase family member 7 | Inflammation	ukb-ppp-ENPP7-OID20689	rs9897213	17	79782565	G	A	0.201641	0.00780278	0.417656	2.98e-147	32595	0.0197782	657.637
Alpha-endosulfine | Oncology_II	ukb-ppp-ENSA-OID31355	rs190018150	1	150635311	A	G	0.130954	0.0193415	0.0409685	1.28e-11	33777	0.00134757	45.5755
Ectonucleoside triphosphate diphosphohydrolase 2 | Oncology	ukb-ppp-ENTPD2-OID21260	rs151282790	9	136708272	C	T	-0.947782	0.0358434	0.0134004	4.48e-154	32907	0.0237523	800.585
Ectonucleoside triphosphate diphosphohydrolase 2 | Oncology	ukb-ppp-ENTPD2-OID21260	rs2811748	9	136831787	G	A	-0.0931392	0.0112306	0.866138	1.1e-16	32907	0.00201159	66.3248
Ectonucleoside triphosphate diphosphohydrolase 2 | Oncology	ukb-ppp-ENTPD2-OID21260	rs75788475	9	136608751	T	C	-0.299906	0.0250841	0.0237639	6.04e-33	32907	0.00417324	137.896
Ectonucleoside triphosphate diphosphohydrolase 5 | Cardiometabolic	ukb-ppp-ENTPD5-OID20104	rs112189025	14	73504339	T	A	0.0896744	0.0120324	0.111227	9.14e-14	33043	0.00158989	52.6153
Ectonucleoside triphosphate diphosphohydrolase 5 | Cardiometabolic	ukb-ppp-ENTPD5-OID20104	rs11623965	14	73956956	C	T	0.131702	0.00767783	0.424102	5.92e-66	33043	0.00847287	282.344
Ectonucleoside triphosphate diphosphohydrolase 5 | Cardiometabolic	ukb-ppp-ENTPD5-OID20104	rs28458356	14	73831862	A	G	-0.511288	0.0130761	0.0942092	1e-200	33043	0.0446152	1542.97
Ectonucleoside triphosphate diphosphohydrolase 6 | Cardiometabolic	ukb-ppp-ENTPD6-OID20100	rs140496623	20	25715008	T	A	0.159469	0.0217833	0.0315765	2.47e-13	33043	0.00155529	51.4684
Ectonucleoside triphosphate diphosphohydrolase 6 | Cardiometabolic	ukb-ppp-ENTPD6-OID20100	rs45506395	20	25207088	A	G	-0.328378	0.0306998	0.0157219	1.06e-26	33043	0.00333734	110.638
Ectonucleoside triphosphate diphosphohydrolase 6 | Cardiometabolic	ukb-ppp-ENTPD6-OID20100	rs73101426	20	24810987	C	A	-0.847633	0.0176673	0.0512955	1e-200	33043	0.0699288	2484.24
Endosome-associated-trafficking regulator 1 | Cardiometabolic_II	ukb-ppp-ENTR1-OID30231	rs149384840	9	136518433	C	G	-0.523443	0.0438074	0.00846409	6.59e-33	33042	0.00459894	152.651
Endosome-associated-trafficking regulator 1 | Cardiometabolic_II	ukb-ppp-ENTR1-OID30231	rs35873563	9	136429577	T	C	-0.133748	0.00833112	0.285281	5.36e-58	33042	0.00729479	242.791
Epigen | Oncology_II	ukb-ppp-EPGN-OID31373	rs62312545	4	74295177	G	A	-0.0562624	0.00930679	0.212541	1.49e-09	33777	0.00105959	35.8256
Ephrin type-A receptor 1 | Inflammation	ukb-ppp-EPHA1-OID20677	rs75045569	7	143412115	G	T	0.254349	0.00908574	0.182667	1.91e-172	33785	0.0193174	665.455
Ephrin type-A receptor 1 | Inflammation	ukb-ppp-EPHA1-OID20677	rs76651111	7	143974340	A	C	-0.128789	0.0234325	0.0230132	3.88e-08	33785	0.00074585	25.216
Ephrin type-A receptor 1 | Inflammation	ukb-ppp-EPHA1-OID20677	rs7789906	7	143457550	G	A	0.0786766	0.00726761	0.386635	2.6e-27	33785	0.0029359	99.4756
Ephrin type-A receptor 2 | Oncology	ukb-ppp-EPHA2-OID21342	rs2064595	1	16086796	A	G	-0.0512085	0.00819146	0.279225	4.07e-10	32661	0.00105552	34.5088
Ephrin type-A receptor 2 | Oncology	ukb-ppp-EPHA2-OID21342	rs924204	1	16187431	G	A	-0.132954	0.00739711	0.59009	3.12e-72	32661	0.00855145	281.691
Ephrin type-A receptor 4 | Inflammation_II	ukb-ppp-EPHA4-OID30622	rs10932916	2	221525251	A	G	0.139457	0.00715646	0.514138	1.42e-84	33187	0.00971635	325.601
Ephrin type-A receptor 4 | Inflammation_II	ukb-ppp-EPHA4-OID30622	rs4085400	2	221913447	G	T	-0.0495741	0.00748951	0.349899	3.61e-11	33187	0.00111806	37.1442
Ephrin type-B receptor 4 | Cardiometabolic	ukb-ppp-EPHB4-OID20242	rs314361	7	100815383	G	A	0.154367	0.00727139	0.520392	5.12e-100	34090	0.0118948	410.35
Ephrin type-B receptor 4 | Cardiometabolic	ukb-ppp-EPHB4-OID20242	rs35061193	7	100580554	T	C	-0.0419569	0.00731196	0.477824	9.57e-09	34090	0.00087846	29.9712
Ephrin type-B receptor 6 | Neurology	ukb-ppp-EPHB6-OID20982	rs6943031	7	142939774	A	G	0.258047	0.0278967	0.0185647	2.24e-20	33375	0.00242648	81.176
Ephrin type-B receptor 6 | Neurology	ukb-ppp-EPHB6-OID20982	rs7789303	7	142854785	G	A	-0.31823	0.00860029	0.26594	1e-200	33375	0.0395392	1373.86
Bifunctional epoxide hydrolase 2 [Includes: Cytosolic epoxide hydrolase 2 | Cardiometabolic	ukb-ppp-EPHX2-OID20119	rs4149252	8	27538594	T	G	0.130798	0.0105573	0.15837	2.98e-35	33043	0.00456065	151.379
Bifunctional epoxide hydrolase 2 [Includes: Cytosolic epoxide hydrolase 2 | Cardiometabolic	ukb-ppp-EPHX2-OID20119	rs77128003	8	27472622	T	C	0.1091	0.0162897	0.0630196	2.12e-11	33043	0.00140568	46.5104
Erythropoietin | Inflammation	ukb-ppp-EPO-OID20522	rs2075672	7	100642673	G	A	0.077293	0.00775969	0.622694	2.26e-23	33657	0.00280723	94.7434
Epiplakin | Cardiometabolic_II	ukb-ppp-EPPK1-OID30250	rs111398158	8	143302174	T	C	-0.127058	0.0191333	0.0414926	3.12e-11	33042	0.0012841	42.4813
Epiplakin | Cardiometabolic_II	ukb-ppp-EPPK1-OID30250	rs150809228	8	144315747	T	C	0.212485	0.0279551	0.0210868	2.94e-14	33042	0.00186398	61.7009
Epiplakin | Cardiometabolic_II	ukb-ppp-EPPK1-OID30250	rs188793208	8	144447886	T	C	0.273421	0.0293082	0.0188822	1.07e-20	33042	0.00276992	91.7724
Epiplakin | Cardiometabolic_II	ukb-ppp-EPPK1-OID30250	rs4073594	8	143699350	G	A	-0.157086	0.0084524	0.67876	4.27e-77	33042	0.010761	359.41
Epiplakin | Cardiometabolic_II	ukb-ppp-EPPK1-OID30250	rs62522552	8	143927099	A	G	-0.220721	0.00938621	0.216064	2.84e-122	33042	0.0165037	554.431
Epiplakin | Cardiometabolic_II	ukb-ppp-EPPK1-OID30250	rs73375129	8	143876108	G	A	-0.54389	0.0110987	0.136615	1e-200	33042	0.0697839	2478.63
Receptor tyrosine-protein kinase erbB-2 | Oncology	ukb-ppp-ERBB2-OID21520	rs112274918	17	40080786	A	G	-0.239935	0.0198729	0.0338511	1.46e-33	33822	0.0037656	127.834
Receptor tyrosine-protein kinase erbB-2 | Oncology	ukb-ppp-ERBB2-OID21520	rs138174833	17	39515551	G	A	-0.112503	0.020339	0.0331078	3.18e-08	33822	0.00081034	27.4279
Receptor tyrosine-protein kinase erbB-2 | Oncology	ukb-ppp-ERBB2-OID21520	rs3764354	17	39760570	T	C	0.200177	0.0100316	0.146109	1.36e-88	33822	0.00999857	341.567
Receptor tyrosine-protein kinase erbB-2 | Oncology	ukb-ppp-ERBB2-OID21520	rs72823390	17	39267817	T	C	0.16044	0.0225213	0.0265804	1.05e-12	33822	0.00133204	45.1096
Receptor tyrosine-protein kinase erbB-3 | Inflammation	ukb-ppp-ERBB3-OID20705	rs11171747	12	56124624	G	T	0.0643323	0.00722115	0.382305	5.16e-19	33523	0.00195466	65.6506
Receptor tyrosine-protein kinase erbB-3 | Inflammation	ukb-ppp-ERBB3-OID20705	rs143641272	12	56650026	T	C	0.1359	0.0207613	0.0298992	5.92e-11	33523	0.00107138	35.9524
Receptor tyrosine-protein kinase erbB-3 | Inflammation	ukb-ppp-ERBB3-OID20705	rs181000607	12	56057720	G	C	0.936033	0.0346455	0.0110083	9.2e-161	33523	0.0190777	651.94
Receptor tyrosine-protein kinase erbB-4 | Oncology	ukb-ppp-ERBB4-OID21510	rs2030460	2	211615130	A	T	0.19989	0.0116695	0.887483	8.98e-66	33822	0.00797977	272.047
Receptor tyrosine-protein kinase erbB-4 | Oncology	ukb-ppp-ERBB4-OID21510	rs6735267	2	212539139	T	C	0.21909	0.00830685	0.26881	2.69e-153	33822	0.0188691	650.425
Receptor tyrosine-protein kinase erbB-4 | Oncology	ukb-ppp-ERBB4-OID21510	rs707274	2	211076715	T	A	0.101839	0.00791645	0.305744	7.16e-38	33822	0.00440287	149.564
ERC protein 2 | Neurology_II	ukb-ppp-ERC2-OID30880	rs79784038	3	56099639	C	G	-0.169855	0.0246018	0.0256318	5.05e-12	33017	0.00144108	47.646
Proepiregulin [Cleaved into: Epiregulin | Neurology	ukb-ppp-EREG-OID20905	rs149103835	4	74391285	C	T	-0.192598	0.0210114	0.0353672	4.89e-20	33375	0.00253102	84.6822
3'-5' exoribonuclease 1 | Oncology_II	ukb-ppp-ERI1-OID31317	rs7814328	8	9018719	C	T	-0.0710323	0.00760663	0.460807	9.8e-21	33335	0.00250729	83.7857
Erythroid membrane-associated protein | Inflammation_II	ukb-ppp-ERMAP-OID30539	rs11210710	1	42744270	T	G	-0.0906164	0.00698466	0.476148	1.73e-38	32981	0.00409632	135.648
Serine/threonine-protein kinase/endoribonuclease IRE1 | Oncology_II	ukb-ppp-ERN1-OID31391	rs1971298	17	64082248	T	C	0.134545	0.00865874	0.245934	1.9e-54	33777	0.00671418	228.304
Endoplasmic reticulum resident protein 44 | Oncology	ukb-ppp-ERP44-OID21338	rs4743381	9	100055553	C	T	0.0469446	0.00726408	0.450583	1.03e-10	33467	0.00109113	36.5547
Endothelial cell-selective adhesion molecule | Cardiometabolic	ukb-ppp-ESAM-OID20270	rs11219769	11	124750251	T	G	-0.158676	0.00849286	0.256042	6.75e-78	34090	0.00959206	330.141
Endothelial cell-specific molecule 1 | Inflammation	ukb-ppp-ESM1-OID20758	rs113468655	5	54876536	T	C	0.100051	0.0172374	0.0501836	6.46e-09	33649	0.00095428	32.1392
Endothelial cell-specific molecule 1 | Inflammation	ukb-ppp-ESM1-OID20758	rs1848502	5	55026648	G	C	-0.134884	0.00811813	0.305072	5.42e-62	33649	0.00771424	261.579
Endothelial cell-specific molecule 1 | Inflammation	ukb-ppp-ESM1-OID20758	rs4242051	5	54902947	C	T	0.191598	0.00855867	0.745698	5.35e-111	33649	0.0139227	475.073
Extended synaptotagmin-2 | Neurology_II	ukb-ppp-ESYT2-OID31134	rs2709865	7	158746881	C	T	-0.2912	0.0160667	0.942167	2.05e-73	33853	0.00924094	315.733
Extended synaptotagmin-2 | Neurology_II	ukb-ppp-ESYT2-OID31134	rs7787029	7	158953910	A	G	-0.0659939	0.00776171	0.580964	1.86e-17	33853	0.0021205	71.9336
Ecotropic viral integration site 5 protein homolog | Inflammation_II	ukb-ppp-EVI5-OID30519	rs11808092	1	92607671	A	C	-0.145176	0.00863091	0.255329	1.73e-63	32981	0.00801464	266.45
Exostosin-like 1 | Cardiometabolic_II	ukb-ppp-EXTL1-OID30114	rs141333555	1	25678546	A	G	0.182645	0.0241065	0.0284502	3.55e-14	32862	0.00184415	60.7107
Exostosin-like 1 | Cardiometabolic_II	ukb-ppp-EXTL1-OID30114	rs41284323	1	26038199	A	G	-0.187369	0.0127237	0.103943	4.39e-49	32862	0.00653968	216.308
Exostosin-like 1 | Cardiometabolic_II	ukb-ppp-EXTL1-OID30114	rs58286202	1	26013412	A	G	-0.305774	0.00793588	0.621173	1e-200	32862	0.0440032	1512.5
Coagulation factor XI | Inflammation_II	ukb-ppp-F11-OID30773	rs10014399	4	186225205	C	G	0.136247	0.0087029	0.804627	3.06e-55	33490	0.00583637	196.596
Coagulation factor XI | Inflammation_II	ukb-ppp-F11-OID30773	rs550623234	4	186105453	T	C	0.199953	0.0254058	0.0195228	3.54e-15	33490	0.00153061	51.3357
Coagulation factor XI | Inflammation_II	ukb-ppp-F11-OID30773	rs56112616	4	186521618	A	G	-0.115944	0.0198317	0.0346642	5.02e-09	33490	0.00089968	30.1555
Junctional adhesion molecule A | Neurology	ukb-ppp-F11R-OID21151	rs60315407	1	161063015	C	T	0.0627253	0.00834639	0.291191	5.68e-14	33687	0.00162414	54.7981
Coagulation factor XII | Inflammation_II	ukb-ppp-F12-OID30739	rs114895951	5	176721448	A	G	-0.31635	0.0253473	0.0235537	9.53e-36	33995	0.00460334	157.205
Coagulation factor XII | Inflammation_II	ukb-ppp-F12-OID30739	rs143240564	5	177945424	C	T	-0.419038	0.0423571	0.00855497	4.47e-23	33995	0.00297868	101.557
Coagulation factor XII | Inflammation_II	ukb-ppp-F12-OID30739	rs145163130	5	177372516	T	C	0.41574	0.0322045	0.0152237	3.99e-38	33995	0.00518241	177.083
Coagulation factor XII | Inflammation_II	ukb-ppp-F12-OID30739	rs182785697	5	176752615	G	A	0.188172	0.0327721	0.014986	9.37e-09	33995	0.00104537	35.5723
Coagulation factor XII | Inflammation_II	ukb-ppp-F12-OID30739	rs1966265	5	177089630	A	G	-0.341752	0.00871881	0.246977	1e-200	33995	0.0434427	1543.82
Coagulation factor XII | Inflammation_II	ukb-ppp-F12-OID30739	rs5030873	5	177388123	C	T	0.408891	0.00818266	0.311036	1e-200	33995	0.0716559	2623.81
Coagulation factor XII | Inflammation_II	ukb-ppp-F12-OID30739	rs72815177	5	177621317	T	C	-0.470147	0.0162341	0.0595935	2.07e-184	33995	0.0247749	863.568
Coagulation factor XIII B chain | Inflammation_II	ukb-ppp-F13B-OID30781	rs139099455	1	197562612	A	T	-0.253717	0.0241283	0.024607	7.34e-26	33799	0.00309006	104.759
Coagulation factor XIII B chain | Inflammation_II	ukb-ppp-F13B-OID30781	rs143966682	1	197029893	G	A	0.260809	0.0287755	0.0170451	1.26e-19	33799	0.00227934	77.2107
Coagulation factor XIII B chain | Inflammation_II	ukb-ppp-F13B-OID30781	rs149838812	1	197690489	C	T	-0.361269	0.0308948	0.0146173	1.38e-31	33799	0.00375979	127.549
Coagulation factor XIII B chain | Inflammation_II	ukb-ppp-F13B-OID30781	rs7413610	1	196886559	A	G	-0.360956	0.00871612	0.231593	1e-200	33799	0.0463719	1643.44
Coagulation factor XIII B chain | Inflammation_II	ukb-ppp-F13B-OID30781	rs79172097	1	196503855	G	T	-0.384856	0.0251842	0.0217462	1.01e-52	33799	0.00630175	214.331
Prothrombin | Inflammation_II	ukb-ppp-F2-OID30723	rs11038982	11	46740869	A	C	-0.0979855	0.00759787	0.522443	4.71e-38	33995	0.00479091	163.641
Prothrombin | Inflammation_II	ukb-ppp-F2-OID30723	rs145619451	11	47533716	G	A	-0.22865	0.0317261	0.0146776	5.72e-13	33995	0.00151219	51.4817
Prothrombin | Inflammation_II	ukb-ppp-F2-OID30723	rs77977823	11	47543586	C	T	0.315124	0.030498	0.0157574	5.02e-25	33995	0.00308021	105.029
Proteinase-activated receptor 1 | Inflammation	ukb-ppp-F2R-OID20691	rs168753	5	76732299	T	A	-0.152045	0.0100289	0.172638	6.44e-52	33784	0.00660399	224.579
Tissue factor | Oncology	ukb-ppp-F3-OID21440	rs11586546	1	94757078	G	A	0.0824389	0.00836962	0.220354	6.87e-23	33714	0.00233514	78.9065
Tissue factor | Oncology	ukb-ppp-F3-OID21440	rs12132188	1	94730922	C	T	-0.0970484	0.0175467	0.040547	3.19e-08	33714	0.00073281	24.7225
Tissue factor | Oncology	ukb-ppp-F3-OID21440	rs6666213	1	94808809	G	A	0.184699	0.00720738	0.37292	7.76e-145	33714	0.015955	546.597
Tissue factor | Oncology	ukb-ppp-F3-OID21440	rs841692	1	94529935	T	C	-0.0899426	0.0069463	0.50583	2.4e-38	33714	0.00404429	136.895
Coagulation factor VII | Cardiometabolic	ukb-ppp-F7-OID20372	rs61966411	13	113092944	C	T	-0.378144	0.00967962	0.179651	1e-200	33746	0.0421476	1484.81
Coagulation factor VII | Cardiometabolic	ukb-ppp-F7-OID20372	rs7330624	13	113313536	C	G	0.0561004	0.00848139	0.28201	3.73e-11	33746	0.00127451	43.0621
Fatty acid-binding protein, liver | Inflammation	ukb-ppp-FABP1-OID20778	rs2241883	2	88124547	C	T	-0.236988	0.00795681	0.306829	6.25e-195	33649	0.0238902	823.507
Fatty acid-binding protein, liver | Inflammation	ukb-ppp-FABP1-OID20778	rs77188672	2	88106917	T	C	-0.250195	0.0369244	0.0113168	1.24e-11	33649	0.00140077	47.198
Fatty acid-binding protein, intestinal | Cardiometabolic	ukb-ppp-FABP2-OID20200	rs17009129	4	119359462	T	C	-0.212769	0.00799018	0.325101	3.15e-156	33693	0.0198657	682.861
Fatty acid-binding protein, intestinal | Cardiometabolic	ukb-ppp-FABP2-OID20200	rs4287989	4	119779325	A	G	0.0749369	0.00796784	0.355322	5.21e-21	33693	0.00257268	86.8999
Fatty acid-binding protein, heart | Cardiometabolic_II	ukb-ppp-FABP3-OID30351	rs59756989	1	31493239	T	C	-0.110257	0.0153629	0.0537167	7.13e-13	33942	0.00123587	41.9973
Fatty acid-binding protein, heart | Cardiometabolic_II	ukb-ppp-FABP3-OID30351	rs61780805	1	31404204	T	C	-0.191542	0.0162131	0.0477772	3.3e-32	33942	0.00333824	113.679
Fatty acid-binding protein, adipocyte | Cardiometabolic	ukb-ppp-FABP4-OID20245	rs2044822	8	81483590	G	T	-0.118087	0.00958375	0.156235	6.93e-35	34090	0.0036765	125.787
Fatty acid-binding protein 5 | Neurology	ukb-ppp-FABP5-OID21043	rs118019635	8	81281047	A	C	-0.199588	0.0143705	0.0735571	7.42e-44	33822	0.00542928	184.621
Gastrotropin | Cardiometabolic	ukb-ppp-FABP6-OID20076	rs1130435	5	160232266	T	C	-0.131452	0.00787887	0.4012	1.71e-62	33043	0.00830247	276.618
Fatty acid-binding protein 9 | Inflammation	ukb-ppp-FABP9-OID20501	rs10808846	8	81480931	T	G	0.0652072	0.00791685	0.265903	1.77e-16	33657	0.00165996	55.9589
[truncated: 3,647 more rows]
