# Supplementary material for: Plasma proteins and different onset subtype of COPD: Proteome-wide Mendelian randomization study and co-localization analyses
Source: Medicine (Baltimore). 2025 May 9;104(19):e42409. doi: 10.1097/MD.0000000000042409 (PMC12074030; doi:10.1097/MD.0000000000042409)
Supplement: Supplementary file 3 [file medi-104-e42409-s003.xlsx]

## Sheet: Supplementary Table 7
Supplementary Table 7. The phenome-wide MR association of BTN1A1 and TIE1.
id.exposure	id.outcome	outcome	exposure	method	nsnp	b	se	pval	lo_ci	up_ci	or	or_lci95	or_uci95	p_fdr
ukb-ppp-BTN1A1-OID31363	finngen_R10_AB1_ACTINOMYCOSIS	Actinomycosis || id:finngen_R10_AB1_ACTINOMYCOSIS	exposure	Inverse variance weighted	2	0.575744	0.585158	0.325159	-0.571166	1.72265	1.77845	0.564866	5.59937	0.833155
ukb-ppp-BTN1A1-OID31363	finngen_R10_AB1_AMOEBIASIS	Amoebiasis || id:finngen_R10_AB1_AMOEBIASIS	exposure	Inverse variance weighted	2	0.216789	0.589597	0.713104	-0.93882	1.3724	1.24208	0.391089	3.9448	0.983044
ukb-ppp-BTN1A1-OID31363	finngen_R10_AB1_ANOGENITAL_HERPES_SIMPLEX	Anogenital herpesviral [herpes simplex] infection || id:finngen_R10_AB1_ANOGENITAL_HERPES_SIMPLEX	exposure	Inverse variance weighted	2	0.0187984	0.134107	0.888521	-0.244051	0.281647	1.01898	0.783448	1.32531	0.994439
ukb-ppp-BTN1A1-OID31363	finngen_R10_AB1_ASPERGILLOSIS	Aspergillosis || id:finngen_R10_AB1_ASPERGILLOSIS	exposure	Inverse variance weighted	2	-0.72484	0.416529	0.0818258	-1.54124	0.0915576	0.484402	0.214116	1.09588	0.556138
ukb-ppp-BTN1A1-OID31363	finngen_R10_AB1_ATYPICAL_CNS_VIRUS	Atypical virus infections of central nervous system || id:finngen_R10_AB1_ATYPICAL_CNS_VIRUS	exposure	Inverse variance weighted	2	-0.575721	0.606424	0.342433	-1.76431	0.61287	0.5623	0.171305	1.84572	0.8339
ukb-ppp-BTN1A1-OID31363	finngen_R10_AB1_BACT_BIR_OTHER_INF_AGENTS	Bacterial, viral and other infectious agents || id:finngen_R10_AB1_BACT_BIR_OTHER_INF_AGENTS	exposure	Inverse variance weighted	2	0.0507862	0.112698	0.652251	-0.170103	0.271675	1.0521	0.843578	1.31216	0.966922
ukb-ppp-BTN1A1-OID31363	finngen_R10_AB1_BACT_INTEST_OTH	Other bacterial intestinal infections || id:finngen_R10_AB1_BACT_INTEST_OTH	exposure	Inverse variance weighted	2	0.144463	0.0771457	0.061123	-0.0067422	0.295669	1.15542	0.99328	1.34402	0.502695
ukb-ppp-BTN1A1-OID31363	finngen_R10_AB1_BACTINF_NOS	Bacterial infection, other or unspecified || id:finngen_R10_AB1_BACTINF_NOS	exposure	Inverse variance weighted	2	-0.0223244	0.0440328	0.612159	-0.108629	0.06398	0.977923	0.897063	1.06607	0.948093
ukb-ppp-BTN1A1-OID31363	finngen_R10_AB1_CANDIDIASIS	Candidiasis || id:finngen_R10_AB1_CANDIDIASIS	exposure	Inverse variance weighted	2	-0.0063969	0.0915431	0.94429	-0.185821	0.173027	0.993624	0.830422	1.1889	0.994439
ukb-ppp-BTN1A1-OID31363	finngen_R10_AB1_CHLAMYDIA_OTHER	Other sexually transmitted chlamydial diseases || id:finngen_R10_AB1_CHLAMYDIA_OTHER	exposure	Inverse variance weighted	2	-0.218549	0.129855	0.09237	-0.473065	0.0359664	0.803684	0.62309	1.03662	0.581743
ukb-ppp-BTN1A1-OID31363	finngen_R10_AB1_CHOLERA	Cholera || id:finngen_R10_AB1_CHOLERA	exposure	Inverse variance weighted	2	-0.0295363	0.180481	0.870004	-0.383279	0.324207	0.970896	0.681622	1.38293	0.994439
ukb-ppp-BTN1A1-OID31363	finngen_R10_AB1_DENGUE_FEVER	Dengue fever [classical dengue] || id:finngen_R10_AB1_DENGUE_FEVER	exposure	Inverse variance weighted	2	1.01999	0.811155	0.208591	-0.569878	2.60985	2.77316	0.565594	13.597	0.742253
ukb-ppp-BTN1A1-OID31363	finngen_R10_AB1_DERMATOPHYTOSIS	Dermatophytosis || id:finngen_R10_AB1_DERMATOPHYTOSIS	exposure	Inverse variance weighted	2	0.075065	0.138675	0.588299	-0.196737	0.346867	1.07795	0.821406	1.41463	0.948093
ukb-ppp-BTN1A1-OID31363	finngen_R10_AB1_EARLY_SYPHILIS	Early syphilis || id:finngen_R10_AB1_EARLY_SYPHILIS	exposure	Inverse variance weighted	2	-0.417377	0.338609	0.217717	-1.08105	0.246297	0.658773	0.339239	1.27928	0.754098
ukb-ppp-BTN1A1-OID31363	finngen_R10_AB1_EBV	Infectious mononucleosis || id:finngen_R10_AB1_EBV	exposure	Inverse variance weighted	2	0.281277	0.147064	0.0557967	-0.0069678	0.569522	1.32482	0.993056	1.76742	0.481171
ukb-ppp-BTN1A1-OID31363	finngen_R10_AB1_ENTEROBIASIS	Enterobiasis || id:finngen_R10_AB1_ENTEROBIASIS	exposure	Inverse variance weighted	2	0.250082	0.568604	0.660069	-0.864382	1.36455	1.28413	0.421312	3.91395	0.967915
ukb-ppp-BTN1A1-OID31363	finngen_R10_AB1_ERYSIPELAS	Erysipelas || id:finngen_R10_AB1_ERYSIPELAS	exposure	Inverse variance weighted	2	-0.0970554	0.0431965	0.0246507	-0.181721	-0.0123902	0.907506	0.833834	0.987686	0.314482
ukb-ppp-BTN1A1-OID31363	finngen_R10_AB1_GASTROENTERITIS_NOS	Diarrhoea and gastroenteritis of presumed infectious origin || id:finngen_R10_AB1_GASTROENTERITIS_NOS	exposure	Inverse variance weighted	2	-0.0195904	0.0346148	0.571423	-0.0874354	0.0482545	0.9806	0.916278	1.04944	0.944261
ukb-ppp-BTN1A1-OID31363	finngen_R10_AB1_GONOCOCCAL	Gonococcal infection || id:finngen_R10_AB1_GONOCOCCAL	exposure	Inverse variance weighted	2	0.164296	0.191218	0.390225	-0.210491	0.539083	1.17856	0.810187	1.71443	0.864531
ukb-ppp-BTN1A1-OID31363	finngen_R10_AB1_HELMINTIASES	Helminthiases || id:finngen_R10_AB1_HELMINTIASES	exposure	Inverse variance weighted	2	0.13111	0.258749	0.61236	-0.376038	0.638259	1.14009	0.686576	1.89318	0.948093
ukb-ppp-BTN1A1-OID31363	finngen_R10_AB1_HEPATITIS_A	Acute hepatitis A || id:finngen_R10_AB1_HEPATITIS_A	exposure	Inverse variance weighted	2	0.150735	0.657114	0.818566	-1.13721	1.43868	1.16269	0.320713	4.21512	0.991098
ukb-ppp-BTN1A1-OID31363	finngen_R10_AB1_HEPATITIS_B	Acute hepatitis B || id:finngen_R10_AB1_HEPATITIS_B	exposure	Inverse variance weighted	2	0.113721	0.531393	0.830543	-0.927809	1.15525	1.12044	0.395419	3.17482	0.991098
ukb-ppp-BTN1A1-OID31363	finngen_R10_AB1_HERPES_SIMPLEX	Herpesviral [herpes simplex] infections || id:finngen_R10_AB1_HERPES_SIMPLEX	exposure	Inverse variance weighted	2	0.0779239	0.09805	0.426767	-0.114254	0.270102	1.08104	0.892031	1.3101	0.879016
ukb-ppp-BTN1A1-OID31363	finngen_R10_AB1_HIV_INFECT_PARASITES	Human immunodeficiency virus [HIV] disease resulting in infectious and parasitic diseases || id:finngen_R10_AB1_HIV_INFECT_PARASITES	exposure	Inverse variance weighted	2	0.31242	0.731709	0.669398	-1.12173	1.74657	1.36673	0.325716	5.73489	0.975165
ukb-ppp-BTN1A1-OID31363	finngen_R10_AB1_HIV_NOS	Unspecified human immunodeficiency virus [HIV] disease || id:finngen_R10_AB1_HIV_NOS	exposure	Inverse variance weighted	2	-0.446854	0.373786	0.231899	-1.17947	0.285766	0.639637	0.30744	1.33078	0.771177
ukb-ppp-BTN1A1-OID31363	finngen_R10_AB1_INTESTINAL_INFECTIONS	Intestinal infectious diseases || id:finngen_R10_AB1_INTESTINAL_INFECTIONS	exposure	Inverse variance weighted	2	-0.0286209	0.0298094	0.33699	-0.0870473	0.0298055	0.971785	0.916634	1.03025	0.8339
ukb-ppp-BTN1A1-OID31363	finngen_R10_AB1_LATE_SYPHILIS	Late syphilis || id:finngen_R10_AB1_LATE_SYPHILIS	exposure	Inverse variance weighted	2	-0.851484	0.408408	0.0370796	-1.65196	-0.0510047	0.426781	0.191673	0.950274	0.402176
ukb-ppp-BTN1A1-OID31363	finngen_R10_AB1_LISTERIOSIS	Listeriosis || id:finngen_R10_AB1_LISTERIOSIS	exposure	Inverse variance weighted	2	-0.318094	0.532355	0.550158	-1.36151	0.725322	0.727534	0.256273	2.0654	0.936169
ukb-ppp-BTN1A1-OID31363	finngen_R10_AB1_LYME	Lyme disease || id:finngen_R10_AB1_LYME	exposure	Inverse variance weighted	2	-0.198065	0.125443	0.114354	-0.443933	0.0478034	0.820317	0.641508	1.04896	0.610141
ukb-ppp-BTN1A1-OID31363	finngen_R10_AB1_MALARIA	Malaria || id:finngen_R10_AB1_MALARIA	exposure	Inverse variance weighted	2	0.299623	0.51369	0.559708	-0.70721	1.30646	1.34935	0.493018	3.69306	0.936744
ukb-ppp-BTN1A1-OID31363	finngen_R10_AB1_MALARIA_FALCIPARIUM	Plasmodium falciparum malaria || id:finngen_R10_AB1_MALARIA_FALCIPARIUM	exposure	Inverse variance weighted	2	1.26075	0.770399	0.101738	-0.249235	2.77073	3.52806	0.779397	15.9703	0.594129
ukb-ppp-BTN1A1-OID31363	finngen_R10_AB1_MALARIA_NOS	Other parasitologically confirmed or unspecified malaria || id:finngen_R10_AB1_MALARIA_NOS	exposure	Inverse variance weighted	2	-0.665831	0.789351	0.398939	-2.21296	0.881297	0.513846	0.109376	2.41403	0.867996
ukb-ppp-BTN1A1-OID31363	finngen_R10_AB1_MEASLES	Measles || id:finngen_R10_AB1_MEASLES	exposure	Inverse variance weighted	2	0.589813	0.379085	0.119735	-0.153193	1.33282	1.80365	0.857964	3.79172	0.622018
ukb-ppp-BTN1A1-OID31363	finngen_R10_AB1_MENINGOCOCCAL	Meningococcal infection || id:finngen_R10_AB1_MENINGOCOCCAL	exposure	Inverse variance weighted	2	0.503082	0.387262	0.193918	-0.255951	1.26212	1.65381	0.77418	3.53289	0.728357
ukb-ppp-BTN1A1-OID31363	finngen_R10_AB1_MUMPS	Mumps || id:finngen_R10_AB1_MUMPS	exposure	Inverse variance weighted	2	-0.164215	0.332653	0.621551	-0.816214	0.487784	0.84856	0.442102	1.6287	0.949469
ukb-ppp-BTN1A1-OID31363	finngen_R10_AB1_MYCOSES	Mycoses || id:finngen_R10_AB1_MYCOSES	exposure	Inverse variance weighted	2	0.0524453	0.0635985	0.409581	-0.0722077	0.177098	1.05384	0.930338	1.19375	0.869247
ukb-ppp-BTN1A1-OID31363	finngen_R10_AB1_MYSOSIS_NOS	Other mycoses, not elsewhere classified/unspecified || id:finngen_R10_AB1_MYSOSIS_NOS	exposure	Inverse variance weighted	2	1.45731	1.25375	0.24509	-1.00004	3.91467	4.29439	0.367863	50.1323	0.774883
ukb-ppp-BTN1A1-OID31363	finngen_R10_AB1_OTHER_BACT_INOTHER	Other bacterial agents as the cause of diseases classified to other chapters || id:finngen_R10_AB1_OTHER_BACT_INOTHER	exposure	Inverse variance weighted	2	-0.274189	0.36068	0.447136	-0.981122	0.432745	0.760189	0.37489	1.54148	0.8877
ukb-ppp-BTN1A1-OID31363	finngen_R10_AB1_OTHER_BACTERIAL	Other bacterial diseases || id:finngen_R10_AB1_OTHER_BACTERIAL	exposure	Inverse variance weighted	2	-0.0579961	0.0294025	0.0485539	-0.115625	-0.0003672	0.943654	0.890809	0.999633	0.445881
ukb-ppp-BTN1A1-OID31363	finngen_R10_AB1_OTHER_CESTODE	Other cestode infections || id:finngen_R10_AB1_OTHER_CESTODE	exposure	Inverse variance weighted	2	0.255263	0.75929	0.73673	-1.23295	1.74347	1.2908	0.291433	5.71716	0.991098
ukb-ppp-BTN1A1-OID31363	finngen_R10_AB1_OTHER_CHLAMYDIAE	Other diseases caused by chlamydiae || id:finngen_R10_AB1_OTHER_CHLAMYDIAE	exposure	Inverse variance weighted	2	-0.415259	0.653164	0.524929	-1.69546	0.864941	0.660169	0.183515	2.37487	0.921882
ukb-ppp-BTN1A1-OID31363	finngen_R10_AB1_OTHER_CONDITIONS	Human immunodeficiency virus [HIV] disease resulting in other conditions || id:finngen_R10_AB1_OTHER_CONDITIONS	exposure	Inverse variance weighted	2	-0.0120485	0.352293	0.972717	-0.702542	0.678445	0.988024	0.495324	1.97081	0.994439
ukb-ppp-BTN1A1-OID31363	finngen_R10_AB1_OTHER_INFECTIONS	Other infectious diseases || id:finngen_R10_AB1_OTHER_INFECTIONS	exposure	Inverse variance weighted	2	-0.216777	0.120922	0.0730205	-0.453784	0.0202299	0.805109	0.63522	1.02044	0.52601
ukb-ppp-BTN1A1-OID31363	finngen_R10_AB1_OTHER_INFESTATIONS	Other infestations || id:finngen_R10_AB1_OTHER_INFESTATIONS	exposure	Inverse variance weighted	2	0.415273	0.804672	0.605801	-1.16188	1.99243	1.51478	0.312896	7.33333	0.948093
ukb-ppp-BTN1A1-OID31363	finngen_R10_AB1_OTHER_MOSQUITO_FEVER	Other mosquito-borne viral fevers || id:finngen_R10_AB1_OTHER_MOSQUITO_FEVER	exposure	Inverse variance weighted	2	0.304641	0.91597	0.739445	-1.49066	2.09994	1.35614	0.225224	8.1657	0.991098
ukb-ppp-BTN1A1-OID31363	finngen_R10_AB1_OTHER_MYCOBAC	Infection due to other mycobacteria || id:finngen_R10_AB1_OTHER_MYCOBAC	exposure	Inverse variance weighted	2	0.208976	0.2929	0.475552	-0.365107	0.78306	1.23242	0.694122	2.18816	0.899511
ukb-ppp-BTN1A1-OID31363	finngen_R10_AB1_OTHER_PROTOZOAL	Other protozoal intestinal diseases || id:finngen_R10_AB1_OTHER_PROTOZOAL	exposure	Inverse variance weighted	2	0.0476864	0.876595	0.956617	-1.67044	1.76581	1.04884	0.188164	5.84632	0.994439
ukb-ppp-BTN1A1-OID31363	finngen_R10_AB1_OTHER_SEPSIS	Other septicaemia || id:finngen_R10_AB1_OTHER_SEPSIS	exposure	Inverse variance weighted	2	-0.0450926	0.0528318	0.393375	-0.148643	0.0584578	0.955909	0.861877	1.0602	0.867869
ukb-ppp-BTN1A1-OID31363	finngen_R10_AB1_OTHER_SPIROCHAETAL	Other spirochaetal diseases || id:finngen_R10_AB1_OTHER_SPIROCHAETAL	exposure	Inverse variance weighted	2	-0.185977	0.121911	0.12713	-0.424922	0.0529679	0.830293	0.653821	1.0544	0.639904
ukb-ppp-BTN1A1-OID31363	finngen_R10_AB1_OTHER_SUPERF_MYCOSIS	Other superficial mycoses || id:finngen_R10_AB1_OTHER_SUPERF_MYCOSIS	exposure	Inverse variance weighted	2	0.369586	0.349874	0.290813	-0.316167	1.05534	1.44714	0.728937	2.87295	0.804734
ukb-ppp-BTN1A1-OID31363	finngen_R10_AB1_OTHER_VIRAL	Other viral diseases || id:finngen_R10_AB1_OTHER_VIRAL	exposure	Inverse variance weighted	2	-0.0153617	0.0817568	0.850959	-0.175605	0.144882	0.984756	0.838949	1.1559	0.992903
ukb-ppp-BTN1A1-OID31363	finngen_R10_AB1_PARASITIC_NOS	Unspecified parasitic disease || id:finngen_R10_AB1_PARASITIC_NOS	exposure	Inverse variance weighted	2	-0.208093	0.457416	0.649158	-1.10463	0.688442	0.812131	0.331334	1.99061	0.964941
ukb-ppp-BTN1A1-OID31363	finngen_R10_AB1_PEDICULOSIS_ACARIASIS_OTHERINFEST	Pediculosis, acariasis and other infestations || id:finngen_R10_AB1_PEDICULOSIS_ACARIASIS_OTHERINFEST	exposure	Inverse variance weighted	2	0.0112389	0.14489	0.938171	-0.272745	0.295223	1.0113	0.761287	1.34343	0.994439
ukb-ppp-BTN1A1-OID31363	finngen_R10_AB1_PEDICULOSIS_AND_PHTHIRIAASIS	Pediculosis and phthiriasis || id:finngen_R10_AB1_PEDICULOSIS_AND_PHTHIRIAASIS	exposure	Inverse variance weighted	2	0.154687	0.960703	0.872082	-1.72829	2.03767	1.16729	0.177588	7.67268	0.994439
ukb-ppp-BTN1A1-OID31363	finngen_R10_AB1_PNEUMOCYSTOSIS	Pneumocystosis || id:finngen_R10_AB1_PNEUMOCYSTOSIS	exposure	Inverse variance weighted	2	-0.0782137	0.339587	0.817843	-0.743805	0.587377	0.924767	0.475302	1.79926	0.991098
ukb-ppp-BTN1A1-OID31363	finngen_R10_AB1_POLIOMYELITIS	Acute poliomyelitis || id:finngen_R10_AB1_POLIOMYELITIS	exposure	Inverse variance weighted	2	-0.390068	0.49935	0.434714	-1.36879	0.588659	0.677011	0.254413	1.80157	0.882049
ukb-ppp-BTN1A1-OID31363	finngen_R10_AB1_PROTOZOAL	Protozoal diseases || id:finngen_R10_AB1_PROTOZOAL	exposure	Inverse variance weighted	2	-0.070407	0.312422	0.8217	-0.682755	0.54194	0.932014	0.505223	1.71934	0.991098
ukb-ppp-BTN1A1-OID31363	finngen_R10_AB1_RELAP_FEVER	Relapsing fevers || id:finngen_R10_AB1_RELAP_FEVER	exposure	Inverse variance weighted	2	0.0093154	0.928739	0.991997	-1.81101	1.82964	1.00936	0.163488	6.23167	0.998915
ukb-ppp-BTN1A1-OID31363	finngen_R10_AB1_RESP_TUBERCU_CONF	Respiratory tuberculosis, bacteriologically and histologically confirmed || id:finngen_R10_AB1_RESP_TUBERCU_CONF	exposure	Inverse variance weighted	2	0.146787	0.246723	0.55188	-0.336791	0.630365	1.15811	0.714058	1.8783	0.936492
ukb-ppp-BTN1A1-OID31363	finngen_R10_AB1_RESP_TUBERCU_NONCONF	Respiratory tuberculosis, not confirmed bacteriologically or histologically || id:finngen_R10_AB1_RESP_TUBERCU_NONCONF	exposure	Inverse variance weighted	2	-0.0098417	0.158859	0.9506	-0.321205	0.301521	0.990207	0.725275	1.35191	0.994439
ukb-ppp-BTN1A1-OID31363	finngen_R10_AB1_RUBELLA	Rubella [German measles] || id:finngen_R10_AB1_RUBELLA	exposure	Inverse variance weighted	2	-0.44471	0.328155	0.175359	-1.08789	0.198474	0.64101	0.336926	1.21954	0.713195
ukb-ppp-BTN1A1-OID31363	finngen_R10_AB1_SALMONELLA_OTH	Other salmonella infections || id:finngen_R10_AB1_SALMONELLA_OTH	exposure	Inverse variance weighted	2	-0.202729	0.187582	0.279809	-0.570391	0.164932	0.816499	0.565305	1.17931	0.802455
ukb-ppp-BTN1A1-OID31363	finngen_R10_AB1_SCABIES	Scabies || id:finngen_R10_AB1_SCABIES	exposure	Inverse variance weighted	2	0.0534273	0.169001	0.7519	-0.277815	0.38467	1.05488	0.757437	1.46913	0.991098
ukb-ppp-BTN1A1-OID31363	finngen_R10_AB1_SCARLET_FEVER	Scarlet fever || id:finngen_R10_AB1_SCARLET_FEVER	exposure	Inverse variance weighted	2	-0.604042	0.418616	0.149035	-1.42453	0.216446	0.546598	0.240622	1.24166	0.674019
ukb-ppp-BTN1A1-OID31363	finngen_R10_AB1_SEQULAE_INF_NOS	Sequelae of other and unspecified infectious and parasitic diseases || id:finngen_R10_AB1_SEQULAE_INF_NOS	exposure	Inverse variance weighted	2	-0.179925	0.140351	0.199855	-0.455014	0.0951631	0.835333	0.634439	1.09984	0.732918
ukb-ppp-BTN1A1-OID31363	finngen_R10_AB1_SEQULAE_POLIO	Sequelae of poliomyelitis || id:finngen_R10_AB1_SEQULAE_POLIO	exposure	Inverse variance weighted	2	-0.407967	0.664735	0.539394	-1.71085	0.894913	0.665001	0.180713	2.44712	0.932243
ukb-ppp-BTN1A1-OID31363	finngen_R10_AB1_SEQULAE_TUBERCU	Sequelae of tuberculosis || id:finngen_R10_AB1_SEQULAE_TUBERCU	exposure	Inverse variance weighted	2	-0.0298925	0.244249	0.902594	-0.50862	0.448835	0.97055	0.601325	1.56649	0.994439
ukb-ppp-BTN1A1-OID31363	finngen_R10_AB1_SEQULEAE_OF_INFECTIONS_AND_PARASITES	Sequelae of infectious and parasitic diseases || id:finngen_R10_AB1_SEQULEAE_OF_INFECTIONS_AND_PARASITES	exposure	Inverse variance weighted	2	-0.17154	0.130346	0.188162	-0.427017	0.0839382	0.842367	0.652452	1.08756	0.722039
ukb-ppp-BTN1A1-OID31363	finngen_R10_AB1_SEXUAL_TRANSMISSION	Infections with a predominantly sexual mode of transmission || id:finngen_R10_AB1_SEXUAL_TRANSMISSION	exposure	Inverse variance weighted	2	-0.217782	0.0564322	0.00011376	-0.32839	-0.107176	0.8043	0.720082	0.898368	0.00805037
ukb-ppp-BTN1A1-OID31363	finngen_R10_AB1_SEXUAL_TRANSMISSION_NOS	Other predominantly sexually transmitted diseases, not elsewhere classified || id:finngen_R10_AB1_SEXUAL_TRANSMISSION_NOS	exposure	Inverse variance weighted	2	-0.267199	0.138782	0.0541898	-0.539212	0.00481347	0.76552	0.583207	1.00483	0.475303
ukb-ppp-BTN1A1-OID31363	finngen_R10_AB1_SHIGELLOSIS	Shigellosis || id:finngen_R10_AB1_SHIGELLOSIS	exposure	Inverse variance weighted	2	-0.204492	0.860847	0.812232	-1.89175	1.48277	0.815061	0.150807	4.40512	0.991098
ukb-ppp-BTN1A1-OID31363	finngen_R10_AB1_STREPTO_SEPSIS	Streptococcal septicaemia || id:finngen_R10_AB1_STREPTO_SEPSIS	exposure	Inverse variance weighted	2	0.0155557	0.119904	0.896777	-0.219457	0.250568	1.01568	0.802955	1.28476	0.994439
ukb-ppp-BTN1A1-OID31363	finngen_R10_AB1_STREPTSTAPHYCOCC_INOTHER	Streptococcus and staphylococcus as the cause of diseases classified to other chapters || id:finngen_R10_AB1_STREPTSTAPHYCOCC_INOTHER	exposure	Inverse variance weighted	2	0.333013	0.465745	0.474602	-0.579847	1.24587	1.39517	0.559984	3.47597	0.899128
ukb-ppp-BTN1A1-OID31363	finngen_R10_AB1_SYPHILIS	Syphilis || id:finngen_R10_AB1_SYPHILIS	exposure	Inverse variance weighted	2	-0.568597	0.225216	0.0115808	-1.01002	-0.127173	0.566319	0.364211	0.880582	0.201908
ukb-ppp-BTN1A1-OID31363	finngen_R10_AB1_SYPHILIS_NOS	Other and unspecified syphilis || id:finngen_R10_AB1_SYPHILIS_NOS	exposure	Inverse variance weighted	2	-0.332895	0.708119	0.638276	-1.72081	1.05502	0.716846	0.178922	2.87203	0.957285
ukb-ppp-BTN1A1-OID31363	finngen_R10_AB1_TICK_BORNE_ENCEPHALITIS	Tick-borne viral encephalitis || id:finngen_R10_AB1_TICK_BORNE_ENCEPHALITIS	exposure	Inverse variance weighted	2	-0.608911	0.647312	0.346871	-1.87764	0.659821	0.543943	0.15295	1.93445	0.837055
ukb-ppp-BTN1A1-OID31363	finngen_R10_AB1_TOXOPLASMOSIS	Toxoplasmosis || id:finngen_R10_AB1_TOXOPLASMOSIS	exposure	Inverse variance weighted	2	-0.311885	0.461748	0.499394	-1.21691	0.593141	0.732066	0.296144	1.80966	0.912386
ukb-ppp-BTN1A1-OID31363	finngen_R10_AB1_TRICHOMONIASIS	Trichomoniasis || id:finngen_R10_AB1_TRICHOMONIASIS	exposure	Inverse variance weighted	2	0.709072	0.388293	0.0678312	-0.051982	1.47013	2.0321	0.949346	4.34978	0.522037
ukb-ppp-BTN1A1-OID31363	finngen_R10_AB1_TUBERCU_OTH_ORG	Tuberculosis of other organs || id:finngen_R10_AB1_TUBERCU_OTH_ORG	exposure	Inverse variance weighted	2	-0.27091	0.222542	0.223474	-0.707094	0.165273	0.762685	0.493075	1.17972	0.760293
ukb-ppp-BTN1A1-OID31363	finngen_R10_AB1_TUBERCULOSIS	Tuberculosis || id:finngen_R10_AB1_TUBERCULOSIS	exposure	Inverse variance weighted	2	-0.0642643	0.117507	0.584448	-0.294577	0.166049	0.937757	0.744846	1.18063	0.948093
ukb-ppp-BTN1A1-OID31363	finngen_R10_AB1_TULARAEMIA	Tularaemia || id:finngen_R10_AB1_TULARAEMIA	exposure	Inverse variance weighted	2	-0.365936	0.330156	0.267701	-1.01304	0.281169	0.693548	0.363113	1.32468	0.799455
ukb-ppp-BTN1A1-OID31363	finngen_R10_AB1_TYPHOIDPARATHYPHOID	Typhoid and paratyphoid fevers || id:finngen_R10_AB1_TYPHOIDPARATHYPHOID	exposure	Inverse variance weighted	2	-0.211308	0.529132	0.689637	-1.24841	0.825791	0.809525	0.286962	2.28369	0.975165
ukb-ppp-BTN1A1-OID31363	finngen_R10_AB1_VARICELLA	Varicella [chickenpox] || id:finngen_R10_AB1_VARICELLA	exposure	Inverse variance weighted	2	-0.0445801	0.157046	0.776513	-0.352391	0.263231	0.956399	0.703005	1.30113	0.991098
ukb-ppp-BTN1A1-OID31363	finngen_R10_AB1_VIRAAL_CONJUNCT	Viral conjunctivitis || id:finngen_R10_AB1_VIRAAL_CONJUNCT	exposure	Inverse variance weighted	2	-0.193613	0.346472	0.576289	-0.872698	0.485471	0.823977	0.417823	1.62494	0.945685
ukb-ppp-BTN1A1-OID31363	finngen_R10_AB1_VIRAL_CNS	Viral infections of the central nervous system || id:finngen_R10_AB1_VIRAL_CNS	exposure	Inverse variance weighted	2	-0.0520716	0.188288	0.782124	-0.421117	0.316974	0.949261	0.656313	1.37297	0.991098
ukb-ppp-BTN1A1-OID31363	finngen_R10_AB1_VIRAL_ENCEPHALITIS_NOS	Viral encephalitis, not elsewhere classified/unspecified || id:finngen_R10_AB1_VIRAL_ENCEPHALITIS_NOS	exposure	Inverse variance weighted	2	-0.158985	0.248932	0.523039	-0.646893	0.328923	0.853009	0.52367	1.38947	0.921882
ukb-ppp-BTN1A1-OID31363	finngen_R10_AB1_VIRAL_HEMOR_FEVER_NOS	Viral haemorrhagic fevers, not elsewhere classified/unspecified || id:finngen_R10_AB1_VIRAL_HEMOR_FEVER_NOS	exposure	Inverse variance weighted	2	0.172425	0.119744	0.149881	-0.0622724	0.407123	1.18818	0.939627	1.50249	0.675959
ukb-ppp-BTN1A1-OID31363	finngen_R10_AB1_VIRAL_HEPATITIS	Viral hepatitis || id:finngen_R10_AB1_VIRAL_HEPATITIS	exposure	Inverse variance weighted	2	-0.0405174	0.123761	0.743377	-0.283089	0.202054	0.960292	0.753453	1.22391	0.991098
ukb-ppp-BTN1A1-OID31363	finngen_R10_AB1_VIRAL_INOTHER	Viral agents as the cause of diseases classified to other chapters || id:finngen_R10_AB1_VIRAL_INOTHER	exposure	Inverse variance weighted	2	0.241385	0.24855	0.331463	-0.245773	0.728542	1.27301	0.7821	2.07206	0.8339
ukb-ppp-BTN1A1-OID31363	finngen_R10_AB1_VIRAL_MENINGITIS	Viral meningitis || id:finngen_R10_AB1_VIRAL_MENINGITIS	exposure	Inverse variance weighted	2	0.00086695	0.238149	0.997095	-0.465905	0.467639	1.00087	0.627567	1.59622	0.999839
ukb-ppp-BTN1A1-OID31363	finngen_R10_AB1_VIRAL_NOS	Other viral diseases, not elsewhere classified || id:finngen_R10_AB1_VIRAL_NOS	exposure	Inverse variance weighted	2	-0.15497	0.0745552	0.0376549	-0.301098	-0.0088416	0.856441	0.740005	0.991197	0.402176
ukb-ppp-BTN1A1-OID31363	finngen_R10_AB1_VIRAL_OTHER_INTEST_INFECTIONS	Viral and other specified intestinal infections || id:finngen_R10_AB1_VIRAL_OTHER_INTEST_INFECTIONS	exposure	Inverse variance weighted	2	-0.131762	0.112581	0.24185	-0.35242	0.0888966	0.87655	0.702985	1.09297	0.773206
ukb-ppp-BTN1A1-OID31363	finngen_R10_AB1_VIRAL_SKIN_MUCOUS_MEMBRANE	Viral infections characterized by skin and mucous membrane lesions || id:finngen_R10_AB1_VIRAL_SKIN_MUCOUS_MEMBRANE	exposure	Inverse variance weighted	2	-0.067061	0.0483576	0.165511	-0.161842	0.02772	0.935138	0.850576	1.02811	0.698341
ukb-ppp-BTN1A1-OID31363	finngen_R10_AB1_VIRAL_SKIN_NOS	Other viral infections characterized by skin and mucous membrane lesions, not elsewhere classified || id:finngen_R10_AB1_VIRAL_SKIN_NOS	exposure	Inverse variance weighted	2	0.15777	0.178493	0.376752	-0.192077	0.507617	1.1709	0.825243	1.66133	0.854183
ukb-ppp-BTN1A1-OID31363	finngen_R10_AB1_VIRAL_WARTS	Viral warts || id:finngen_R10_AB1_VIRAL_WARTS	exposure	Inverse variance weighted	2	-0.104663	0.113683	0.35723	-0.327481	0.118155	0.900628	0.720737	1.12542	0.845127
ukb-ppp-BTN1A1-OID31363	finngen_R10_AB1_VIRAN_CNS_INFECTIONS_NOS	Viral infections of central nervous system, not elsewhere classified/unspecified || id:finngen_R10_AB1_VIRAN_CNS_INFECTIONS_NOS	exposure	Inverse variance weighted	2	0.338117	0.318961	0.28912	-0.287048	0.963281	1.4023	0.750476	2.62028	0.804734
ukb-ppp-BTN1A1-OID31363	finngen_R10_AB1_WHOOPCOUGH	Whooping cough || id:finngen_R10_AB1_WHOOPCOUGH	exposure	Inverse variance weighted	2	-0.0894263	0.535748	0.867434	-1.13949	0.960641	0.914456	0.319981	2.61337	0.994439
ukb-ppp-BTN1A1-OID31363	finngen_R10_AB1_ZOONOTIC_BACTERIAL	Certain zoonotic bacterial diseases || id:finngen_R10_AB1_ZOONOTIC_BACTERIAL	exposure	Inverse variance weighted	2	-0.395201	0.268789	0.14148	-0.922026	0.131625	0.673545	0.397712	1.14068	0.65904
ukb-ppp-BTN1A1-OID31363	finngen_R10_AB1_ZOSTER	Zoster [herpes zoster] || id:finngen_R10_AB1_ZOSTER	exposure	Inverse variance weighted	2	-0.122735	0.0814693	0.131935	-0.282415	0.036945	0.884498	0.753961	1.03764	0.64915
ukb-ppp-BTN1A1-OID31363	finngen_R10_ABDOM_HERNIA	Hernia of abdominal wall || id:finngen_R10_ABDOM_HERNIA	exposure	Inverse variance weighted	2	-0.117611	0.0584689	0.0442718	-0.23221	-0.0030116	0.889042	0.79278	0.996993	0.426664
ukb-ppp-BTN1A1-OID31363	finngen_R10_ABDOM_HERNIA_POSTOP	Hernia of abdominal wall, postoperative || id:finngen_R10_ABDOM_HERNIA_POSTOP	exposure	Inverse variance weighted	2	-0.0652509	0.14847	0.660307	-0.356252	0.22575	0.936832	0.700296	1.25326	0.967915
ukb-ppp-BTN1A1-OID31363	finngen_R10_ABPA	Allergic bronchopulmonary aspergillosis (ABPA) || id:finngen_R10_ABPA	exposure	Inverse variance weighted	2	-1.06378	0.609728	0.0810395	-2.25885	0.131283	0.345147	0.10447	1.14029	0.553924
ukb-ppp-BTN1A1-OID31363	finngen_R10_ACUTE_DRUGADVERS_INTERSTITIAL_LUNG_DISORD	Acute drug-induced interstitial lung disorder || id:finngen_R10_ACUTE_DRUGADVERS_INTERSTITIAL_LUNG_DISORD	exposure	Inverse variance weighted	2	-0.441452	0.573483	0.441434	-1.56548	0.682574	0.643102	0.208988	1.97897	0.885696
ukb-ppp-BTN1A1-OID31363	finngen_R10_AD_AM_EXMORE	Alzheimer鈥檚 disease (Atypical or mixed) (more control exclusions) || id:finngen_R10_AD_AM_EXMORE	exposure	Inverse variance weighted	2	0.14117	0.131262	0.28216	-0.116104	0.398444	1.15162	0.890382	1.48951	0.802455
ukb-ppp-BTN1A1-OID31363	finngen_R10_AD_EO_EXMORE	Alzheimer鈥檚 disease (Early onset) (more control exclusions) || id:finngen_R10_AD_EO_EXMORE	exposure	Inverse variance weighted	2	0.284103	0.15985	0.0755165	-0.0292022	0.597408	1.32857	0.97122	1.8174	0.539148
ukb-ppp-BTN1A1-OID31363	finngen_R10_AD_LO_EXMORE	Alzheimer鈥檚 disease (Late onset) (more control exclusions) || id:finngen_R10_AD_LO_EXMORE	exposure	Inverse variance weighted	2	0.284655	0.0806948	0.00041942	0.126494	0.442817	1.3293	1.13484	1.55709	0.0246125
ukb-ppp-BTN1A1-OID31363	finngen_R10_AD_U_EXMORE	Alzheimer鈥檚 disease (undefined) (more control exclusions) || id:finngen_R10_AD_U_EXMORE	exposure	Inverse variance weighted	2	0.880203	0.276275	0.00144272	0.338704	1.4217	2.41139	1.40313	4.14417	0.0550982
ukb-ppp-BTN1A1-OID31363	finngen_R10_ALCO_PRESCRIPTION	Use of disulfiram, acamprosate or naltrexone || id:finngen_R10_ALCO_PRESCRIPTION	exposure	Inverse variance weighted	2	-0.128081	0.109994	0.244249	-0.343669	0.0875077	0.879782	0.709164	1.09145	0.773832
ukb-ppp-BTN1A1-OID31363	finngen_R10_ALCODELIRIUM	Alcohol withdrawal state with delirium聽 || id:finngen_R10_ALCODELIRIUM	exposure	Inverse variance weighted	2	-0.0881522	0.126413	0.485592	-0.335921	0.159617	0.915622	0.71468	1.17306	0.907077
ukb-ppp-BTN1A1-OID31363	finngen_R10_ALCOHOLACUTE10	Acute alcohol intoxication || id:finngen_R10_ALCOHOLACUTE10	exposure	Inverse variance weighted	2	-0.199017	0.109379	0.0688331	-0.4134	0.0153663	0.819536	0.661398	1.01548	0.522037
ukb-ppp-BTN1A1-OID31363	finngen_R10_ALCOPANCACU	Alcohol-induced acute pancreatitis || id:finngen_R10_ALCOPANCACU	exposure	Inverse variance weighted	2	-0.0483251	0.301965	0.872853	-0.640177	0.543527	0.952824	0.527199	1.72207	0.994439
ukb-ppp-BTN1A1-OID31363	finngen_R10_ALCOPANCCHRON	Alcohol-induced chronic pancreatitis || id:finngen_R10_ALCOPANCCHRON	exposure	Inverse variance weighted	2	-0.504094	0.246853	0.0411435	-0.987926	-0.0202619	0.604053	0.372348	0.979942	0.419455
ukb-ppp-BTN1A1-OID31363	finngen_R10_ALLERG_ASTHMA	Allergic asthma (mode) || id:finngen_R10_ALLERG_ASTHMA	exposure	Inverse variance weighted	2	-0.21142	0.0685393	0.00203787	-0.345757	-0.0770832	0.809434	0.707684	0.925813	0.0710598
ukb-ppp-BTN1A1-OID31363	finngen_R10_ALLERG_RHINITIS	Allergic rhinitis || id:finngen_R10_ALLERG_RHINITIS	exposure	Inverse variance weighted	2	-0.0010122	0.0610016	0.986762	-0.120575	0.118551	0.998988	0.88641	1.12586	0.996286
ukb-ppp-BTN1A1-OID31363	finngen_R10_ALLERGIC_CONTACT_DERMA_DRUGS_CONTACT_W_SKIN	Allergic contact dermatitis due to drugs in contact with skin || id:finngen_R10_ALLERGIC_CONTACT_DERMA_DRUGS_CONTACT_W_SKIN	exposure	Inverse variance weighted	2	0.240484	0.25796	0.351206	-0.265118	0.746086	1.27186	0.767116	2.10873	0.839415
ukb-ppp-BTN1A1-OID31363	finngen_R10_AMN2	Transient global amnesia || id:finngen_R10_AMN2	exposure	Inverse variance weighted	2	0.175637	0.154987	0.257114	-0.128137	0.479411	1.19201	0.879733	1.61512	0.78905
ukb-ppp-BTN1A1-OID31363	finngen_R10_ANAPH_SHOCK_ADVER_EFFECT_CORRE_DRUG_MEDICAM_PROPE_ADMINISTE	Anaphylactic shock due to adverse effect of correct drug or medication properly administered || id:finngen_R10_ANAPH_SHOCK_ADVER_EFFECT_CORRE_DRUG_MEDICAM_PROPE_ADMINISTE	exposure	Inverse variance weighted	2	-0.650191	0.321497	0.0431368	-1.28033	-0.0200559	0.521946	0.277947	0.980144	0.426664
ukb-ppp-BTN1A1-OID31363	finngen_R10_ANOSMIA	Anosmia || id:finngen_R10_ANOSMIA	exposure	Inverse variance weighted	2	-0.274566	0.217459	0.20673	-0.700785	0.151654	0.759902	0.496196	1.16376	0.739634
ukb-ppp-BTN1A1-OID31363	finngen_R10_ANTIDEPRESSANTS	Depression medications || id:finngen_R10_ANTIDEPRESSANTS	exposure	Inverse variance weighted	2	-0.0437822	0.0289515	0.130468	-0.100527	0.0129628	0.957162	0.904361	1.01305	0.647229
ukb-ppp-BTN1A1-OID31363	finngen_R10_APPENDACUT_COMPLIC	Acute appendicitis, with complications || id:finngen_R10_APPENDACUT_COMPLIC	exposure	Inverse variance weighted	2	-0.0578896	0.0704274	0.411091	-0.195927	0.0801482	0.943754	0.822072	1.08345	0.869247
ukb-ppp-BTN1A1-OID31363	finngen_R10_APPENDACUT_NOCOMPLIC	Acute appendicitis, no complications || id:finngen_R10_APPENDACUT_NOCOMPLIC	exposure	Inverse variance weighted	2	-0.0977152	0.0394723	0.0133036	-0.175081	-0.0203494	0.906907	0.839389	0.979856	0.214822
ukb-ppp-BTN1A1-OID31363	finngen_R10_ARTHRO_SPEC	Other specific arthropathies || id:finngen_R10_ARTHRO_SPEC	exposure	Inverse variance weighted	2	0.318389	0.229107	0.164622	-0.130661	0.76744	1.37491	0.877515	2.15424	0.698341
ukb-ppp-BTN1A1-OID31363	finngen_R10_ARTRHO_POSTDYSENTERIC	Postdysenteric arthropathy || id:finngen_R10_ARTRHO_POSTDYSENTERIC	exposure	Inverse variance weighted	2	-0.630865	0.356722	0.0769763	-1.33004	0.0683101	0.532131	0.264466	1.0707	0.54001
ukb-ppp-BTN1A1-OID31363	finngen_R10_ASTHMA_ACUTE_RESPIRATORY_INFECTIONS	Asthma-related acute respiratory infections || id:finngen_R10_ASTHMA_ACUTE_RESPIRATORY_INFECTIONS	exposure	Inverse variance weighted	2	-0.120934	0.0456645	0.00808956	-0.210436	-0.0314313	0.886093	0.810231	0.969058	0.162486
ukb-ppp-BTN1A1-OID31363	finngen_R10_ASTHMA_ALLERG	Asthma and allergy || id:finngen_R10_ASTHMA_ALLERG	exposure	Inverse variance weighted	2	-0.209793	0.128091	0.101454	-0.460852	0.0412653	0.810752	0.630746	1.04213	0.593914
ukb-ppp-BTN1A1-OID31363	finngen_R10_ASTHMA_CHILD_EXMORE	Childhood asthma (age<16) (more control exclusions) || id:finngen_R10_ASTHMA_CHILD_EXMORE	exposure	Inverse variance weighted	2	-0.143306	0.0800013	0.0732469	-0.300108	0.0134971	0.866489	0.740738	1.01359	0.526066
ukb-ppp-BTN1A1-OID31363	finngen_R10_ASTHMA_EOSINOPHIL_SUGG	Suggestive for eosinophilic asthma || id:finngen_R10_ASTHMA_EOSINOPHIL_SUGG	exposure	Inverse variance weighted	2	-0.068163	0.113169	0.546966	-0.289974	0.153648	0.934108	0.748283	1.16608	0.935988
ukb-ppp-BTN1A1-OID31363	finngen_R10_ASTHMA_INFECTIONS	Asthma-related infections || id:finngen_R10_ASTHMA_INFECTIONS	exposure	Inverse variance weighted	2	-0.155341	0.0396964	9.11e-05	-0.233146	-0.0775366	0.856123	0.792038	0.925393	0.00663948
ukb-ppp-BTN1A1-OID31363	finngen_R10_ASTHMA_MIXED_EXMORE	Asthma mixed form (mode) (more control exclusions) || id:finngen_R10_ASTHMA_MIXED_EXMORE	exposure	Inverse variance weighted	2	0.177618	0.134907	0.187976	-0.0868009	0.442036	1.19437	0.91686	1.55587	0.722039
ukb-ppp-BTN1A1-OID31363	finngen_R10_ASTHMA_NAS	Asthma, unspecified (mode) || id:finngen_R10_ASTHMA_NAS	exposure	Inverse variance weighted	2	-0.157663	0.0685885	0.0215233	-0.292096	-0.0232293	0.854138	0.746697	0.977038	0.288156
ukb-ppp-BTN1A1-OID31363	finngen_R10_ASTHMA_OBESITY	Obesity related asthma || id:finngen_R10_ASTHMA_OBESITY	exposure	Inverse variance weighted	2	-0.169923	0.0567799	0.0027655	-0.281212	-0.0586348	0.84373	0.754868	0.943051	0.0831725
ukb-ppp-BTN1A1-OID31363	finngen_R10_ASTHMA_OPPORTUNIST_INFECTIONS	Asthma and opportunity respiratory infection || id:finngen_R10_ASTHMA_OPPORTUNIST_INFECTIONS	exposure	Inverse variance weighted	2	-0.0233493	0.167302	0.889004	-0.351261	0.304563	0.976921	0.7038	1.35603	0.994439
ukb-ppp-BTN1A1-OID31363	finngen_R10_ASTHMA_PNEUMONIA	Asthma-related pneumonia || id:finngen_R10_ASTHMA_PNEUMONIA	exposure	Inverse variance weighted	2	-0.173772	0.0532343	0.00109741	-0.278111	-0.0694327	0.840489	0.757213	0.932923	0.0455234
ukb-ppp-BTN1A1-OID31363	finngen_R10_AUD	Alcohol use disorder, ICD-based || id:finngen_R10_AUD	exposure	Inverse variance weighted	2	-0.0997264	0.0471704	0.0345006	-0.192181	-0.0072724	0.905085	0.825158	0.992754	0.389711
ukb-ppp-BTN1A1-OID31363	finngen_R10_AUD_SWEDISH	Alcohol use disorder, Swedish definition || id:finngen_R10_AUD_SWEDISH	exposure	Inverse variance weighted	2	-0.133277	0.0405529	0.00101441	-0.212761	-0.0537934	0.875222	0.808349	0.947628	0.0435833
ukb-ppp-BTN1A1-OID31363	finngen_R10_AUTOIMMUNE	Autoimmune diseases || id:finngen_R10_AUTOIMMUNE	exposure	Inverse variance weighted	2	-0.110674	0.089401	0.215734	-0.2859	0.0645519	0.895231	0.751338	1.06668	0.751167
ukb-ppp-BTN1A1-OID31363	finngen_R10_AUTOIMMUNE_HYPERTHYROIDISM	Autoimmune hyperthyroidism || id:finngen_R10_AUTOIMMUNE_HYPERTHYROIDISM	exposure	Inverse variance weighted	2	-0.480608	0.137639	0.00047978	-0.750381	-0.210835	0.618407	0.472187	0.809907	0.0268455
ukb-ppp-BTN1A1-OID31363	finngen_R10_AUTOIMMUNE_NONTHYROID	Autoimmune diseases excluding thyroid diseases || id:finngen_R10_AUTOIMMUNE_NONTHYROID	exposure	Inverse variance weighted	2	-0.202912	0.136823	0.138068	-0.471086	0.0652616	0.81635	0.624324	1.06744	0.658448
ukb-ppp-BTN1A1-OID31363	finngen_R10_AUTOIMMUNE_NONTHYROID_STRICT	Autoimmune diseases excluding thyroid diseases, strict definition || id:finngen_R10_AUTOIMMUNE_NONTHYROID_STRICT	exposure	Inverse variance weighted	2	-0.20352	0.132368	0.124162	-0.46296	0.0559205	0.815854	0.629418	1.05751	0.631573
ukb-ppp-BTN1A1-OID31363	finngen_R10_BACT_INTEST_INFECTION_NOS	Other specified/unspecified bacterial intestinal infections || id:finngen_R10_BACT_INTEST_INFECTION_NOS	exposure	Inverse variance weighted	2	-0.101089	0.137833	0.463304	-0.371243	0.169064	0.903852	0.689876	1.1842	0.891767
ukb-ppp-BTN1A1-OID31363	finngen_R10_BLEEDING	Bleeding || id:finngen_R10_BLEEDING	exposure	Inverse variance weighted	2	-0.0248211	0.0323681	0.443178	-0.0882625	0.0386203	0.975484	0.915521	1.03938	0.886679
ukb-ppp-BTN1A1-OID31363	finngen_R10_BMI_IRN	Body-mass index, inverse-rank normalized || id:finngen_R10_BMI_IRN	exposure	Inverse variance weighted	2	-0.0599266	0.0178836	0.00080543	-0.0949785	-0.0248747	0.941834	0.909393	0.975432	0.0379976
ukb-ppp-BTN1A1-OID31363	finngen_R10_BRONCHITIS	Bronchitis || id:finngen_R10_BRONCHITIS	exposure	Inverse variance weighted	2	0.0090538	0.028931	0.754323	-0.047651	0.0657586	1.00909	0.953466	1.06797	0.991098
ukb-ppp-BTN1A1-OID31363	finngen_R10_BRUXISM	Bruxism || id:finngen_R10_BRUXISM	exposure	Inverse variance weighted	2	0.0479878	0.260291	0.853729	-0.462182	0.558158	1.04916	0.629907	1.74745	0.993785
ukb-ppp-BTN1A1-OID31363	finngen_R10_C_DIFFICILE_ENTEROCOLITIS	Enterocolitis due to Clostridium difficile || id:finngen_R10_C_DIFFICILE_ENTEROCOLITIS	exposure	Inverse variance weighted	2	0.259362	0.101651	0.0107258	0.060127	0.458597	1.2961	1.06197	1.58185	0.193708
ukb-ppp-BTN1A1-OID31363	finngen_R10_C_STROKE	STROKE || id:finngen_R10_C_STROKE	exposure	Inverse variance weighted	2	-0.0090969	0.0341038	0.789668	-0.0759403	0.0577465	0.990944	0.926872	1.05945	0.991098
ukb-ppp-BTN1A1-OID31363	finngen_R10_C3_ADRENAL_GLAND_EXALLC	Malignant neoplasm of adrenal gland (controls excluding all cancers) || id:finngen_R10_C3_ADRENAL_GLAND_EXALLC	exposure	Inverse variance weighted	2	1.17608	0.910005	0.196222	-0.607529	2.95969	3.24164	0.544695	19.292	0.728612
ukb-ppp-BTN1A1-OID31363	finngen_R10_C3_ALL_EXALLC	Acute lymphocytic leukaemia (controls excluding all cancers) || id:finngen_R10_C3_ALL_EXALLC	exposure	Inverse variance weighted	2	-0.509839	0.424456	0.22969	-1.34177	0.322095	0.600592	0.261382	1.38002	0.769268
ukb-ppp-BTN1A1-OID31363	finngen_R10_C3_AML_EXALLC	Acute myeloid leukaemia (controls excluding all cancers) || id:finngen_R10_C3_AML_EXALLC	exposure	Inverse variance weighted	2	-0.217809	0.381814	0.568367	-0.966163	0.530546	0.804279	0.38054	1.69986	0.942986
ukb-ppp-BTN1A1-OID31363	finngen_R10_C3_ANUS_ANALCANAL_EXALLC	Malignant neoplasm of anus and anal canal (controls excluding all cancers) || id:finngen_R10_C3_ANUS_ANALCANAL_EXALLC	exposure	Inverse variance weighted	2	-0.725784	0.608127	0.232683	-1.91771	0.466144	0.483945	0.146943	1.59384	0.771899
ukb-ppp-BTN1A1-OID31363	finngen_R10_C3_ASTROCYTOMA_EXALLC	Brain astrocytoma (controls excluding all cancers) || id:finngen_R10_C3_ASTROCYTOMA_EXALLC	exposure	Inverse variance weighted	2	0.471563	0.827333	0.568692	-1.15001	2.09314	1.6025	0.316633	8.11031	0.942986
ukb-ppp-BTN1A1-OID31363	finngen_R10_C3_BASAL_CELL_CARCINOMA_EXALLC	Basal cell carcinoma (controls excluding all cancers) || id:finngen_R10_C3_BASAL_CELL_CARCINOMA_EXALLC	exposure	Inverse variance weighted	2	-0.0220358	0.0757555	0.771143	-0.170517	0.126445	0.978205	0.843229	1.13479	0.991098
ukb-ppp-BTN1A1-OID31363	finngen_R10_C3_BASAL_CELL_CARCINOMA_INCLAVO_EXALLC	Basal cell carcinoma, including avohilmo (controls excluding all cancers) || id:finngen_R10_C3_BASAL_CELL_CARCINOMA_INCLAVO_EXALLC	exposure	Inverse variance weighted	2	-0.0163591	0.0683487	0.810836	-0.150322	0.117604	0.983774	0.86043	1.1248	0.991098
ukb-ppp-BTN1A1-OID31363	finngen_R10_C3_BILIARY_GALLBLADDER_EXALLC	Malignant neoplasm of intrahepatic ducts, biliary tract and gallbladder (controls excluding all cancers) || id:finngen_R10_C3_BILIARY_GALLBLADDER_EXALLC	exposure	Inverse variance weighted	2	-0.0777344	0.172989	0.653172	-0.416793	0.261324	0.92521	0.659157	1.29865	0.967096
ukb-ppp-BTN1A1-OID31363	finngen_R10_C3_BLADDER_EXALLC	Malignant neoplasm of bladder (controls excluding all cancers) || id:finngen_R10_C3_BLADDER_EXALLC	exposure	Inverse variance weighted	2	-0.259268	0.215163	0.228209	-0.680986	0.162451	0.771616	0.506118	1.17639	0.769268
ukb-ppp-BTN1A1-OID31363	finngen_R10_C3_BONE_CARTILAGE_EXALLC	Malignant neoplasm of bone and articular cartilage (controls excluding all cancers) || id:finngen_R10_C3_BONE_CARTILAGE_EXALLC	exposure	Inverse variance weighted	2	0.110385	0.429226	0.797045	-0.730898	0.951669	1.11671	0.481476	2.59003	0.991098
ukb-ppp-BTN1A1-OID31363	finngen_R10_C3_BRAIN_EXALLC	Malignant neoplasm of brain (controls excluding all cancers) || id:finngen_R10_C3_BRAIN_EXALLC	exposure	Inverse variance weighted	2	-0.0190084	0.210278	0.927972	-0.431154	0.393137	0.981171	0.649759	1.48162	0.994439
ukb-ppp-BTN1A1-OID31363	finngen_R10_C3_BREAST_ERNEG_EXALLC	Malignant neoplasm of breast, HER-negative (controls excluding all cancers) || id:finngen_R10_C3_BREAST_ERNEG_EXALLC	exposure	Inverse variance weighted	2	0.0395848	0.0789447	0.616072	-0.115147	0.194316	1.04038	0.891235	1.21448	0.948093
ukb-ppp-BTN1A1-OID31363	finngen_R10_C3_BREAST_ERPLUS_EXALLC	Malignant neoplasm of breast, HER-positive (controls excluding all cancers) || id:finngen_R10_C3_BREAST_ERPLUS_EXALLC	exposure	Inverse variance weighted	2	-0.0607594	0.128444	0.636182	-0.312509	0.19099	0.94105	0.731609	1.21045	0.956659
ukb-ppp-BTN1A1-OID31363	finngen_R10_C3_BREAST_EXALLC	Malignant neoplasm of breast (controls excluding all cancers) || id:finngen_R10_C3_BREAST_EXALLC	exposure	Inverse variance weighted	2	-0.0289773	0.0882928	0.742764	-0.202031	0.144077	0.971439	0.817069	1.15497	0.991098
ukb-ppp-BTN1A1-OID31363	finngen_R10_C3_BRONCHUS_LUNG_EXALLC	Malignant neoplasm of bronchus and lung (controls excluding all cancers) || id:finngen_R10_C3_BRONCHUS_LUNG_EXALLC	exposure	Inverse variance weighted	2	-0.0407049	0.0787862	0.605401	-0.195126	0.113716	0.960112	0.822731	1.12043	0.948093
ukb-ppp-BTN1A1-OID31363	finngen_R10_C3_CANCER_EXALLC	Malignant neoplasm (controls excluding all cancers) || id:finngen_R10_C3_CANCER_EXALLC	exposure	Inverse variance weighted	2	-0.0292658	0.0248636	0.239174	-0.0779983	0.0194668	0.971158	0.924966	1.01966	0.773206
ukb-ppp-BTN1A1-OID31363	finngen_R10_C3_CERVIX_ADENO_EXALLC	Adenocarcinomas of cervix (controls excluding all cancers) || id:finngen_R10_C3_CERVIX_ADENO_EXALLC	exposure	Inverse variance weighted	2	0.186801	0.542131	0.730419	-0.875775	1.24938	1.20539	0.416539	3.48817	0.991098
ukb-ppp-BTN1A1-OID31363	finngen_R10_C3_CERVIX_SQUAM_EXALLC	Squamous cell neoplasms and carcinoma of cervix (controls excluding all cancers) || id:finngen_R10_C3_CERVIX_SQUAM_EXALLC	exposure	Inverse variance weighted	2	-0.449657	0.460824	0.329179	-1.35287	0.453557	0.637847	0.258497	1.5739	0.833689
ukb-ppp-BTN1A1-OID31363	finngen_R10_C3_CERVIX_UTERI_EXALLC	Malignant neoplasm of cervix uteri (controls excluding all cancers) || id:finngen_R10_C3_CERVIX_UTERI_EXALLC	exposure	Inverse variance weighted	2	-0.487509	0.303462	0.108166	-1.08229	0.107276	0.614154	0.338817	1.11324	0.599647
ukb-ppp-BTN1A1-OID31363	finngen_R10_C3_CHONDROSARCOMA_EXALLC	Chondrosarcoma (controls excluding all cancers) || id:finngen_R10_C3_CHONDROSARCOMA_EXALLC	exposure	Inverse variance weighted	2	-0.396205	0.663398	0.55035	-1.69647	0.904056	0.672869	0.18333	2.4696	0.936169
ukb-ppp-BTN1A1-OID31363	finngen_R10_C3_CLL_EXALLC	Chronic lymphocytic leukaemia (controls excluding all cancers) || id:finngen_R10_C3_CLL_EXALLC	exposure	Inverse variance weighted	2	-0.53025	0.32663	0.104504	-1.17044	0.109944	0.588458	0.310229	1.11622	0.596142
ukb-ppp-BTN1A1-OID31363	finngen_R10_C3_CML_EXALLC	Chronic myeloid leukaemia (controls excluding all cancers) || id:finngen_R10_C3_CML_EXALLC	exposure	Inverse variance weighted	2	-0.521637	0.895334	0.560151	-2.27649	1.23322	0.593548	0.102644	3.43225	0.936744
ukb-ppp-BTN1A1-OID31363	finngen_R10_C3_COLON_ADENO_EXALLC	Colon adenocarcinoma (controls excluding all cancers) || id:finngen_R10_C3_COLON_ADENO_EXALLC	exposure	Inverse variance weighted	2	0.14186	0.108459	0.190888	-0.0707202	0.35444	1.15242	0.931723	1.42538	0.726209
ukb-ppp-BTN1A1-OID31363	finngen_R10_C3_COLON_EXALLC	Malignant neoplasm of colon (controls excluding all cancers) || id:finngen_R10_C3_COLON_EXALLC	exposure	Inverse variance weighted	2	0.0693932	0.0953369	0.466691	-0.117467	0.256254	1.07186	0.88917	1.29208	0.893829
ukb-ppp-BTN1A1-OID31363	finngen_R10_C3_COLORECTAL_ADENO_EXALLC	Colorectal adenocarcinoma (controls excluding all cancers) || id:finngen_R10_C3_COLORECTAL_ADENO_EXALLC	exposure	Inverse variance weighted	2	0.0689318	0.082704	0.404576	-0.093168	0.231032	1.07136	0.91104	1.2599	0.869247
ukb-ppp-BTN1A1-OID31363	finngen_R10_C3_COLORECTAL_EXALLC	Colorectal cancer (controls excluding all cancers) || id:finngen_R10_C3_COLORECTAL_EXALLC	exposure	Inverse variance weighted	2	0.0362372	0.0748227	0.628168	-0.110415	0.18289	1.0369	0.895462	1.20068	0.951493
ukb-ppp-BTN1A1-OID31363	finngen_R10_C3_COLORECTAL_NEUROENDO_EXALLC	Colorectal neuroendocrine tumor and carcinoma (controls excluding all cancers) || id:finngen_R10_C3_COLORECTAL_NEUROENDO_EXALLC	exposure	Inverse variance weighted	2	-0.330342	0.317202	0.297678	-0.952059	0.291374	0.718678	0.385946	1.33826	0.804735
ukb-ppp-BTN1A1-OID31363	finngen_R10_C3_CORPUS_UTERI_EXALLC	Malignant neoplasm of corpus uteri (controls excluding all cancers) || id:finngen_R10_C3_CORPUS_UTERI_EXALLC	exposure	Inverse variance weighted	2	0.245944	0.134059	0.0665647	-0.0168107	0.5087	1.27883	0.98333	1.66313	0.519982
ukb-ppp-BTN1A1-OID31363	finngen_R10_C3_DLBCL_EXALLC	Diffuse large B-cell lymphoma (controls excluding all cancers) || id:finngen_R10_C3_DLBCL_EXALLC	exposure	Inverse variance weighted	2	0.220219	0.185228	0.234476	-0.142828	0.583266	1.24635	0.866903	1.79188	0.771899
ukb-ppp-BTN1A1-OID31363	finngen_R10_C3_EYE_ADNEXA_EXALLC	Malignant neoplasm of eye and adnexa (controls excluding all cancers) || id:finngen_R10_C3_EYE_ADNEXA_EXALLC	exposure	Inverse variance weighted	2	0.181772	0.43569	0.676529	-0.672181	1.03572	1.19934	0.510594	2.81715	0.975165
ukb-ppp-BTN1A1-OID31363	finngen_R10_C3_FIBROSARCOMA_EXALLC	Fibrosarcoma (controls excluding all cancers) || id:finngen_R10_C3_FIBROSARCOMA_EXALLC	exposure	Inverse variance weighted	2	-0.910858	0.466985	0.0511157	-1.82615	0.00443319	0.402179	0.161032	1.00444	0.460616
ukb-ppp-BTN1A1-OID31363	finngen_R10_C3_GASTRINT_STROM_EXALLC	Gastrointestinal stromal tumor and sarcoma (controls excluding all cancers) || id:finngen_R10_C3_GASTRINT_STROM_EXALLC	exposure	Inverse variance weighted	2	0.369583	0.461181	0.42291	-0.534333	1.2735	1.44713	0.58606	3.57333	0.878646
ukb-ppp-BTN1A1-OID31363	finngen_R10_C3_GBM_ASTROCYTOMA_EXALLC	Brain glioblastoma and astrocytoma (controls excluding all cancers) || id:finngen_R10_C3_GBM_ASTROCYTOMA_EXALLC	exposure	Inverse variance weighted	2	-0.131624	0.328582	0.688728	-0.775644	0.512396	0.876671	0.460407	1.66929	0.975165
ukb-ppp-BTN1A1-OID31363	finngen_R10_C3_GBM_EXALLC	Brain glioblastoma (controls excluding all cancers) || id:finngen_R10_C3_GBM_EXALLC	exposure	Inverse variance weighted	2	-0.321334	0.381917	0.40014	-1.06989	0.427223	0.725181	0.343046	1.53299	0.868113
ukb-ppp-BTN1A1-OID31363	finngen_R10_C3_HEAD_AND_NECK_EXALLC	Malignant neoplasm of head and neck (controls excluding all cancers) || id:finngen_R10_C3_HEAD_AND_NECK_EXALLC	exposure	Inverse variance weighted	2	-0.0193981	0.130159	0.881528	-0.27451	0.235714	0.980789	0.759944	1.26581	0.994439
ukb-ppp-BTN1A1-OID31363	finngen_R10_C3_HEPATOCELLU_CARC_EXALLC	Hepatocellular carcinoma (controls excluding all cancers) || id:finngen_R10_C3_HEPATOCELLU_CARC_EXALLC	exposure	Inverse variance weighted	2	-0.26648	0.269685	0.323095	-0.795063	0.262102	0.766071	0.451553	1.29966	0.831968
ukb-ppp-BTN1A1-OID31363	finngen_R10_C3_HYPOPHARYNX_EXALLC	Malignant neoplasm of hypopharynx (controls excluding all cancers) || id:finngen_R10_C3_HYPOPHARYNX_EXALLC	exposure	Inverse variance weighted	2	-0.583891	0.597805	0.328706	-1.75559	0.587807	0.557724	0.172805	1.80004	0.833423
ukb-ppp-BTN1A1-OID31363	finngen_R10_C3_KIDNEY_CHROMOPHOBE_EXALLC	Chromophobe cell carcinoma of kidney (controls excluding all cancers) || id:finngen_R10_C3_KIDNEY_CHROMOPHOBE_EXALLC	exposure	Inverse variance weighted	2	-0.1375	0.64265	0.83058	-1.39709	1.12209	0.871535	0.247315	3.07128	0.991098
ukb-ppp-BTN1A1-OID31363	finngen_R10_C3_KIDNEY_CLEAR_CELL_CARCINOMA_EXALLC	Clear cell adenocarcinoma of kidney (controls excluding all cancers) || id:finngen_R10_C3_KIDNEY_CLEAR_CELL_CARCINOMA_EXALLC	exposure	Inverse variance weighted	2	0.0194963	0.196844	0.921103	-0.366318	0.40531	1.01969	0.693282	1.49977	0.994439
ukb-ppp-BTN1A1-OID31363	finngen_R10_C3_KIDNEY_NOTRENALPELVIS_EXALLC	Malignant neoplasm of kidney, except renal pelvis (controls excluding all cancers) || id:finngen_R10_C3_KIDNEY_NOTRENALPELVIS_EXALLC	exposure	Inverse variance weighted	2	-0.0676644	0.124279	0.586129	-0.311252	0.175923	0.934574	0.732529	1.19235	0.948093
ukb-ppp-BTN1A1-OID31363	finngen_R10_C3_KIDNEY_PAPILLARYADENO_EXALLC	Adenocarcinoma and Papillary adenocarcinoma of kidney (controls excluding all cancers) || id:finngen_R10_C3_KIDNEY_PAPILLARYADENO_EXALLC	exposure	Inverse variance weighted	2	-0.0147841	0.397763	0.970351	-0.794399	0.764831	0.985325	0.451853	2.14863	0.994439
ukb-ppp-BTN1A1-OID31363	finngen_R10_C3_LEIOMYOSARCOMA_EXALLC	Leiomyosarcoma (controls excluding all cancers) || id:finngen_R10_C3_LEIOMYOSARCOMA_EXALLC	exposure	Inverse variance weighted	2	-0.693006	0.444032	0.118592	-1.56331	0.177297	0.500071	0.209442	1.19399	0.618942
ukb-ppp-BTN1A1-OID31363	finngen_R10_C3_LIP_EXALLC	Malignant neoplasm of lip (controls excluding all cancers) || id:finngen_R10_C3_LIP_EXALLC	exposure	Inverse variance weighted	2	-0.217092	0.401934	0.589116	-1.00488	0.570699	0.804856	0.366088	1.7695	0.948093
ukb-ppp-BTN1A1-OID31363	finngen_R10_C3_LIPOSARCOMA_EXALLC	Liposarcoma (controls excluding all cancers) || id:finngen_R10_C3_LIPOSARCOMA_EXALLC	exposure	Inverse variance weighted	2	0.153273	0.453729	0.735509	-0.736036	1.04258	1.16564	0.479009	2.83653	0.991098
ukb-ppp-BTN1A1-OID31363	finngen_R10_C3_LUNG_NEUROENDO_EXALLC	Neuroendocrine tumor and carcinoma of lung (controls excluding all cancers) || id:finngen_R10_C3_LUNG_NEUROENDO_EXALLC	exposure	Inverse variance weighted	2	-0.337858	0.452212	0.45499	-1.22419	0.548478	0.713297	0.293995	1.73062	0.890004
ukb-ppp-BTN1A1-OID31363	finngen_R10_C3_LUNG_NONSMALL_EXALLC	Non-small cell lung cancer (controls excluding all cancers) || id:finngen_R10_C3_LUNG_NONSMALL_EXALLC	exposure	Inverse variance weighted	2	0.00798508	0.0851133	0.925255	-0.158837	0.174807	1.00802	0.853135	1.19102	0.994439
ukb-ppp-BTN1A1-OID31363	finngen_R10_C3_MACROGLOBULINEMIA_EXALLC	Waldenstrom macroglobulinemia, lymphoplasmacytic lymphoma (controls excluding all cancers) || id:finngen_R10_C3_MACROGLOBULINEMIA_EXALLC	exposure	Inverse variance weighted	2	-0.431943	0.639957	0.499703	-1.68626	0.822372	0.649246	0.185211	2.27589	0.912386
ukb-ppp-BTN1A1-OID31363	finngen_R10_C3_MANTLE_CELL_LYMPHOMA_EXALLC	Mantle cell lymphoma (controls excluding all cancers) || id:finngen_R10_C3_MANTLE_CELL_LYMPHOMA_EXALLC	exposure	Inverse variance weighted	2	-0.481204	0.416686	0.248157	-1.29791	0.3355	0.618039	0.273102	1.39864	0.776883
ukb-ppp-BTN1A1-OID31363	finngen_R10_C3_MARGINAL_ZONE_LYMPHOMA_EXALLC	Marginal zone B-cell lymphoma (controls excluding all cancers) || id:finngen_R10_C3_MARGINAL_ZONE_LYMPHOMA_EXALLC	exposure	Inverse variance weighted	2	-0.595927	0.421049	0.156969	-1.42118	0.229329	0.551051	0.241428	1.25776	0.681711
ukb-ppp-BTN1A1-OID31363	finngen_R10_C3_MELANOMA_EXALLC	Malignant melanoma (controls excluding all cancers) || id:finngen_R10_C3_MELANOMA_EXALLC	exposure	Inverse variance weighted	2	-0.0186273	0.134487	0.88984	-0.282222	0.244967	0.981545	0.754107	1.27758	0.994439
ukb-ppp-BTN1A1-OID31363	finngen_R10_C3_MELANOMA_SKIN_EXALLC	Malignant melanoma of skin (controls excluding all cancers) || id:finngen_R10_C3_MELANOMA_SKIN_EXALLC	exposure	Inverse variance weighted	2	0.02378	0.107304	0.824614	-0.186535	0.234095	1.02407	0.829829	1.26376	0.991098
ukb-ppp-BTN1A1-OID31363	finngen_R10_C3_MENINGIOMA_EXALLC	Brain meningioma (controls excluding all cancers) || id:finngen_R10_C3_MENINGIOMA_EXALLC	exposure	Inverse variance weighted	2	0.309894	0.302863	0.306206	-0.283718	0.903506	1.36328	0.752979	2.46824	0.81317
ukb-ppp-BTN1A1-OID31363	finngen_R10_C3_MESOTHELIOMA_EXALLC	Mesothelioma (controls excluding all cancers) || id:finngen_R10_C3_MESOTHELIOMA_EXALLC	exposure	Inverse variance weighted	2	-0.234474	0.320732	0.464742	-0.863108	0.39416	0.790987	0.421849	1.48314	0.893821
ukb-ppp-BTN1A1-OID31363	finngen_R10_C3_MULT_MYELOMA_EXALLC	Multiple myeloma (controls excluding all cancers) || id:finngen_R10_C3_MULT_MYELOMA_EXALLC	exposure	Inverse variance weighted	2	-0.282149	0.534257	0.597419	-1.32929	0.764994	0.754161	0.264664	2.14898	0.948093
ukb-ppp-BTN1A1-OID31363	finngen_R10_C3_MYELODYSP_SYNDR_EXALLC	Myelodysplastic syndrome (controls excluding all cancers) || id:finngen_R10_C3_MYELODYSP_SYNDR_EXALLC	exposure	Inverse variance weighted	2	0.188148	0.424068	0.657279	-0.643026	1.01932	1.20701	0.5257	2.77131	0.967915
ukb-ppp-BTN1A1-OID31363	finngen_R10_C3_NASAL_CAVITY_SINUSES_EXALLC	Malignant neoplasm of nasal cavity and sinuses (controls excluding all cancers) || id:finngen_R10_C3_NASAL_CAVITY_SINUSES_EXALLC	exposure	Inverse variance weighted	2	0.480609	0.523066	0.358184	-0.544601	1.50582	1.61706	0.580073	4.50785	0.846553
ukb-ppp-BTN1A1-OID31363	finngen_R10_C3_NASOPHARYNX_EXALLC	Malignant neoplasm of nasopharynx (controls excluding all cancers) || id:finngen_R10_C3_NASOPHARYNX_EXALLC	exposure	Inverse variance weighted	2	-1.70963	0.687554	0.0128992	-3.05724	-0.362025	0.180932	0.0470174	0.696265	0.212984
ukb-ppp-BTN1A1-OID31363	finngen_R10_C3_NONHODGKIN_EXALLC	Non-Hodgkin lymphoma, all (controls excluding all cancers) || id:finngen_R10_C3_NONHODGKIN_EXALLC	exposure	Inverse variance weighted	2	-0.304677	0.184566	0.0987848	-0.666427	0.0570728	0.737361	0.51354	1.05873	0.586813
ukb-ppp-BTN1A1-OID31363	finngen_R10_C3_NSCLC_ADENO_EXALLC	Non-small cell lung cancer, adenocarcinoma (controls excluding all cancers) || id:finngen_R10_C3_NSCLC_ADENO_EXALLC	exposure	Inverse variance weighted	2	0.163149	0.153101	0.286592	-0.13693	0.463227	1.17721	0.872032	1.58919	0.804734
ukb-ppp-BTN1A1-OID31363	finngen_R10_C3_NSCLC_SQUAM_EXALLC	Non-small cell lung cancer, squamous (controls excluding all cancers) || id:finngen_R10_C3_NSCLC_SQUAM_EXALLC	exposure	Inverse variance weighted	2	-0.208584	0.157754	0.186098	-0.517781	0.100614	0.811733	0.595841	1.10585	0.720753
ukb-ppp-BTN1A1-OID31363	finngen_R10_C3_OESOPHAGUS_EXALLC	Malignant neoplasm of oesophagus (controls excluding all cancers) || id:finngen_R10_C3_OESOPHAGUS_EXALLC	exposure	Inverse variance weighted	2	-0.145089	0.3264	0.656672	-0.784832	0.494655	0.864946	0.456196	1.63993	0.967915
ukb-ppp-BTN1A1-OID31363	finngen_R10_C3_ORALCAVITY_EXALLC	Malignant neoplasm of oral cavity (controls excluding all cancers) || id:finngen_R10_C3_ORALCAVITY_EXALLC	exposure	Inverse variance weighted	2	0.0343898	0.20717	0.868159	-0.371664	0.440444	1.03499	0.689586	1.5534	0.994439
ukb-ppp-BTN1A1-OID31363	finngen_R10_C3_OSTEOSARCOMA_EXALLC	Osteosarcoma (controls excluding all cancers) || id:finngen_R10_C3_OSTEOSARCOMA_EXALLC	exposure	Inverse variance weighted	2	1.20836	0.732279	0.098916	-0.22691	2.64362	3.34798	0.796992	14.0641	0.586813
ukb-ppp-BTN1A1-OID31363	finngen_R10_C3_OTHER_SKIN_EXALLC	Other malignant neoplasms of skin (=non-melanoma skin cancer) (controls excluding all cancers) || id:finngen_R10_C3_OTHER_SKIN_EXALLC	exposure	Inverse variance weighted	2	-0.0196873	0.0606298	0.745398	-0.138522	0.0991471	0.980505	0.870644	1.10423	0.991098
ukb-ppp-BTN1A1-OID31363	finngen_R10_C3_OVARY_ENDOMETROID_EXALLC	Endometroid carcinoma of ovary (controls excluding all cancers) || id:finngen_R10_C3_OVARY_ENDOMETROID_EXALLC	exposure	Inverse variance weighted	2	0.371776	0.38038	0.328381	-0.37377	1.11732	1.45031	0.688135	3.05666	0.833423
ukb-ppp-BTN1A1-OID31363	finngen_R10_C3_OVARY_EXALLC	Malignant neoplasm of ovary (controls excluding all cancers) || id:finngen_R10_C3_OVARY_EXALLC	exposure	Inverse variance weighted	2	-0.235071	0.180838	0.193634	-0.589513	0.11937	0.790515	0.554597	1.12679	0.728357
ukb-ppp-BTN1A1-OID31363	finngen_R10_C3_OVARY_GRANULOSA_EXALLC	Granulosa cell carcinoma of ovary (controls excluding all cancers) || id:finngen_R10_C3_OVARY_GRANULOSA_EXALLC	exposure	Inverse variance weighted	2	-0.226198	0.762238	0.766653	-1.72018	1.26779	0.79756	0.179033	3.55298	0.991098
ukb-ppp-BTN1A1-OID31363	finngen_R10_C3_OVARY_MUCINO_EXALLC	Mucinous and mucinous cystic tumor (controls excluding all cancers) || id:finngen_R10_C3_OVARY_MUCINO_EXALLC	exposure	Inverse variance weighted	2	-0.800126	1.22468	0.513542	-3.20051	1.60025	0.449272	0.0407415	4.9543	0.917784
ukb-ppp-BTN1A1-OID31363	finngen_R10_C3_OVARY_SEROUS_EXALLC	Serous carcinoma of ovary (controls excluding all cancers) || id:finngen_R10_C3_OVARY_SEROUS_EXALLC	exposure	Inverse variance weighted	2	0.0367029	0.19697	0.85218	-0.349358	0.422764	1.03738	0.705141	1.52617	0.992903
ukb-ppp-BTN1A1-OID31363	finngen_R10_C3_PANCREAS_ADENO_DUCTAL_EXALLC	Adenocarcinoma and ductal carcinoma of pancreas (controls excluding all cancers) || id:finngen_R10_C3_PANCREAS_ADENO_DUCTAL_EXALLC	exposure	Inverse variance weighted	2	-0.200023	0.221838	0.367235	-0.634826	0.234779	0.818712	0.530028	1.26463	0.850658
ukb-ppp-BTN1A1-OID31363	finngen_R10_C3_PANCREAS_EXALLC	Malignant neoplasm of pancreas (controls excluding all cancers) || id:finngen_R10_C3_PANCREAS_EXALLC	exposure	Inverse variance weighted	2	-0.0921082	0.149515	0.537865	-0.385159	0.200942	0.912006	0.680343	1.22255	0.932243
ukb-ppp-BTN1A1-OID31363	finngen_R10_C3_PANCREAS_NEUROENDOCRINE_EXALLC	Neuroendocrine tumor and carcinoma of pancreas (controls excluding all cancers) || id:finngen_R10_C3_PANCREAS_NEUROENDOCRINE_EXALLC	exposure	Inverse variance weighted	2	0.226774	0.529733	0.668585	-0.811502	1.26505	1.25455	0.44419	3.54327	0.975165
ukb-ppp-BTN1A1-OID31363	finngen_R10_C3_PAROTIDGLAND_EXALLC	Malignant neoplasm of parotid gland (controls excluding all cancers) || id:finngen_R10_C3_PAROTIDGLAND_EXALLC	exposure	Inverse variance weighted	2	-0.271225	0.541877	0.616703	-1.3333	0.790854	0.762445	0.263605	2.20528	0.948093
ukb-ppp-BTN1A1-OID31363	finngen_R10_C3_PENIS_EXALLC	Malignant neoplasm of penis (controls excluding all cancers) || id:finngen_R10_C3_PENIS_EXALLC	exposure	Inverse variance weighted	2	0.477672	0.73047	0.513161	-0.954049	1.90939	1.61232	0.385178	6.74899	0.917784
ukb-ppp-BTN1A1-OID31363	finngen_R10_C3_PROSTATE_EXALLC	Malignant neoplasm of prostate (controls excluding all cancers) || id:finngen_R10_C3_PROSTATE_EXALLC	exposure	Inverse variance weighted	2	0.0601186	0.057043	0.291921	-0.0516856	0.171923	1.06196	0.949627	1.18759	0.804734
ukb-ppp-BTN1A1-OID31363	finngen_R10_C3_RECTUM_ADENO	Adenocarcinoma and papilloma adenocarcinoma of rectum || id:finngen_R10_C3_RECTUM_ADENO	exposure	Inverse variance weighted	2	0.00551815	0.122676	0.964122	-0.234927	0.245963	1.00553	0.790629	1.27885	0.994439
ukb-ppp-BTN1A1-OID31363	finngen_R10_C3_RECTUM_ADENO_MUCINO_EXALLC	Adenocarcinoma, papilloma adenocarcinoma and mucinous carcinomas of rectum (controls excluding all cancers) || id:finngen_R10_C3_RECTUM_ADENO_MUCINO_EXALLC	exposure	Inverse variance weighted	2	-0.0140905	0.120886	0.907208	-0.251026	0.222845	0.986008	0.778002	1.24963	0.994439
ukb-ppp-BTN1A1-OID31363	finngen_R10_C3_RECTUM_EXALLC	Malignant neoplasm of rectum (controls excluding all cancers) || id:finngen_R10_C3_RECTUM_EXALLC	exposure	Inverse variance weighted	2	-0.0375197	0.122258	0.758927	-0.277146	0.202106	0.963175	0.757944	1.22398	0.991098
ukb-ppp-BTN1A1-OID31363	finngen_R10_C3_RECTUM_NEUROENDOCRINE_EXALLC	Neuroendocrine tumor and carcinoma of rectum (controls excluding all cancers) || id:finngen_R10_C3_RECTUM_NEUROENDOCRINE_EXALLC	exposure	Inverse variance weighted	2	-0.0783632	0.640998	0.9027	-1.33472	1.17799	0.924629	0.263232	3.24785	0.994439
ukb-ppp-BTN1A1-OID31363	finngen_R10_C3_RENAL_PELVIS_EXALLC	Malignant neoplasm of renal pelvis (controls excluding all cancers) || id:finngen_R10_C3_RENAL_PELVIS_EXALLC	exposure	Inverse variance weighted	2	-0.0990279	0.511112	0.846372	-1.10081	0.902751	0.905717	0.332602	2.46638	0.991181
ukb-ppp-BTN1A1-OID31363	finngen_R10_C3_SCLC_EXALLC	Small cell lung cancer (controls excluding all cancers) || id:finngen_R10_C3_SCLC_EXALLC	exposure	Inverse variance weighted	2	0.0573864	0.225573	0.799185	-0.384737	0.49951	1.05906	0.680629	1.64791	0.991098
ukb-ppp-BTN1A1-OID31363	finngen_R10_C3_SKIN_EXALLC	Malignant neoplasm of skin (controls excluding all cancers) || id:finngen_R10_C3_SKIN_EXALLC	exposure	Inverse variance weighted	2	-0.0123514	0.0441887	0.77985	-0.0989613	0.0742585	0.987725	0.905778	1.07709	0.991098
ukb-ppp-BTN1A1-OID31363	finngen_R10_C3_SMALL_INTESTINE_ADENO_EXALLC	Adenocarcinoma of small intestine (controls excluding all cancers) || id:finngen_R10_C3_SMALL_INTESTINE_ADENO_EXALLC	exposure	Inverse variance weighted	2	-1.31708	1.06881	0.217841	-3.41194	0.777783	0.267917	0.0329772	2.17664	0.754098
ukb-ppp-BTN1A1-OID31363	finngen_R10_C3_SMALL_INTESTINE_EXALLC	Malignant neoplasm of small intestine (controls excluding all cancers) || id:finngen_R10_C3_SMALL_INTESTINE_EXALLC	exposure	Inverse variance weighted	2	0.192278	0.261965	0.462959	-0.321173	0.705729	1.21201	0.725298	2.02532	0.891767
ukb-ppp-BTN1A1-OID31363	finngen_R10_C3_SMALL_INTESTINE_NEUROENDOCRINE_EXALLC	Neuroendocrine tumor and carcinoma of small intestine (controls excluding all cancers) || id:finngen_R10_C3_SMALL_INTESTINE_NEUROENDOCRINE_EXALLC	exposure	Inverse variance weighted	2	0.492203	0.335047	0.141818	-0.16449	1.1489	1.63592	0.848327	3.15471	0.65904
ukb-ppp-BTN1A1-OID31363	finngen_R10_C3_SQUOMOUS_CELL_CARCINOMA_SKIN_EXALLC	Squamous cell neoplasms and carcinomas of the skin (controls excluding all cancers) || id:finngen_R10_C3_SQUOMOUS_CELL_CARCINOMA_SKIN_EXALLC	exposure	Inverse variance weighted	2	-0.0793564	0.104948	0.449557	-0.285054	0.126341	0.923711	0.751974	1.13467	0.888768
ukb-ppp-BTN1A1-OID31363	finngen_R10_C3_STOMACH_ADENO_EXALLC	Adenocarcinoma and papillary adenocarcinoma of stomach (controls excluding all cancers) || id:finngen_R10_C3_STOMACH_ADENO_EXALLC	exposure	Inverse variance weighted	2	0.156217	0.215643	0.468805	-0.266443	0.578878	1.16908	0.766099	1.78404	0.895905
ukb-ppp-BTN1A1-OID31363	finngen_R10_C3_STOMACH_EXALLC	Malignant neoplasm of stomach (controls excluding all cancers) || id:finngen_R10_C3_STOMACH_EXALLC	exposure	Inverse variance weighted	2	0.0453942	0.255235	0.858839	-0.454867	0.545655	1.04644	0.634533	1.72574	0.994439
ukb-ppp-BTN1A1-OID31363	finngen_R10_C3_STOMACH_NEUROENDOCRINE_EXALLC	Neuroendocrine tumor and carcinoma of stomach (controls excluding all cancers) || id:finngen_R10_C3_STOMACH_NEUROENDOCRINE_EXALLC	exposure	Inverse variance weighted	2	-0.475353	0.84915	0.575617	-2.13969	1.18898	0.621666	0.117692	3.28373	0.945685
ukb-ppp-BTN1A1-OID31363	finngen_R10_C3_TESTIS_EXALLC	Malignant neoplasm of testis (controls excluding all cancers) || id:finngen_R10_C3_TESTIS_EXALLC	exposure	Inverse variance weighted	2	-0.208985	0.39024	0.592284	-0.973855	0.555885	0.811407	0.377624	1.74348	0.948093
ukb-ppp-BTN1A1-OID31363	finngen_R10_C3_TESTIS_NONSEMINOMA_EXALLC	Non-seminoma of testis (controls excluding all cancers) || id:finngen_R10_C3_TESTIS_NONSEMINOMA_EXALLC	exposure	Inverse variance weighted	2	0.351693	0.770329	0.647995	-1.15815	1.86154	1.42147	0.314066	6.43362	0.964941
ukb-ppp-BTN1A1-OID31363	finngen_R10_C3_TESTIS_SEMINOMA_EXALLC	Seminoma of testis (controls excluding all cancers) || id:finngen_R10_C3_TESTIS_SEMINOMA_EXALLC	exposure	Inverse variance weighted	2	0.101062	0.361734	0.779952	-0.607938	0.810062	1.10635	0.544473	2.24805	0.991098
ukb-ppp-BTN1A1-OID31363	finngen_R10_C3_THYMUS_EXALLC	Malignant neoplasm of thymus (controls excluding all cancers) || id:finngen_R10_C3_THYMUS_EXALLC	exposure	Inverse variance weighted	2	-0.136688	0.862425	0.874069	-1.82704	1.55366	0.872242	0.160889	4.72877	0.994439
ukb-ppp-BTN1A1-OID31363	finngen_R10_C3_THYROID_FOLLICULAR_EXALLC	Follicular adenocarcinoma of thyroid gland (controls excluding all cancers) || id:finngen_R10_C3_THYROID_FOLLICULAR_EXALLC	exposure	Inverse variance weighted	2	-0.784122	1.04358	0.452427	-2.82954	1.2613	0.456521	0.0590398	3.53001	0.888768
ukb-ppp-BTN1A1-OID31363	finngen_R10_C3_THYROID_GLAND_EXALLC	Malignant neoplasm of thyroid gland (controls excluding all cancers) || id:finngen_R10_C3_THYROID_GLAND_EXALLC	exposure	Inverse variance weighted	2	-0.344869	0.137763	0.0123023	-0.614884	-0.0748536	0.708313	0.540704	0.927879	0.211424
ukb-ppp-BTN1A1-OID31363	finngen_R10_C3_THYROID_PAPILLARY_ADENO_EXALLC	Papillary adenocarcinoma of thyroid gland (controls excluding all cancers) || id:finngen_R10_C3_THYROID_PAPILLARY_ADENO_EXALLC	exposure	Inverse variance weighted	2	-0.339229	0.156571	0.0302637	-0.646107	-0.0323509	0.712319	0.524082	0.968167	0.363627
ukb-ppp-BTN1A1-OID31363	finngen_R10_C3_TONSIL_BASETONGUE	Malignant cancer of tonsil and base of tongue || id:finngen_R10_C3_TONSIL_BASETONGUE	exposure	Inverse variance weighted	2	0.266248	0.490158	0.587	-0.694462	1.22696	1.30506	0.499343	3.41084	0.948093
ukb-ppp-BTN1A1-OID31363	finngen_R10_C3_URINARY_TRACT_EXALLC	Malignant neoplasm of urinary organs (controls excluding all cancers) || id:finngen_R10_C3_URINARY_TRACT_EXALLC	exposure	Inverse variance weighted	2	-0.0923001	0.118496	0.436022	-0.324553	0.139953	0.911831	0.722851	1.15022	0.883055
ukb-ppp-BTN1A1-OID31363	finngen_R10_C3_VULVA_EXALLC	Malignant neoplasm of vulva (controls excluding all cancers) || id:finngen_R10_C3_VULVA_EXALLC	exposure	Inverse variance weighted	2	-1.2039	0.428871	0.00499845	-2.04449	-0.363311	0.300022	0.129447	0.69537	0.126592
ukb-ppp-BTN1A1-OID31363	finngen_R10_CAMPYLOENTERITIS	Campylobacter enteritis || id:finngen_R10_CAMPYLOENTERITIS	exposure	Inverse variance weighted	2	0.30133	0.214146	0.159391	-0.118396	0.721057	1.35166	0.888344	2.05661	0.685174
ukb-ppp-BTN1A1-OID31363	finngen_R10_CARDIAC_ARRHYTM	Cardiac arrhythmias || id:finngen_R10_CARDIAC_ARRHYTM	exposure	Inverse variance weighted	2	-0.0875833	0.0290322	0.00255486	-0.144486	-0.0306802	0.916143	0.865467	0.969786	0.0802199
ukb-ppp-BTN1A1-OID31363	finngen_R10_CARDIOMYOPATHY_DRUGS_OTHER_EXTER_AGENTS	Cardiomyopathy due to drugs and other external agents || id:finngen_R10_CARDIOMYOPATHY_DRUGS_OTHER_EXTER_AGENTS	exposure	Inverse variance weighted	2	-0.617415	0.76768	0.421246	-2.12207	0.887238	0.539337	0.119784	2.42841	0.877505
ukb-ppp-BTN1A1-OID31363	finngen_R10_CD2_BENIGN_ADRENAL	Benign neoplasm: Adrenal gland || id:finngen_R10_CD2_BENIGN_ADRENAL	exposure	Inverse variance weighted	2	-0.322626	0.135552	0.0173084	-0.588308	-0.0569441	0.724245	0.555266	0.944647	0.245409
ukb-ppp-BTN1A1-OID31363	finngen_R10_CD2_BENIGN_ANUS_ANAL_CANAL	Benign neoplasm: Anus and anal canal || id:finngen_R10_CD2_BENIGN_ANUS_ANAL_CANAL	exposure	Inverse variance weighted	2	0.0896947	0.216373	0.678481	-0.334396	0.513786	1.09384	0.71577	1.67161	0.975165
ukb-ppp-BTN1A1-OID31363	finngen_R10_CD2_BENIGN_APPENDIX	Benign neoplasm: Appendix || id:finngen_R10_CD2_BENIGN_APPENDIX	exposure	Inverse variance weighted	2	-0.197656	0.376946	0.600027	-0.936471	0.541159	0.820652	0.392009	1.718	0.948093
ukb-ppp-BTN1A1-OID31363	finngen_R10_CD2_BENIGN_ASCENDING_COLON	Benign neoplasm: Ascending colon || id:finngen_R10_CD2_BENIGN_ASCENDING_COLON	exposure	Inverse variance weighted	2	0.0246509	0.122953	0.841097	-0.216337	0.265639	1.02496	0.805464	1.30426	0.991181
ukb-ppp-BTN1A1-OID31363	finngen_R10_CD2_BENIGN_BLADDER	Benign neoplasm: Bladder || id:finngen_R10_CD2_BENIGN_BLADDER	exposure	Inverse variance weighted	2	0.0474494	0.592786	0.936202	-1.11441	1.20931	1.04859	0.328108	3.35117	0.994439
ukb-ppp-BTN1A1-OID31363	finngen_R10_CD2_BENIGN_BONE_CARTILAGE	Benign neoplasm of bone and articular cartilage || id:finngen_R10_CD2_BENIGN_BONE_CARTILAGE	exposure	Inverse variance weighted	2	-0.0076995	0.158856	0.961343	-0.319058	0.303659	0.99233	0.726833	1.35481	0.994439
ukb-ppp-BTN1A1-OID31363	finngen_R10_CD2_BENIGN_BONE_CARTILAGE_NOS	Benign neoplasm: Bone and articular cartilage, unspecified || id:finngen_R10_CD2_BENIGN_BONE_CARTILAGE_NOS	exposure	Inverse variance weighted	2	-0.478621	0.638779	0.453692	-1.73063	0.773386	0.619637	0.177173	2.16709	0.888911
ukb-ppp-BTN1A1-OID31363	finngen_R10_CD2_BENIGN_BONE_LONG_LOWER	Benign neoplasm: Long bones of lower limb || id:finngen_R10_CD2_BENIGN_BONE_LONG_LOWER	exposure	Inverse variance weighted	2	0.0174556	0.332803	0.95817	-0.634838	0.66975	1.01761	0.530021	1.95375	0.994439
ukb-ppp-BTN1A1-OID31363	finngen_R10_CD2_BENIGN_BONE_LOWER_JAW	Benign neoplasm: Lower jaw bone || id:finngen_R10_CD2_BENIGN_BONE_LOWER_JAW	exposure	Inverse variance weighted	2	0.252482	0.533213	0.635849	-0.792616	1.29758	1.28722	0.452659	3.66043	0.956659
ukb-ppp-BTN1A1-OID31363	finngen_R10_CD2_BENIGN_BONE_SCAPULA_LONG_UPPER	Benign neoplasm: Scapula and long bones of upper limb || id:finngen_R10_CD2_BENIGN_BONE_SCAPULA_LONG_UPPER	exposure	Inverse variance weighted	2	0.74578	0.35386	0.0350695	0.052214	1.43935	2.10809	1.0536	4.21794	0.392452
ukb-ppp-BTN1A1-OID31363	finngen_R10_CD2_BENIGN_BONE_SHORT_LOWER	Benign neoplasm: Short bones of lower limb || id:finngen_R10_CD2_BENIGN_BONE_SHORT_LOWER	exposure	Inverse variance weighted	2	-0.276798	0.34887	0.427538	-0.960584	0.406988	0.758208	0.382669	1.50229	0.879016
ukb-ppp-BTN1A1-OID31363	finngen_R10_CD2_BENIGN_BONE_SHORT_UPPER	Benign neoplasm: Short bones of upper limb || id:finngen_R10_CD2_BENIGN_BONE_SHORT_UPPER	exposure	Inverse variance weighted	2	-0.449804	0.28493	0.114417	-1.00827	0.10866	0.637753	0.36485	1.11478	0.610141
ukb-ppp-BTN1A1-OID31363	finngen_R10_CD2_BENIGN_BONE_SKULL_FACE	Benign neoplasm: Bones of skull and face || id:finngen_R10_CD2_BENIGN_BONE_SKULL_FACE	exposure	Inverse variance weighted	2	0.628369	0.364725	0.084915	-0.0864933	1.34323	1.87455	0.917142	3.8314	0.563298
ukb-ppp-BTN1A1-OID31363	finngen_R10_CD2_BENIGN_BRAIN_CNS	Benign neoplasm of brain and other parts of central nervous system || id:finngen_R10_CD2_BENIGN_BRAIN_CNS	exposure	Inverse variance weighted	2	0.340603	0.136363	0.0124981	0.0733306	0.607875	1.4058	1.07609	1.83653	0.212984
ukb-ppp-BTN1A1-OID31363	finngen_R10_CD2_BENIGN_BRAIN_INFRATENT	Benign neoplasm: Brain, infratentorial || id:finngen_R10_CD2_BENIGN_BRAIN_INFRATENT	exposure	Inverse variance weighted	2	0.776318	0.473936	0.101417	-0.152596	1.70523	2.17346	0.858476	5.50266	0.593914
ukb-ppp-BTN1A1-OID31363	finngen_R10_CD2_BENIGN_BRAIN_NOS	Benign neoplasm: Brain, unspecified || id:finngen_R10_CD2_BENIGN_BRAIN_NOS	exposure	Inverse variance weighted	2	0.225862	0.453631	0.618555	-0.663254	1.11498	1.2534	0.515172	3.0495	0.948093
ukb-ppp-BTN1A1-OID31363	finngen_R10_CD2_BENIGN_BRAIN_SUPRATENT	Benign neoplasm: Brain, supratentorial || id:finngen_R10_CD2_BENIGN_BRAIN_SUPRATENT	exposure	Inverse variance weighted	2	0.11009	0.274978	0.688891	-0.428866	0.649047	1.11638	0.651247	1.91372	0.975165
ukb-ppp-BTN1A1-OID31363	finngen_R10_CD2_BENIGN_BREAST	Benign neoplasm of breast || id:finngen_R10_CD2_BENIGN_BREAST	exposure	Inverse variance weighted	2	-0.0030131	0.0974751	0.97534	-0.194064	0.188038	0.996991	0.823605	1.20688	0.994439
ukb-ppp-BTN1A1-OID31363	finngen_R10_CD2_BENIGN_BRONCHUS_LUNG	Benign neoplasm: Bronchus and lung || id:finngen_R10_CD2_BENIGN_BRONCHUS_LUNG	exposure	Inverse variance weighted	2	-0.246146	0.331746	0.458105	-0.896369	0.404077	0.781808	0.408049	1.49792	0.891196
ukb-ppp-BTN1A1-OID31363	finngen_R10_CD2_BENIGN_CAECUM	Benign neoplasm: Caecum || id:finngen_R10_CD2_BENIGN_CAECUM	exposure	Inverse variance weighted	2	0.0864035	0.114746	0.451449	-0.138498	0.311305	1.09025	0.870665	1.36521	0.888768
ukb-ppp-BTN1A1-OID31363	finngen_R10_CD2_BENIGN_CAROTIDBODY	Benign neoplasm: Carotid body || id:finngen_R10_CD2_BENIGN_CAROTIDBODY	exposure	Inverse variance weighted	2	-0.551206	0.684704	0.420803	-1.89323	0.790813	0.576254	0.150585	2.20519	0.877341
ukb-ppp-BTN1A1-OID31363	finngen_R10_CD2_BENIGN_CERVIX_UTERI	Other benign neoplasm of uterus: Cervix uteri || id:finngen_R10_CD2_BENIGN_CERVIX_UTERI	exposure	Inverse variance weighted	2	0.407278	0.46158	0.377584	-0.497419	1.31198	1.50272	0.608098	3.7135	0.854183
ukb-ppp-BTN1A1-OID31363	finngen_R10_CD2_BENIGN_CHOROID	Benign neoplasm: Choroid || id:finngen_R10_CD2_BENIGN_CHOROID	exposure	Inverse variance weighted	2	0.18486	0.155186	0.233569	-0.119304	0.489023	1.20305	0.887538	1.63072	0.771899
ukb-ppp-BTN1A1-OID31363	finngen_R10_CD2_BENIGN_CILIARY	Benign neoplasm: Ciliary body || id:finngen_R10_CD2_BENIGN_CILIARY	exposure	Inverse variance weighted	2	-0.0255796	0.684446	0.970188	-1.36709	1.31593	0.974745	0.254846	3.72823	0.994439
ukb-ppp-BTN1A1-OID31363	finngen_R10_CD2_BENIGN_CNS_NOS	Benign neoplasm: Central nervous system, other parts/unspecified || id:finngen_R10_CD2_BENIGN_CNS_NOS	exposure	Inverse variance weighted	2	-0.0234078	0.588447	0.968269	-1.17676	1.12995	0.976864	0.308274	3.0955	0.994439
ukb-ppp-BTN1A1-OID31363	finngen_R10_CD2_BENIGN_COLON	Benign neoplasm: Colon || id:finngen_R10_CD2_BENIGN_COLON	exposure	Inverse variance weighted	2	-0.0440337	0.0461195	0.339692	-0.134428	0.0463606	0.956922	0.874216	1.04745	0.8339
ukb-ppp-BTN1A1-OID31363	finngen_R10_CD2_BENIGN_COLON_NOS	Benign neoplasm: Colon, unspecified || id:finngen_R10_CD2_BENIGN_COLON_NOS	exposure	Inverse variance weighted	2	-0.0926881	0.0697588	0.183949	-0.229415	0.0440392	0.911478	0.794998	1.04502	0.72038
ukb-ppp-BTN1A1-OID31363	finngen_R10_CD2_BENIGN_COLORECANI	Benign neoplasm of colon, rectum, anus and anal canal || id:finngen_R10_CD2_BENIGN_COLORECANI	exposure	Inverse variance weighted	2	-0.0488519	0.041855	0.243141	-0.130888	0.0331838	0.952322	0.877316	1.03374	0.773832
ukb-ppp-BTN1A1-OID31363	finngen_R10_CD2_BENIGN_CONJUNCTIVA	Benign neoplasm: Conjunctiva || id:finngen_R10_CD2_BENIGN_CONJUNCTIVA	exposure	Inverse variance weighted	2	-0.221016	0.196337	0.260294	-0.605836	0.163804	0.801704	0.545618	1.17798	0.793747
ukb-ppp-BTN1A1-OID31363	finngen_R10_CD2_BENIGN_CONNECTIVE_SOFT	Other benign neoplasms of connective and other soft tissue || id:finngen_R10_CD2_BENIGN_CONNECTIVE_SOFT	exposure	Inverse variance weighted	2	0.00430095	0.163542	0.979019	-0.316241	0.324843	1.00431	0.728884	1.38381	0.99515
ukb-ppp-BTN1A1-OID31363	finngen_R10_CD2_BENIGN_CONNSOFT_ABD	Benign neoplasm: Connective and other soft tissue of abdomen || id:finngen_R10_CD2_BENIGN_CONNSOFT_ABD	exposure	Inverse variance weighted	2	0.0582578	0.672578	0.930975	-1.25999	1.37651	1.05999	0.283655	3.96106	0.994439
ukb-ppp-BTN1A1-OID31363	finngen_R10_CD2_BENIGN_CONNSOFT_PELVIS	Benign neoplasm: Connective and other soft tissue of pelvis || id:finngen_R10_CD2_BENIGN_CONNSOFT_PELVIS	exposure	Inverse variance weighted	2	0.675928	0.750691	0.367903	-0.795426	2.14728	1.96586	0.451389	8.56155	0.850658
ukb-ppp-BTN1A1-OID31363	finngen_R10_CD2_BENIGN_CONNSOFT_THX	Benign neoplasm: Connective and other soft tissue of thorax || id:finngen_R10_CD2_BENIGN_CONNSOFT_THX	exposure	Inverse variance weighted	2	-0.860567	1.34159	0.521227	-3.49007	1.76894	0.422922	0.0304986	5.86464	0.921882
ukb-ppp-BTN1A1-OID31363	finngen_R10_CD2_BENIGN_CONNSOFT_TRUNK	Benign neoplasm: Connective and other soft tissue of trunk, unspecified || id:finngen_R10_CD2_BENIGN_CONNSOFT_TRUNK	exposure	Inverse variance weighted	2	-0.620991	0.722426	0.390014	-2.03694	0.794963	0.537412	0.130427	2.21436	0.864531
ukb-ppp-BTN1A1-OID31363	finngen_R10_CD2_BENIGN_CONNSOFT_UPPERLIMB	Benign neoplasm: Connective and other soft tissue of upper limb, including shoulder || id:finngen_R10_CD2_BENIGN_CONNSOFT_UPPERLIMB	exposure	Inverse variance weighted	2	-0.0451083	0.255643	0.85994	-0.546168	0.455951	0.955894	0.579165	1.57767	0.994439
ukb-ppp-BTN1A1-OID31363	finngen_R10_CD2_BENIGN_CORPUS_UTERI	Other benign neoplasm of uterus: Corpus uteri || id:finngen_R10_CD2_BENIGN_CORPUS_UTERI	exposure	Inverse variance weighted	2	-0.032662	0.430429	0.939513	-0.876303	0.810979	0.967866	0.416319	2.25011	0.994439
ukb-ppp-BTN1A1-OID31363	finngen_R10_CD2_BENIGN_CRANIAL_NERVE	Benign neoplasm: Cranial nerves || id:finngen_R10_CD2_BENIGN_CRANIAL_NERVE	exposure	Inverse variance weighted	2	0.291299	0.215879	0.17722	-0.131823	0.714422	1.33817	0.876496	2.04301	0.715537
ukb-ppp-BTN1A1-OID31363	finngen_R10_CD2_BENIGN_DESCENDING_COLON	Benign neoplasm: Descending colon || id:finngen_R10_CD2_BENIGN_DESCENDING_COLON	exposure	Inverse variance weighted	2	0.0584721	0.14466	0.686063	-0.225061	0.342006	1.06022	0.798467	1.40777	0.975165
ukb-ppp-BTN1A1-OID31363	finngen_R10_CD2_BENIGN_DIGESTIVE_NOS	Benign neoplasm: Ill-defined sites within the digestive system || id:finngen_R10_CD2_BENIGN_DIGESTIVE_NOS	exposure	Inverse variance weighted	2	0.0954495	1.00472	0.924314	-1.8738	2.0647	1.10015	0.15354	7.8829	0.994439
ukb-ppp-BTN1A1-OID31363	finngen_R10_CD2_BENIGN_DUODENUM	Benign neoplasm: Duodenum || id:finngen_R10_CD2_BENIGN_DUODENUM	exposure	Inverse variance weighted	2	0.263476	0.230121	0.252234	-0.187563	0.714514	1.30145	0.828977	2.04319	0.781355
ukb-ppp-BTN1A1-OID31363	finngen_R10_CD2_BENIGN_EAR_NASAL_SINUS	Benign neoplasm: Middle ear, nasal cavity and accessory sinuses || id:finngen_R10_CD2_BENIGN_EAR_NASAL_SINUS	exposure	Inverse variance weighted	2	0.00664682	0.17554	0.969795	-0.337412	0.350706	1.00667	0.713614	1.42007	0.994439
ukb-ppp-BTN1A1-OID31363	finngen_R10_CD2_BENIGN_EAR_RESP	Benign neoplasm of middle ear and respiratory system || id:finngen_R10_CD2_BENIGN_EAR_RESP	exposure	Inverse variance weighted	2	0.00334688	0.12047	0.977836	-0.232775	0.239469	1.00335	0.792332	1.27057	0.994439
ukb-ppp-BTN1A1-OID31363	finngen_R10_CD2_BENIGN_ENDOCRINE_NOS	Benign neoplasm: Endocrine gland, other/unspecified || id:finngen_R10_CD2_BENIGN_ENDOCRINE_NOS	exposure	Inverse variance weighted	2	-0.168335	0.59388	0.776832	-1.33234	0.99567	0.84507	0.263859	2.70654	0.991098
ukb-ppp-BTN1A1-OID31363	finngen_R10_CD2_BENIGN_ENDOCRINE_OTH	Benign neoplasm of other and unspecified endocrine glands || id:finngen_R10_CD2_BENIGN_ENDOCRINE_OTH	exposure	Inverse variance weighted	2	-0.203923	0.0970094	0.0355451	-0.394061	-0.0137844	0.815525	0.674313	0.98631	0.395933
ukb-ppp-BTN1A1-OID31363	finngen_R10_CD2_BENIGN_ENDOCRINE_PANCREAS	Benign neoplasm: Endocrine pancreas || id:finngen_R10_CD2_BENIGN_ENDOCRINE_PANCREAS	exposure	Inverse variance weighted	2	0.762597	0.484044	0.115148	-0.186128	1.71132	2.14384	0.830167	5.53628	0.610141
ukb-ppp-BTN1A1-OID31363	finngen_R10_CD2_BENIGN_EPIDIDYMIS	Benign neoplasm: Epididymis || id:finngen_R10_CD2_BENIGN_EPIDIDYMIS	exposure	Inverse variance weighted	2	1.13577	0.648958	0.0800931	-0.136186	2.40773	3.11358	0.87268	11.1087	0.553144
ukb-ppp-BTN1A1-OID31363	finngen_R10_CD2_BENIGN_EXTRAHEPATIC_BILE	Benign neoplasm: Extrahepatic bile ducts || id:finngen_R10_CD2_BENIGN_EXTRAHEPATIC_BILE	exposure	Inverse variance weighted	2	0.597221	0.691275	0.38762	-0.757679	1.95212	1.81706	0.468753	7.04361	0.863582
ukb-ppp-BTN1A1-OID31363	finngen_R10_CD2_BENIGN_EYE	Benign neoplasm of eye and adnexa || id:finngen_R10_CD2_BENIGN_EYE	exposure	Inverse variance weighted	2	-0.0263694	0.111994	0.813856	-0.245877	0.193138	0.973975	0.782019	1.21305	0.991098
ukb-ppp-BTN1A1-OID31363	finngen_R10_CD2_BENIGN_FEMALE_GEN_NOS	Benign neoplasm: Female genital organ, unspecified || id:finngen_R10_CD2_BENIGN_FEMALE_GEN_NOS	exposure	Inverse variance weighted	2	-1.05713	0.947024	0.264309	-2.9133	0.799037	0.347452	0.0542964	2.2234	0.799455
ukb-ppp-BTN1A1-OID31363	finngen_R10_CD2_BENIGN_FEMALE_GEN_OTH	Benign neoplasm of other and unspecified female genital organs || id:finngen_R10_CD2_BENIGN_FEMALE_GEN_OTH	exposure	Inverse variance weighted	2	-0.0444778	0.168684	0.79203	-0.375098	0.286142	0.956497	0.687222	1.33128	0.991098
ukb-ppp-BTN1A1-OID31363	finngen_R10_CD2_BENIGN_FLOOROFMOUTH	Benign neoplasm: Floor of mouth || id:finngen_R10_CD2_BENIGN_FLOOROFMOUTH	exposure	Inverse variance weighted	2	0.895285	0.658189	0.173759	-0.394765	2.18534	2.44803	0.673838	8.89363	0.712204
ukb-ppp-BTN1A1-OID31363	finngen_R10_CD2_BENIGN_HEAMANGIOMA_LYMPHANGIOMA	Haemangioma and lymphangioma, any site || id:finngen_R10_CD2_BENIGN_HEAMANGIOMA_LYMPHANGIOMA	exposure	Inverse variance weighted	2	0.0249999	0.114991	0.827891	-0.200382	0.250382	1.02531	0.818418	1.28452	0.991098
ukb-ppp-BTN1A1-OID31363	finngen_R10_CD2_BENIGN_HEART	Benign neoplasm: Heart || id:finngen_R10_CD2_BENIGN_HEART	exposure	Inverse variance weighted	2	-0.442769	0.64379	0.491607	-1.7046	0.819059	0.642255	0.181846	2.26836	0.908454
ukb-ppp-BTN1A1-OID31363	finngen_R10_CD2_BENIGN_HEMANGIOMA	Haemangioma, any site || id:finngen_R10_CD2_BENIGN_HEMANGIOMA	exposure	Inverse variance weighted	2	0.00850612	0.119581	0.943292	-0.225873	0.242885	1.00854	0.79782	1.27492	0.994439
ukb-ppp-BTN1A1-OID31363	finngen_R10_CD2_BENIGN_HYPOPHARYNX	Benign neoplasm: Hypopharynx || id:finngen_R10_CD2_BENIGN_HYPOPHARYNX	exposure	Inverse variance weighted	2	-0.167168	0.823256	0.83909	-1.78075	1.44641	0.846057	0.168512	4.24785	0.991098
ukb-ppp-BTN1A1-OID31363	finngen_R10_CD2_BENIGN_INTRATHORACIC	Benign neoplasm of other and unspecified intrathoracic organs || id:finngen_R10_CD2_BENIGN_INTRATHORACIC	exposure	Inverse variance weighted	2	-0.392004	0.649737	0.546291	-1.66549	0.88148	0.675701	0.189098	2.41447	0.935499
ukb-ppp-BTN1A1-OID31363	finngen_R10_CD2_BENIGN_INTRATHORACIC_NOS	Benign neoplasm: Other specified/unspecified intrathoracic organs (+ respiratory system NOS of Icd-9) || id:finngen_R10_CD2_BENIGN_INTRATHORACIC_NOS	exposure	Inverse variance weighted	2	-1.13272	0.678017	0.0947936	-2.46163	0.196194	0.322156	0.0852957	1.21676	0.586307
ukb-ppp-BTN1A1-OID31363	finngen_R10_CD2_BENIGN_KIDNEY	Benign neoplasm: Kidney || id:finngen_R10_CD2_BENIGN_KIDNEY	exposure	Inverse variance weighted	2	0.0236535	0.304246	0.938031	-0.572668	0.619975	1.02394	0.564019	1.85888	0.994439
ukb-ppp-BTN1A1-OID31363	finngen_R10_CD2_BENIGN_LARYNX	Benign neoplasm: Larynx || id:finngen_R10_CD2_BENIGN_LARYNX	exposure	Inverse variance weighted	2	0.0621652	0.267862	0.816476	-0.462844	0.587175	1.06414	0.629491	1.7989	0.991098
ukb-ppp-BTN1A1-OID31363	finngen_R10_CD2_BENIGN_LEIOMYOMA_UTERI	Leiomyoma of uterus || id:finngen_R10_CD2_BENIGN_LEIOMYOMA_UTERI	exposure	Inverse variance weighted	2	0.00311263	0.0363656	0.93179	-0.068164	0.0743893	1.00312	0.934107	1.07723	0.994439
ukb-ppp-BTN1A1-OID31363	finngen_R10_CD2_BENIGN_LIP	Benign neoplasm: Lip || id:finngen_R10_CD2_BENIGN_LIP	exposure	Inverse variance weighted	2	0.280044	0.238455	0.24023	-0.187327	0.747414	1.32319	0.829172	2.11153	0.773206
ukb-ppp-BTN1A1-OID31363	finngen_R10_CD2_BENIGN_LIPO_INTRATHO	Benign lipomatous neoplasm of of intra-abdominal organs || id:finngen_R10_CD2_BENIGN_LIPO_INTRATHO	exposure	Inverse variance weighted	2	0.393622	0.679127	0.562185	-0.937468	1.72471	1.48234	0.391618	5.6109	0.937536
ukb-ppp-BTN1A1-OID31363	finngen_R10_CD2_BENIGN_LIPO_NOS	Benign lipomatous neoplasm of other sites/unspecified || id:finngen_R10_CD2_BENIGN_LIPO_NOS	exposure	Inverse variance weighted	2	-0.0463426	0.139335	0.739438	-0.31944	0.226755	0.954715	0.726556	1.25452	0.991098
ukb-ppp-BTN1A1-OID31363	finngen_R10_CD2_BENIGN_LIPO_SKIN_HEADFACENECK	Benign lipomatous neoplasm of skin and subcutaneous tissue of head, face and neck || id:finngen_R10_CD2_BENIGN_LIPO_SKIN_HEADFACENECK	exposure	Inverse variance weighted	2	-0.304912	0.136769	0.0257879	-0.572979	-0.0368444	0.737188	0.563843	0.963826	0.324847
ukb-ppp-BTN1A1-OID31363	finngen_R10_CD2_BENIGN_LIPO_SKIN_LIMBS	Benign lipomatous neoplasm of skin and subcutaneous tissue of limbs || id:finngen_R10_CD2_BENIGN_LIPO_SKIN_LIMBS	exposure	Inverse variance weighted	2	0.0383083	0.123527	0.75647	-0.203805	0.280421	1.03905	0.815621	1.32369	0.991098
ukb-ppp-BTN1A1-OID31363	finngen_R10_CD2_BENIGN_LIPO_SKIN_NOS	Benign lipomatous neoplasm of skin and subcutaneous tissue of other and unspecified sites || id:finngen_R10_CD2_BENIGN_LIPO_SKIN_NOS	exposure	Inverse variance weighted	2	-0.290576	0.446673	0.515347	-1.16605	0.584903	0.747833	0.311594	1.79482	0.917784
ukb-ppp-BTN1A1-OID31363	finngen_R10_CD2_BENIGN_LIPO_SKIN_TRUNK	Benign lipomatous neoplasm of skin and subcutaneous tissue of trunk || id:finngen_R10_CD2_BENIGN_LIPO_SKIN_TRUNK	exposure	Inverse variance weighted	2	-0.0883535	0.0939085	0.346784	-0.272414	0.0957072	0.915437	0.761539	1.10044	0.837055
ukb-ppp-BTN1A1-OID31363	finngen_R10_CD2_BENIGN_LIPOMATOUS	Benign lipomatous neoplasm || id:finngen_R10_CD2_BENIGN_LIPOMATOUS	exposure	Inverse variance weighted	2	-0.103716	0.0597665	0.0826779	-0.220859	0.0134263	0.901481	0.80183	1.01352	0.559068
ukb-ppp-BTN1A1-OID31363	finngen_R10_CD2_BENIGN_LIVE_BILE	Benign neoplasm: Liver/bile ducts || id:finngen_R10_CD2_BENIGN_LIVE_BILE	exposure	Inverse variance weighted	2	-0.0931589	0.311484	0.764878	-0.703668	0.51735	0.911049	0.494767	1.67758	0.991098
ukb-ppp-BTN1A1-OID31363	finngen_R10_CD2_BENIGN_LIVER	Benign neoplasm: Liver || id:finngen_R10_CD2_BENIGN_LIVER	exposure	Inverse variance weighted	2	-0.166137	0.282032	0.555814	-0.718919	0.386646	0.846931	0.487279	1.47203	0.936744
ukb-ppp-BTN1A1-OID31363	finngen_R10_CD2_BENIGN_LYMPHANGIOMA	Lymphangioma, anys site || id:finngen_R10_CD2_BENIGN_LYMPHANGIOMA	exposure	Inverse variance weighted	2	0.337115	0.399915	0.399247	-0.446718	1.12095	1.4009	0.639724	3.06776	0.867996
ukb-ppp-BTN1A1-OID31363	finngen_R10_CD2_BENIGN_LYMPHNODES	Benign neoplasm: Lymph nodes || id:finngen_R10_CD2_BENIGN_LYMPHNODES	exposure	Inverse variance weighted	2	0.0974058	0.667706	0.884015	-1.2113	1.40611	1.10231	0.29781	4.08005	0.994439
ukb-ppp-BTN1A1-OID31363	finngen_R10_CD2_BENIGN_MALE_GEN	Benign neoplasm of male genital organs || id:finngen_R10_CD2_BENIGN_MALE_GEN	exposure	Inverse variance weighted	2	0.295271	0.250015	0.237597	-0.194758	0.785301	1.34349	0.823034	2.19307	0.773206
ukb-ppp-BTN1A1-OID31363	finngen_R10_CD2_BENIGN_MEDIASTINUM	Benign neoplasm: Mediastinum || id:finngen_R10_CD2_BENIGN_MEDIASTINUM	exposure	Inverse variance weighted	2	0.00156512	1.66119	0.999248	-3.25436	3.25749	1.00157	0.0386055	25.9842	0.999839
ukb-ppp-BTN1A1-OID31363	finngen_R10_CD2_BENIGN_MELANOCYTIC	Melanocytic naevi || id:finngen_R10_CD2_BENIGN_MELANOCYTIC	exposure	Inverse variance weighted	2	-0.0039523	0.0602471	0.947695	-0.122037	0.114132	0.996055	0.885116	1.1209	0.994439
ukb-ppp-BTN1A1-OID31363	finngen_R10_CD2_BENIGN_MELANOCYTIC_EAR	Melanocytic naevi of ear and external auricular canal || id:finngen_R10_CD2_BENIGN_MELANOCYTIC_EAR	exposure	Inverse variance weighted	2	-0.601559	0.472173	0.202655	-1.52702	0.323899	0.547957	0.217182	1.38251	0.737652
ukb-ppp-BTN1A1-OID31363	finngen_R10_CD2_BENIGN_MELANOCYTIC_EYELID	Melanocytic naevi of eyelid, including canthus || id:finngen_R10_CD2_BENIGN_MELANOCYTIC_EYELID	exposure	Inverse variance weighted	2	-0.376234	0.373412	0.313667	-1.10812	0.355653	0.686442	0.330179	1.42711	0.829262
ukb-ppp-BTN1A1-OID31363	finngen_R10_CD2_BENIGN_MELANOCYTIC_FACE	Melanocytic naevi of other and unspecified parts of face || id:finngen_R10_CD2_BENIGN_MELANOCYTIC_FACE	exposure	Inverse variance weighted	2	0.102069	0.14335	0.476451	-0.178898	0.383035	1.10746	0.836191	1.46673	0.900504
ukb-ppp-BTN1A1-OID31363	finngen_R10_CD2_BENIGN_MELANOCYTIC_LIP	Melanocytic naevi of lip || id:finngen_R10_CD2_BENIGN_MELANOCYTIC_LIP	exposure	Inverse variance weighted	2	-0.340711	0.374554	0.36301	-1.07484	0.393415	0.711265	0.341353	1.48203	0.84723
ukb-ppp-BTN1A1-OID31363	finngen_R10_CD2_BENIGN_MELANOCYTIC_LOWERLIMB	Melanocytic naevi of lower limb, including hip || id:finngen_R10_CD2_BENIGN_MELANOCYTIC_LOWERLIMB	exposure	Inverse variance weighted	2	-0.0759698	0.239309	0.750898	-0.545015	0.393075	0.926844	0.579833	1.48153	0.991098
ukb-ppp-BTN1A1-OID31363	finngen_R10_CD2_BENIGN_MELANOCYTIC_NOS	Melanocytic naevi, other sites/unspecified || id:finngen_R10_CD2_BENIGN_MELANOCYTIC_NOS	exposure	Inverse variance weighted	2	-0.0211981	0.196635	0.914151	-0.406602	0.364206	0.979025	0.665909	1.43937	0.994439
ukb-ppp-BTN1A1-OID31363	finngen_R10_CD2_BENIGN_MELANOCYTIC_SCALPNECK	Melanocytic naevi of scalp and neck || id:finngen_R10_CD2_BENIGN_MELANOCYTIC_SCALPNECK	exposure	Inverse variance weighted	2	-0.275034	0.228691	0.229114	-0.723267	0.1732	0.759547	0.485164	1.1891	0.769268
ukb-ppp-BTN1A1-OID31363	finngen_R10_CD2_BENIGN_MELANOCYTIC_TRUNK	Melanocytic naevi of trunk || id:finngen_R10_CD2_BENIGN_MELANOCYTIC_TRUNK	exposure	Inverse variance weighted	2	-0.0979857	0.099118	0.32287	-0.292257	0.0962855	0.906662	0.746577	1.10107	0.831968
ukb-ppp-BTN1A1-OID31363	finngen_R10_CD2_BENIGN_MELANOCYTIC_UPPERLIMB	Melanocytic naevi of upper limb, including shoulder || id:finngen_R10_CD2_BENIGN_MELANOCYTIC_UPPERLIMB	exposure	Inverse variance weighted	2	0.367982	0.235521	0.118191	-0.0936401	0.829604	1.44482	0.91061	2.29241	0.618188
ukb-ppp-BTN1A1-OID31363	finngen_R10_CD2_BENIGN_MENINGES	Benign neoplasm of meninges || id:finngen_R10_CD2_BENIGN_MENINGES	exposure	Inverse variance weighted	2	0.126626	0.151793	0.404169	-0.170889	0.424141	1.13499	0.842915	1.52828	0.869247
ukb-ppp-BTN1A1-OID31363	finngen_R10_CD2_BENIGN_MENINGES_CEREBRAL	Benign neoplasm: Cerebral meninges || id:finngen_R10_CD2_BENIGN_MENINGES_CEREBRAL	exposure	Inverse variance weighted	2	0.149362	0.179767	0.406049	-0.202981	0.501706	1.16109	0.816294	1.65154	0.869247
ukb-ppp-BTN1A1-OID31363	finngen_R10_CD2_BENIGN_MENINGES_NOS	Beningn neoplasm: Meninges, unspecified || id:finngen_R10_CD2_BENIGN_MENINGES_NOS	exposure	Inverse variance weighted	2	0.0565352	0.285457	0.843005	-0.50296	0.616031	1.05816	0.604738	1.85156	0.991181
ukb-ppp-BTN1A1-OID31363	finngen_R10_CD2_BENIGN_MENINGES_SPINAL	Benign neoplasm: Spinal meninges || id:finngen_R10_CD2_BENIGN_MENINGES_SPINAL	exposure	Inverse variance weighted	2	0.106311	0.367363	0.772284	-0.613721	0.826342	1.11217	0.541333	2.28495	0.991098
ukb-ppp-BTN1A1-OID31363	finngen_R10_CD2_BENIGN_MOUTH_NOS	Benign neoplasm: Other and unspecified parts of mouth || id:finngen_R10_CD2_BENIGN_MOUTH_NOS	exposure	Inverse variance weighted	2	0.0473625	0.188026	0.801124	-0.321169	0.415894	1.0485	0.725301	1.51573	0.991098
ukb-ppp-BTN1A1-OID31363	finngen_R10_CD2_BENIGN_MOUTH_PHARYNX	Benign neoplasm of mouth and pharynx || id:finngen_R10_CD2_BENIGN_MOUTH_PHARYNX	exposure	Inverse variance weighted	2	0.0450726	0.207739	0.828234	-0.362096	0.452242	1.0461	0.696215	1.57183	0.991098
ukb-ppp-BTN1A1-OID31363	finngen_R10_CD2_BENIGN_NASOPHARYNX	Benign neoplasm: Nasopharynx || id:finngen_R10_CD2_BENIGN_NASOPHARYNX	exposure	Inverse variance weighted	2	-0.188274	0.387347	0.626924	-0.947474	0.570926	0.828387	0.387719	1.7699	0.951493
ukb-ppp-BTN1A1-OID31363	finngen_R10_CD2_BENIGN_NOS	Benign neoplasm: Other/unspecified site || id:finngen_R10_CD2_BENIGN_NOS	exposure	Inverse variance weighted	2	0.297269	0.425087	0.484356	-0.535901	1.13044	1.34618	0.585142	3.09702	0.906697
ukb-ppp-BTN1A1-OID31363	finngen_R10_CD2_BENIGN_OESOPHAGUS	Benign neoplasm: Oesophagus || id:finngen_R10_CD2_BENIGN_OESOPHAGUS	exposure	Inverse variance weighted	2	-0.149224	0.327181	0.648325	-0.790499	0.492051	0.861376	0.453618	1.63567	0.964941
ukb-ppp-BTN1A1-OID31363	finngen_R10_CD2_BENIGN_ORBIT_NOS	Benign neoplasm: Orbit, unspecified || id:finngen_R10_CD2_BENIGN_ORBIT_NOS	exposure	Inverse variance weighted	2	0.14545	0.46087	0.752306	-0.757855	1.04876	1.15656	0.468671	2.8541	0.991098
ukb-ppp-BTN1A1-OID31363	finngen_R10_CD2_BENIGN_OROPHA_OTHER	Benign neoplasm: Other parts of oropharynx || id:finngen_R10_CD2_BENIGN_OROPHA_OTHER	exposure	Inverse variance weighted	2	-0.0735172	0.382048	0.847406	-0.822332	0.675298	0.92912	0.439406	1.96462	0.991181
ukb-ppp-BTN1A1-OID31363	finngen_R10_CD2_BENIGN_OTHER_NOS	Benign neoplasm of other and unspecified sites || id:finngen_R10_CD2_BENIGN_OTHER_NOS	exposure	Inverse variance weighted	2	0.0375353	0.325144	0.908095	-0.599747	0.674817	1.03825	0.548951	1.96367	0.994439
ukb-ppp-BTN1A1-OID31363	finngen_R10_CD2_BENIGN_OTHERDIGESTIVE	Benign neoplasm of other and ill-defined parts of digestive system || id:finngen_R10_CD2_BENIGN_OTHERDIGESTIVE	exposure	Inverse variance weighted	2	0.0149101	0.146059	0.918691	-0.271365	0.301185	1.01502	0.762339	1.35146	0.994439
ukb-ppp-BTN1A1-OID31363	finngen_R10_CD2_BENIGN_OVARY	Benign neoplasm of ovary || id:finngen_R10_CD2_BENIGN_OVARY	exposure	Inverse variance weighted	2	-0.058234	0.0949946	0.53986	-0.244423	0.127955	0.943429	0.783156	1.1365	0.932243
ukb-ppp-BTN1A1-OID31363	finngen_R10_CD2_BENIGN_PANCREAS	Benign neoplasm: Pancreas || id:finngen_R10_CD2_BENIGN_PANCREAS	exposure	Inverse variance weighted	2	-0.0982583	0.241974	0.684691	-0.572527	0.37601	0.906415	0.564098	1.45646	0.975165
ukb-ppp-BTN1A1-OID31363	finngen_R10_CD2_BENIGN_PARATHYROID	Benign neoplasm: Parathyroid gland || id:finngen_R10_CD2_BENIGN_PARATHYROID	exposure	Inverse variance weighted	2	-0.193743	0.355484	0.585745	-0.890493	0.503006	0.823869	0.410453	1.65368	0.948093
ukb-ppp-BTN1A1-OID31363	finngen_R10_CD2_BENIGN_PAROTID	Benign neoplasm: Parotid gland || id:finngen_R10_CD2_BENIGN_PAROTID	exposure	Inverse variance weighted	2	-0.0162118	0.196453	0.934231	-0.401259	0.368835	0.983919	0.669477	1.44605	0.994439
ukb-ppp-BTN1A1-OID31363	finngen_R10_CD2_BENIGN_PELVIC_BONES_SACRUM_COCCYX	Benign neoplasm: Pelvic bones, sacrum and coccyx || id:finngen_R10_CD2_BENIGN_PELVIC_BONES_SACRUM_COCCYX	exposure	Inverse variance weighted	2	0.0325301	0.611878	0.957601	-1.16675	1.23181	1.03306	0.311377	3.42743	0.994439
ukb-ppp-BTN1A1-OID31363	finngen_R10_CD2_BENIGN_PENIS	Benign neoplasm: Penis || id:finngen_R10_CD2_BENIGN_PENIS	exposure	Inverse variance weighted	2	0.183912	0.819458	0.822421	-1.42222	1.79005	1.20191	0.241177	5.98975	0.991098
ukb-ppp-BTN1A1-OID31363	finngen_R10_CD2_BENIGN_PERIPH_AUTO_NEURO	Benign neoplasm: Peripheral nerves and autonomic nervous system || id:finngen_R10_CD2_BENIGN_PERIPH_AUTO_NEURO	exposure	Inverse variance weighted	2	-0.300609	0.289814	0.299621	-0.868644	0.267427	0.740368	0.41952	1.3066	0.807852
ukb-ppp-BTN1A1-OID31363	finngen_R10_CD2_BENIGN_PHARYNX_NOS	Benign neoplasm: Pharynx, unspecified || id:finngen_R10_CD2_BENIGN_PHARYNX_NOS	exposure	Inverse variance weighted	2	0.123181	0.421492	0.770096	-0.702943	0.949304	1.13109	0.495126	2.58391	0.991098
ukb-ppp-BTN1A1-OID31363	finngen_R10_CD2_BENIGN_PINEAL	Benign neoplasm: Pineal gland || id:finngen_R10_CD2_BENIGN_PINEAL	exposure	Inverse variance weighted	2	0.308744	0.830588	0.710103	-1.31921	1.9367	1.36171	0.267347	6.9358	0.982309
ukb-ppp-BTN1A1-OID31363	finngen_R10_CD2_BENIGN_PITUITARY_CRANIPHAR	Benign neoplasm: Pituitary gland, craniopharyngeal duct || id:finngen_R10_CD2_BENIGN_PITUITARY_CRANIPHAR	exposure	Inverse variance weighted	2	-0.129807	0.154096	0.399575	-0.431835	0.17222	0.878265	0.649317	1.18794	0.867996
ukb-ppp-BTN1A1-OID31363	finngen_R10_CD2_BENIGN_PROSTATE	Benign neoplasm: Prostate || id:finngen_R10_CD2_BENIGN_PROSTATE	exposure	Inverse variance weighted	2	0.116023	0.450371	0.796703	-0.766704	0.99875	1.12302	0.464542	2.71489	0.991098
ukb-ppp-BTN1A1-OID31363	finngen_R10_CD2_BENIGN_RECTOSIGMOID_JUNC	Benign neoplasm: Rectosigmoid junction || id:finngen_R10_CD2_BENIGN_RECTOSIGMOID_JUNC	exposure	Inverse variance weighted	2	-0.142199	0.240473	0.5543	-0.613525	0.329128	0.867449	0.541439	1.38976	0.936744
ukb-ppp-BTN1A1-OID31363	finngen_R10_CD2_BENIGN_RECTUM	Benign neoplasm: Rectum || id:finngen_R10_CD2_BENIGN_RECTUM	exposure	Inverse variance weighted	2	-0.0532097	0.133723	0.690697	-0.315307	0.208888	0.948181	0.729565	1.23231	0.975165
ukb-ppp-BTN1A1-OID31363	finngen_R10_CD2_BENIGN_RECTUM_ANAL	Benign neoplasm: Rectum, anus and anal canal || id:finngen_R10_CD2_BENIGN_RECTUM_ANAL	exposure	Inverse variance weighted	2	-0.0785289	0.129919	0.545549	-0.333171	0.176113	0.924475	0.716648	1.19257	0.935499
ukb-ppp-BTN1A1-OID31363	finngen_R10_CD2_BENIGN_RESPIRATORY_NOS	Benign neoplasm: Respiratory system, unspecified || id:finngen_R10_CD2_BENIGN_RESPIRATORY_NOS	exposure	Inverse variance weighted	2	-0.196404	1.01949	0.847234	-2.19461	1.8018	0.82168	0.111402	6.06054	0.991181
ukb-ppp-BTN1A1-OID31363	finngen_R10_CD2_BENIGN_RETINA	Benign neoplasm: Retina || id:finngen_R10_CD2_BENIGN_RETINA	exposure	Inverse variance weighted	2	-0.495005	0.505691	0.327645	-1.48616	0.496149	0.609568	0.22624	1.64238	0.833423
ukb-ppp-BTN1A1-OID31363	finngen_R10_CD2_BENIGN_RETROPERITONEUM_PERITONEUM	Benign neoplasm of soft tissue of retroperitoneum and peritoneum || id:finngen_R10_CD2_BENIGN_RETROPERITONEUM_PERITONEUM	exposure	Inverse variance weighted	2	0.628293	0.47948	0.190074	-0.311489	1.56807	1.87441	0.732356	4.7974	0.725321
ukb-ppp-BTN1A1-OID31363	finngen_R10_CD2_BENIGN_RIBS_STERNUM_CLAVICLE	Benign neoplasm: Ribs, sternum and clavicle || id:finngen_R10_CD2_BENIGN_RIBS_STERNUM_CLAVICLE	exposure	Inverse variance weighted	2	-0.0199234	0.71943	0.977907	-1.43001	1.39016	0.980274	0.239307	4.01549	0.994439
ukb-ppp-BTN1A1-OID31363	finngen_R10_CD2_BENIGN_SALIVARY	Benign neoplasm of major salivary glands || id:finngen_R10_CD2_BENIGN_SALIVARY	exposure	Inverse variance weighted	2	-0.0439159	0.199664	0.825911	-0.435257	0.347425	0.957034	0.647098	1.41542	0.991098
ukb-ppp-BTN1A1-OID31363	finngen_R10_CD2_BENIGN_SALIVARY_KNOWN	Benign neoplasm: salivary glands, exclude unknown (D119) || id:finngen_R10_CD2_BENIGN_SALIVARY_KNOWN	exposure	Inverse variance weighted	2	-0.0386518	0.185665	0.835088	-0.402556	0.325252	0.962086	0.668609	1.38438	0.991098
ukb-ppp-BTN1A1-OID31363	finngen_R10_CD2_BENIGN_SALIVARY_NOS	Benign neoplasm: other/unspecified salivary gland || id:finngen_R10_CD2_BENIGN_SALIVARY_NOS	exposure	Inverse variance weighted	2	-0.224217	0.22626	0.321701	-0.667687	0.219253	0.799142	0.512894	1.24515	0.831968
ukb-ppp-BTN1A1-OID31363	finngen_R10_CD2_BENIGN_SCROTUM	Benign neoplasm: Scrotum || id:finngen_R10_CD2_BENIGN_SCROTUM	exposure	Inverse variance weighted	2	0.158217	0.930883	0.865038	-1.66631	1.98275	1.17142	0.188942	7.26268	0.994439
ukb-ppp-BTN1A1-OID31363	finngen_R10_CD2_BENIGN_SIGMOID_COLON	Benign neoplasm: Sigmoid colon || id:finngen_R10_CD2_BENIGN_SIGMOID_COLON	exposure	Inverse variance weighted	2	-0.168383	0.0823181	0.040804	-0.329726	-0.0070395	0.84503	0.719121	0.992985	0.418287
ukb-ppp-BTN1A1-OID31363	finngen_R10_CD2_BENIGN_SKIN	Other benign neoplasms of skin || id:finngen_R10_CD2_BENIGN_SKIN	exposure	Inverse variance weighted	2	-0.0536611	0.0540243	0.320575	-0.159549	0.0522265	0.947753	0.852528	1.05361	0.831968
ukb-ppp-BTN1A1-OID31363	finngen_R10_CD2_BENIGN_SMALL_INTESTINE	Benign neoplasm: Small intestine || id:finngen_R10_CD2_BENIGN_SMALL_INTESTINE	exposure	Inverse variance weighted	2	0.252361	0.184027	0.170274	-0.108332	0.613055	1.28706	0.897329	1.84606	0.705939
ukb-ppp-BTN1A1-OID31363	finngen_R10_CD2_BENIGN_SMALL_INTESTINE_OTH	Benign neoplasm: Other and unspecified parts of small intestine || id:finngen_R10_CD2_BENIGN_SMALL_INTESTINE_OTH	exposure	Inverse variance weighted	2	0.0917843	0.297329	0.757552	-0.49098	0.674548	1.09613	0.612027	1.96315	0.991098
ukb-ppp-BTN1A1-OID31363	finngen_R10_CD2_BENIGN_SPINAL_CORD	Benign neoplasm: Spinal cord || id:finngen_R10_CD2_BENIGN_SPINAL_CORD	exposure	Inverse variance weighted	2	0.0878556	0.363741	0.809142	-0.625076	0.800787	1.09183	0.535221	2.22729	0.991098
ukb-ppp-BTN1A1-OID31363	finngen_R10_CD2_BENIGN_STOMACH	Benign neoplasm: Stomach || id:finngen_R10_CD2_BENIGN_STOMACH	exposure	Inverse variance weighted	2	-0.0170504	0.214248	0.936569	-0.436977	0.402877	0.983094	0.645986	1.49612	0.994439
ukb-ppp-BTN1A1-OID31363	finngen_R10_CD2_BENIGN_TESTIS	Benign neoplasm: Testis || id:finngen_R10_CD2_BENIGN_TESTIS	exposure	Inverse variance weighted	2	-0.0546326	0.540231	0.919449	-1.11349	1.00422	0.946833	0.328412	2.72978	0.994439
ukb-ppp-BTN1A1-OID31363	finngen_R10_CD2_BENIGN_THYMUS	Benign neoplasm: Thymus || id:finngen_R10_CD2_BENIGN_THYMUS	exposure	Inverse variance weighted	2	-0.119143	0.786849	0.879646	-1.66137	1.42308	0.887681	0.189879	4.14989	0.994439
ukb-ppp-BTN1A1-OID31363	finngen_R10_CD2_BENIGN_THYROID	Benign neoplasm of thyroid gland || id:finngen_R10_CD2_BENIGN_THYROID	exposure	Inverse variance weighted	2	-0.152499	0.193271	0.430087	-0.53131	0.226312	0.85856	0.587835	1.25397	0.880672
ukb-ppp-BTN1A1-OID31363	finngen_R10_CD2_BENIGN_TONGUE	Benign neoplasm: Tongue || id:finngen_R10_CD2_BENIGN_TONGUE	exposure	Inverse variance weighted	2	0.108013	0.502249	0.829722	-0.876395	1.09242	1.11406	0.416281	2.98148	0.991098
ukb-ppp-BTN1A1-OID31363	finngen_R10_CD2_BENIGN_TONSIL	Benign neoplasm: Tonsil || id:finngen_R10_CD2_BENIGN_TONSIL	exposure	Inverse variance weighted	2	-0.319146	0.334831	0.34051	-0.975414	0.337121	0.726769	0.377036	1.40091	0.8339
ukb-ppp-BTN1A1-OID31363	finngen_R10_CD2_BENIGN_TRANSVERSE_COLON	Benign neoplasm: Transverse colon || id:finngen_R10_CD2_BENIGN_TRANSVERSE_COLON	exposure	Inverse variance weighted	2	0.00669229	0.116498	0.95419	-0.221644	0.235028	1.00671	0.801201	1.26494	0.994439
ukb-ppp-BTN1A1-OID31363	finngen_R10_CD2_BENIGN_URINARY	Benign neoplasm of urinary organs || id:finngen_R10_CD2_BENIGN_URINARY	exposure	Inverse variance weighted	2	-0.0752421	0.168934	0.656035	-0.406353	0.255869	0.927519	0.666075	1.29158	0.967915
ukb-ppp-BTN1A1-OID31363	finngen_R10_CD2_BENIGN_URINARY_NOS	Benign neoplasm: Urinary organ, other/unspecified || id:finngen_R10_CD2_BENIGN_URINARY_NOS	exposure	Inverse variance weighted	2	-0.334121	0.649412	0.606904	-1.60697	0.938726	0.715967	0.200495	2.55672	0.948093
ukb-ppp-BTN1A1-OID31363	finngen_R10_CD2_BENIGN_UTERINE_TUBES_LIGAMENTS	Benign neoplasm: Uterine tubes and ligaments || id:finngen_R10_CD2_BENIGN_UTERINE_TUBES_LIGAMENTS	exposure	Inverse variance weighted	2	0.119793	0.447252	0.788821	-0.756821	0.996407	1.12726	0.469156	2.70853	0.991098
ukb-ppp-BTN1A1-OID31363	finngen_R10_CD2_BENIGN_UTERUS_NOS	Other benign neoplasm of uterus: Other parts/unspecified || id:finngen_R10_CD2_BENIGN_UTERUS_NOS	exposure	Inverse variance weighted	2	0.196045	0.176333	0.26623	-0.149568	0.541658	1.21658	0.86108	1.71885	0.799455
ukb-ppp-BTN1A1-OID31363	finngen_R10_CD2_BENIGN_UTERUS_OTH	Other benign neoplasms of uterus || id:finngen_R10_CD2_BENIGN_UTERUS_OTH	exposure	Inverse variance weighted	2	0.166212	0.154186	0.281036	-0.135993	0.468416	1.18082	0.872849	1.59746	0.802455
ukb-ppp-BTN1A1-OID31363	finngen_R10_CD2_BENIGN_VAGINA	Benign neoplasm: Vulva || id:finngen_R10_CD2_BENIGN_VAGINA	exposure	Inverse variance weighted	2	-0.525016	0.369508	0.15536	-1.24925	0.199219	0.591546	0.286719	1.22045	0.681097
ukb-ppp-BTN1A1-OID31363	finngen_R10_CD2_BENIGN_VULVA	Benign neoplasm: Vagina || id:finngen_R10_CD2_BENIGN_VULVA	exposure	Inverse variance weighted	2	0.606341	0.313087	0.052788	-0.0073101	1.21999	1.83371	0.992717	3.38716	0.470808
ukb-ppp-BTN1A1-OID31363	finngen_R10_CD2_EYE_NOS_EXALLC	Benign neoplasm: Eye, unspecified (controls excluding all cancers) || id:finngen_R10_CD2_EYE_NOS_EXALLC	exposure	Inverse variance weighted	2	-0.353213	0.92774	0.703408	-2.17158	1.46516	0.702428	0.113997	4.32823	0.979108
ukb-ppp-BTN1A1-OID31363	finngen_R10_CD2_FOLLICULAR_LYMPHOMA_EXALLC	Follicular lymphoma (controls excluding all cancers) || id:finngen_R10_CD2_FOLLICULAR_LYMPHOMA_EXALLC	exposure	Inverse variance weighted	2	0.557589	0.167041	0.00084374	0.230188	0.884989	1.74646	1.25884	2.42296	0.0383027
ukb-ppp-BTN1A1-OID31363	finngen_R10_CD2_HODGKIN_LYMPHOMA_EXALLC	Hodgkin lymphoma (controls excluding all cancers) || id:finngen_R10_CD2_HODGKIN_LYMPHOMA_EXALLC	exposure	Inverse variance weighted	2	0.0679595	0.207088	0.742785	-0.337933	0.473852	1.07032	0.713243	1.60617	0.991098
ukb-ppp-BTN1A1-OID31363	finngen_R10_CD2_IMMUNOPROLIFERATIVE_EXALLC	Malignant immunoproliferative diseases (controls excluding all cancers) || id:finngen_R10_CD2_IMMUNOPROLIFERATIVE_EXALLC	exposure	Inverse variance weighted	2	0.102369	0.655425	0.875886	-1.18226	1.387	1.10779	0.306584	4.00283	0.994439
ukb-ppp-BTN1A1-OID31363	finngen_R10_CD2_INSITU_BLADDER_EXALLC	Carcinoma in situ, bladder (controls excluding all cancers) || id:finngen_R10_CD2_INSITU_BLADDER_EXALLC	exposure	Inverse variance weighted	2	0.0417784	0.230378	0.856095	-0.409762	0.493319	1.04266	0.663808	1.63774	0.994439
ukb-ppp-BTN1A1-OID31363	finngen_R10_CD2_INSITU_BREAST_EXALLC	Carcinoma in situ of breast (controls excluding all cancers) || id:finngen_R10_CD2_INSITU_BREAST_EXALLC	exposure	Inverse variance weighted	2	-0.272518	0.381657	0.475203	-1.02057	0.47553	0.76146	0.360391	1.60887	0.899511
ukb-ppp-BTN1A1-OID31363	finngen_R10_CD2_INSITU_BREAST_INTRADUCTAL_EXALLC	Carcinoma in situ of breast, intraductal (controls excluding all cancers) || id:finngen_R10_CD2_INSITU_BREAST_INTRADUCTAL_EXALLC	exposure	Inverse variance weighted	2	0.00428877	0.153249	0.977674	-0.296079	0.304657	1.0043	0.743729	1.35616	0.994439
ukb-ppp-BTN1A1-OID31363	finngen_R10_CD2_INSITU_BREAST_LOBULAR_EXALLC	Carcinoma in situ of breast, lobular (controls excluding all cancers) || id:finngen_R10_CD2_INSITU_BREAST_LOBULAR_EXALLC	exposure	Inverse variance weighted	2	-0.071005	0.520043	0.891397	-1.09029	0.948279	0.931457	0.336119	2.58126	0.994439
ukb-ppp-BTN1A1-OID31363	finngen_R10_CD2_INSITU_CERVIX_UTERI_EXALLC	Carcinoma in situ of cervix uteri (controls excluding all cancers) || id:finngen_R10_CD2_INSITU_CERVIX_UTERI_EXALLC	exposure	Inverse variance weighted	2	-0.19763	0.121021	0.102465	-0.434832	0.0395716	0.820673	0.647373	1.04037	0.595485
ukb-ppp-BTN1A1-OID31363	finngen_R10_CD2_INSITU_COLON_EXALLC	Carcinoma in situ of colon (controls excluding all cancers) || id:finngen_R10_CD2_INSITU_COLON_EXALLC	exposure	Inverse variance weighted	2	-1.16905	0.780915	0.134387	-2.69964	0.361546	0.310663	0.0672297	1.43555	0.652609
ukb-ppp-BTN1A1-OID31363	finngen_R10_CD2_INSITU_ENDOMETRIUM_EXALLC	Carcinoma in situ of endometrium (controls excluding all cancers) || id:finngen_R10_CD2_INSITU_ENDOMETRIUM_EXALLC	exposure	Inverse variance weighted	2	-0.0317992	0.999759	0.974626	-1.99133	1.92773	0.968701	0.136514	6.87387	0.994439
ukb-ppp-BTN1A1-OID31363	finngen_R10_CD2_INSITU_MELANOMA_EXALLC	Melanoma in situ (controls excluding all cancers) || id:finngen_R10_CD2_INSITU_MELANOMA_EXALLC	exposure	Inverse variance weighted	2	-0.348216	0.192832	0.0709501	-0.726167	0.0297354	0.705946	0.48376	1.03018	0.522037
ukb-ppp-BTN1A1-OID31363	finngen_R10_CD2_INSITU_ORALCAVITY_EXALLC	Carcinoma in situ of lip, oral cavity and pharynx (controls excluding all cancers) || id:finngen_R10_CD2_INSITU_ORALCAVITY_EXALLC	exposure	Inverse variance weighted	2	-0.294259	0.936914	0.753466	-2.13061	1.54209	0.745084	0.118765	4.67436	0.991098
ukb-ppp-BTN1A1-OID31363	finngen_R10_CD2_INSITU_PROSTATE_EXALLC	Carcinoma in situ of prostate (controls excluding all cancers) || id:finngen_R10_CD2_INSITU_PROSTATE_EXALLC	exposure	Inverse variance weighted	2	0.466757	0.517794	0.367357	-0.548118	1.48163	1.59481	0.578036	4.40012	0.850658
ukb-ppp-BTN1A1-OID31363	finngen_R10_CD2_INSITU_RECTUM_EXALLC	Carcinoma in situ of rectum (controls excluding all cancers) || id:finngen_R10_CD2_INSITU_RECTUM_EXALLC	exposure	Inverse variance weighted	2	0.193398	0.67406	0.774177	-1.12776	1.51456	1.21337	0.323758	4.5474	0.991098
ukb-ppp-BTN1A1-OID31363	finngen_R10_CD2_INSITU_SKIN_EXALLC	Carcinoma in situ of skin (controls excluding all cancers) || id:finngen_R10_CD2_INSITU_SKIN_EXALLC	exposure	Inverse variance weighted	2	-0.154205	0.132408	0.244173	-0.413725	0.105315	0.857096	0.661183	1.11106	0.773832
ukb-ppp-BTN1A1-OID31363	finngen_R10_CD2_INSITU_VAGINA_EXALLC	Carcinoma in situ of vagina (controls excluding all cancers) || id:finngen_R10_CD2_INSITU_VAGINA_EXALLC	exposure	Inverse variance weighted	2	-0.737312	0.646399	0.254017	-2.00425	0.529629	0.478398	0.134761	1.6983	0.784061
ukb-ppp-BTN1A1-OID31363	finngen_R10_CD2_INSITU_VULVA_EXALLC	Carcinoma in situ of vulva (controls excluding all cancers) || id:finngen_R10_CD2_INSITU_VULVA_EXALLC	exposure	Inverse variance weighted	2	-0.534237	0.469912	0.255586	-1.45526	0.386791	0.586117	0.233339	1.47225	0.786367
ukb-ppp-BTN1A1-OID31363	finngen_R10_CD2_LEIOMYOMA_ENDOMETRIOSIS_EXALLC	Benign leiomyoma with endometriosis (controls excluding all cancers) || id:finngen_R10_CD2_LEIOMYOMA_ENDOMETRIOSIS_EXALLC	exposure	Inverse variance weighted	2	-0.036209	0.101674	0.721744	-0.23549	0.163072	0.964439	0.790184	1.17712	0.988238
ukb-ppp-BTN1A1-OID31363	finngen_R10_CD2_LEUKAEMIA_NAS_EXALLC	Leukaemia of unspecified cell type (controls excluding all cancers) || id:finngen_R10_CD2_LEUKAEMIA_NAS_EXALLC	exposure	Inverse variance weighted	2	-0.27224	0.641657	0.671364	-1.52989	0.985407	0.761671	0.21656	2.6789	0.975165
ukb-ppp-BTN1A1-OID31363	finngen_R10_CD2_LYMPHOID_LEUKAEMIA_EXALLC	Lymphoid leukaemia (controls excluding all cancers) || id:finngen_R10_CD2_LYMPHOID_LEUKAEMIA_EXALLC	exposure	Inverse variance weighted	2	-0.434497	0.153228	0.00457349	-0.734823	-0.134171	0.64759	0.47959	0.87444	0.120921
ukb-ppp-BTN1A1-OID31363	finngen_R10_CD2_MONOCYTIC_LEUKAEMIA_EXALLC	Monocytic leukaemia (controls excluding all cancers) || id:finngen_R10_CD2_MONOCYTIC_LEUKAEMIA_EXALLC	exposure	Inverse variance weighted	2	-0.687111	0.651333	0.291458	-1.96372	0.589503	0.503027	0.140335	1.80309	0.804734
ukb-ppp-BTN1A1-OID31363	finngen_R10_CD2_MULTIPLE_MYELOMA_PLASMA_CELL_EXALLC	Multiple myeloma and malignant plasma cell neoplasms (controls excluding all cancers) || id:finngen_R10_CD2_MULTIPLE_MYELOMA_PLASMA_CELL_EXALLC	exposure	Inverse variance weighted	2	-0.229131	0.196548	0.243706	-0.614366	0.156104	0.795224	0.540984	1.16895	0.773832
ukb-ppp-BTN1A1-OID31363	finngen_R10_CD2_MYELOID_LEUKAEMIA_EXALLC	Myeloid leukaemia (controls excluding all cancers) || id:finngen_R10_CD2_MYELOID_LEUKAEMIA_EXALLC	exposure	Inverse variance weighted	2	-0.380951	0.399801	0.340666	-1.16456	0.402659	0.683211	0.31206	1.4958	0.8339
ukb-ppp-BTN1A1-OID31363	finngen_R10_CD2_NONFOLLICULAR_LYMPHOMA_EXALLC	Non-follicular lymphoma (controls excluding all cancers) || id:finngen_R10_CD2_NONFOLLICULAR_LYMPHOMA_EXALLC	exposure	Inverse variance weighted	2	0.110131	0.114038	0.334178	-0.113385	0.333646	1.11642	0.892807	1.39605	0.8339
ukb-ppp-BTN1A1-OID31363	finngen_R10_CD2_NONHODGKIN_NAS_EXALLC	Other and unspecified types of non-Hodgkin lymphoma (controls excluding all cancers) || id:finngen_R10_CD2_NONHODGKIN_NAS_EXALLC	exposure	Inverse variance weighted	2	0.193552	0.17569	0.270607	-0.150801	0.537904	1.21355	0.860019	1.71241	0.799596
ukb-ppp-BTN1A1-OID31363	finngen_R10_CD2_OTHER_LEUKAEMIA_SPECIFIED_EXALLC	Other leukaemias of specified cell type (controls excluding all cancers) || id:finngen_R10_CD2_OTHER_LEUKAEMIA_SPECIFIED_EXALLC	exposure	Inverse variance weighted	2	0.999145	0.728933	0.17047	-0.429563	2.42785	2.71596	0.650793	11.3345	0.705939
ukb-ppp-BTN1A1-OID31363	finngen_R10_CD2_PRIMARY_LYMPHOID_HEMATOPOIETIC_EXALLC	Primary_lymphoid and hematopoietic malignant neoplasms (controls excluding all cancers) || id:finngen_R10_CD2_PRIMARY_LYMPHOID_HEMATOPOIETIC_EXALLC	exposure	Inverse variance weighted	2	-0.023095	0.0677992	0.733376	-0.155981	0.109791	0.97717	0.855575	1.11605	0.991098
ukb-ppp-BTN1A1-OID31363	finngen_R10_CD2_PRIMARY_LYMPHOID_HEMATOPOIETIC_NAS_EXALLC	Other and unspecified malignant neoplasms of lymphoid, haematopoietic and related tissue (controls excluding all cancers) || id:finngen_R10_CD2_PRIMARY_LYMPHOID_HEMATOPOIETIC_NAS_EXALLC	exposure	Inverse variance weighted	2	-0.0613845	0.370835	0.868526	-0.788222	0.665453	0.940462	0.454653	1.94537	0.994439
ukb-ppp-BTN1A1-OID31363	finngen_R10_CD2_TNK_LYMPHOMA_EXALLC	Mature T/NK-cell lymphomas (controls excluding all cancers) || id:finngen_R10_CD2_TNK_LYMPHOMA_EXALLC	exposure	Inverse variance weighted	2	-0.208469	0.463625	0.652963	-1.11717	0.700236	0.811826	0.327203	2.01423	0.967096
ukb-ppp-BTN1A1-OID31363	finngen_R10_CD2_UVEAMELANOMA_EXALLC	Melanoma of uvea (controls excluding all cancers) || id:finngen_R10_CD2_UVEAMELANOMA_EXALLC	exposure	Inverse variance weighted	2	0.151396	0.37092	0.683154	-0.575607	0.878399	1.16346	0.562363	2.40704	0.975165
ukb-ppp-BTN1A1-OID31363	finngen_R10_CHARCOT	Charcot foot || id:finngen_R10_CHARCOT	exposure	Inverse variance weighted	2	-0.540361	0.268911	0.0444899	-1.06743	-0.0132963	0.582538	0.343893	0.986792	0.426664
ukb-ppp-BTN1A1-OID31363	finngen_R10_CHILDHOOD_ALLERGY	Childhood allergy (age < 16) || id:finngen_R10_CHILDHOOD_ALLERGY	exposure	Inverse variance weighted	2	-0.0714722	0.0876849	0.415014	-0.243335	0.10039	0.931022	0.784009	1.1056	0.869247
ukb-ppp-BTN1A1-OID31363	finngen_R10_CHIRBIL_NAS	Biliary cirrhosis, NAS || id:finngen_R10_CHIRBIL_NAS	exposure	Inverse variance weighted	2	-0.962001	0.675839	0.154615	-2.28665	0.362643	0.382127	0.101607	1.43712	0.681097
ukb-ppp-BTN1A1-OID31363	finngen_R10_CHIRBIL_PRIM	Primary biliary cholangitis (PBC) || id:finngen_R10_CHIRBIL_PRIM	exposure	Inverse variance weighted	2	0.199373	0.242531	0.411046	-0.275987	0.674734	1.22064	0.758823	1.96351	0.869247
ukb-ppp-BTN1A1-OID31363	finngen_R10_CHIRHEP_NAS	Cirrhosis of liver, NAS || id:finngen_R10_CHIRHEP_NAS	exposure	Inverse variance weighted	2	0.0217201	0.19005	0.909011	-0.350777	0.394217	1.02196	0.704141	1.48322	0.994439
ukb-ppp-BTN1A1-OID31363	finngen_R10_CHONDRO_OTH	Other chondrocalcinosis || id:finngen_R10_CHONDRO_OTH	exposure	Inverse variance weighted	2	0.826084	0.439497	0.0601607	-0.0353292	1.6875	2.28436	0.965288	5.40594	0.502592
ukb-ppp-BTN1A1-OID31363	finngen_R10_CHRONHEP_NAS	Chronic hepatitis NAS || id:finngen_R10_CHRONHEP_NAS	exposure	Inverse variance weighted	2	-0.176006	0.315968	0.577503	-0.795304	0.443292	0.838613	0.451444	1.55783	0.945685
ukb-ppp-BTN1A1-OID31363	finngen_R10_CHRONLARGE	Crohn's disease of large intestine || id:finngen_R10_CHRONLARGE	exposure	Inverse variance weighted	2	-0.131742	0.22298	0.554639	-0.568783	0.305299	0.876567	0.566214	1.35703	0.936744
ukb-ppp-BTN1A1-OID31363	finngen_R10_CHRONMYELOPRO	Chronic myeloproliferative disease || id:finngen_R10_CHRONMYELOPRO	exposure	Inverse variance weighted	2	-0.158103	0.433704	0.715453	-1.00816	0.691957	0.853762	0.364888	1.99762	0.984209
ukb-ppp-BTN1A1-OID31363	finngen_R10_CHRONNAS	Crohn's disease NAS || id:finngen_R10_CHRONNAS	exposure	Inverse variance weighted	2	-0.199031	0.264426	0.451635	-0.717307	0.319244	0.819524	0.488065	1.37609	0.888768
ukb-ppp-BTN1A1-OID31363	finngen_R10_CHRONOTH	Other Crohn's disease || id:finngen_R10_CHRONOTH	exposure	Inverse variance weighted	2	-0.221509	0.236349	0.348648	-0.684753	0.241734	0.801308	0.504215	1.27346	0.837055
ukb-ppp-BTN1A1-OID31363	finngen_R10_CHRONSMALL	Crohn's disease of small intestine || id:finngen_R10_CHRONSMALL	exposure	Inverse variance weighted	2	-0.302007	0.1275	0.0178517	-0.551908	-0.0521067	0.739333	0.57585	0.949228	0.251177
ukb-ppp-BTN1A1-OID31363	finngen_R10_CHRYSTAL_NOS	Other/unspecified crystal arthropathies || id:finngen_R10_CHRYSTAL_NOS	exposure	Inverse variance weighted	2	-0.11854	0.496249	0.811205	-1.09119	0.854109	0.888217	0.335817	2.34928	0.991098
ukb-ppp-BTN1A1-OID31363	finngen_R10_CIRRHOSIS_BROAD	Cirrhosis, broad definition used in the article https://doi.org/10.1101/594523 || id:finngen_R10_CIRRHOSIS_BROAD	exposure	Inverse variance weighted	2	-0.0134953	0.130813	0.917832	-0.269889	0.242898	0.986595	0.763464	1.27494	0.994439
ukb-ppp-BTN1A1-OID31363	finngen_R10_CML	Chronic myeloid leukaemia [CML], BCR/ABL-positive || id:finngen_R10_CML	exposure	Inverse variance weighted	2	-0.310577	0.748003	0.677989	-1.77666	1.15551	0.733024	0.169202	3.17564	0.975165
ukb-ppp-BTN1A1-OID31363	finngen_R10_CMV_HEPATITIS	Cytomegaloviral hepatitis || id:finngen_R10_CMV_HEPATITIS	exposure	Inverse variance weighted	2	0.738255	0.699564	0.291285	-0.632891	2.1094	2.09228	0.531055	8.2433	0.804734
ukb-ppp-BTN1A1-OID31363	finngen_R10_CMV_NOS	Other/unspecified cytomegaloviral diseases || id:finngen_R10_CMV_NOS	exposure	Inverse variance weighted	2	0.2612	0.269913	0.333185	-0.26783	0.79023	1.29849	0.765038	2.2039	0.8339
ukb-ppp-BTN1A1-OID31363	finngen_R10_CMV_PNEUMONIA	Cytomegaloviral pneumonitis || id:finngen_R10_CMV_PNEUMONIA	exposure	Inverse variance weighted	2	-0.957113	0.828475	0.247979	-2.58092	0.666697	0.384	0.075704	1.94779	0.776883
ukb-ppp-BTN1A1-OID31363	finngen_R10_COLONPSEUDOP	Pseudopolyposis of colon || id:finngen_R10_COLONPSEUDOP	exposure	Inverse variance weighted	2	0.268343	1.03028	0.794511	-1.751	2.28768	1.3078	0.1736	9.8521	0.991098
ukb-ppp-BTN1A1-OID31363	finngen_R10_CONGEN_HEART_ARTER	Congenital malformations of heart and great arteries || id:finngen_R10_CONGEN_HEART_ARTER	exposure	Inverse variance weighted	2	0.0753064	0.09175	0.411772	-0.104524	0.255136	1.07821	0.900754	1.29064	0.869247
ukb-ppp-BTN1A1-OID31363	finngen_R10_COPD_EARLY	Early onset COPD || id:finngen_R10_COPD_EARLY	exposure	Inverse variance weighted	2	-0.327575	0.0703943	3.26e-06	-0.465548	-0.189602	0.720669	0.627791	0.827288	0.00046892
ukb-ppp-BTN1A1-OID31363	finngen_R10_COPD_INSUFFICIENCY	COPD-related respiratory insufficiency || id:finngen_R10_COPD_INSUFFICIENCY	exposure	Inverse variance weighted	2	-0.259238	0.136761	0.0580197	-0.52729	0.00881442	0.771639	0.590202	1.00885	0.490716
ukb-ppp-BTN1A1-OID31363	finngen_R10_COPD_LATER	Later onset COPD || id:finngen_R10_COPD_LATER	exposure	Inverse variance weighted	2	-0.0969474	0.0598899	0.105499	-0.214332	0.0204368	0.907604	0.807081	1.02065	0.596142
ukb-ppp-BTN1A1-OID31363	finngen_R10_COPD_OPPORTUNIST_INFECTIONS	COPD related to chronic (opportunist) infections || id:finngen_R10_COPD_OPPORTUNIST_INFECTIONS	exposure	Inverse variance weighted	2	0.0675639	0.236093	0.774745	-0.395179	0.530307	1.0699	0.673559	1.69945	0.991098
ukb-ppp-BTN1A1-OID31363	finngen_R10_CPAP	Continuous positive airway pressure || id:finngen_R10_CPAP	exposure	Inverse variance weighted	2	-0.0072006	0.107261	0.946477	-0.217431	0.20303	0.992825	0.804583	1.22511	0.994439
ukb-ppp-BTN1A1-OID31363	finngen_R10_CREST	CR(E)ST syndrome || id:finngen_R10_CREST	exposure	Inverse variance weighted	2	0.65981	0.297734	0.026684	0.0762525	1.24337	1.93443	1.07924	3.46727	0.334384
ukb-ppp-BTN1A1-OID31363	finngen_R10_CROHN_ARTHR	Arthropathy in Crohn disease || id:finngen_R10_CROHN_ARTHR	exposure	Inverse variance weighted	2	-0.314494	0.343851	0.36039	-0.988441	0.359453	0.730158	0.372156	1.43255	0.84723
ukb-ppp-BTN1A1-OID31363	finngen_R10_D3_ACQHAEMOLYTICANAEMIA	Acquired haemolytic anaemia || id:finngen_R10_D3_ACQHAEMOLYTICANAEMIA	exposure	Inverse variance weighted	2	0.100722	0.2725	0.711664	-0.433378	0.634822	1.10597	0.648315	1.88669	0.982509
ukb-ppp-BTN1A1-OID31363	finngen_R10_D3_ACQHAEMOLYTICANAEMIANAS	Other and unspecified acquired haemolytic anaemias || id:finngen_R10_D3_ACQHAEMOLYTICANAEMIANAS	exposure	Inverse variance weighted	2	-0.078116	0.369793	0.832698	-0.80291	0.646678	0.924857	0.448023	1.90919	0.991098
ukb-ppp-BTN1A1-OID31363	finngen_R10_D3_ACQPUREREDCLLAPLASIA	Acquired pure red cell aplasia [erythroblastopenia] || id:finngen_R10_D3_ACQPUREREDCLLAPLASIA	exposure	Inverse variance weighted	2	0.256894	0.520017	0.621299	-0.76234	1.27613	1.29291	0.466573	3.58274	0.949469
ukb-ppp-BTN1A1-OID31363	finngen_R10_D3_ACUTEPOSTBLEEDANAEMIA	Acute posthaemorrhagic anaemia || id:finngen_R10_D3_ACUTEPOSTBLEEDANAEMIA	exposure	Inverse variance weighted	2	-0.0987421	0.185088	0.593697	-0.461515	0.264031	0.905976	0.630328	1.30217	0.948093
ukb-ppp-BTN1A1-OID31363	finngen_R10_D3_AGRANULOCYTOSIS	Agranulocytosis || id:finngen_R10_D3_AGRANULOCYTOSIS	exposure	Inverse variance weighted	2	-0.157005	0.101756	0.122842	-0.356446	0.0424367	0.8547	0.70016	1.04335	0.627509
ukb-ppp-BTN1A1-OID31363	finngen_R10_D3_AIHA_OTHER	Other autoimmune haemolytic anaemias || id:finngen_R10_D3_AIHA_OTHER	exposure	Inverse variance weighted	2	0.234419	0.346358	0.498525	-0.444443	0.913281	1.26417	0.641182	2.49249	0.912386
ukb-ppp-BTN1A1-OID31363	finngen_R10_D3_ALLERGPURPURA	Allergic purpura || id:finngen_R10_D3_ALLERGPURPURA	exposure	Inverse variance weighted	2	0.539445	0.211805	0.0108689	0.124306	0.954583	1.71505	1.13236	2.59759	0.193708
ukb-ppp-BTN1A1-OID31363	finngen_R10_D3_ANAEMIA	Anaemias || id:finngen_R10_D3_ANAEMIA	exposure	Inverse variance weighted	2	-0.0963072	0.115332	0.403692	-0.322357	0.129743	0.908185	0.724439	1.13854	0.869247
ukb-ppp-BTN1A1-OID31363	finngen_R10_D3_ANAEMIA_B12_DEF	Vitamin B12 deficiency anaemia || id:finngen_R10_D3_ANAEMIA_B12_DEF	exposure	Inverse variance weighted	2	-0.185507	0.140416	0.186459	-0.460723	0.0897081	0.830683	0.630828	1.09385	0.720753
ukb-ppp-BTN1A1-OID31363	finngen_R10_D3_ANAEMIA_FOLATEDEF	Folate deficiency anaemia || id:finngen_R10_D3_ANAEMIA_FOLATEDEF	exposure	Inverse variance weighted	2	0.102856	0.420174	0.806617	-0.720686	0.926398	1.10833	0.486418	2.5254	0.991098
ukb-ppp-BTN1A1-OID31363	finngen_R10_D3_ANAEMIA_IRONDEF	Iron deficiency anaemia || id:finngen_R10_D3_ANAEMIA_IRONDEF	exposure	Inverse variance weighted	2	-0.119338	0.0918849	0.194021	-0.299432	0.0607567	0.887508	0.741239	1.06264	0.728357
ukb-ppp-BTN1A1-OID31363	finngen_R10_D3_ANAEMIA_IRONDEF_BLOODLOSS	Iron deficiency anaemia secondary to blood loss (chronic) || id:finngen_R10_D3_ANAEMIA_IRONDEF_BLOODLOSS	exposure	Inverse variance weighted	2	-0.0966033	0.0829946	0.244436	-0.259273	0.066066	0.907916	0.771613	1.0683	0.773832
ukb-ppp-BTN1A1-OID31363	finngen_R10_D3_ANAEMIA_IRONDEF_NAS	Other and unspecified iron deficiency || id:finngen_R10_D3_ANAEMIA_IRONDEF_NAS	exposure	Inverse variance weighted	2	-0.133465	0.0994447	0.179562	-0.328377	0.0614465	0.875058	0.720092	1.06337	0.720347
ukb-ppp-BTN1A1-OID31363	finngen_R10_D3_ANAEMIAINCHRONICDISEASE	Anaemia in chronic diseases classified elsewhere || id:finngen_R10_D3_ANAEMIAINCHRONICDISEASE	exposure	Inverse variance weighted	2	-0.415258	0.404737	0.304895	-1.20854	0.378028	0.66017	0.298632	1.4594	0.81148
ukb-ppp-BTN1A1-OID31363	finngen_R10_D3_ANAEMIANAS	Other and unspecified anaemias || id:finngen_R10_D3_ANAEMIANAS	exposure	Inverse variance weighted	2	-0.0382662	0.0508876	0.452066	-0.138006	0.0614735	0.962457	0.871094	1.0634	0.888768
ukb-ppp-BTN1A1-OID31363	finngen_R10_D3_BLOODNAS	Other and unspecified diseases of blood and blood-forming organs || id:finngen_R10_D3_BLOODNAS	exposure	Inverse variance weighted	2	-0.364169	0.226282	0.107538	-0.807682	0.0793444	0.694774	0.44589	1.08258	0.599647
ukb-ppp-BTN1A1-OID31363	finngen_R10_D3_BLOODOTHER	Other diseases of blood and blood-forming organs || id:finngen_R10_D3_BLOODOTHER	exposure	Inverse variance weighted	2	-0.12593	0.0700996	0.0724247	-0.263325	0.0114656	0.881677	0.768492	1.01153	0.5256
ukb-ppp-BTN1A1-OID31363	finngen_R10_D3_COAGDEF	Chronic Coagulation defects || id:finngen_R10_D3_COAGDEF	exposure	Inverse variance weighted	2	-0.31813	0.360163	0.377078	-1.02405	0.387791	0.727508	0.359137	1.47372	0.854183
ukb-ppp-BTN1A1-OID31363	finngen_R10_D3_COAGDEF_PURPUR_HAEMORRHAGIC	Coagulation defects, purpura and other haemorrhagic conditions || id:finngen_R10_D3_COAGDEF_PURPUR_HAEMORRHAGIC	exposure	Inverse variance weighted	2	0.0518503	0.0753435	0.491336	-0.095823	0.199524	1.05322	0.908625	1.22082	0.908454
ukb-ppp-BTN1A1-OID31363	finngen_R10_D3_COAGDEFNAS	Other and unspecified coagulation defects || id:finngen_R10_D3_COAGDEFNAS	exposure	Inverse variance weighted	2	-0.110256	0.161724	0.495395	-0.427235	0.206723	0.895605	0.65231	1.22964	0.912386
ukb-ppp-BTN1A1-OID31363	finngen_R10_D3_COAGOTHER	Other coagulation defects || id:finngen_R10_D3_COAGOTHER	exposure	Inverse variance weighted	2	-0.101312	0.129145	0.432756	-0.354436	0.151812	0.903651	0.701569	1.16394	0.882049
ukb-ppp-BTN1A1-OID31363	finngen_R10_D3_COMBIMMUDEF	Combined immunodeficiencies || id:finngen_R10_D3_COMBIMMUDEF	exposure	Inverse variance weighted	2	-0.657281	0.446507	0.141007	-1.53243	0.217873	0.518259	0.216009	1.24343	0.65904
ukb-ppp-BTN1A1-OID31363	finngen_R10_D3_COMPLEMENTDEF	Defects in the complement system || id:finngen_R10_D3_COMPLEMENTDEF	exposure	Inverse variance weighted	2	-0.200251	0.442023	0.650524	-1.06662	0.666113	0.818525	0.344171	1.94666	0.965553
ukb-ppp-BTN1A1-OID31363	finngen_R10_D3_CVID	Common variable immunodeficiency || id:finngen_R10_D3_CVID	exposure	Inverse variance weighted	2	-0.117071	0.431874	0.786332	-0.963544	0.729402	0.889522	0.381538	2.07384	0.991098
ukb-ppp-BTN1A1-OID31363	finngen_R10_D3_CVID_BCELL	Common variable immunodeficiency with predominant abnormalities of B-cell numbers and function || id:finngen_R10_D3_CVID_BCELL	exposure	Inverse variance weighted	2	0.696231	0.692103	0.314432	-0.66029	2.05275	2.00618	0.516702	7.78931	0.829522
ukb-ppp-BTN1A1-OID31363	finngen_R10_D3_CVIDNAS	Other or unspecified common variable immunodeficiency || id:finngen_R10_D3_CVIDNAS	exposure	Inverse variance weighted	2	0.17296	0.595234	0.771376	-0.993699	1.33962	1.18882	0.370205	3.81759	0.991098
ukb-ppp-BTN1A1-OID31363	finngen_R10_D3_CYSTSPLEEN	Cyst of spleen || id:finngen_R10_D3_CYSTSPLEEN	exposure	Inverse variance weighted	2	1.35339	0.900276	0.13276	-0.411149	3.11793	3.87053	0.662888	22.5996	0.651878
ukb-ppp-BTN1A1-OID31363	finngen_R10_D3_DEF_IGG	Selective deficiency of immunoglobulin G [IgG] subclasses || id:finngen_R10_D3_DEF_IGG	exposure	Inverse variance weighted	2	0.914172	1.06756	0.391823	-1.17825	3.0066	2.49471	0.307817	20.2185	0.866475
ukb-ppp-BTN1A1-OID31363	finngen_R10_D3_DEF_IIGA	Selective deficiency of immunoglobulin A [IgA]y || id:finngen_R10_D3_DEF_IIGA	exposure	Inverse variance weighted	2	0.0020988	0.640382	0.997385	-1.25305	1.25725	1.0021	0.285632	3.51573	0.999839
ukb-ppp-BTN1A1-OID31363	finngen_R10_D3_DISSEINTRAVASCCOAG	Disseminated intravascular coagulation [defibrination syndrome] || id:finngen_R10_D3_DISSEINTRAVASCCOAG	exposure	Inverse variance weighted	2	-0.459787	0.78265	0.556884	-1.99378	1.07421	0.631418	0.13618	2.92767	0.936744
ukb-ppp-BTN1A1-OID31363	finngen_R10_D3_FAMIERYTHROCYTOCIS	Familial erythrocytosis || id:finngen_R10_D3_FAMIERYTHROCYTOCIS	exposure	Inverse variance weighted	2	-0.214416	0.487071	0.659781	-1.16907	0.740242	0.807012	0.310654	2.09644	0.967915
ukb-ppp-BTN1A1-OID31363	finngen_R10_D3_HAEMOLYTICANAEMIA	Haemolytic anaemias || id:finngen_R10_D3_HAEMOLYTICANAEMIA	exposure	Inverse variance weighted	2	-0.13755	0.198424	0.488177	-0.526461	0.251361	0.871491	0.590692	1.28577	0.907544
ukb-ppp-BTN1A1-OID31363	finngen_R10_D3_HAEMORRHAGCIRGUANTICO	Haemorrhagic disorder due to circulating anticoagulants || id:finngen_R10_D3_HAEMORRHAGCIRGUANTICO	exposure	Inverse variance weighted	2	0.45991	0.34358	0.180707	-0.213507	1.13333	1.58393	0.807746	3.10597	0.720347
ukb-ppp-BTN1A1-OID31363	finngen_R10_D3_HAEMORRHAGICNAS	Other and unspecified haemorrhagic conditions || id:finngen_R10_D3_HAEMORRHAGICNAS	exposure	Inverse variance weighted	2	0.00899275	0.287033	0.975006	-0.553592	0.571577	1.00903	0.574881	1.77106	0.994439
ukb-ppp-BTN1A1-OID31363	finngen_R10_D3_HEREDFVIIIDEF	Hereditary factor VIII deficiency || id:finngen_R10_D3_HEREDFVIIIDEF	exposure	Inverse variance weighted	2	-0.317674	0.659484	0.630018	-1.61026	0.974914	0.72784	0.199835	2.65094	0.952507
ukb-ppp-BTN1A1-OID31363	finngen_R10_D3_HEREDHYPOGAMMA	Hereditary hypogammaglobulinemia || id:finngen_R10_D3_HEREDHYPOGAMMA	exposure	Inverse variance weighted	2	1.05293	0.578376	0.0686852	-0.0806924	2.18654	2.86602	0.922477	8.90437	0.522037
ukb-ppp-BTN1A1-OID31363	finngen_R10_D3_HEREDOTHCLOFACTORS	Hereditary deficiency of other clotting factors || id:finngen_R10_D3_HEREDOTHCLOFACTORS	exposure	Inverse variance weighted	2	0.0925447	0.381809	0.808482	-0.655802	0.840891	1.09696	0.519026	2.31843	0.991098
ukb-ppp-BTN1A1-OID31363	finngen_R10_D3_HERESPHERO	Hereditary spherocytosis || id:finngen_R10_D3_HERESPHERO	exposure	Inverse variance weighted	2	-0.285212	1.42212	0.841048	-3.07257	2.50214	0.751855	0.0463021	12.2086	0.991181
ukb-ppp-BTN1A1-OID31363	finngen_R10_D3_HYPERSPLENISM	Hypersplenism || id:finngen_R10_D3_HYPERSPLENISM	exposure	Inverse variance weighted	2	1.07699	0.561846	0.0552541	-0.0242307	2.17821	2.93582	0.97606	8.83045	0.479932
ukb-ppp-BTN1A1-OID31363	finngen_R10_D3_IMMUDEF	Immunodeficiencies || id:finngen_R10_D3_IMMUDEF	exposure	Inverse variance weighted	2	-0.147333	0.169241	0.384	-0.479046	0.18438	0.863006	0.619374	1.20247	0.86185
ukb-ppp-BTN1A1-OID31363	finngen_R10_D3_IMMUDEFANTIBODY	Immunodeficiency with predominantly antibody defects || id:finngen_R10_D3_IMMUDEFANTIBODY	exposure	Inverse variance weighted	2	0.379947	0.214846	0.0769839	-0.0411515	0.801045	1.46221	0.959684	2.22787	0.54001
ukb-ppp-BTN1A1-OID31363	finngen_R10_D3_IMMUDEFANTIBODYNAS	Other and unspecified immunodeficiencies with predominantly antibody defects || id:finngen_R10_D3_IMMUDEFANTIBODYNAS	exposure	Inverse variance weighted	2	0.614205	0.464778	0.186334	-0.29676	1.52517	1.84819	0.743223	4.59593	0.720753
ukb-ppp-BTN1A1-OID31363	finngen_R10_D3_IMMUDEFNAS	Other or unspecified immunodeficiency || id:finngen_R10_D3_IMMUDEFNAS	exposure	Inverse variance weighted	2	0.349493	1.10346	0.751451	-1.81328	2.51227	1.41835	0.163118	12.3329	0.991098
ukb-ppp-BTN1A1-OID31363	finngen_R10_D3_IMMUDEFOTHER	Other immunodeficiencies || id:finngen_R10_D3_IMMUDEFOTHER	exposure	Inverse variance weighted	2	-0.449363	0.38406	0.241988	-1.20212	0.303396	0.638035	0.300556	1.35445	0.773206
ukb-ppp-BTN1A1-OID31363	finngen_R10_D3_IMMUDEFWITHMAJORDEF	Immunodeficiency associated with other major defects || id:finngen_R10_D3_IMMUDEFWITHMAJORDEF	exposure	Inverse variance weighted	2	-0.480075	0.828506	0.562288	-2.10395	1.1438	0.618737	0.121974	3.13866	0.937536
ukb-ppp-BTN1A1-OID31363	finngen_R10_D3_IMMUNEMECHANISM	Certain disorders involving the immune mechanism || id:finngen_R10_D3_IMMUNEMECHANISM	exposure	Inverse variance weighted	2	-0.392483	0.0913923	1.75e-05	-0.571612	-0.213354	0.675378	0.564615	0.80787	0.00175535
ukb-ppp-BTN1A1-OID31363	finngen_R10_D3_INFARCTSPLEEN	Infarction of spleen || id:finngen_R10_D3_INFARCTSPLEEN	exposure	Inverse variance weighted	2	0.714905	0.681908	0.29446	-0.621635	2.05144	2.04399	0.537066	7.77913	0.804734
ukb-ppp-BTN1A1-OID31363	finngen_R10_D3_ITP	Idiopathic thrombocytopenic purpura || id:finngen_R10_D3_ITP	exposure	Inverse variance weighted	2	0.0759341	0.449316	0.865797	-0.804726	0.956594	1.07889	0.44721	2.60282	0.994439
ukb-ppp-BTN1A1-OID31363	finngen_R10_D3_KELA_IMMUDEF	Kela reimbursement Agammaglobulinemia (D80-84) || id:finngen_R10_D3_KELA_IMMUDEF	exposure	Inverse variance weighted	2	0.7001	0.596149	0.240246	-0.468351	1.86855	2.01395	0.626034	6.4789	0.773206
ukb-ppp-BTN1A1-OID31363	finngen_R10_D3_NEFELOF	Nezelof syndrome || id:finngen_R10_D3_NEFELOF	exposure	Inverse variance weighted	2	-1.01819	0.508162	0.045106	-2.01418	-0.0221888	0.36125	0.133429	0.978056	0.428952
ukb-ppp-BTN1A1-OID31363	finngen_R10_D3_NONAIHA_OTHER	Haemolytic-uraemic syndrome || id:finngen_R10_D3_NONAIHA_OTHER	exposure	Inverse variance weighted	2	1.13959	1.05707	0.281003	-0.932259	3.21144	3.12549	0.393663	24.8148	0.802455
ukb-ppp-BTN1A1-OID31363	finngen_R10_D3_NONHEREDHYPOGAMMA	Nonhereditary hypogammaglobulinemia || id:finngen_R10_D3_NONHEREDHYPOGAMMA	exposure	Inverse variance weighted	2	-0.0145131	0.345232	0.966468	-0.691168	0.662142	0.985592	0.500991	1.93894	0.994439
ukb-ppp-BTN1A1-OID31363	finngen_R10_D3_NUTRIANAEMIAOTHER	Other nutritional anaemias || id:finngen_R10_D3_NUTRIANAEMIAOTHER	exposure	Inverse variance weighted	2	0.263045	0.542655	0.627863	-0.800559	1.32665	1.30088	0.449078	3.76839	0.951493
ukb-ppp-BTN1A1-OID31363	finngen_R10_D3_OTHDISLYMPHORETANDRETICULOHIST	Other specified diseases with participation of lymphoreticular and reticulohistiocytic tissue || id:finngen_R10_D3_OTHDISLYMPHORETANDRETICULOHIST	exposure	Inverse variance weighted	2	0.277125	0.63523	0.662648	-0.967926	1.52218	1.31933	0.37987	4.58219	0.96861
ukb-ppp-BTN1A1-OID31363	finngen_R10_D3_OTHERAPLASTICANAEMIA	Other and unspecified aplastic anaemias || id:finngen_R10_D3_OTHERAPLASTICANAEMIA	exposure	Inverse variance weighted	2	0.420114	0.349724	0.229646	-0.265346	1.10557	1.52213	0.766941	3.02095	0.769268
ukb-ppp-BTN1A1-OID31363	finngen_R10_D3_OTHERBLOOD	Other diseases of blood and blood-forming organs || id:finngen_R10_D3_OTHERBLOOD	exposure	Inverse variance weighted	2	-0.14683	0.166462	0.377743	-0.473097	0.179436	0.863441	0.62307	1.19654	0.854183
ukb-ppp-BTN1A1-OID31363	finngen_R10_D3_OTHERWHITECELL	Other disorders of white blood cells || id:finngen_R10_D3_OTHERWHITECELL	exposure	Inverse variance weighted	2	-0.300719	0.149668	0.0445106	-0.594068	-0.0073711	0.740285	0.552077	0.992656	0.426664
ukb-ppp-BTN1A1-OID31363	finngen_R10_D3_OTHNONTHROMBOCYTOPENPURPURA	Other nonthrombocytopenic purpura || id:finngen_R10_D3_OTHNONTHROMBOCYTOPENPURPURA	exposure	Inverse variance weighted	2	0.489131	0.44467	0.271339	-0.382423	1.36068	1.6309	0.682206	3.89886	0.80005
ukb-ppp-BTN1A1-OID31363	finngen_R10_D3_OTHPRIMTHROMBOCYTOPENIA	Other primary thrombocytopenia || id:finngen_R10_D3_OTHPRIMTHROMBOCYTOPENIA	exposure	Inverse variance weighted	2	0.013505	0.585377	0.981594	-1.13383	1.16084	1.0136	0.321797	3.19262	0.995244
ukb-ppp-BTN1A1-OID31363	finngen_R10_D3_PURPURA_AND3_OTHER_HAEMORRHAGIC	Purpura and other haemorrhagic conditions || id:finngen_R10_D3_PURPURA_AND3_OTHER_HAEMORRHAGIC	exposure	Inverse variance weighted	2	0.117825	0.0918248	0.19944	-0.0621517	0.297801	1.12505	0.93974	1.34689	0.732599
ukb-ppp-BTN1A1-OID31363	finngen_R10_D3_QUALIPATELETDEF	Qualitative platelet defects || id:finngen_R10_D3_QUALIPATELETDEF	exposure	Inverse variance weighted	2	-0.694724	0.672051	0.301259	-2.01194	0.622496	0.499212	0.133729	1.86357	0.809255
ukb-ppp-BTN1A1-OID31363	finngen_R10_D3_SARCOIDOSIS	Sarcoidosis || id:finngen_R10_D3_SARCOIDOSIS	exposure	Inverse variance weighted	2	-0.637922	0.0943264	1.35e-11	-0.822801	-0.453042	0.528389	0.4392	0.635691	8.13e-09
ukb-ppp-BTN1A1-OID31363	finngen_R10_D3_SCIDA	Severe combined immunodeficiency [SCID] with reticular dysgenesis || id:finngen_R10_D3_SCIDA	exposure	Inverse variance weighted	2	-0.354672	0.875334	0.685342	-2.07033	1.36098	0.701404	0.126145	3.90002	0.975165
ukb-ppp-BTN1A1-OID31363	finngen_R10_D3_SCNDPOLYCYTHAEMIA	Secondary polycythaemia || id:finngen_R10_D3_SCNDPOLYCYTHAEMIA	exposure	Inverse variance weighted	2	-0.0934261	0.233945	0.689635	-0.551958	0.365106	0.910805	0.575821	1.44067	0.975165
ukb-ppp-BTN1A1-OID31363	finngen_R10_D3_SCNDTHROMBOCYTOPENIA	Secondary thrombocytopenia || id:finngen_R10_D3_SCNDTHROMBOCYTOPENIA	exposure	Inverse variance weighted	2	-0.344108	0.326592	0.292051	-0.984228	0.296013	0.708852	0.373727	1.34449	0.804734
ukb-ppp-BTN1A1-OID31363	finngen_R10_D3_SICKLECELLDIS	Sickle-cell disorders || id:finngen_R10_D3_SICKLECELLDIS	exposure	Inverse variance weighted	2	-1.26876	0.796253	0.111069	-2.82941	0.291899	0.281181	0.0590475	1.33897	0.607808
ukb-ppp-BTN1A1-OID31363	finngen_R10_D3_SIDEROANAEMIAHERED	Hereditary sideroblastic anaemia || id:finngen_R10_D3_SIDEROANAEMIAHERED	exposure	Inverse variance weighted	2	1.56615	0.575214	0.00647463	0.438729	2.69357	4.78817	1.55074	14.7843	0.147903
ukb-ppp-BTN1A1-OID31363	finngen_R10_D3_SIDEROANAMIEAOTHER	Other sideroblastic anaemias || id:finngen_R10_D3_SIDEROANAMIEAOTHER	exposure	Inverse variance weighted	2	0.651218	0.565622	0.249597	-0.457402	1.75984	1.91788	0.632926	5.8115	0.778305
ukb-ppp-BTN1A1-OID31363	finngen_R10_D3_SIDEROANASCND	Secondary sideroblastic anaemia || id:finngen_R10_D3_SIDEROANASCND	exposure	Inverse variance weighted	2	0.16103	0.648673	0.803945	-1.11037	1.43243	1.17472	0.329437	4.18886	0.991098
ukb-ppp-BTN1A1-OID31363	finngen_R10_D3_SPLEENDISEASE	Diseases of spleen || id:finngen_R10_D3_SPLEENDISEASE	exposure	Inverse variance weighted	2	0.617284	0.282398	0.0288257	0.0637832	1.17078	1.85389	1.06586	3.22452	0.353542
ukb-ppp-BTN1A1-OID31363	finngen_R10_D3_SPLEENNAS	Other and unspecified diseases of spleen || id:finngen_R10_D3_SPLEENNAS	exposure	Inverse variance weighted	2	-0.167826	0.573724	0.769889	-1.29233	0.956673	0.845501	0.274631	2.60302	0.991098
ukb-ppp-BTN1A1-OID31363	finngen_R10_D3_THROMBOCYTOPENIANAS	Thrombocytopenia, unspecified || id:finngen_R10_D3_THROMBOCYTOPENIANAS	exposure	Inverse variance weighted	2	0.00576037	0.168323	0.9727	-0.324153	0.335674	1.00578	0.72314	1.39888	0.994439
ukb-ppp-BTN1A1-OID31363	finngen_R10_D3_VONVILLEBRAND	Von Willebrand disease || id:finngen_R10_D3_VONVILLEBRAND	exposure	Inverse variance weighted	2	-0.703095	0.526576	0.181804	-1.73518	0.328993	0.495051	0.176368	1.38957	0.720347
ukb-ppp-BTN1A1-OID31363	finngen_R10_D3_WHITEBLOODCELLNAS	Other and unspecified disorders of white blood cells || id:finngen_R10_D3_WHITEBLOODCELLNAS	exposure	Inverse variance weighted	2	-0.363236	0.175412	0.0383811	-0.707044	-0.0194289	0.695422	0.4931	0.980759	0.405021
ukb-ppp-BTN1A1-OID31363	finngen_R10_DEATH	Any death || id:finngen_R10_DEATH	exposure	Inverse variance weighted	2	-0.0904989	0.0325177	0.00538477	-0.154233	-0.0267642	0.913475	0.857072	0.973591	0.128975
ukb-ppp-BTN1A1-OID31363	finngen_R10_DENTAL_TMD	TMD related pain || id:finngen_R10_DENTAL_TMD	exposure	Inverse variance weighted	2	-0.0168656	0.0563682	0.764784	-0.127347	0.093616	0.983276	0.880428	1.09814	0.991098
ukb-ppp-BTN1A1-OID31363	finngen_R10_DENTAL_TMD_FIBRO	TMD muscular pain linked with fibromyalgia || id:finngen_R10_DENTAL_TMD_FIBRO	exposure	Inverse variance weighted	2	0.0462411	0.0597031	0.438625	-0.0707769	0.163259	1.04733	0.93167	1.17734	0.885013
ukb-ppp-BTN1A1-OID31363	finngen_R10_DERMATOPOLY_FG	Dermatopolymyositis (FG) || id:finngen_R10_DERMATOPOLY_FG	exposure	Inverse variance weighted	2	-0.155389	0.285725	0.58655	-0.715409	0.404631	0.856082	0.488992	1.49875	0.948093
ukb-ppp-BTN1A1-OID31363	finngen_R10_DM_NEOVASCULAR_GLAUCOMA	Neovascular glaucoma || id:finngen_R10_DM_NEOVASCULAR_GLAUCOMA	exposure	Inverse variance weighted	2	-0.211047	0.172082	0.220035	-0.548327	0.126233	0.809736	0.577916	1.13455	0.754136
ukb-ppp-BTN1A1-OID31363	finngen_R10_DRUGADVERS_ADRENOCORTICAL_INSUFFICIENCY	Drug-induced adrenocortical insufficiency || id:finngen_R10_DRUGADVERS_ADRENOCORTICAL_INSUFFICIENCY	exposure	Inverse variance weighted	2	0.105488	0.284089	0.710398	-0.451326	0.662303	1.11125	0.636783	1.93925	0.982309
ukb-ppp-BTN1A1-OID31363	finngen_R10_DRUGADVERS_CATAR	Drug-induced cataract || id:finngen_R10_DRUGADVERS_CATAR	exposure	Inverse variance weighted	2	-0.348274	0.233911	0.136509	-0.80674	0.110191	0.705905	0.446311	1.11649	0.654928
ukb-ppp-BTN1A1-OID31363	finngen_R10_DRUGADVERS_DYSTON	Drug-induced dystonia || id:finngen_R10_DRUGADVERS_DYSTON	exposure	Inverse variance weighted	2	-0.653056	0.606878	0.281886	-1.84254	0.536424	0.520453	0.158415	1.70988	0.802455
ukb-ppp-BTN1A1-OID31363	finngen_R10_DRUGADVERS_GOUT	Drug-induced gout || id:finngen_R10_DRUGADVERS_GOUT	exposure	Inverse variance weighted	2	-0.601025	0.519828	0.247599	-1.61989	0.417838	0.54825	0.197921	1.51867	0.776883
ukb-ppp-BTN1A1-OID31363	finngen_R10_DRUGADVERS_HEADA_NOT_ELSEW_CLASSIFIED	Drug-induced headache, not elsewhere classified || id:finngen_R10_DRUGADVERS_HEADA_NOT_ELSEW_CLASSIFIED	exposure	Inverse variance weighted	2	-0.570001	0.49197	0.246616	-1.53426	0.39426	0.565525	0.215615	1.48329	0.776883
ukb-ppp-BTN1A1-OID31363	finngen_R10_DRUGADVERS_NEUTROPENIA	Drug-induced neutropenia || id:finngen_R10_DRUGADVERS_NEUTROPENIA	exposure	Inverse variance weighted	2	-0.111972	0.129442	0.387021	-0.365679	0.141735	0.894069	0.693726	1.15227	0.863582
ukb-ppp-BTN1A1-OID31363	finngen_R10_DRUGADVERS_OSTEOPO	Drug-induced osteoporosis || id:finngen_R10_DRUGADVERS_OSTEOPO	exposure	Inverse variance weighted	2	-0.0313519	0.42688	0.941452	-0.868036	0.805332	0.969134	0.419775	2.23744	0.994439
ukb-ppp-BTN1A1-OID31363	finngen_R10_DRUGADVERS_SYSTEMIC_LUPUS_ERYTHEMAT	Drug-induced systemic lupus erythematosus || id:finngen_R10_DRUGADVERS_SYSTEMIC_LUPUS_ERYTHEMAT	exposure	Inverse variance weighted	2	-0.712556	0.419723	0.0895681	-1.53521	0.110102	0.490389	0.21541	1.11639	0.573077
ukb-ppp-BTN1A1-OID31363	finngen_R10_DRUGADVERS_TREMOR	Drug-induced tremor || id:finngen_R10_DRUGADVERS_TREMOR	exposure	Inverse variance weighted	2	0.578373	0.46282	0.211419	-0.328754	1.4855	1.78314	0.71982	4.41718	0.744918
ukb-ppp-BTN1A1-OID31363	finngen_R10_DRY_AMD	Dry age-related macular degeneration (includes geographic atrophy) || id:finngen_R10_DRY_AMD	exposure	Inverse variance weighted	2	0.138528	0.13009	0.286936	-0.116448	0.393505	1.14858	0.890077	1.48217	0.804734
ukb-ppp-BTN1A1-OID31363	finngen_R10_DUODENAL_ULCER_UNSPE_ACUTE_CHRONIC_WO_HAEMORRHAGE_PERFORATION	Duodenal ulcer - Unspecified as acute or chronic, without haemorrhage or perforation, drug-induced || id:finngen_R10_DUODENAL_ULCER_UNSPE_ACUTE_CHRONIC_WO_HAEMORRHAGE_PERFORATION	exposure	Inverse variance weighted	2	-0.478617	0.552973	0.386745	-1.56244	0.605209	0.619639	0.209623	1.83163	0.863582
ukb-ppp-BTN1A1-OID31363	finngen_R10_E4_ACIDOSIS	Acidosis || id:finngen_R10_E4_ACIDOSIS	exposure	Inverse variance weighted	2	-0.390579	0.258935	0.131451	-0.898092	0.116934	0.676665	0.407346	1.12404	0.648095
ukb-ppp-BTN1A1-OID31363	finngen_R10_E4_ACROMEG	Acromegaly and pituitary gigantism || id:finngen_R10_E4_ACROMEG	exposure	Inverse variance weighted	2	-0.51542	0.690446	0.455364	-1.86869	0.837854	0.59725	0.154325	2.3114	0.890013
ukb-ppp-BTN1A1-OID31363	finngen_R10_E4_ADDISON	Adrenocortical insufficiency || id:finngen_R10_E4_ADDISON	exposure	Inverse variance weighted	2	0.0601282	0.189563	0.751097	-0.311416	0.431673	1.06197	0.732409	1.53983	0.991098
ukb-ppp-BTN1A1-OID31363	finngen_R10_E4_ADREACT	Other adrenocortical overactivity || id:finngen_R10_E4_ADREACT	exposure	Inverse variance weighted	2	0.95976	0.462433	0.0379443	0.0533906	1.86613	2.61107	1.05484	6.46323	0.402176
ukb-ppp-BTN1A1-OID31363	finngen_R10_E4_ADREMEDHYPER	Adrenomedullary hyperfunction || id:finngen_R10_E4_ADREMEDHYPER	exposure	Inverse variance weighted	2	0.641206	0.649209	0.323313	-0.631243	1.91365	1.89877	0.53193	6.77782	0.831968
ukb-ppp-BTN1A1-OID31363	finngen_R10_E4_ADRENAS	Disorders of adrenal gland, other and/or unspecified || id:finngen_R10_E4_ADRENAS	exposure	Inverse variance weighted	2	-0.190093	0.508362	0.708454	-1.18648	0.806297	0.826882	0.305293	2.2396	0.981878
ukb-ppp-BTN1A1-OID31363	finngen_R10_E4_ADRENOGEN	Adrenogenital disorders || id:finngen_R10_E4_ADRENOGEN	exposure	Inverse variance weighted	2	0.130223	0.602236	0.828806	-1.05016	1.31061	1.13908	0.349882	3.70842	0.991098
ukb-ppp-BTN1A1-OID31363	finngen_R10_E4_ALKALOSIS	Alkalosis || id:finngen_R10_E4_ALKALOSIS	exposure	Inverse variance weighted	2	-0.283494	1.00189	0.777207	-2.2472	1.68021	0.753147	0.105695	5.36667	0.991098
ukb-ppp-BTN1A1-OID31363	finngen_R10_E4_AMINO	Other disorders of amino-acid metabolism || id:finngen_R10_E4_AMINO	exposure	Inverse variance weighted	2	-0.0524062	0.500955	0.916683	-1.03428	0.929465	0.948943	0.355483	2.53315	0.994439
ukb-ppp-BTN1A1-OID31363	finngen_R10_E4_AMYL_ORGAN	Organ-limited amyloidosis || id:finngen_R10_E4_AMYL_ORGAN	exposure	Inverse variance weighted	2	-0.223091	0.610176	0.714651	-1.41904	0.972854	0.800042	0.241947	2.64548	0.984209
ukb-ppp-BTN1A1-OID31363	finngen_R10_E4_AMYL_SCNDSYST	Secondary systemic amyloidosis || id:finngen_R10_E4_AMYL_SCNDSYST	exposure	Inverse variance weighted	2	-0.0419362	0.620122	0.946084	-1.25737	1.1735	0.958931	0.2844	3.2333	0.994439
ukb-ppp-BTN1A1-OID31363	finngen_R10_E4_AMYLNAS	Amyloidosis, other/unspecified || id:finngen_R10_E4_AMYLNAS	exposure	Inverse variance weighted	2	-0.122427	0.416851	0.76899	-0.939456	0.694601	0.88477	0.39084	2.00291	0.991098
ukb-ppp-BTN1A1-OID31363	finngen_R10_E4_ANTIDIU	Syndrome of inappropriate secretion of antidiuretic hormone || id:finngen_R10_E4_ANTIDIU	exposure	Inverse variance weighted	2	-0.0620489	0.657157	0.924775	-1.35008	1.22598	0.939837	0.25922	3.4075	0.994439
ukb-ppp-BTN1A1-OID31363	finngen_R10_E4_AROMAMINO	Disorders of aromatic amino-acid metabolism || id:finngen_R10_E4_AROMAMINO	exposure	Inverse variance weighted	2	0.395764	0.617587	0.521638	-0.814707	1.60624	1.48552	0.442769	4.98402	0.921882
ukb-ppp-BTN1A1-OID31363	finngen_R10_E4_CARBO	Other disorders of carbohydrate metabolism || id:finngen_R10_E4_CARBO	exposure	Inverse variance weighted	2	0.193623	0.67136	0.773037	-1.12224	1.50949	1.21364	0.325549	4.52442	0.991098
ukb-ppp-BTN1A1-OID31363	finngen_R10_E4_CARBONAS	Disorder of carbohydrate metabolism, other/unspecified || id:finngen_R10_E4_CARBONAS	exposure	Inverse variance weighted	2	0.616932	1.00576	0.539614	-1.35436	2.58823	1.85323	0.258112	13.3061	0.932243
ukb-ppp-BTN1A1-OID31363	finngen_R10_E4_CARCISDR	Carcinoid syndrome || id:finngen_R10_E4_CARCISDR	exposure	Inverse variance weighted	2	0.243136	0.380399	0.522719	-0.502446	0.988717	1.27524	0.605049	2.68778	0.921882
ukb-ppp-BTN1A1-OID31363	finngen_R10_E4_CONGEIOD	Congenital iodine-deficiency syndrome/hypothyroidism || id:finngen_R10_E4_CONGEIOD	exposure	Inverse variance weighted	2	-0.0931833	0.198248	0.638331	-0.481749	0.295383	0.911026	0.617702	1.34364	0.957285
ukb-ppp-BTN1A1-OID31363	finngen_R10_E4_CUSHING	Cushing syndrome || id:finngen_R10_E4_CUSHING	exposure	Inverse variance weighted	2	-0.286674	0.331837	0.387643	-0.937073	0.363726	0.750757	0.391773	1.43868	0.863582
ukb-ppp-BTN1A1-OID31363	finngen_R10_E4_CYSTFIBRO	Cystic fibrosis || id:finngen_R10_E4_CYSTFIBRO	exposure	Inverse variance weighted	2	-0.0599974	0.732201	0.934694	-1.49511	1.37512	0.941767	0.224224	3.95554	0.994439
ukb-ppp-BTN1A1-OID31363	finngen_R10_E4_DELPUB	Delayed puberty || id:finngen_R10_E4_DELPUB	exposure	Inverse variance weighted	2	0.578953	0.396195	0.143938	-0.19759	1.3555	1.78417	0.820706	3.87868	0.664712
ukb-ppp-BTN1A1-OID31363	finngen_R10_E4_DIABINSIPIDUS	Diabetes insipidus || id:finngen_R10_E4_DIABINSIPIDUS	exposure	Inverse variance weighted	2	0.0431791	0.375653	0.90849	-0.693101	0.779459	1.04412	0.500023	2.18029	0.994439
ukb-ppp-BTN1A1-OID31363	finngen_R10_E4_DISPUB	Disorders of puberty || id:finngen_R10_E4_DISPUB	exposure	Inverse variance weighted	2	0.0662306	0.470418	0.888035	-0.855788	0.98825	1.06847	0.424948	2.68653	0.994439
ukb-ppp-BTN1A1-OID31363	finngen_R10_E4_DYSPOLYGL	Polyglandular dysfunction || id:finngen_R10_E4_DYSPOLYGL	exposure	Inverse variance weighted	2	1.30317	0.706781	0.0652104	-0.0821189	2.68846	3.68095	0.921162	14.709	0.51423
ukb-ppp-BTN1A1-OID31363	finngen_R10_E4_ENDINOTH	Disorders of endocrine glands in diseases classified elsewhere || id:finngen_R10_E4_ENDINOTH	exposure	Inverse variance weighted	2	0.66015	1.20643	0.584247	-1.70446	3.02476	1.93508	0.181871	20.589	0.948093
ukb-ppp-BTN1A1-OID31363	finngen_R10_E4_ENDODIS	Other endocrine disorders || id:finngen_R10_E4_ENDODIS	exposure	Inverse variance weighted	2	0.205172	0.147429	0.164023	-0.0837886	0.494132	1.22774	0.919626	1.63907	0.698341
ukb-ppp-BTN1A1-OID31363	finngen_R10_E4_ENDODISNAS	Endocrine disorders, other/unspecified || id:finngen_R10_E4_ENDODISNAS	exposure	Inverse variance weighted	2	0.377339	0.245993	0.125043	-0.104806	0.859485	1.4584	0.900499	2.36194	0.633376
ukb-ppp-BTN1A1-OID31363	finngen_R10_E4_ENDOGLAND	Disorders of other endocrine glands || id:finngen_R10_E4_ENDOGLAND	exposure	Inverse variance weighted	2	0.0183827	0.047072	0.696151	-0.0738785	0.110644	1.01855	0.928785	1.117	0.976416
ukb-ppp-BTN1A1-OID31363	finngen_R10_E4_ENDOMETPOSTOP	Postprocedural endocrine and metabolic disorders, not elsewhere classified || id:finngen_R10_E4_ENDOMETPOSTOP	exposure	Inverse variance weighted	2	-0.26279	0.096785	0.00662363	-0.452489	-0.0730918	0.768903	0.636043	0.929516	0.147903
ukb-ppp-BTN1A1-OID31363	finngen_R10_E4_FE_DEF	Iron deficiency || id:finngen_R10_E4_FE_DEF	exposure	Inverse variance weighted	2	0.0973526	0.286885	0.734351	-0.464942	0.659647	1.10225	0.628171	1.93411	0.991098
ukb-ppp-BTN1A1-OID31363	finngen_R10_E4_FH	Familial hypercholesterolemia || id:finngen_R10_E4_FH	exposure	Inverse variance weighted	2	0.103086	0.0839047	0.219221	-0.0613677	0.267539	1.10859	0.940477	1.30674	0.754136
ukb-ppp-BTN1A1-OID31363	finngen_R10_E4_FH_IHD	Familial hypercholesterolemia, with ischemic heart disease || id:finngen_R10_E4_FH_IHD	exposure	Inverse variance weighted	2	0.128046	0.116	0.26966	-0.0993144	0.355407	1.13661	0.905458	1.42676	0.799455
ukb-ppp-BTN1A1-OID31363	finngen_R10_E4_FLUIDELECTRO	Other disorders of fluid, electrolyte and acid-base balance || id:finngen_R10_E4_FLUIDELECTRO	exposure	Inverse variance weighted	2	-0.0967118	0.0597429	0.10549	-0.213808	0.0203842	0.907818	0.807503	1.02059	0.596142
ukb-ppp-BTN1A1-OID31363	finngen_R10_E4_FLUIDELECTRONAS	Other disorders of electrolyte and fluid balance, not elsewhere classified || id:finngen_R10_E4_FLUIDELECTRONAS	exposure	Inverse variance weighted	2	0.158404	0.382962	0.679146	-0.592201	0.909009	1.17164	0.553109	2.48186	0.975165
ukb-ppp-BTN1A1-OID31363	finngen_R10_E4_FLUIDOVER	Fluid overload || id:finngen_R10_E4_FLUIDOVER	exposure	Inverse variance weighted	2	0.52466	0.704274	0.456293	-0.855717	1.90504	1.68988	0.424978	6.71965	0.890381
ukb-ppp-BTN1A1-OID31363	finngen_R10_E4_GILBERT	Gilbert syndrome || id:finngen_R10_E4_GILBERT	exposure	Inverse variance weighted	2	-0.0200503	0.832596	0.980787	-1.65194	1.61184	0.980149	0.191678	5.01201	0.995244
ukb-ppp-BTN1A1-OID31363	finngen_R10_E4_GLUCOPANCREAS	Other disorders of glucose regulation and pancreatic internal secretion || id:finngen_R10_E4_GLUCOPANCREAS	exposure	Inverse variance weighted	2	-0.247287	0.304428	0.416618	-0.843965	0.349391	0.780916	0.430002	1.4182	0.871637
ukb-ppp-BTN1A1-OID31363	finngen_R10_E4_GOITREDIFF	Nontoxic diffuse goitre || id:finngen_R10_E4_GOITREDIFF	exposure	Inverse variance weighted	2	-0.0317249	0.300545	0.915933	-0.620794	0.557344	0.968773	0.537517	1.74603	0.994439
ukb-ppp-BTN1A1-OID31363	finngen_R10_E4_GOITREMULTINOD	Nontoxic multinodular goitre || id:finngen_R10_E4_GOITREMULTINOD	exposure	Inverse variance weighted	2	-0.0498218	0.0747981	0.505357	-0.196426	0.0967825	0.951399	0.821662	1.10162	0.912386
ukb-ppp-BTN1A1-OID31363	finngen_R10_E4_GOITRENAS	Other and/or unspecified nontoxic goitre || id:finngen_R10_E4_GOITRENAS	exposure	Inverse variance weighted	2	-0.0569425	0.161988	0.725196	-0.374439	0.260554	0.944648	0.687675	1.29765	0.990251
ukb-ppp-BTN1A1-OID31363	finngen_R10_E4_GOITRENOD	Nontoxic single thyroid nodule || id:finngen_R10_E4_GOITRENOD	exposure	Inverse variance weighted	2	-0.0862586	0.129406	0.505044	-0.339894	0.167377	0.917357	0.711846	1.1822	0.912386
ukb-ppp-BTN1A1-OID31363	finngen_R10_E4_GRAVES_OPHT_STRICT	Graves ophthalmopathy, strict || id:finngen_R10_E4_GRAVES_OPHT_STRICT	exposure	Inverse variance weighted	2	-0.737792	0.250804	0.00326404	-1.22937	-0.246217	0.478168	0.292477	0.781753	0.0955538
ukb-ppp-BTN1A1-OID31363	finngen_R10_E4_GRAVES_STRICT	Graves disease, strict definition || id:finngen_R10_E4_GRAVES_STRICT	exposure	Inverse variance weighted	2	-0.393199	0.109241	0.00031898	-0.607311	-0.179087	0.674894	0.544814	0.836033	0.0191865
ukb-ppp-BTN1A1-OID31363	finngen_R10_E4_HYPERALDO	Hyperaldosteronism || id:finngen_R10_E4_HYPERALDO	exposure	Inverse variance weighted	2	-0.072048	0.219619	0.742866	-0.5025	0.358404	0.930486	0.605016	1.43104	0.991098
ukb-ppp-BTN1A1-OID31363	finngen_R10_E4_HYPERALI	Other hyperalimentation || id:finngen_R10_E4_HYPERALI	exposure	Inverse variance weighted	2	-0.279341	1.23973	0.821728	-2.70922	2.15054	0.756282	0.0665886	8.58948	0.991098
ukb-ppp-BTN1A1-OID31363	finngen_R10_E4_HYPERALISEQ	Sequelae of hyperalimentation || id:finngen_R10_E4_HYPERALISEQ	exposure	Inverse variance weighted	2	-0.312688	0.82848	0.705859	-1.93651	1.31113	0.731478	0.144207	3.71037	0.979108
ukb-ppp-BTN1A1-OID31363	finngen_R10_E4_HYPERCHOL	Pure hypercholesterolaemia || id:finngen_R10_E4_HYPERCHOL	exposure	Inverse variance weighted	2	0.0279855	0.0370858	0.450481	-0.0447028	0.100674	1.02838	0.956282	1.10592	0.888768
ukb-ppp-BTN1A1-OID31363	finngen_R10_E4_HYPERCHYLO	Hyperchylomicronaemia || id:finngen_R10_E4_HYPERCHYLO	exposure	Inverse variance weighted	2	-0.865273	1.4315	0.545542	-3.671	1.94046	0.420936	0.0254509	6.96194	0.935499
ukb-ppp-BTN1A1-OID31363	finngen_R10_E4_HYPERGLYCER	Pure hyperglyceridaemia || id:finngen_R10_E4_HYPERGLYCER	exposure	Inverse variance weighted	2	0.149963	0.240167	0.532356	-0.320764	0.620691	1.16179	0.725595	1.86021	0.927606
ukb-ppp-BTN1A1-OID31363	finngen_R10_E4_HYPERKALAEMIA	Hyperkalaemia || id:finngen_R10_E4_HYPERKALAEMIA	exposure	Inverse variance weighted	2	-0.349516	0.245787	0.155018	-0.831259	0.132226	0.705029	0.435501	1.14137	0.681097
ukb-ppp-BTN1A1-OID31363	finngen_R10_E4_HYPERLIPMIX	Mixed hyperlipidaemia || id:finngen_R10_E4_HYPERLIPMIX	exposure	Inverse variance weighted	2	0.0701875	0.176506	0.690888	-0.275763	0.416138	1.07271	0.758992	1.5161	0.975165
ukb-ppp-BTN1A1-OID31363	finngen_R10_E4_HYPERLIPNAS	Hyperlipidaemia, other/unspecified || id:finngen_R10_E4_HYPERLIPNAS	exposure	Inverse variance weighted	2	0.0124833	0.0536904	0.816145	-0.0927498	0.117716	1.01256	0.911421	1.12493	0.991098
ukb-ppp-BTN1A1-OID31363	finngen_R10_E4_HYPEROSMHNAT	Hyperosmolality and hypernatraemia || id:finngen_R10_E4_HYPEROSMHNAT	exposure	Inverse variance weighted	2	-0.49111	0.41634	0.238163	-1.30714	0.324916	0.611947	0.270594	1.38391	0.773206
ukb-ppp-BTN1A1-OID31363	finngen_R10_E4_HYPERPARA	Hyperparathyroidism || id:finngen_R10_E4_HYPERPARA	exposure	Inverse variance weighted	2	-0.0187762	0.0779441	0.809638	-0.171547	0.133994	0.981399	0.842361	1.14339	0.991098
ukb-ppp-BTN1A1-OID31363	finngen_R10_E4_HYPERPIT	Hyperfunction of pituitary gland || id:finngen_R10_E4_HYPERPIT	exposure	Inverse variance weighted	2	0.107642	0.181115	0.552291	-0.247343	0.462628	1.11365	0.780873	1.58824	0.936492
ukb-ppp-BTN1A1-OID31363	finngen_R10_E4_HYPERPITNAS	Hyperfunction of pituitary gland, other and/or unspecified || id:finngen_R10_E4_HYPERPITNAS	exposure	Inverse variance weighted	2	-0.60031	1.00123	0.548793	-2.56273	1.36211	0.548642	0.0770943	3.90441	0.936169
ukb-ppp-BTN1A1-OID31363	finngen_R10_E4_HYPERPRO	Hyperprolactinaemia || id:finngen_R10_E4_HYPERPRO	exposure	Inverse variance weighted	2	0.244462	0.181082	0.177013	-0.110458	0.599383	1.27693	0.895424	1.821	0.715537
ukb-ppp-BTN1A1-OID31363	finngen_R10_E4_HYPERPRO_ADVERSE	Hyperprolactinaemia, drug-induced || id:finngen_R10_E4_HYPERPRO_ADVERSE	exposure	Inverse variance weighted	2	0.415552	0.456866	0.363048	-0.479905	1.31101	1.51521	0.618842	3.70992	0.84723
ukb-ppp-BTN1A1-OID31363	finngen_R10_E4_HYPERURI	Hyperuricaemia without signs of inflammatory arthritis and tophaceous disease || id:finngen_R10_E4_HYPERURI	exposure	Inverse variance weighted	2	-0.430295	0.633815	0.497204	-1.67257	0.811982	0.650318	0.187764	2.25237	0.912386
ukb-ppp-BTN1A1-OID31363	finngen_R10_E4_HYPOCOMA	Nondiabetic hypoglycaemic coma || id:finngen_R10_E4_HYPOCOMA	exposure	Inverse variance weighted	2	-0.421813	1.14034	0.711456	-2.65688	1.81326	0.655856	0.0701666	6.13037	0.982509
ukb-ppp-BTN1A1-OID31363	finngen_R10_E4_HYPODRUG	Drug-induced hypoglycaemia without coma || id:finngen_R10_E4_HYPODRUG	exposure	Inverse variance weighted	2	-0.485526	0.275129	0.0776108	-1.02478	0.0537273	0.615373	0.358875	1.0552	0.542825
ukb-ppp-BTN1A1-OID31363	finngen_R10_E4_HYPOKALAEMIA	Hypokalaemia || id:finngen_R10_E4_HYPOKALAEMIA	exposure	Inverse variance weighted	2	0.00303047	0.100864	0.976031	-0.194663	0.200724	1.00304	0.823112	1.22229	0.994439
ukb-ppp-BTN1A1-OID31363	finngen_R10_E4_HYPOOSMNAT	Hypo-osmolality and hyponatraemia || id:finngen_R10_E4_HYPOOSMNAT	exposure	Inverse variance weighted	2	-0.0756222	0.0811968	0.351675	-0.234768	0.0835235	0.927166	0.790754	1.08711	0.839415
ukb-ppp-BTN1A1-OID31363	finngen_R10_E4_HYPOPARA	Hypoparathyroidism || id:finngen_R10_E4_HYPOPARA	exposure	Inverse variance weighted	2	0.309608	0.187106	0.0979818	-0.0571203	0.676336	1.36289	0.94448	1.96666	0.586813
ukb-ppp-BTN1A1-OID31363	finngen_R10_E4_HYPOPIT	Hypopituitarism || id:finngen_R10_E4_HYPOPIT	exposure	Inverse variance weighted	2	-0.148594	0.231126	0.520281	-0.6016	0.304413	0.861919	0.547934	1.35583	0.921793
ukb-ppp-BTN1A1-OID31363	finngen_R10_E4_HYPOTHALDYSF	Hypothalamic dysfunction, including iatrogenic, not elsewhere classified || id:finngen_R10_E4_HYPOTHALDYSF	exposure	Inverse variance weighted	2	-0.72712	0.77728	0.349547	-2.25059	0.796348	0.483299	0.105337	2.21743	0.837055
ukb-ppp-BTN1A1-OID31363	finngen_R10_E4_HYTHY_AI_DX	Hypothyroidism, autoimmune, DX-based || id:finngen_R10_E4_HYTHY_AI_DX	exposure	Inverse variance weighted	2	0.522567	0.578912	0.366701	-0.612101	1.65723	1.68635	0.54221	5.24478	0.850658
ukb-ppp-BTN1A1-OID31363	finngen_R10_E4_HYTHY_AI_STRICT	Hypothyroidism, strict autoimmune || id:finngen_R10_E4_HYTHY_AI_STRICT	exposure	Inverse variance weighted	2	0.0121625	0.0396685	0.759145	-0.0655878	0.0899129	1.01224	0.936517	1.09408	0.991098
ukb-ppp-BTN1A1-OID31363	finngen_R10_E4_HYTHYPOSTINF	Postinfectious hypothyroidism || id:finngen_R10_E4_HYTHYPOSTINF	exposure	Inverse variance weighted	2	0.656115	0.503496	0.192534	-0.330737	1.64297	1.92729	0.718394	5.17049	0.727216
ukb-ppp-BTN1A1-OID31363	finngen_R10_E4_HYTHYSUBS	Hypothyroidism due to medicaments and other exogenous substances || id:finngen_R10_E4_HYTHYSUBS	exposure	Inverse variance weighted	2	0.239704	0.356001	0.500742	-0.458059	0.937466	1.27087	0.63251	2.5535	0.912386
ukb-ppp-BTN1A1-OID31363	finngen_R10_E4_IRON_MET	Disorders of iron metabolism || id:finngen_R10_E4_IRON_MET	exposure	Inverse variance weighted	2	-1.51283	0.499974	0.00247961	-2.49278	-0.532881	0.220286	0.0826799	0.586912	0.0802199
ukb-ppp-BTN1A1-OID31363	finngen_R10_E4_LACTOCON	Congenital lactase deficiency || id:finngen_R10_E4_LACTOCON	exposure	Inverse variance weighted	2	0.186349	0.767638	0.808194	-1.31822	1.69092	1.20484	0.267611	5.42447	0.991098
ukb-ppp-BTN1A1-OID31363	finngen_R10_E4_LACTONAS	Lactose intolerance, other/unspecified || id:finngen_R10_E4_LACTONAS	exposure	Inverse variance weighted	2	-0.296986	0.259444	0.252333	-0.805496	0.211524	0.743054	0.446866	1.23556	0.781355
ukb-ppp-BTN1A1-OID31363	finngen_R10_E4_LIPODEF	Lipoprotein deficiency || id:finngen_R10_E4_LIPODEF	exposure	Inverse variance weighted	2	0.0254529	0.812585	0.975012	-1.56721	1.61812	1.02578	0.208626	5.04359	0.994439
ukb-ppp-BTN1A1-OID31363	finngen_R10_E4_LIPOMATOSIS	Lipomatosis, not elsewhere classified || id:finngen_R10_E4_LIPOMATOSIS	exposure	Inverse variance weighted	2	-0.101569	0.765015	0.894377	-1.601	1.39786	0.903419	0.201695	4.04653	0.994439
ukb-ppp-BTN1A1-OID31363	finngen_R10_E4_LIPOPROT	Disorders of lipoprotein metabolism and other lipidaemias || id:finngen_R10_E4_LIPOPROT	exposure	Inverse variance weighted	2	0.016641	0.0333024	0.61729	-0.0486316	0.0819137	1.01678	0.952532	1.08536	0.948093
ukb-ppp-BTN1A1-OID31363	finngen_R10_E4_LIPOPROTNAS	Disorder of lipoprotein metabolism, unspecified || id:finngen_R10_E4_LIPOPROTNAS	exposure	Inverse variance weighted	2	-0.0404095	0.0919012	0.66015	-0.220536	0.139717	0.960396	0.802089	1.14995	0.967915
ukb-ppp-BTN1A1-OID31363	finngen_R10_E4_LOCALADIP	Localized adiposity || id:finngen_R10_E4_LOCALADIP	exposure	Inverse variance weighted	2	-1.11492	0.991557	0.260837	-3.05837	0.82853	0.327941	0.046964	2.28995	0.794398
ukb-ppp-BTN1A1-OID31363	finngen_R10_E4_MALNUTRITION	Malnutrition || id:finngen_R10_E4_MALNUTRITION	exposure	Inverse variance weighted	2	-0.236385	0.258794	0.361026	-0.743622	0.270851	0.789476	0.475389	1.31108	0.84723
ukb-ppp-BTN1A1-OID31363	finngen_R10_E4_MARAKWASH	Marasmic kwashiorkor || id:finngen_R10_E4_MARAKWASH	exposure	Inverse variance weighted	2	-0.447219	1.5223	0.768927	-3.43093	2.53649	0.639404	0.032357	12.6352	0.991098
ukb-ppp-BTN1A1-OID31363	finngen_R10_E4_METABOLIA	Metabolic disorders || id:finngen_R10_E4_METABOLIA	exposure	Inverse variance weighted	2	-0.0257259	0.0274073	0.347909	-0.0794443	0.0279924	0.974602	0.923629	1.02839	0.837055
ukb-ppp-BTN1A1-OID31363	finngen_R10_E4_METABONAS	Metabolic disorder, other/unspecified || id:finngen_R10_E4_METABONAS	exposure	Inverse variance weighted	2	-0.528268	0.720052	0.46316	-1.93957	0.883033	0.589625	0.143766	2.41822	0.891767
ukb-ppp-BTN1A1-OID31363	finngen_R10_E4_MG_DEF	Magnesium deficiency || id:finngen_R10_E4_MG_DEF	exposure	Inverse variance weighted	2	1.49342	0.58561	0.0107661	0.345627	2.64122	4.45231	1.41287	14.0303	0.193708
ukb-ppp-BTN1A1-OID31363	finngen_R10_E4_MG_MET	Disorders of magnesium metabolism || id:finngen_R10_E4_MG_MET	exposure	Inverse variance weighted	2	0.775856	0.584877	0.184665	-0.370503	1.92221	2.17245	0.690387	6.83608	0.720753
ukb-ppp-BTN1A1-OID31363	finngen_R10_E4_MINERAL_MET	Disorders of mineral metabolism || id:finngen_R10_E4_MINERAL_MET	exposure	Inverse variance weighted	2	-0.104048	0.122556	0.395892	-0.344258	0.136162	0.901182	0.708746	1.14587	0.867996
ukb-ppp-BTN1A1-OID31363	finngen_R10_E4_MINERAL_METNAS	Disorder of mineral metabolism, other/unspecified || id:finngen_R10_E4_MINERAL_METNAS	exposure	Inverse variance weighted	2	0.0814215	0.991078	0.934524	-1.86109	2.02393	1.08483	0.155503	7.56804	0.994439
ukb-ppp-BTN1A1-OID31363	finngen_R10_E4_NONTOXIC_THYROID	Nontoxic goitre/thyroid nodule || id:finngen_R10_E4_NONTOXIC_THYROID	exposure	Inverse variance weighted	2	-0.126068	0.0602828	0.036503	-0.244222	-0.0079139	0.881555	0.783313	0.992117	0.401033
ukb-ppp-BTN1A1-OID31363	finngen_R10_E4_NUTRI_DEF_NAS	Other specified/unspecified nutritional deficiencies || id:finngen_R10_E4_NUTRI_DEF_NAS	exposure	Inverse variance weighted	2	-0.141203	0.399303	0.723621	-0.923836	0.64143	0.868313	0.396993	1.89919	0.988723
ukb-ppp-BTN1A1-OID31363	finngen_R10_E4_OBESITY	Obesity || id:finngen_R10_E4_OBESITY	exposure	Inverse variance weighted	2	-0.18222	0.0404477	6.64e-06	-0.261497	-0.102942	0.833418	0.769898	0.902179	0.00084024
ukb-ppp-BTN1A1-OID31363	finngen_R10_E4_OBESITYCAL	Obesity due to excess calories || id:finngen_R10_E4_OBESITYCAL	exposure	Inverse variance weighted	2	-0.202807	0.0477859	2.19e-05	-0.296468	-0.109147	0.816436	0.74344	0.896599	0.0019559
ukb-ppp-BTN1A1-OID31363	finngen_R10_E4_OBESITYDRUG	Drug-induced obesity || id:finngen_R10_E4_OBESITYDRUG	exposure	Inverse variance weighted	2	-0.765735	0.361248	0.034032	-1.47378	-0.0576885	0.464992	0.229058	0.943944	0.386231
ukb-ppp-BTN1A1-OID31363	finngen_R10_E4_OBESITYNAS	Obesity, other/unspecified || id:finngen_R10_E4_OBESITYNAS	exposure	Inverse variance weighted	2	-0.159478	0.0550321	0.00375649	-0.267341	-0.0516156	0.852588	0.765412	0.949694	0.107597
ukb-ppp-BTN1A1-OID31363	finngen_R10_E4_OBESITYXTRMALV	Extreme obesity with alveolar hypoventilation || id:finngen_R10_E4_OBESITYXTRMALV	exposure	Inverse variance weighted	2	-0.155279	0.174459	0.373432	-0.497218	0.18666	0.856176	0.60822	1.20522	0.851937
ukb-ppp-BTN1A1-OID31363	finngen_R10_E4_OVARDYS	Ovarian dysfunction || id:finngen_R10_E4_OVARDYS	exposure	Inverse variance weighted	2	0.0954796	0.128688	0.458119	-0.156749	0.347708	1.10019	0.854919	1.41582	0.891196
ukb-ppp-BTN1A1-OID31363	finngen_R10_E4_OVARDYSNAS	Ovarian dysfunction, other/unspecified || id:finngen_R10_E4_OVARDYSNAS	exposure	Inverse variance weighted	2	0.501154	0.50571	0.32169	-0.490038	1.49235	1.65062	0.612603	4.44751	0.831968
ukb-ppp-BTN1A1-OID31363	finngen_R10_E4_OVARFAIL	Primary ovarian failure || id:finngen_R10_E4_OVARFAIL	exposure	Inverse variance weighted	2	-0.0972471	0.256008	0.704049	-0.599022	0.404528	0.907332	0.549348	1.4986	0.979108
ukb-ppp-BTN1A1-OID31363	finngen_R10_E4_PANCSECNAS	Disorder of pancreatic internal secretion, other and/or unspecified || id:finngen_R10_E4_PANCSECNAS	exposure	Inverse variance weighted	2	-0.486104	1.04083	0.640476	-2.52614	1.55393	0.615018	0.0799673	4.73003	0.957816
ukb-ppp-BTN1A1-OID31363	finngen_R10_E4_PARANAS	Disorders of parathyroid gland, other and/or unspecified || id:finngen_R10_E4_PARANAS	exposure	Inverse variance weighted	2	0.597807	0.418663	0.153322	-0.222773	1.41839	1.81813	0.800297	4.13045	0.681097
ukb-ppp-BTN1A1-OID31363	finngen_R10_E4_PARATHYRO	Disorders of parathyroid gland || id:finngen_R10_E4_PARATHYRO	exposure	Inverse variance weighted	2	0.00047428	0.0729943	0.994816	-0.142595	0.143543	1.00047	0.867106	1.15436	0.999839
ukb-ppp-BTN1A1-OID31363	finngen_R10_E4_PCOS	Polycystic ovarian syndrome || id:finngen_R10_E4_PCOS	exposure	Inverse variance weighted	2	0.0659569	0.149295	0.658641	-0.226661	0.358574	1.06818	0.797191	1.43129	0.967915
ukb-ppp-BTN1A1-OID31363	finngen_R10_E4_PCOS_BROAD	Polycystic ovarian syndrome, broad definition || id:finngen_R10_E4_PCOS_BROAD	exposure	Inverse variance weighted	2	0.0403647	0.100246	0.687202	-0.156118	0.236848	1.04119	0.855458	1.26725	0.975165
ukb-ppp-BTN1A1-OID31363	finngen_R10_E4_PCOS_CONCORTIUM	Polycystic ovarian syndrome, consortium definition || id:finngen_R10_E4_PCOS_CONCORTIUM	exposure	Inverse variance weighted	2	-0.0099744	0.0447788	0.823732	-0.0977409	0.0777921	0.990075	0.906884	1.0809	0.991098
ukb-ppp-BTN1A1-OID31363	finngen_R10_E4_PHOS_MET	Disorders of phosphorus metabolism and phosphatases || id:finngen_R10_E4_PHOS_MET	exposure	Inverse variance weighted	2	0.159742	0.778929	0.83751	-1.36696	1.68644	1.17321	0.254881	5.40024	0.991098
ukb-ppp-BTN1A1-OID31363	finngen_R10_E4_PITUDISNAS	Disorders of pituitary gland, other and/or unspecified || id:finngen_R10_E4_PITUDISNAS	exposure	Inverse variance weighted	2	-0.810762	0.469945	0.0844865	-1.73185	0.11033	0.444519	0.176956	1.11665	0.563298
ukb-ppp-BTN1A1-OID31363	finngen_R10_E4_PLASMAPROT	Disorders of plasma-protein metabolism, not elsewhere classified || id:finngen_R10_E4_PLASMAPROT	exposure	Inverse variance weighted	2	0.00412586	0.57691	0.994294	-1.12662	1.13487	1.00413	0.324127	3.11077	0.999839
ukb-ppp-BTN1A1-OID31363	finngen_R10_E4_PORBILIR	Disorders of porphyrin and bilirubin metabolism || id:finngen_R10_E4_PORBILIR	exposure	Inverse variance weighted	2	-0.107179	0.375141	0.775106	-0.842456	0.628098	0.898365	0.430652	1.87404	0.991098
ukb-ppp-BTN1A1-OID31363	finngen_R10_E4_PRECOXCENTPUB	Precocious central puberty || id:finngen_R10_E4_PRECOXCENTPUB	exposure	Inverse variance weighted	2	0.0963171	0.442407	0.827654	-0.7708	0.963434	1.10111	0.462643	2.62068	0.991098
ukb-ppp-BTN1A1-OID31363	finngen_R10_E4_PREPUB	Precocious puberty || id:finngen_R10_E4_PREPUB	exposure	Inverse variance weighted	2	-0.526764	0.502155	0.294175	-1.51099	0.457459	0.590513	0.220692	1.58005	0.804734
ukb-ppp-BTN1A1-OID31363	finngen_R10_E4_PROTMALMODMILD	Protein-energy malnutrition of moderate and mild degree || id:finngen_R10_E4_PROTMALMODMILD	exposure	Inverse variance weighted	2	-0.440309	0.859518	0.608459	-2.12496	1.24435	0.643838	0.119437	3.47067	0.948093
ukb-ppp-BTN1A1-OID31363	finngen_R10_E4_PROTMALNAS	Unspecified protein-energy malnutrition || id:finngen_R10_E4_PROTMALNAS	exposure	Inverse variance weighted	2	0.684091	0.517961	0.186589	-0.331114	1.69929	1.98197	0.718123	5.47009	0.720753
ukb-ppp-BTN1A1-OID31363	finngen_R10_E4_PUBDISNAS	Disorders of puberty, other/unspecified || id:finngen_R10_E4_PUBDISNAS	exposure	Inverse variance weighted	2	0.23472	0.554062	0.671832	-0.851241	1.32068	1.26455	0.426885	3.74597	0.975165
ukb-ppp-BTN1A1-OID31363	finngen_R10_E4_SEQUMAL	Sequelae of malnutrition and other nutritional deficiencies || id:finngen_R10_E4_SEQUMAL	exposure	Inverse variance weighted	2	0.366149	0.718084	0.610124	-1.0413	1.77359	1.44217	0.352997	5.89199	0.948093
ukb-ppp-BTN1A1-OID31363	finngen_R10_E4_SPHINGOLIP	Disorders of sphingolipid metabolism and other lipid storage disorders || id:finngen_R10_E4_SPHINGOLIP	exposure	Inverse variance weighted	2	0.743844	0.980594	0.448113	-1.17812	2.66581	2.10401	0.307857	14.3796	0.8877
ukb-ppp-BTN1A1-OID31363	finngen_R10_E4_TESTICDYSNAS	Testicular dysfunction, other/unspecified || id:finngen_R10_E4_TESTICDYSNAS	exposure	Inverse variance weighted	2	-0.219442	0.57463	0.702547	-1.34572	0.906832	0.802967	0.260353	2.47647	0.979108
ukb-ppp-BTN1A1-OID31363	finngen_R10_E4_TESTICHYPO	Testicular hypofunction || id:finngen_R10_E4_TESTICHYPO	exposure	Inverse variance weighted	2	0.0219699	0.374091	0.953168	-0.711248	0.755188	1.02221	0.491031	2.12801	0.994439
ukb-ppp-BTN1A1-OID31363	finngen_R10_E4_THIA_DEF	Thiamine deficiency || id:finngen_R10_E4_THIA_DEF	exposure	Inverse variance weighted	2	-0.156765	0.792503	0.843193	-1.71007	1.39654	0.854905	0.180853	4.04119	0.991181
ukb-ppp-BTN1A1-OID31363	finngen_R10_E4_THYCRISIS	Thyroid crisis or storm || id:finngen_R10_E4_THYCRISIS	exposure	Inverse variance weighted	2	0.664592	0.742469	0.370728	-0.790646	2.11983	1.9437	0.453552	8.32972	0.850658
ukb-ppp-BTN1A1-OID31363	finngen_R10_E4_THYMUSDIS	Diseases of thymus || id:finngen_R10_E4_THYMUSDIS	exposure	Inverse variance weighted	2	-0.483168	0.683521	0.479641	-1.82287	0.856534	0.616826	0.161562	2.35498	0.904014
ukb-ppp-BTN1A1-OID31363	finngen_R10_E4_THYROID	Disorders of the thyroid gland || id:finngen_R10_E4_THYROID	exposure	Inverse variance weighted	2	0.0258187	0.026934	0.337765	-0.026972	0.0786093	1.02615	0.973389	1.08178	0.8339
ukb-ppp-BTN1A1-OID31363	finngen_R10_E4_THYROIDITACU	Acute thyroiditis || id:finngen_R10_E4_THYROIDITACU	exposure	Inverse variance weighted	2	1.16041	0.556899	0.037187	0.0688909	2.25193	3.19125	1.07132	9.50609	0.402176
ukb-ppp-BTN1A1-OID31363	finngen_R10_E4_THYROIDITAUTOIM	Autoimmune thyroiditis || id:finngen_R10_E4_THYROIDITAUTOIM	exposure	Inverse variance weighted	2	0.0865539	0.258969	0.73821	-0.421026	0.594134	1.09041	0.656373	1.81146	0.991098
ukb-ppp-BTN1A1-OID31363	finngen_R10_E4_THYROIDITCHRON	Chronic thyroiditis || id:finngen_R10_E4_THYROIDITCHRON	exposure	Inverse variance weighted	2	-0.325022	0.64717	0.615513	-1.59347	0.943431	0.722512	0.203218	2.56878	0.948093
ukb-ppp-BTN1A1-OID31363	finngen_R10_E4_THYROIDITDRUG	Drug-induced thyroiditis || id:finngen_R10_E4_THYROIDITDRUG	exposure	Inverse variance weighted	2	0.339614	0.824096	0.680262	-1.27561	1.95484	1.40441	0.27926	7.0628	0.975165
ukb-ppp-BTN1A1-OID31363	finngen_R10_E4_THYROIDITNAS	Thyroiditis, unspecified || id:finngen_R10_E4_THYROIDITNAS	exposure	Inverse variance weighted	2	0.203549	0.659715	0.757671	-1.08949	1.49659	1.22575	0.336387	4.46644	0.991098
ukb-ppp-BTN1A1-OID31363	finngen_R10_E4_THYROIDITSUBAC	Subacute thyroiditis || id:finngen_R10_E4_THYROIDITSUBAC	exposure	Inverse variance weighted	2	1.18858	0.181639	6e-11	0.832568	1.54459	3.28242	2.29921	4.68606	2.89e-08
ukb-ppp-BTN1A1-OID31363	finngen_R10_E4_THYROIDNASOTH	Disorder of thyroid, unspecified || id:finngen_R10_E4_THYROIDNASOTH	exposure	Inverse variance weighted	2	-0.236389	0.424269	0.577414	-1.06796	0.595179	0.789474	0.34371	1.81336	0.945685
ukb-ppp-BTN1A1-OID31363	finngen_R10_E4_THYTOXFAC	Thyrotoxicosis factitia || id:finngen_R10_E4_THYTOXFAC	exposure	Inverse variance weighted	2	-0.194293	0.611397	0.750648	-1.39263	1.00405	0.823417	0.248421	2.7293	0.991098
ukb-ppp-BTN1A1-OID31363	finngen_R10_E4_THYTOXGOITDIF	Thyrotoxicosis with diffuse goitre || id:finngen_R10_E4_THYTOXGOITDIF	exposure	Inverse variance weighted	2	-0.307829	0.0884662	0.00050213	-0.481222	-0.134435	0.735041	0.618028	0.87421	0.0268758
ukb-ppp-BTN1A1-OID31363	finngen_R10_E4_THYTOXGOITMULT	Thyrotoxicosis with toxic multinodular goitre || id:finngen_R10_E4_THYTOXGOITMULT	exposure	Inverse variance weighted	2	-0.136771	0.145476	0.347134	-0.421903	0.148362	0.87217	0.655797	1.15993	0.837055
ukb-ppp-BTN1A1-OID31363	finngen_R10_E4_THYTOXNOD	Thyrotoxicosis with toxic single thyroid nodule || id:finngen_R10_E4_THYTOXNOD	exposure	Inverse variance weighted	2	-0.0537846	0.385225	0.888961	-0.808825	0.701256	0.947636	0.445381	2.01628	0.994439
ukb-ppp-BTN1A1-OID31363	finngen_R10_E4_VIT_A_DEF	Vitamin A deficiency || id:finngen_R10_E4_VIT_A_DEF	exposure	Inverse variance weighted	2	-0.414806	0.540383	0.442716	-1.47396	0.644345	0.660468	0.229017	1.90474	0.886679
ukb-ppp-BTN1A1-OID31363	finngen_R10_E4_VIT_B_DEF	Deficiency of other B group vitamins || id:finngen_R10_E4_VIT_B_DEF	exposure	Inverse variance weighted	2	0.0208959	0.235086	0.929172	-0.439873	0.481665	1.02112	0.644118	1.61877	0.994439
ukb-ppp-BTN1A1-OID31363	finngen_R10_E4_VIT_D_DEF	Vitamin D deficiency || id:finngen_R10_E4_VIT_D_DEF	exposure	Inverse variance weighted	2	-0.361518	0.322731	0.262635	-0.994071	0.271035	0.696618	0.370067	1.31132	0.798299
ukb-ppp-BTN1A1-OID31363	finngen_R10_E4_VOLUME	Volume depletion || id:finngen_R10_E4_VOLUME	exposure	Inverse variance weighted	2	-0.012508	0.111204	0.910444	-0.230467	0.205451	0.98757	0.794163	1.22808	0.994439
ukb-ppp-BTN1A1-OID31363	finngen_R10_ENTEROPATH_E_COLI	Enteropathogenic Escherichia coli infection || id:finngen_R10_ENTEROPATH_E_COLI	exposure	Inverse variance weighted	2	0.593558	0.702678	0.398274	-0.783691	1.97081	1.81042	0.456717	7.17647	0.867996
ukb-ppp-BTN1A1-OID31363	finngen_R10_EPILEPTIC_SEIZU_RELATED_DRUGS	Epileptic seizures related to drugs || id:finngen_R10_EPILEPTIC_SEIZU_RELATED_DRUGS	exposure	Inverse variance weighted	2	0.35038	1.02364	0.732134	-1.65595	2.35671	1.41961	0.19091	10.5562	0.991098
ukb-ppp-BTN1A1-OID31363	finngen_R10_EPISEIZALCO	Epileptic seizures related to alcohol || id:finngen_R10_EPISEIZALCO	exposure	Inverse variance weighted	2	-0.22309	0.447617	0.618206	-1.10042	0.654239	0.800043	0.332732	1.92368	0.948093
ukb-ppp-BTN1A1-OID31363	finngen_R10_ERECTILE_DYSFUNCTION	Erectile dysfunction || id:finngen_R10_ERECTILE_DYSFUNCTION	exposure	Inverse variance weighted	2	-0.19319	0.124108	0.11956	-0.436441	0.0500622	0.824326	0.646332	1.05134	0.622018
ukb-ppp-BTN1A1-OID31363	finngen_R10_ESOSINOPHIL_DISEASE	Eosinophilic disease (BM) || id:finngen_R10_ESOSINOPHIL_DISEASE	exposure	Inverse variance weighted	2	-0.104137	0.2884	0.718037	-0.669402	0.461128	0.901102	0.512015	1.58586	0.986634
ukb-ppp-BTN1A1-OID31363	finngen_R10_F5_ADHD	Disturbance of activity and attention || id:finngen_R10_F5_ADHD	exposure	Inverse variance weighted	2	-0.13214	0.178705	0.459645	-0.482402	0.218122	0.876218	0.617299	1.24374	0.891767
ukb-ppp-BTN1A1-OID31363	finngen_R10_F5_AGORAPHOBIA	Agoraphobia || id:finngen_R10_F5_AGORAPHOBIA	exposure	Inverse variance weighted	2	-0.044126	0.201416	0.826588	-0.438901	0.350649	0.956833	0.644745	1.41999	0.991098
ukb-ppp-BTN1A1-OID31363	finngen_R10_F5_ALCOHOL_DEPENDENCE	Alcohol dependence || id:finngen_R10_F5_ALCOHOL_DEPENDENCE	exposure	Inverse variance weighted	2	-0.161163	0.0597341	0.00697566	-0.278242	-0.044084	0.851154	0.757114	0.956874	0.153917
ukb-ppp-BTN1A1-OID31363	finngen_R10_F5_ALCOHOLAC	Acute alcohol intoxication || id:finngen_R10_F5_ALCOHOLAC	exposure	Inverse variance weighted	2	-0.168881	0.0677462	0.0126722	-0.301664	-0.0360987	0.844609	0.739587	0.964545	0.212984
ukb-ppp-BTN1A1-OID31363	finngen_R10_F5_ALLANXIOUS	All anxiety disorders || id:finngen_R10_F5_ALLANXIOUS	exposure	Inverse variance weighted	2	-0.0516578	0.0382856	0.177249	-0.126697	0.0233819	0.949654	0.881	1.02366	0.715537
ukb-ppp-BTN1A1-OID31363	finngen_R10_F5_ALZHDEMENT	Dementia in Alzheimer disease || id:finngen_R10_F5_ALZHDEMENT	exposure	Inverse variance weighted	2	0.242279	0.0973591	0.0128279	0.0514554	0.433103	1.27415	1.0528	1.54203	0.212984
ukb-ppp-BTN1A1-OID31363	finngen_R10_F5_ANAPER	Anankastic personality disorder || id:finngen_R10_F5_ANAPER	exposure	Inverse variance weighted	2	-0.0421569	0.203046	0.835524	-0.440128	0.355814	0.958719	0.643954	1.42734	0.991098
ukb-ppp-BTN1A1-OID31363	finngen_R10_F5_ANOREX	Anorexia (incl.atypical) || id:finngen_R10_F5_ANOREX	exposure	Inverse variance weighted	2	0.139431	0.245282	0.569727	-0.341321	0.620183	1.14962	0.710831	1.85927	0.944052
ukb-ppp-BTN1A1-OID31363	finngen_R10_F5_ANXIETY	Other anxiety disorders || id:finngen_R10_F5_ANXIETY	exposure	Inverse variance weighted	2	-0.0476441	0.0454968	0.295008	-0.136818	0.0415295	0.953473	0.872129	1.0424	0.804734
ukb-ppp-BTN1A1-OID31363	finngen_R10_F5_ANXPER	Anxious personality disorder || id:finngen_R10_F5_ANXPER	exposure	Inverse variance weighted	2	0.173776	0.241423	0.471649	-0.299413	0.646965	1.18979	0.741253	1.90974	0.897216
ukb-ppp-BTN1A1-OID31363	finngen_R10_F5_BEHAVE	Behavioural syndromes associated with physiological disturbances and physical factors || id:finngen_R10_F5_BEHAVE	exposure	Inverse variance weighted	2	0.0738864	0.0562079	0.188671	-0.0362811	0.184054	1.07668	0.964369	1.20208	0.722262
ukb-ppp-BTN1A1-OID31363	finngen_R10_F5_BEHEMOCHILD	Behavioural and emotional disorders with onset usually occurring in childhood and adolescence || id:finngen_R10_F5_BEHEMOCHILD	exposure	Inverse variance weighted	2	0.0515739	0.126823	0.684257	-0.196999	0.300147	1.05293	0.821192	1.35006	0.975165
ukb-ppp-BTN1A1-OID31363	finngen_R10_F5_BIPO	Bipolar affective disorders || id:finngen_R10_F5_BIPO	exposure	Inverse variance weighted	2	0.038367	0.122055	0.753262	-0.200861	0.277595	1.03911	0.818026	1.31995	0.991098
ukb-ppp-BTN1A1-OID31363	finngen_R10_F5_BULIMIA	Bulimia nervosa (incl. atypical) || id:finngen_R10_F5_BULIMIA	exposure	Inverse variance weighted	2	0.271151	0.178145	0.12799	-0.0780138	0.620316	1.31147	0.924952	1.85952	0.641548
ukb-ppp-BTN1A1-OID31363	finngen_R10_F5_CANNABIS	Mental and behavioural disorders due to cannabinoids || id:finngen_R10_F5_CANNABIS	exposure	Inverse variance weighted	2	-0.355475	0.195383	0.0688541	-0.738425	0.0274755	0.700841	0.477866	1.02786	0.522037
ukb-ppp-BTN1A1-OID31363	finngen_R10_F5_DELIRIUM	Delirium, not induced by alcohol and other psychoactive substances || id:finngen_R10_F5_DELIRIUM	exposure	Inverse variance weighted	2	0.0882509	0.121626	0.468091	-0.150137	0.326639	1.09226	0.86059	1.3863	0.895251
ukb-ppp-BTN1A1-OID31363	finngen_R10_F5_DELUSIO	Persistent delusional disorders || id:finngen_R10_F5_DELUSIO	exposure	Inverse variance weighted	2	0.201722	0.129728	0.119957	-0.0525459	0.45599	1.22351	0.948811	1.57773	0.622018
ukb-ppp-BTN1A1-OID31363	finngen_R10_F5_DEMENTIA	Dementia || id:finngen_R10_F5_DEMENTIA	exposure	Inverse variance weighted	2	0.104709	0.0634731	0.0990132	-0.0196984	0.229116	1.11039	0.980494	1.25749	0.586813
ukb-ppp-BTN1A1-OID31363	finngen_R10_F5_DEMENTIA_INCLAVO	Dementia, including avohilmo || id:finngen_R10_F5_DEMENTIA_INCLAVO	exposure	Inverse variance weighted	2	0.0932292	0.072139	0.196235	-0.0481633	0.234622	1.09771	0.952978	1.26443	0.728612
ukb-ppp-BTN1A1-OID31363	finngen_R10_F5_DEMINOTH	Dementia in other diseases classified elsewhere || id:finngen_R10_F5_DEMINOTH	exposure	Inverse variance weighted	2	-0.0123586	0.244425	0.959675	-0.491432	0.466715	0.987717	0.61175	1.59475	0.994439
ukb-ppp-BTN1A1-OID31363	finngen_R10_F5_DEMNAS	Unspecified dementia || id:finngen_R10_F5_DEMNAS	exposure	Inverse variance weighted	2	0.0271525	0.0945792	0.774045	-0.158223	0.212528	1.02752	0.85366	1.2368	0.991098
ukb-ppp-BTN1A1-OID31363	finngen_R10_F5_DEPPER	Dependent personality disorder || id:finngen_R10_F5_DEPPER	exposure	Inverse variance weighted	2	0.181385	0.232241	0.434792	-0.273809	0.636578	1.19888	0.760478	1.89	0.882049
ukb-ppp-BTN1A1-OID31363	finngen_R10_F5_DEPRESSIO	Depression || id:finngen_R10_F5_DEPRESSIO	exposure	Inverse variance weighted	2	-0.0494244	0.0298511	0.0977828	-0.107933	0.00908372	0.951777	0.897688	1.00913	0.586813
ukb-ppp-BTN1A1-OID31363	finngen_R10_F5_DEPRESSION_DYSTHYMIA	Depression or dysthymia || id:finngen_R10_F5_DEPRESSION_DYSTHYMIA	exposure	Inverse variance weighted	2	-0.0347835	0.0382416	0.363048	-0.109737	0.04017	0.965814	0.89607	1.04099	0.84723
ukb-ppp-BTN1A1-OID31363	finngen_R10_F5_DEPRESSION_PSYCHOTIC	Psychotic depression || id:finngen_R10_F5_DEPRESSION_PSYCHOTIC	exposure	Inverse variance weighted	2	-0.111729	0.135078	0.408156	-0.376482	0.153024	0.894287	0.686272	1.16535	0.869247
ukb-ppp-BTN1A1-OID31363	finngen_R10_F5_DEPRESSION_RECURRENT	Recurrent or chronic depression || id:finngen_R10_F5_DEPRESSION_RECURRENT	exposure	Inverse variance weighted	2	-0.0073605	0.0453695	0.871122	-0.0962847	0.0815638	0.992667	0.908205	1.08498	0.994439
ukb-ppp-BTN1A1-OID31363	finngen_R10_F5_DISPER	Dissocial personality disorder || id:finngen_R10_F5_DISPER	exposure	Inverse variance weighted	2	-0.152197	0.545677	0.780311	-1.22172	0.91733	0.85882	0.294722	2.5026	0.991098
ukb-ppp-BTN1A1-OID31363	finngen_R10_F5_DISSOCIATIVE	Dissociative [conversion] disorders || id:finngen_R10_F5_DISSOCIATIVE	exposure	Inverse variance weighted	2	-0.212566	0.168376	0.206786	-0.542583	0.11745	0.808507	0.581245	1.12463	0.739634
ukb-ppp-BTN1A1-OID31363	finngen_R10_F5_EATOTH	Other eating disorders || id:finngen_R10_F5_EATOTH	exposure	Inverse variance weighted	2	-0.0158344	0.179555	0.929728	-0.367763	0.336094	0.98429	0.692282	1.39947	0.994439
ukb-ppp-BTN1A1-OID31363	finngen_R10_F5_EMOCHILD	Emotional disorders and disorders of social functioning with onset specific to childhood || id:finngen_R10_F5_EMOCHILD	exposure	Inverse variance weighted	2	0.0846168	0.146446	0.563398	-0.202418	0.371651	1.0883	0.816754	1.45013	0.938737
ukb-ppp-BTN1A1-OID31363	finngen_R10_F5_EMOPER	Emotionally unstable personality disorder || id:finngen_R10_F5_EMOPER	exposure	Inverse variance weighted	2	0.0351438	0.131691	0.789572	-0.22297	0.293258	1.03577	0.800139	1.34079	0.991098
ukb-ppp-BTN1A1-OID31363	finngen_R10_F5_GAD	Generalized anxiety disorder || id:finngen_R10_F5_GAD	exposure	Inverse variance weighted	2	-0.150836	0.0832872	0.0701355	-0.314079	0.0124069	0.859989	0.730461	1.01248	0.522037
ukb-ppp-BTN1A1-OID31363	finngen_R10_F5_GENDER	Gender identity disorders || id:finngen_R10_F5_GENDER	exposure	Inverse variance weighted	2	-0.166469	0.313202	0.595067	-0.780346	0.447407	0.846649	0.458247	1.56425	0.948093
ukb-ppp-BTN1A1-OID31363	finngen_R10_F5_HABIT	Habit and impulse disorders || id:finngen_R10_F5_HABIT	exposure	Inverse variance weighted	2	0.0154219	0.374397	0.967143	-0.718397	0.749241	1.01554	0.487533	2.11539	0.994439
ukb-ppp-BTN1A1-OID31363	finngen_R10_F5_HALLUCIN	Mental and behavioural disorders due to hallucinogens || id:finngen_R10_F5_HALLUCIN	exposure	Inverse variance weighted	2	-0.605376	0.477407	0.20478	-1.54109	0.330342	0.545869	0.214147	1.39144	0.739634
ukb-ppp-BTN1A1-OID31363	finngen_R10_F5_HISPER	Histrionic personality disorder || id:finngen_R10_F5_HISPER	exposure	Inverse variance weighted	2	-0.0762961	0.489113	0.876042	-1.03496	0.882365	0.926542	0.355242	2.41661	0.994439
ukb-ppp-BTN1A1-OID31363	finngen_R10_F5_HYPERKIN	Hyperkinetic disorders (excl. ADHD) || id:finngen_R10_F5_HYPERKIN	exposure	Inverse variance weighted	2	0.0332012	0.264147	0.899975	-0.484526	0.550928	1.03376	0.615989	1.73486	0.994439
ukb-ppp-BTN1A1-OID31363	finngen_R10_F5_HYPERSOMNIA	Hypersomnia || id:finngen_R10_F5_HYPERSOMNIA	exposure	Inverse variance weighted	2	0.467533	0.329288	0.155657	-0.177871	1.11294	1.59605	0.837051	3.04329	0.681097
ukb-ppp-BTN1A1-OID31363	finngen_R10_F5_INSOMNIA	Insomnia || id:finngen_R10_F5_INSOMNIA	exposure	Inverse variance weighted	2	-0.0940417	0.112721	0.404121	-0.314976	0.126892	0.910245	0.729807	1.13529	0.869247
ukb-ppp-BTN1A1-OID31363	finngen_R10_F5_KELAMENT	Kela-code for severe mental illness || id:finngen_R10_F5_KELAMENT	exposure	Inverse variance weighted	2	0.00074666	0.061872	0.990371	-0.120522	0.122016	1.00075	0.886457	1.12977	0.997837
ukb-ppp-BTN1A1-OID31363	finngen_R10_F5_KELARET	Kela-code for behavioural disturbances in mental retardation || id:finngen_R10_F5_KELARET	exposure	Inverse variance weighted	2	0.380667	0.646814	0.55618	-0.887089	1.64842	1.46326	0.411853	5.19877	0.936744
ukb-ppp-BTN1A1-OID31363	finngen_R10_F5_MANIA	Manic episode || id:finngen_R10_F5_MANIA	exposure	Inverse variance weighted	2	0.232158	0.197708	0.240298	-0.155351	0.619666	1.26132	0.856115	1.85831	0.773206
ukb-ppp-BTN1A1-OID31363	finngen_R10_F5_MENTALUNSPE	Mental disorders, not otherwise specified || id:finngen_R10_F5_MENTALUNSPE	exposure	Inverse variance weighted	2	-0.037061	0.148174	0.802497	-0.327483	0.253361	0.963617	0.720736	1.28835	0.991098
ukb-ppp-BTN1A1-OID31363	finngen_R10_F5_MENTORG	Other mental disorders due to brain damage and dysfunction and to physical disease || id:finngen_R10_F5_MENTORG	exposure	Inverse variance weighted	2	0.102615	0.102294	0.315794	-0.097881	0.30311	1.10806	0.906757	1.35406	0.831085
ukb-ppp-BTN1A1-OID31363	finngen_R10_F5_MILDRET	Mild mental retardation || id:finngen_R10_F5_MILDRET	exposure	Inverse variance weighted	2	0.0911671	0.32927	0.781875	-0.554202	0.736536	1.09545	0.574531	2.08869	0.991098
ukb-ppp-BTN1A1-OID31363	finngen_R10_F5_MIXEDDEV	Mixed specific developmental disorders || id:finngen_R10_F5_MIXEDDEV	exposure	Inverse variance weighted	2	-0.325433	0.245729	0.185384	-0.807061	0.156195	0.722215	0.446168	1.16905	0.720753
ukb-ppp-BTN1A1-OID31363	finngen_R10_F5_MIXPER	Mixed and other personality disorders || id:finngen_R10_F5_MIXPER	exposure	Inverse variance weighted	2	-0.0693938	0.113599	0.54129	-0.292049	0.153261	0.932959	0.746732	1.16563	0.932243
ukb-ppp-BTN1A1-OID31363	finngen_R10_F5_MODRET	Moderate mental retardation || id:finngen_R10_F5_MODRET	exposure	Inverse variance weighted	2	-0.686273	0.42413	0.105647	-1.51757	0.145022	0.503449	0.219245	1.15606	0.596142
ukb-ppp-BTN1A1-OID31363	finngen_R10_F5_MOOD	Mood [affective] disorders || id:finngen_R10_F5_MOOD	exposure	Inverse variance weighted	2	-0.0554636	0.0286445	0.0528338	-0.111607	0.00067954	0.946046	0.894396	1.00068	0.470808
ukb-ppp-BTN1A1-OID31363	finngen_R10_F5_MOODOTH	Other and unspecified mood [affective] disorders || id:finngen_R10_F5_MOODOTH	exposure	Inverse variance weighted	2	-0.015985	0.149192	0.914675	-0.308402	0.276432	0.984142	0.73462	1.31842	0.994439
ukb-ppp-BTN1A1-OID31363	finngen_R10_F5_NEUROTICOTH	Other neurotic disorders || id:finngen_R10_F5_NEUROTICOTH	exposure	Inverse variance weighted	2	-0.220022	0.147959	0.137003	-0.510023	0.0699783	0.802501	0.600482	1.07248	0.655327
ukb-ppp-BTN1A1-OID31363	finngen_R10_F5_NIGHTMARES	Nightmares || id:finngen_R10_F5_NIGHTMARES	exposure	Inverse variance weighted	2	-0.199088	0.794326	0.802095	-1.75597	1.35779	0.819478	0.17274	3.8876	0.991098
ukb-ppp-BTN1A1-OID31363	finngen_R10_F5_OCD	Obsessive-compulsive disorder || id:finngen_R10_F5_OCD	exposure	Inverse variance weighted	2	-0.0436365	0.129727	0.73659	-0.297901	0.210628	0.957302	0.742375	1.23445	0.991098
ukb-ppp-BTN1A1-OID31363	finngen_R10_F5_OPIOIDS	Mental and behavioural disorders due to opioids || id:finngen_R10_F5_OPIOIDS	exposure	Inverse variance weighted	2	0.138335	0.173771	0.425988	-0.202256	0.478926	1.14836	0.816885	1.61434	0.879012
ukb-ppp-BTN1A1-OID31363	finngen_R10_F5_OTHERSUB	Mental and behavioural disorders due to multiple drug use and use of multiple drugs and use of other psychoactive substances || id:finngen_R10_F5_OTHERSUB	exposure	Inverse variance weighted	2	-0.040242	0.123044	0.743628	-0.281409	0.200925	0.960557	0.75472	1.22253	0.991098
ukb-ppp-BTN1A1-OID31363	finngen_R10_F5_OTHPER	Other specified and unspecified personality disorders || id:finngen_R10_F5_OTHPER	exposure	Inverse variance weighted	2	0.0672054	0.106441	0.527788	-0.141419	0.27583	1.06952	0.868126	1.31762	0.923603
ukb-ppp-BTN1A1-OID31363	finngen_R10_F5_OTHRET	Other and unspecified mental retardation || id:finngen_R10_F5_OTHRET	exposure	Inverse variance weighted	2	0.180398	0.27684	0.514638	-0.362208	0.723004	1.19769	0.696138	2.06061	0.917784
ukb-ppp-BTN1A1-OID31363	finngen_R10_F5_PANIC	Panic disorder || id:finngen_R10_F5_PANIC	exposure	Inverse variance weighted	2	-0.179278	0.173636	0.301843	-0.519605	0.16105	0.835874	0.594755	1.17474	0.809255
ukb-ppp-BTN1A1-OID31363	finngen_R10_F5_PARAPER	Paranoid personality disorder || id:finngen_R10_F5_PARAPER	exposure	Inverse variance weighted	2	-0.231323	0.239977	0.335076	-0.701678	0.239031	0.793483	0.495753	1.27002	0.8339
ukb-ppp-BTN1A1-OID31363	finngen_R10_F5_PERSBEHORG	Personality and behavioural disorders due to brain disease, damage and dysfunction || id:finngen_R10_F5_PERSBEHORG	exposure	Inverse variance weighted	2	0.30024	0.275154	0.275198	-0.239062	0.839543	1.35018	0.787366	2.31531	0.802455
ukb-ppp-BTN1A1-OID31363	finngen_R10_F5_PERSMOOD	Persistent mood disorders || id:finngen_R10_F5_PERSMOOD	exposure	Inverse variance weighted	2	-0.0723249	0.0748054	0.333624	-0.218944	0.0742937	0.930229	0.803367	1.07712	0.8339
ukb-ppp-BTN1A1-OID31363	finngen_R10_F5_PERSOCHANGE	Enduring personality changes || id:finngen_R10_F5_PERSOCHANGE	exposure	Inverse variance weighted	2	-0.271228	0.897618	0.762527	-2.03056	1.4881	0.762442	0.131262	4.42869	0.991098
ukb-ppp-BTN1A1-OID31363	finngen_R10_F5_PERSOTH	Other and unspecified disorders of adult personality and behaviour || id:finngen_R10_F5_PERSOTH	exposure	Inverse variance weighted	2	-0.0434884	0.452182	0.923382	-0.929765	0.842788	0.957444	0.394647	2.32283	0.994439
ukb-ppp-BTN1A1-OID31363	finngen_R10_F5_PERVASIVE	Pervasive developmental disorders excl. Autism + Asperger || id:finngen_R10_F5_PERVASIVE	exposure	Inverse variance weighted	2	0.313044	0.349144	0.369929	-0.371277	0.997366	1.36758	0.689853	2.71113	0.850658
ukb-ppp-BTN1A1-OID31363	finngen_R10_F5_PHOBANX	Phobic anxiety disorders || id:finngen_R10_F5_PHOBANX	exposure	Inverse variance weighted	2	0.0189733	0.0865324	0.826446	-0.15063	0.188577	1.01915	0.860166	1.20753	0.991098
ukb-ppp-BTN1A1-OID31363	finngen_R10_F5_PHYSBEHOTH	Unspecified behavioural syndromes associated with physiological disturbances and physical factors +Physiological and behavioural factors associated with disorders of diseases classified elsewhere || id:finngen_R10_F5_PHYSBEHOTH	exposure	Inverse variance weighted	2	-0.00031	0.428993	0.999424	-0.841136	0.840516	0.99969	0.43122	2.31756	0.999839
ukb-ppp-BTN1A1-OID31363	finngen_R10_F5_PSYCHDEV	Disorders of psychological development || id:finngen_R10_F5_PSYCHDEV	exposure	Inverse variance weighted	2	0.0219672	0.0949094	0.816962	-0.164055	0.20799	1.02221	0.848695	1.2312	0.991098
ukb-ppp-BTN1A1-OID31363	finngen_R10_F5_PSYCHDEVOTH	Other and unspecified disorders of psychological development || id:finngen_R10_F5_PSYCHDEVOTH	exposure	Inverse variance weighted	2	-0.117354	0.339532	0.729618	-0.782837	0.548129	0.889271	0.457108	1.73001	0.991098
ukb-ppp-BTN1A1-OID31363	finngen_R10_F5_PSYCHOTH	Other and unspecified nonorganic psychotic disorders || id:finngen_R10_F5_PSYCHOTH	exposure	Inverse variance weighted	2	0.108913	0.0868746	0.209957	-0.0613609	0.279187	1.11507	0.940484	1.32206	0.742877
ukb-ppp-BTN1A1-OID31363	finngen_R10_F5_PSYTRANS	Acute and transient psychotic disorders || id:finngen_R10_F5_PSYTRANS	exposure	Inverse variance weighted	2	0.103627	0.107513	0.335119	-0.107099	0.314353	1.10919	0.898437	1.36937	0.8339
ukb-ppp-BTN1A1-OID31363	finngen_R10_F5_PTSD	Post-traumatic stress disorder || id:finngen_R10_F5_PTSD	exposure	Inverse variance weighted	2	-0.0515941	0.11717	0.659694	-0.281247	0.178059	0.949714	0.754842	1.1949	0.967915
ukb-ppp-BTN1A1-OID31363	finngen_R10_F5_SCHIZOAFF	Schizoaffective disorder || id:finngen_R10_F5_SCHIZOAFF	exposure	Inverse variance weighted	2	0.201199	0.147025	0.171166	-0.08697	0.489368	1.22287	0.916705	1.63128	0.707036
ukb-ppp-BTN1A1-OID31363	finngen_R10_F5_SCHIZOTYP	Schizotypal disorder || id:finngen_R10_F5_SCHIZOTYP	exposure	Inverse variance weighted	2	0.604252	0.225594	0.0073953	0.162089	1.04642	1.82988	1.17596	2.84743	0.158867
ukb-ppp-BTN1A1-OID31363	finngen_R10_F5_SCHIZPER	Schizoid personality disorder || id:finngen_R10_F5_SCHIZPER	exposure	Inverse variance weighted	2	-0.173443	0.250906	0.489399	-0.665219	0.318333	0.840765	0.514161	1.37483	0.907548
ukb-ppp-BTN1A1-OID31363	finngen_R10_F5_SCHOLA	Specific development disorders of scholastic skills || id:finngen_R10_F5_SCHOLA	exposure	Inverse variance weighted	2	-0.0792191	0.16608	0.633367	-0.404737	0.246298	0.923837	0.667153	1.27928	0.954467
ukb-ppp-BTN1A1-OID31363	finngen_R10_F5_SCHZPHR	Schizophrenia || id:finngen_R10_F5_SCHZPHR	exposure	Inverse variance weighted	2	0.373219	0.10641	0.00045253	0.164657	0.581782	1.4524	1.17899	1.78922	0.0259236
ukb-ppp-BTN1A1-OID31363	finngen_R10_F5_SEDAHYP	Mental and behavioural disorders due to sedatives or hypnotics || id:finngen_R10_F5_SEDAHYP	exposure	Inverse variance weighted	2	-0.0737581	0.126309	0.559255	-0.321324	0.173808	0.928896	0.725188	1.18983	0.936744
ukb-ppp-BTN1A1-OID31363	finngen_R10_F5_SEVRET	Severe mental retardation || id:finngen_R10_F5_SEVRET	exposure	Inverse variance weighted	2	-0.0950051	0.693217	0.890992	-1.45371	1.2637	0.909368	0.233702	3.53849	0.994439
ukb-ppp-BTN1A1-OID31363	finngen_R10_F5_SEXDYS	Sexual dysfunction || id:finngen_R10_F5_SEXDYS	exposure	Inverse variance weighted	2	-0.146135	0.307702	0.634842	-0.74923	0.456961	0.864041	0.47273	1.57927	0.955838
ukb-ppp-BTN1A1-OID31363	finngen_R10_F5_SEXPREF	Disorders of sexual preference || id:finngen_R10_F5_SEXPREF	exposure	Inverse variance weighted	2	-0.309075	0.751317	0.680796	-1.78166	1.16351	0.734126	0.168359	3.20114	0.975165
ukb-ppp-BTN1A1-OID31363	finngen_R10_F5_SEXUAL	Physiological and behavioural disorders associated with sexual development and orientation || id:finngen_R10_F5_SEXUAL	exposure	Inverse variance weighted	2	0.092331	0.837755	0.912241	-1.54967	1.73433	1.09673	0.212318	5.66514	0.994439
ukb-ppp-BTN1A1-OID31363	finngen_R10_F5_SLEEP_NOS	Sleep disorders, other/unspecified || id:finngen_R10_F5_SLEEP_NOS	exposure	Inverse variance weighted	2	0.127877	0.198806	0.520079	-0.261783	0.517536	1.13641	0.769678	1.67789	0.921793
ukb-ppp-BTN1A1-OID31363	finngen_R10_F5_SLEEPTERRORS	Sleep terrors [night terrors] || id:finngen_R10_F5_SLEEPTERRORS	exposure	Inverse variance weighted	2	0.499317	0.898387	0.578352	-1.26152	2.26015	1.6476	0.283223	9.58457	0.945685
ukb-ppp-BTN1A1-OID31363	finngen_R10_F5_SLEEPWAKE	Disorder of the sleep-wake schedule || id:finngen_R10_F5_SLEEPWAKE	exposure	Inverse variance weighted	2	0.122408	0.69594	0.860381	-1.24163	1.48645	1.13022	0.288912	4.42137	0.994439
ukb-ppp-BTN1A1-OID31363	finngen_R10_F5_SLEEPWALKING	Sleepwalking [somnambulism] || id:finngen_R10_F5_SLEEPWALKING	exposure	Inverse variance weighted	2	0.705112	0.714505	0.323715	-0.695319	2.10554	2.02407	0.498915	8.21155	0.832113
ukb-ppp-BTN1A1-OID31363	finngen_R10_F5_SOCPHOB	Social phobias || id:finngen_R10_F5_SOCPHOB	exposure	Inverse variance weighted	2	0.102739	0.112597	0.361535	-0.117952	0.323429	1.1082	0.888739	1.38186	0.84723
ukb-ppp-BTN1A1-OID31363	finngen_R10_F5_SOLVENT	Mental and behavioural disorders due to use of volatile solvents || id:finngen_R10_F5_SOLVENT	exposure	Inverse variance weighted	2	-0.355686	0.933737	0.703257	-2.18581	1.47444	0.700692	0.112387	4.36858	0.979108
ukb-ppp-BTN1A1-OID31363	finngen_R10_F5_SOMATOFORM	Somatoform disorder || id:finngen_R10_F5_SOMATOFORM	exposure	Inverse variance weighted	2	-0.130485	0.0794445	0.100492	-0.286197	0.0252258	0.877669	0.751115	1.02555	0.592608
ukb-ppp-BTN1A1-OID31363	finngen_R10_F5_SPEECH	Specific development disorders of speech and language || id:finngen_R10_F5_SPEECH	exposure	Inverse variance weighted	2	-0.042493	0.141324	0.763661	-0.319489	0.234503	0.958397	0.72652	1.26428	0.991098
ukb-ppp-BTN1A1-OID31363	finngen_R10_F5_STIMUL	Mental and behavioural disorders due to use of other stimulants, including caffeine || id:finngen_R10_F5_STIMUL	exposure	Inverse variance weighted	2	-0.0916202	0.201734	0.649711	-0.487019	0.303778	0.912452	0.614455	1.35497	0.964941
ukb-ppp-BTN1A1-OID31363	finngen_R10_F5_STRESSOTH	Other reaction to severe stress, and adjustment disorders || id:finngen_R10_F5_STRESSOTH	exposure	Inverse variance weighted	2	-0.0660931	0.0496275	0.182931	-0.163363	0.0311767	0.936044	0.849283	1.03167	0.720347
ukb-ppp-BTN1A1-OID31363	finngen_R10_F5_SUBSNOALCO	Substance use, excluding alcohol || id:finngen_R10_F5_SUBSNOALCO	exposure	Inverse variance weighted	2	-0.121548	0.0722119	0.0923329	-0.263084	0.019987	0.885548	0.768678	1.02019	0.581743
ukb-ppp-BTN1A1-OID31363	finngen_R10_F5_UNSORG	Unspecified organic or symptomatic mental disorder || id:finngen_R10_F5_UNSORG	exposure	Inverse variance weighted	2	1.21391	0.583242	0.0374053	0.070755	2.35706	3.36662	1.07332	10.5599	0.402176
ukb-ppp-BTN1A1-OID31363	finngen_R10_F5_VASCDEM	Vascular dementia || id:finngen_R10_F5_VASCDEM	exposure	Inverse variance weighted	2	0.0992066	0.119033	0.404596	-0.134097	0.33251	1.10429	0.874505	1.39446	0.869247
ukb-ppp-BTN1A1-OID31363	finngen_R10_FALLS	Falls/tendency to fall || id:finngen_R10_FALLS	exposure	Inverse variance weighted	2	-0.0444075	0.0216803	0.0405318	-0.0869008	-0.0019141	0.956564	0.916768	0.998088	0.418287
ukb-ppp-BTN1A1-OID31363	finngen_R10_FE	Focal epilepsy || id:finngen_R10_FE	exposure	Inverse variance weighted	2	0.0566605	0.0692444	0.413204	-0.0790585	0.19238	1.0583	0.923986	1.21213	0.869247
ukb-ppp-BTN1A1-OID31363	finngen_R10_FE_MODE	Focal epilepsy, mode (most common among epilepsy diagnosis) || id:finngen_R10_FE_MODE	exposure	Inverse variance weighted	2	-0.0482091	0.15937	0.762273	-0.360575	0.264156	0.952934	0.697276	1.30233	0.991098
ukb-ppp-BTN1A1-OID31363	finngen_R10_FE_STRICT	Focal epilepsy, strict definition || id:finngen_R10_FE_STRICT	exposure	Inverse variance weighted	2	0.0727111	0.0722138	0.313989	-0.0688279	0.21425	1.07542	0.933487	1.23893	0.829262
ukb-ppp-BTN1A1-OID31363	finngen_R10_FELTY	Felty syndrome || id:finngen_R10_FELTY	exposure	Inverse variance weighted	2	0.688038	0.473335	0.146059	-0.2397	1.61577	1.98981	0.786864	5.03179	0.666826
ukb-ppp-BTN1A1-OID31363	finngen_R10_FEMHER_BILATERAL	Femoral hernia, bilateral || id:finngen_R10_FEMHER_BILATERAL	exposure	Inverse variance weighted	2	-1.48588	0.661564	0.0247037	-2.78254	-0.189211	0.226304	0.0618811	0.827612	0.314482
ukb-ppp-BTN1A1-OID31363	finngen_R10_FG_CARDMYO	Cardiomyopathy (excluding other) || id:finngen_R10_FG_CARDMYO	exposure	Inverse variance weighted	2	-0.0327817	0.0910753	0.718892	-0.211289	0.145726	0.96775	0.80954	1.15688	0.986986
ukb-ppp-BTN1A1-OID31363	finngen_R10_FG_CVD	Cardiovascular diseases (excluding rheumatic etc) || id:finngen_R10_FG_CVD	exposure	Inverse variance weighted	2	-0.0681832	0.0226406	0.00259918	-0.112559	-0.0238077	0.934089	0.893545	0.976473	0.0802199
ukb-ppp-BTN1A1-OID31363	finngen_R10_FG_DOAAC	Diseases of arteries, arterioles and capillaries (FINNGEN) || id:finngen_R10_FG_DOAAC	exposure	Inverse variance weighted	2	-0.168653	0.0506405	0.0008672	-0.267909	-0.069398	0.844802	0.764978	0.932955	0.0386384
ukb-ppp-BTN1A1-OID31363	finngen_R10_FG_OTHHEART	Other heart diseases || id:finngen_R10_FG_OTHHEART	exposure	Inverse variance weighted	2	-0.0645551	0.0306283	0.0350575	-0.124587	-0.0045236	0.937484	0.882862	0.995487	0.392452
ukb-ppp-BTN1A1-OID31363	finngen_R10_FIBROLIV	Fibrosis of liver || id:finngen_R10_FIBROLIV	exposure	Inverse variance weighted	2	-0.657966	0.548758	0.230525	-1.73353	0.417601	0.517904	0.176659	1.51831	0.769268
ukb-ppp-BTN1A1-OID31363	finngen_R10_FOOD_ALLERGY	Food allergy || id:finngen_R10_FOOD_ALLERGY	exposure	Inverse variance weighted	2	0.17626	1.19461	0.882701	-2.16518	2.5177	1.19275	0.11473	12.4	0.994439
ukb-ppp-BTN1A1-OID31363	finngen_R10_FTD	Frontotemporal dementia || id:finngen_R10_FTD	exposure	Inverse variance weighted	2	-0.293766	0.512661	0.56663	-1.29858	0.711049	0.745451	0.272919	2.03613	0.940864
ukb-ppp-BTN1A1-OID31363	finngen_R10_G6_AD_WIDE	Alzheimer鈥檚 disease, wide definition || id:finngen_R10_G6_AD_WIDE	exposure	Inverse variance weighted	2	0.123097	0.0533623	0.0210656	0.0185064	0.227687	1.13099	1.01868	1.25569	0.284741
ukb-ppp-BTN1A1-OID31363	finngen_R10_G6_ADEM	Acute disseminated encephalitis/encephalomyelitis || id:finngen_R10_G6_ADEM	exposure	Inverse variance weighted	2	-1.13409	0.804999	0.158892	-2.71189	0.443711	0.321715	0.0664114	1.55848	0.685174
ukb-ppp-BTN1A1-OID31363	finngen_R10_G6_ALCODEGEN	Degeneration of the brain due to alcohol || id:finngen_R10_G6_ALCODEGEN	exposure	Inverse variance weighted	2	-0.0962539	0.234412	0.681352	-0.555702	0.363194	0.908233	0.57367	1.43791	0.975165
ukb-ppp-BTN1A1-OID31363	finngen_R10_G6_ALCOPOLY	Alcohol induced polyneuropathy || id:finngen_R10_G6_ALCOPOLY	exposure	Inverse variance weighted	2	0.792038	0.39921	0.047254	0.00958747	1.57449	2.20789	1.00963	4.82827	0.442047
ukb-ppp-BTN1A1-OID31363	finngen_R10_G6_ALS	Motor neuron disease || id:finngen_R10_G6_ALS	exposure	Inverse variance weighted	2	0.00503117	0.260812	0.984609	-0.50616	0.516223	1.00504	0.602806	1.67569	0.995498
ukb-ppp-BTN1A1-OID31363	finngen_R10_G6_ALZHEIMER	Alzheimer disease || id:finngen_R10_G6_ALZHEIMER	exposure	Inverse variance weighted	2	0.161892	0.0632433	0.0104726	0.0379347	0.285848	1.17573	1.03866	1.33089	0.193708
ukb-ppp-BTN1A1-OID31363	finngen_R10_G6_ANOXBRAINDAM	Anoxic brain damage || id:finngen_R10_G6_ANOXBRAINDAM	exposure	Inverse variance weighted	2	-0.471167	0.392708	0.230221	-1.24087	0.29854	0.624274	0.289131	1.34789	0.769268
ukb-ppp-BTN1A1-OID31363	finngen_R10_G6_ATROPHCIRCUM	Circumscribed brain atrophy || id:finngen_R10_G6_ATROPHCIRCUM	exposure	Inverse variance weighted	2	-0.0847	0.325559	0.794734	-0.722795	0.553395	0.918788	0.485394	1.73915	0.991098
ukb-ppp-BTN1A1-OID31363	finngen_R10_G6_ATYFAC	Atypical facial pain || id:finngen_R10_G6_ATYFAC	exposure	Inverse variance weighted	2	-0.177534	0.153264	0.246717	-0.477931	0.122862	0.837332	0.620065	1.13073	0.776883
ukb-ppp-BTN1A1-OID31363	finngen_R10_G6_AUTONOM	Autonomic disorders || id:finngen_R10_G6_AUTONOM	exposure	Inverse variance weighted	2	-0.0319247	0.294403	0.913648	-0.608955	0.545106	0.968579	0.543919	1.72479	0.994439
ukb-ppp-BTN1A1-OID31363	finngen_R10_G6_AUTOTHUNS	Other and unspecified disorders of autonomic nervous system || id:finngen_R10_G6_AUTOTHUNS	exposure	Inverse variance weighted	2	0.906872	0.717304	0.20613	-0.499045	2.31279	2.47656	0.60711	10.1026	0.739634
ukb-ppp-BTN1A1-OID31363	finngen_R10_G6_BASDEGENOTH	Other degenerative diseases of the basal ganglia || id:finngen_R10_G6_BASDEGENOTH	exposure	Inverse variance weighted	2	-0.0244737	0.31763	0.938583	-0.647029	0.598081	0.975823	0.523599	1.81863	0.994439
ukb-ppp-BTN1A1-OID31363	finngen_R10_G6_BELLPA	Bell's palsy || id:finngen_R10_G6_BELLPA	exposure	Inverse variance weighted	2	0.0249347	0.106479	0.81485	-0.183765	0.233634	1.02525	0.832132	1.26318	0.991098
ukb-ppp-BTN1A1-OID31363	finngen_R10_G6_BENINTRAHYP	Benign intracranial hypertension || id:finngen_R10_G6_BENINTRAHYP	exposure	Inverse variance weighted	2	0.0765052	0.348697	0.826336	-0.606941	0.759952	1.07951	0.545015	2.13817	0.991098
ukb-ppp-BTN1A1-OID31363	finngen_R10_G6_BRACHPLE	Brachial plexus disorders || id:finngen_R10_G6_BRACHPLE	exposure	Inverse variance weighted	2	-0.230707	0.1211	0.0567687	-0.468063	0.00664992	0.793972	0.626214	1.00667	0.484346
ukb-ppp-BTN1A1-OID31363	finngen_R10_G6_CARPTU	Carpal tunnel syndrome || id:finngen_R10_G6_CARPTU	exposure	Inverse variance weighted	2	-0.163481	0.0946013	0.0839701	-0.348899	0.021938	0.849183	0.705464	1.02218	0.563298
ukb-ppp-BTN1A1-OID31363	finngen_R10_G6_CAUDA	Cauda equina syndrome || id:finngen_R10_G6_CAUDA	exposure	Inverse variance weighted	2	0.0171512	0.36907	0.962935	-0.706225	0.740528	1.0173	0.493504	2.09704	0.994439
ukb-ppp-BTN1A1-OID31363	finngen_R10_G6_CAUSALGIA	Causalgia || id:finngen_R10_G6_CAUSALGIA	exposure	Inverse variance weighted	2	-0.398058	0.479476	0.406429	-1.33783	0.541715	0.671623	0.262414	1.71895	0.869247
ukb-ppp-BTN1A1-OID31363	finngen_R10_G6_CERCYST	Cerebral cysts || id:finngen_R10_G6_CERCYST	exposure	Inverse variance weighted	2	-0.278312	0.258122	0.280937	-0.784232	0.227608	0.757061	0.45647	1.25559	0.802455
ukb-ppp-BTN1A1-OID31363	finngen_R10_G6_CEROEDEMA	Cerebral oedema || id:finngen_R10_G6_CEROEDEMA	exposure	Inverse variance weighted	2	-1.27346	0.875799	0.14593	-2.99003	0.443103	0.279861	0.0502859	1.55753	0.666826
ukb-ppp-BTN1A1-OID31363	finngen_R10_G6_CERVROOT	Cervical root disorders || id:finngen_R10_G6_CERVROOT	exposure	Inverse variance weighted	2	-0.907423	0.5261	0.0845619	-1.93858	0.123734	0.403563	0.143908	1.13171	0.563298
ukb-ppp-BTN1A1-OID31363	finngen_R10_G6_CLUSTHEADACHE_STRICT_INCLAVO	Cluster headache, strict, including avohilmo || id:finngen_R10_G6_CLUSTHEADACHE_STRICT_INCLAVO	exposure	Inverse variance weighted	2	0.0145192	0.157376	0.926493	-0.293938	0.322977	1.01463	0.745323	1.38123	0.994439
ukb-ppp-BTN1A1-OID31363	finngen_R10_G6_CLUSTHEADACHE_WIDE	Cluster headache, wide || id:finngen_R10_G6_CLUSTHEADACHE_WIDE	exposure	Inverse variance weighted	2	0.107096	0.171545	0.532429	-0.229133	0.443325	1.11304	0.795223	1.55788	0.927606
ukb-ppp-BTN1A1-OID31363	finngen_R10_G6_CNSABSC	Intracranial and intraspinal abscess and granuloma || id:finngen_R10_G6_CNSABSC	exposure	Inverse variance weighted	2	-0.148337	0.406725	0.715327	-0.945517	0.648843	0.86214	0.388479	1.91333	0.984209
ukb-ppp-BTN1A1-OID31363	finngen_R10_G6_CNSOTH	Other disorders of central nervous system || id:finngen_R10_G6_CNSOTH	exposure	Inverse variance weighted	2	-0.203491	0.334344	0.54277	-0.858805	0.451822	0.815877	0.423668	1.57117	0.933456
ukb-ppp-BTN1A1-OID31363	finngen_R10_G6_CP	Cerebral palsy || id:finngen_R10_G6_CP	exposure	Inverse variance weighted	2	-0.182101	0.471472	0.69932	-1.10619	0.741985	0.833517	0.330818	2.1001	0.977667
ukb-ppp-BTN1A1-OID31363	finngen_R10_G6_CPETAL	Cerebral palsy and other paralytic syndromes || id:finngen_R10_G6_CPETAL	exposure	Inverse variance weighted	2	-0.168144	0.0965704	0.0816569	-0.357422	0.0211342	0.845232	0.699478	1.02136	0.556138
ukb-ppp-BTN1A1-OID31363	finngen_R10_G6_CRAINOTH	Other cranial nerve disorders in other disorders || id:finngen_R10_G6_CRAINOTH	exposure	Inverse variance weighted	2	-0.21597	0.67895	0.750414	-1.54671	1.11477	0.80576	0.212947	3.04888	0.991098
ukb-ppp-BTN1A1-OID31363	finngen_R10_G6_DEGENOTH	Other and unspecified degenerative diseases of nervous system || id:finngen_R10_G6_DEGENOTH	exposure	Inverse variance weighted	2	-0.246329	0.239029	0.302757	-0.714827	0.222168	0.781665	0.489277	1.24878	0.809255
ukb-ppp-BTN1A1-OID31363	finngen_R10_G6_DEGENSEN	Senile degeneration of the brain, not elsewhere classified || id:finngen_R10_G6_DEGENSEN	exposure	Inverse variance weighted	2	0.0422426	0.547869	0.938541	-1.03158	1.11607	1.04315	0.356443	3.05282	0.994439
ukb-ppp-BTN1A1-OID31363	finngen_R10_G6_DISBROTHUNS	Disorders of brain, other and unspecified || id:finngen_R10_G6_DISBROTHUNS	exposure	Inverse variance weighted	2	-0.13829	0.354417	0.696397	-0.832947	0.556368	0.870846	0.434766	1.74432	0.976416
ukb-ppp-BTN1A1-OID31363	finngen_R10_G6_DISOTHUNS	Disorders of other and unspecified cranial nerves || id:finngen_R10_G6_DISOTHUNS	exposure	Inverse variance weighted	2	-0.235431	0.484939	0.627332	-1.18591	0.715049	0.79023	0.305468	2.04429	0.951493
ukb-ppp-BTN1A1-OID31363	finngen_R10_G6_DISSOTH	Other acute disseminated demyelination || id:finngen_R10_G6_DISSOTH	exposure	Inverse variance weighted	2	-0.619436	0.349072	0.075977	-1.30362	0.0647455	0.538248	0.271547	1.06689	0.539876
ukb-ppp-BTN1A1-OID31363	finngen_R10_G6_DRUGMYOP	Drug-induced myopathy || id:finngen_R10_G6_DRUGMYOP	exposure	Inverse variance weighted	2	-0.218444	0.648989	0.736425	-1.49046	1.05358	0.803768	0.225268	2.86789	0.991098
ukb-ppp-BTN1A1-OID31363	finngen_R10_G6_DRUGPOLY	Drug-induced polyneuropathy || id:finngen_R10_G6_DRUGPOLY	exposure	Inverse variance weighted	2	0.334492	0.396769	0.399206	-0.443175	1.11216	1.39723	0.641995	3.04092	0.867996
ukb-ppp-BTN1A1-OID31363	finngen_R10_G6_DYSTON	Dystonia || id:finngen_R10_G6_DYSTON	exposure	Inverse variance weighted	2	-0.169879	0.172645	0.325126	-0.508263	0.168505	0.843767	0.60154	1.18353	0.833155
ukb-ppp-BTN1A1-OID31363	finngen_R10_G6_ENCEPATH	Encephalopathy || id:finngen_R10_G6_ENCEPATH	exposure	Inverse variance weighted	2	-0.353404	0.366419	0.334805	-1.07159	0.364778	0.702293	0.342465	1.44019	0.8339
ukb-ppp-BTN1A1-OID31363	finngen_R10_G6_ENCEPHOTH	Other encephalitis || id:finngen_R10_G6_ENCEPHOTH	exposure	Inverse variance weighted	2	-0.25904	0.215672	0.229719	-0.681757	0.163677	0.771792	0.505728	1.17783	0.769268
ukb-ppp-BTN1A1-OID31363	finngen_R10_G6_ENCEPHTOX	Toxic encephalopathy || id:finngen_R10_G6_ENCEPHTOX	exposure	Inverse variance weighted	2	-0.377685	0.74112	0.610322	-1.83028	1.07491	0.685446	0.160369	2.92973	0.948093
ukb-ppp-BTN1A1-OID31363	finngen_R10_G6_EPIPAROX	Episodal and paroxysmal disorders || id:finngen_R10_G6_EPIPAROX	exposure	Inverse variance weighted	2	-0.0153448	0.0218898	0.483302	-0.0582488	0.0275592	0.984772	0.943415	1.02794	0.906697
ukb-ppp-BTN1A1-OID31363	finngen_R10_G6_EPLEPSY	Epilepsy || id:finngen_R10_G6_EPLEPSY	exposure	Inverse variance weighted	2	0.0370442	0.0534751	0.488474	-0.067767	0.141856	1.03774	0.934478	1.15241	0.907544
ukb-ppp-BTN1A1-OID31363	finngen_R10_G6_FACOTH	Other facial nerve disorders || id:finngen_R10_G6_FACOTH	exposure	Inverse variance weighted	2	-0.0148919	0.207398	0.942759	-0.421393	0.391609	0.985218	0.656132	1.47936	0.994439
ukb-ppp-BTN1A1-OID31363	finngen_R10_G6_FEMLAPOP	Lesion of lateral popliteal nerve || id:finngen_R10_G6_FEMLAPOP	exposure	Inverse variance weighted	2	-0.286053	0.156972	0.0684056	-0.593718	0.021611	0.751223	0.55227	1.02185	0.522037
ukb-ppp-BTN1A1-OID31363	finngen_R10_G6_FEMLE	Lesion of femoral nerve || id:finngen_R10_G6_FEMLE	exposure	Inverse variance weighted	2	-0.424884	0.391537	0.277847	-1.1923	0.342528	0.653846	0.303524	1.4085	0.802455
ukb-ppp-BTN1A1-OID31363	finngen_R10_G6_FEMMEPOP	Lesion of medial popliteal nerve || id:finngen_R10_G6_FEMMEPOP	exposure	Inverse variance weighted	2	-0.723397	0.591656	0.221456	-1.88304	0.436249	0.485101	0.152126	1.54689	0.755778
ukb-ppp-BTN1A1-OID31363	finngen_R10_G6_GUILBAR	Guillain-Barre syndrome || id:finngen_R10_G6_GUILBAR	exposure	Inverse variance weighted	2	0.134839	0.418422	0.747258	-0.685268	0.954946	1.14435	0.503955	2.59853	0.991098
ukb-ppp-BTN1A1-OID31363	finngen_R10_G6_HCCOMM	Communicating hydrocephalus || id:finngen_R10_G6_HCCOMM	exposure	Inverse variance weighted	2	0.031601	0.40797	0.938258	-0.76802	0.831222	1.03211	0.463931	2.29612	0.994439
ukb-ppp-BTN1A1-OID31363	finngen_R10_G6_HCINOTH	Hydrocephalus in other diseases || id:finngen_R10_G6_HCINOTH	exposure	Inverse variance weighted	2	0.467182	0.747774	0.532126	-0.998455	1.93282	1.59549	0.368448	6.90896	0.927606
ukb-ppp-BTN1A1-OID31363	finngen_R10_G6_HCNP	Normal-pressure hydrocephalus || id:finngen_R10_G6_HCNP	exposure	Inverse variance weighted	2	0.0918183	0.174965	0.599736	-0.251113	0.43475	1.09617	0.777934	1.54458	0.948093
ukb-ppp-BTN1A1-OID31363	finngen_R10_G6_HCOBSTR	Obstructive hydrocephalus || id:finngen_R10_G6_HCOBSTR	exposure	Inverse variance weighted	2	0.0696464	0.274172	0.799477	-0.467732	0.607024	1.07213	0.626422	1.83496	0.991098
ukb-ppp-BTN1A1-OID31363	finngen_R10_G6_HCOTHUNS	Other and unspecified hydrocephalus || id:finngen_R10_G6_HCOTHUNS	exposure	Inverse variance weighted	2	0.0620792	0.253939	0.806871	-0.435641	0.5598	1.06405	0.64685	1.75032	0.991098
ukb-ppp-BTN1A1-OID31363	finngen_R10_G6_HCPOSTRAU	Post-traumatic hydrocephalus, unspecified || id:finngen_R10_G6_HCPOSTRAU	exposure	Inverse variance weighted	2	-0.181602	0.807084	0.821972	-1.76349	1.40028	0.833933	0.171446	4.05635	0.991098
ukb-ppp-BTN1A1-OID31363	finngen_R10_G6_HEADACHE	Other headache syndromes || id:finngen_R10_G6_HEADACHE	exposure	Inverse variance weighted	2	-0.0621348	0.0462758	0.179367	-0.152835	0.0285658	0.939756	0.858271	1.02898	0.720347
ukb-ppp-BTN1A1-OID31363	finngen_R10_G6_HEMIPLE	Hemiplegia || id:finngen_R10_G6_HEMIPLE	exposure	Inverse variance weighted	2	-0.240948	0.145643	0.0980523	-0.526409	0.0445129	0.785883	0.590723	1.04552	0.586813
ukb-ppp-BTN1A1-OID31363	finngen_R10_G6_HERATAXIA	Hereditary ataxia || id:finngen_R10_G6_HERATAXIA	exposure	Inverse variance weighted	2	0.464165	0.313208	0.138348	-0.149722	1.07805	1.59069	0.860947	2.93895	0.658448
ukb-ppp-BTN1A1-OID31363	finngen_R10_G6_HEREMOSEN	Hereditary motor and sensory neuropathy || id:finngen_R10_G6_HEREMOSEN	exposure	Inverse variance weighted	2	-1.05656	0.396688	0.00773449	-1.83406	-0.279048	0.347651	0.159763	0.756503	0.16085
ukb-ppp-BTN1A1-OID31363	finngen_R10_G6_HERIPOTHUN	Other and unspecified neuropathies || id:finngen_R10_G6_HERIPOTHUN	exposure	Inverse variance weighted	2	-0.351336	0.551162	0.523835	-1.43161	0.728941	0.703748	0.238923	2.07288	0.921882
ukb-ppp-BTN1A1-OID31363	finngen_R10_G6_HORNER	Horner syndrome || id:finngen_R10_G6_HORNER	exposure	Inverse variance weighted	2	-0.297234	0.445594	0.504739	-1.1706	0.57613	0.74287	0.310181	1.77914	0.912386
ukb-ppp-BTN1A1-OID31363	finngen_R10_G6_HYDROCEPH	Hydrocephalus || id:finngen_R10_G6_HYDROCEPH	exposure	Inverse variance weighted	2	0.0461317	0.118591	0.697279	-0.186307	0.278571	1.04721	0.830018	1.32124	0.977083
ukb-ppp-BTN1A1-OID31363	finngen_R10_G6_ICNEUROP	Intercostal neuropathy || id:finngen_R10_G6_ICNEUROP	exposure	Inverse variance weighted	2	0.436249	0.497247	0.380308	-0.538355	1.41085	1.54689	0.583708	4.09945	0.857887
ukb-ppp-BTN1A1-OID31363	finngen_R10_G6_IDIOAUT	Idiopathic peripheral autonomic neuropathy || id:finngen_R10_G6_IDIOAUT	exposure	Inverse variance weighted	2	-0.48631	0.608078	0.423856	-1.67814	0.705523	0.614891	0.18672	2.02491	0.878646
ukb-ppp-BTN1A1-OID31363	finngen_R10_G6_LSPLEX	Lumbosacral plexus disorders || id:finngen_R10_G6_LSPLEX	exposure	Inverse variance weighted	2	0.411559	0.615412	0.503653	-0.794648	1.61777	1.50917	0.45174	5.04181	0.912386
ukb-ppp-BTN1A1-OID31363	finngen_R10_G6_LSROOT	Lumbosacral root disorders, not elsewhere classified || id:finngen_R10_G6_LSROOT	exposure	Inverse variance weighted	2	0.0986187	0.304699	0.746196	-0.498592	0.695829	1.10365	0.607385	2.00537	0.991098
ukb-ppp-BTN1A1-OID31363	finngen_R10_G6_MEDLEOTH	Other lesions of median nerve || id:finngen_R10_G6_MEDLEOTH	exposure	Inverse variance weighted	2	-0.282178	0.210929	0.180966	-0.695599	0.131243	0.754139	0.498775	1.14024	0.720347
ukb-ppp-BTN1A1-OID31363	finngen_R10_G6_MENINGBACT	Bacterial meningitis || id:finngen_R10_G6_MENINGBACT	exposure	Inverse variance weighted	2	0.235589	0.183324	0.198759	-0.123726	0.594904	1.26565	0.883622	1.81286	0.731215
ukb-ppp-BTN1A1-OID31363	finngen_R10_G6_MENINGOTH	Other meningitis || id:finngen_R10_G6_MENINGOTH	exposure	Inverse variance weighted	2	-0.01756	0.28383	0.950668	-0.573867	0.538747	0.982593	0.563343	1.71386	0.994439
ukb-ppp-BTN1A1-OID31363	finngen_R10_G6_MENINGVIR	Viral meningitis || id:finngen_R10_G6_MENINGVIR	exposure	Inverse variance weighted	2	0.827539	1.38437	0.549991	-1.88583	3.5409	2.28768	0.151704	34.4981	0.936169
ukb-ppp-BTN1A1-OID31363	finngen_R10_G6_MERALGIA	Meralgia paraesthetica || id:finngen_R10_G6_MERALGIA	exposure	Inverse variance weighted	2	-0.0702105	0.247182	0.776377	-0.554688	0.414267	0.932198	0.574251	1.51326	0.991098
ukb-ppp-BTN1A1-OID31363	finngen_R10_G6_MIGRAINE	Migraine || id:finngen_R10_G6_MIGRAINE	exposure	Inverse variance weighted	2	0.0400526	0.187715	0.831039	-0.327868	0.407974	1.04087	0.720458	1.50377	0.991098
ukb-ppp-BTN1A1-OID31363	finngen_R10_G6_MIGRAINE_NO_AURA	Migraine without aura || id:finngen_R10_G6_MIGRAINE_NO_AURA	exposure	Inverse variance weighted	2	0.04248	0.14425	0.768385	-0.240251	0.32521	1.0434	0.786431	1.38432	0.991098
ukb-ppp-BTN1A1-OID31363	finngen_R10_G6_MIGRAINE_NO_AURA_ADVERSE	Migraine without aura, drug-induced || id:finngen_R10_G6_MIGRAINE_NO_AURA_ADVERSE	exposure	Inverse variance weighted	2	0.0425453	0.499561	0.93213	-0.936594	1.02168	1.04346	0.391961	2.77787	0.994439
ukb-ppp-BTN1A1-OID31363	finngen_R10_G6_MIGRAINE_NO_AURA_TRIPTAN	Migraine without aura and triptan purchases || id:finngen_R10_G6_MIGRAINE_NO_AURA_TRIPTAN	exposure	Inverse variance weighted	2	0.10183	0.187539	0.587144	-0.265747	0.469407	1.1072	0.766633	1.59905	0.948093
ukb-ppp-BTN1A1-OID31363	finngen_R10_G6_MIGRAINE_WITH_AURA	Migraine with aura || id:finngen_R10_G6_MIGRAINE_WITH_AURA	exposure	Inverse variance weighted	2	-0.0192128	0.236662	0.935297	-0.483069	0.444644	0.980971	0.616887	1.55993	0.994439
ukb-ppp-BTN1A1-OID31363	finngen_R10_G6_MIGRAINE_WITH_AURA_ADVERSE	Migraine with aura, drug-induced || id:finngen_R10_G6_MIGRAINE_WITH_AURA_ADVERSE	exposure	Inverse variance weighted	2	-0.0770414	0.31895	0.809132	-0.702184	0.548101	0.925852	0.495502	1.72997	0.991098
ukb-ppp-BTN1A1-OID31363	finngen_R10_G6_MIGRAINE_WITH_AURA_TRIPTAN	Migraine with aura and triptan purchases || id:finngen_R10_G6_MIGRAINE_WITH_AURA_TRIPTAN	exposure	Inverse variance weighted	2	0.0675123	0.342277	0.843636	-0.603351	0.738375	1.06984	0.546976	2.09253	0.991181
ukb-ppp-BTN1A1-OID31363	finngen_R10_G6_MITOCMY	Mitochondrial myopathy || id:finngen_R10_G6_MITOCMY	exposure	Inverse variance weighted	2	0.55557	0.580638	0.338655	-0.582481	1.69362	1.74293	0.558511	5.43914	0.8339
ukb-ppp-BTN1A1-OID31363	finngen_R10_G6_MONNEURMPLX	Mononeuritis multiplex || id:finngen_R10_G6_MONNEURMPLX	exposure	Inverse variance weighted	2	-0.310272	0.685996	0.651057	-1.65483	1.03428	0.733247	0.191125	2.81308	0.965748
ukb-ppp-BTN1A1-OID31363	finngen_R10_G6_MONOLOWOTHUNS	Other and unspecified mononeuropathies of lower limb || id:finngen_R10_G6_MONOLOWOTHUNS	exposure	Inverse variance weighted	2	-0.233677	0.205048	0.254444	-0.635571	0.168217	0.791617	0.529633	1.18319	0.784061
ukb-ppp-BTN1A1-OID31363	finngen_R10_G6_MONONPOTHUS	Other and unspecified mononeuropathies of upper limb || id:finngen_R10_G6_MONONPOTHUS	exposure	Inverse variance weighted	2	-0.409023	0.199175	0.0400154	-0.799406	-0.0186407	0.664299	0.449596	0.981532	0.414988
ukb-ppp-BTN1A1-OID31363	finngen_R10_G6_MONOOTHUNS	Other and unspecified mononeuropathies, also in other diseases || id:finngen_R10_G6_MONOOTHUNS	exposure	Inverse variance weighted	2	-0.164628	0.196513	0.402173	-0.549793	0.220537	0.848209	0.577069	1.24675	0.869247
ukb-ppp-BTN1A1-OID31363	finngen_R10_G6_MONOPLE	Monoplegia || id:finngen_R10_G6_MONOPLE	exposure	Inverse variance weighted	2	-0.213185	0.320679	0.506185	-0.841716	0.415347	0.808007	0.43097	1.5149	0.912954
ukb-ppp-BTN1A1-OID31363	finngen_R10_G6_MS	MS-disease / Multiple Sclerosis || id:finngen_R10_G6_MS	exposure	Inverse variance weighted	2	-0.460273	0.126237	0.00026626	-0.707699	-0.212848	0.631111	0.492777	0.808279	0.0164262
ukb-ppp-BTN1A1-OID31363	finngen_R10_G6_MUSCOTHUNS	Other and unspecified primary disorders of muscles || id:finngen_R10_G6_MUSCOTHUNS	exposure	Inverse variance weighted	2	-0.107165	0.473506	0.820951	-1.03524	0.820906	0.898378	0.355143	2.27256	0.991098
ukb-ppp-BTN1A1-OID31363	finngen_R10_G6_MUSDYST	Muscular dystrophy || id:finngen_R10_G6_MUSDYST	exposure	Inverse variance weighted	2	0.26035	0.486858	0.59282	-0.693893	1.21459	1.29738	0.499627	3.36892	0.948093
ukb-ppp-BTN1A1-OID31363	finngen_R10_G6_MYASTHENIA	Myasthenia gravis || id:finngen_R10_G6_MYASTHENIA	exposure	Inverse variance weighted	2	-0.660053	0.277287	0.0172939	-1.20354	-0.116571	0.516824	0.300131	0.889967	0.245409
ukb-ppp-BTN1A1-OID31363	finngen_R10_G6_MYOMUSCINOTH	Disorders of myoneural junction and muscle in diseases classified elsewhere || id:finngen_R10_G6_MYOMUSCINOTH	exposure	Inverse variance weighted	2	-0.349884	0.853897	0.68199	-2.02352	1.32375	0.70477	0.132189	3.7575	0.975165
ukb-ppp-BTN1A1-OID31363	finngen_R10_G6_MYONEU	Diseases of the myoneural junction and muscle || id:finngen_R10_G6_MYONEU	exposure	Inverse variance weighted	2	-0.0785977	0.102532	0.44334	-0.279561	0.122365	0.924412	0.756116	1.13017	0.886679
ukb-ppp-BTN1A1-OID31363	finngen_R10_G6_MYONEUOTHUNS	Other and unspecified myoneural disorders || id:finngen_R10_G6_MYONEUOTHUNS	exposure	Inverse variance weighted	2	-0.153273	0.687218	0.823509	-1.50022	1.19367	0.857895	0.223081	3.29918	0.991098
ukb-ppp-BTN1A1-OID31363	finngen_R10_G6_MYOPOTHUNS	Other and unspecified myopathies || id:finngen_R10_G6_MYOPOTHUNS	exposure	Inverse variance weighted	2	-0.0581863	0.119209	0.625477	-0.291836	0.175464	0.943474	0.746891	1.1918	0.950662
ukb-ppp-BTN1A1-OID31363	finngen_R10_G6_MYOTDIS	Myotonic disorders || id:finngen_R10_G6_MYOTDIS	exposure	Inverse variance weighted	2	0.779067	0.420069	0.0636507	-0.0442675	1.6024	2.17944	0.956698	4.96494	0.508477
ukb-ppp-BTN1A1-OID31363	finngen_R10_G6_NARCOCATA	Narcolepsy and cataplexy || id:finngen_R10_G6_NARCOCATA	exposure	Inverse variance weighted	2	-0.87461	0.42299	0.0386696	-1.70367	-0.0455498	0.417025	0.182014	0.955472	0.406284
ukb-ppp-BTN1A1-OID31363	finngen_R10_G6_NERPLEX	Nerve, nerve root and plexus disorders || id:finngen_R10_G6_NERPLEX	exposure	Inverse variance weighted	2	-0.125979	0.07812	0.106824	-0.279094	0.0271362	0.881633	0.756469	1.02751	0.599647
ukb-ppp-BTN1A1-OID31363	finngen_R10_G6_NEUATR	Systemic atrophies primarily affecting the central nervous system || id:finngen_R10_G6_NEUATR	exposure	Inverse variance weighted	2	-0.0563105	0.173418	0.745401	-0.396211	0.28359	0.945246	0.672865	1.32789	0.991098
ukb-ppp-BTN1A1-OID31363	finngen_R10_G6_NEUINFL	Inflammatory diseases of the central nervous system || id:finngen_R10_G6_NEUINFL	exposure	Inverse variance weighted	2	0.039066	0.116033	0.736357	-0.188358	0.26649	1.03984	0.828318	1.30537	0.991098
ukb-ppp-BTN1A1-OID31363	finngen_R10_G6_NEURAMYO	Neuralgic amyotrophy || id:finngen_R10_G6_NEURAMYO	exposure	Inverse variance weighted	2	-0.888204	0.79739	0.265326	-2.45109	0.674679	0.411394	0.0861997	1.9634	0.799455
ukb-ppp-BTN1A1-OID31363	finngen_R10_G6_NEUROINFSEQ	Sequelae of inflammatory diseases of the central nervous system || id:finngen_R10_G6_NEUROINFSEQ	exposure	Inverse variance weighted	2	-0.461534	0.642667	0.472662	-1.72116	0.798093	0.630316	0.178858	2.2213	0.897573
ukb-ppp-BTN1A1-OID31363	finngen_R10_G6_NEUROOTH	Other disorders of nervous system || id:finngen_R10_G6_NEUROOTH	exposure	Inverse variance weighted	2	-0.322191	0.146169	0.0275075	-0.608682	-0.0357001	0.72456	0.544067	0.96493	0.34115
ukb-ppp-BTN1A1-OID31363	finngen_R10_G6_OTHDEMYEL	Other demyelinating diseases of the central nervous system || id:finngen_R10_G6_OTHDEMYEL	exposure	Inverse variance weighted	2	-0.0104667	0.178266	0.95318	-0.359868	0.338935	0.989588	0.697768	1.40345	0.994439
ukb-ppp-BTN1A1-OID31363	finngen_R10_G6_OTHNEU	Other neurological diseases || id:finngen_R10_G6_OTHNEU	exposure	Inverse variance weighted	2	-0.0453245	0.05932	0.444827	-0.161592	0.0709427	0.955687	0.850789	1.07352	0.8877
ukb-ppp-BTN1A1-OID31363	finngen_R10_G6_PARALOTHUNS	Other and unspecified paralytic syndromes || id:finngen_R10_G6_PARALOTHUNS	exposure	Inverse variance weighted	2	-0.211018	0.300826	0.483015	-0.800637	0.378601	0.80976	0.449043	1.46024	0.906697
ukb-ppp-BTN1A1-OID31363	finngen_R10_G6_PARDIPLE	Paraplegia, diplegia of upper limbs || id:finngen_R10_G6_PARDIPLE	exposure	Inverse variance weighted	2	-0.175968	0.363581	0.628396	-0.888585	0.53665	0.838645	0.411237	1.71027	0.951493
ukb-ppp-BTN1A1-OID31363	finngen_R10_G6_PARKINSON	Parkinson's disease || id:finngen_R10_G6_PARKINSON	exposure	Inverse variance weighted	2	0.231255	0.0868665	0.0077634	0.0609968	0.401514	1.26018	1.0629	1.49408	0.16085
ukb-ppp-BTN1A1-OID31363	finngen_R10_G6_PERIPHOTH	Other disorders of peripheral nervous system || id:finngen_R10_G6_PERIPHOTH	exposure	Inverse variance weighted	2	-0.328187	0.474991	0.489608	-1.25917	0.602796	0.720229	0.28389	1.82722	0.907548
ukb-ppp-BTN1A1-OID31363	finngen_R10_G6_PHANTOM	Phantom limb syndrome || id:finngen_R10_G6_PHANTOM	exposure	Inverse variance weighted	2	1.65309	0.672882	0.0140205	0.334246	2.97194	5.22312	1.39689	19.5298	0.218827
ukb-ppp-BTN1A1-OID31363	finngen_R10_G6_PLANTAR	Lesion of plantar nerve || id:finngen_R10_G6_PLANTAR	exposure	Inverse variance weighted	2	-0.232554	0.135922	0.0870934	-0.498961	0.0338537	0.792507	0.607161	1.03443	0.563298
ukb-ppp-BTN1A1-OID31363	finngen_R10_G6_POLYOTHUNS	Other and unspecified polyneuropathies, also in other diseases || id:finngen_R10_G6_POLYOTHUNS	exposure	Inverse variance weighted	2	-0.114078	0.0810885	0.159475	-0.273012	0.044855	0.892188	0.761084	1.04588	0.685174
ukb-ppp-BTN1A1-OID31363	finngen_R10_G6_POSTOPNEURO	Postprocedural disorders of nervous system || id:finngen_R10_G6_POSTOPNEURO	exposure	Inverse variance weighted	2	-0.0595517	0.139185	0.668752	-0.332353	0.21325	0.942187	0.717234	1.23769	0.975165
ukb-ppp-BTN1A1-OID31363	finngen_R10_G6_POSTPOLIO	Postpolio syndrome || id:finngen_R10_G6_POSTPOLIO	exposure	Inverse variance weighted	2	0.16973	0.746778	0.820203	-1.29395	1.63341	1.18499	0.274184	5.12133	0.991098
ukb-ppp-BTN1A1-OID31363	finngen_R10_G6_POSTVIRFAT	Postviral fatigue syndrome || id:finngen_R10_G6_POSTVIRFAT	exposure	Inverse variance weighted	2	-0.574886	0.852013	0.499842	-2.24483	1.09506	0.562769	0.105945	2.98936	0.912386
ukb-ppp-BTN1A1-OID31363	finngen_R10_G6_POSTZOST	Postzoster neuralgia || id:finngen_R10_G6_POSTZOST	exposure	Inverse variance weighted	2	0.227632	0.317294	0.473117	-0.394264	0.849527	1.25562	0.674176	2.33854	0.897729
ukb-ppp-BTN1A1-OID31363	finngen_R10_G6_RADLES	Lesion of radial nerve || id:finngen_R10_G6_RADLES	exposure	Inverse variance weighted	2	0.154253	0.175943	0.380638	-0.190595	0.4991	1.16679	0.826467	1.64724	0.857887
ukb-ppp-BTN1A1-OID31363	finngen_R10_G6_RLS	Restless leg syndrome || id:finngen_R10_G6_RLS	exposure	Inverse variance weighted	2	-0.0054485	0.147533	0.97054	-0.294612	0.283716	0.994566	0.74482	1.32806	0.994439
ukb-ppp-BTN1A1-OID31363	finngen_R10_G6_ROOTPLEXOTHUNS	Other and unspecified nerve root and plexus disorders, also in other diseases || id:finngen_R10_G6_ROOTPLEXOTHUNS	exposure	Inverse variance weighted	2	-0.292813	0.170854	0.0865629	-0.627687	0.042062	0.746162	0.533825	1.04296	0.563298
ukb-ppp-BTN1A1-OID31363	finngen_R10_G6_SCIALE	Lesion of sciatic nerve || id:finngen_R10_G6_SCIALE	exposure	Inverse variance weighted	2	0.0365027	0.154643	0.813397	-0.266597	0.339602	1.03718	0.765982	1.40439	0.991098
ukb-ppp-BTN1A1-OID31363	finngen_R10_G6_SLEEPAPNO	Sleep apnoea || id:finngen_R10_G6_SLEEPAPNO	exposure	Inverse variance weighted	2	-0.0558554	0.0306868	0.0687316	-0.116001	0.00429063	0.945676	0.890474	1.0043	0.522037
ukb-ppp-BTN1A1-OID31363	finngen_R10_G6_SLEEPAPNO_INCLAVO	Sleep apnoea, including avohilmo || id:finngen_R10_G6_SLEEPAPNO_INCLAVO	exposure	Inverse variance weighted	2	-0.0366653	0.0297559	0.217874	-0.0949869	0.0216564	0.963999	0.909385	1.02189	0.754098
ukb-ppp-BTN1A1-OID31363	finngen_R10_G6_SLEEPDISOTH	Other sleep disorders || id:finngen_R10_G6_SLEEPDISOTH	exposure	Inverse variance weighted	2	-0.0142789	0.100367	0.886869	-0.210997	0.18244	0.985823	0.809776	1.20014	0.994439
ukb-ppp-BTN1A1-OID31363	finngen_R10_G6_SPINAMUSCOTH	Other and unspecified spinal muscular atrophies || id:finngen_R10_G6_SPINAMUSCOTH	exposure	Inverse variance weighted	2	-0.650265	0.379566	0.086679	-1.39421	0.0936836	0.521907	0.248028	1.09821	0.563298
ukb-ppp-BTN1A1-OID31363	finngen_R10_G6_SPINOTH	Other diseases of spinal cord || id:finngen_R10_G6_SPINOTH	exposure	Inverse variance weighted	2	0.0670615	0.2008	0.738401	-0.326507	0.46063	1.06936	0.72144	1.58507	0.991098
ukb-ppp-BTN1A1-OID31363	finngen_R10_G6_STATUSEPI	Status epilepticus || id:finngen_R10_G6_STATUSEPI	exposure	Inverse variance weighted	2	-0.0410317	0.177316	0.817	-0.388571	0.306507	0.959799	0.678025	1.35867	0.991098
ukb-ppp-BTN1A1-OID31363	finngen_R10_G6_TARSTUN	Tarsal tunnel syndrome || id:finngen_R10_G6_TARSTUN	exposure	Inverse variance weighted	2	0.2803	0.351103	0.424673	-0.407862	0.968461	1.32353	0.665071	2.63389	0.878646
ukb-ppp-BTN1A1-OID31363	finngen_R10_G6_TETRAPLE	Tetraplegia || id:finngen_R10_G6_TETRAPLE	exposure	Inverse variance weighted	2	0.536574	0.422782	0.204387	-0.292079	1.36523	1.71014	0.74671	3.91661	0.739634
ukb-ppp-BTN1A1-OID31363	finngen_R10_G6_THROOT	Thoracic root disorders || id:finngen_R10_G6_THROOT	exposure	Inverse variance weighted	2	-1.41561	0.809234	0.0802358	-3.00171	0.17049	0.242778	0.0497021	1.18589	0.553144
ukb-ppp-BTN1A1-OID31363	finngen_R10_G6_TRINEU	Trigeminal neuralgia || id:finngen_R10_G6_TRINEU	exposure	Inverse variance weighted	2	-0.255634	0.194177	0.188005	-0.636221	0.124952	0.774425	0.529289	1.13309	0.722039
ukb-ppp-BTN1A1-OID31363	finngen_R10_G6_TRIOTHUNS	Other and unspecified trigeminal disorders || id:finngen_R10_G6_TRIOTHUNS	exposure	Inverse variance weighted	2	-0.0749468	0.45794	0.869998	-0.972508	0.822615	0.927793	0.378133	2.27644	0.994439
ukb-ppp-BTN1A1-OID31363	finngen_R10_G6_ULLNLE	Lesion of ulnar nerve || id:finngen_R10_G6_ULLNLE	exposure	Inverse variance weighted	2	-0.0469587	0.087857	0.593002	-0.219159	0.125241	0.954127	0.803194	1.13342	0.948093
ukb-ppp-BTN1A1-OID31363	finngen_R10_G6_XTRAPYR	Extrapyramidal and movement disorders || id:finngen_R10_G6_XTRAPYR	exposure	Inverse variance weighted	2	0.111937	0.0840466	0.182911	-0.0527943	0.276668	1.11844	0.948575	1.31873	0.720347
ukb-ppp-BTN1A1-OID31363	finngen_R10_G6_XTRAPYROTH	Other extrapyramidal and movement disorders in other diseases || id:finngen_R10_G6_XTRAPYROTH	exposure	Inverse variance weighted	2	0.0449827	0.127227	0.723666	-0.204381	0.294347	1.04601	0.815151	1.34225	0.988723
ukb-ppp-BTN1A1-OID31363	finngen_R10_GASTRIC_ULCER_ACUTE_W_HAEMORRHAGE	Gastric ulcer - Acute with haemorrhage, drug-induced || id:finngen_R10_GASTRIC_ULCER_ACUTE_W_HAEMORRHAGE	exposure	Inverse variance weighted	2	-0.1263	0.820135	0.877611	-1.73376	1.48117	0.881351	0.176618	4.39807	0.994439
ukb-ppp-BTN1A1-OID31363	finngen_R10_GE	Generalized epilepsy || id:finngen_R10_GE	exposure	Inverse variance weighted	2	-0.129983	0.159369	0.414724	-0.442346	0.18238	0.878111	0.642528	1.20007	0.869247
ukb-ppp-BTN1A1-OID31363	finngen_R10_GE_MODE	Generalized epilepsy, mode (most common among epilepsy diagnosis) || id:finngen_R10_GE_MODE	exposure	Inverse variance weighted	2	0.0816888	0.28874	0.777242	-0.484241	0.647619	1.08512	0.616165	1.91098	0.991098
ukb-ppp-BTN1A1-OID31363	finngen_R10_GE_STRICT	Generalized epilepsy, strict definition || id:finngen_R10_GE_STRICT	exposure	Inverse variance weighted	2	-0.166535	0.221861	0.452875	-0.601382	0.268311	0.846593	0.548054	1.30775	0.888768
ukb-ppp-BTN1A1-OID31363	finngen_R10_GENERALI_SKIN_ERUPT_DRUGS_MEDICAM	Generalized skin eruption due to drugs and medicaments || id:finngen_R10_GENERALI_SKIN_ERUPT_DRUGS_MEDICAM	exposure	Inverse variance weighted	2	-0.24078	0.176013	0.171322	-0.585765	0.104205	0.786015	0.55668	1.10983	0.707036
ukb-ppp-BTN1A1-OID31363	finngen_R10_GEST_DIABETES	Gestational diabetes (for exclusion) || id:finngen_R10_GEST_DIABETES	exposure	Inverse variance weighted	2	-0.137369	0.0593304	0.0205952	-0.253657	-0.0210815	0.871648	0.775958	0.979139	0.281546
ukb-ppp-BTN1A1-OID31363	finngen_R10_GOUT_IDIO	Idiopathic gout || id:finngen_R10_GOUT_IDIO	exposure	Inverse variance weighted	2	-0.0804951	0.121664	0.508214	-0.318956	0.157965	0.922659	0.726908	1.17113	0.915242
ukb-ppp-BTN1A1-OID31363	finngen_R10_GOUT_KIDNEY	Gout due to impairment of renal function || id:finngen_R10_GOUT_KIDNEY	exposure	Inverse variance weighted	2	0.0907101	0.367597	0.80509	-0.629781	0.811201	1.09495	0.532709	2.25061	0.991098
ukb-ppp-BTN1A1-OID31363	finngen_R10_GOUT_NOS	Gout, unspecified || id:finngen_R10_GOUT_NOS	exposure	Inverse variance weighted	2	-0.0422228	0.0790214	0.593119	-0.197105	0.112659	0.958656	0.821105	1.11925	0.948093
ukb-ppp-BTN1A1-OID31363	finngen_R10_GOUT_SCND	Other secondary gout || id:finngen_R10_GOUT_SCND	exposure	Inverse variance weighted	2	1.00724	0.858894	0.240908	-0.676191	2.69067	2.73804	0.508551	14.7416	0.773206
ukb-ppp-BTN1A1-OID31363	finngen_R10_GOUT_STRICT	Gout, strict definition || id:finngen_R10_GOUT_STRICT	exposure	Inverse variance weighted	2	-0.0624536	0.0846927	0.460871	-0.228451	0.103544	0.939457	0.795765	1.10909	0.891767
ukb-ppp-BTN1A1-OID31363	finngen_R10_GRAVES_OPHT	Graves ophthalmopathy || id:finngen_R10_GRAVES_OPHT	exposure	Inverse variance weighted	2	-0.627687	0.232952	0.00704968	-1.08427	-0.171101	0.533825	0.338147	0.842737	0.153917
ukb-ppp-BTN1A1-OID31363	finngen_R10_H7_ADHESIOIRIS	Pupillary membranes and other adhesions and disruptions of iris and ciliary body || id:finngen_R10_H7_ADHESIOIRIS	exposure	Inverse variance weighted	2	-0.726407	0.761935	0.340402	-2.2198	0.766985	0.483644	0.108631	2.15326	0.8339
ukb-ppp-BTN1A1-OID31363	finngen_R10_H7_ALLERGICCONJUNCTIVITIS	Allergic conjunctivitis || id:finngen_R10_H7_ALLERGICCONJUNCTIVITIS	exposure	Inverse variance weighted	2	-0.055613	0.040151	0.166023	-0.134309	0.0230829	0.945905	0.87432	1.02335	0.698341
ukb-ppp-BTN1A1-OID31363	finngen_R10_H7_AMBLYANOPSIA	Amblyopia ex anopsia || id:finngen_R10_H7_AMBLYANOPSIA	exposure	Inverse variance weighted	2	0.169047	0.181701	0.352186	-0.187087	0.525181	1.18418	0.829371	1.69077	0.839801
ukb-ppp-BTN1A1-OID31363	finngen_R10_H7_AMD	Age-related macular degeneration (whether dry or wet) || id:finngen_R10_H7_AMD	exposure	Inverse variance weighted	2	0.133658	0.127022	0.292685	-0.115304	0.382621	1.143	0.891095	1.46612	0.804734
ukb-ppp-BTN1A1-OID31363	finngen_R10_H7_ANISOMETROPIA	Anisometropia and aniseikonia || id:finngen_R10_H7_ANISOMETROPIA	exposure	Inverse variance weighted	2	0.437424	0.200268	0.0289476	0.0449	0.829949	1.54871	1.04592	2.2932	0.353542
ukb-ppp-BTN1A1-OID31363	finngen_R10_H7_ANOMAPUPFUNC	Anomalies of pupillary function || id:finngen_R10_H7_ANOMAPUPFUNC	exposure	Inverse variance weighted	2	-0.276376	0.250411	0.269728	-0.767182	0.214429	0.758528	0.46432	1.23915	0.799455
ukb-ppp-BTN1A1-OID31363	finngen_R10_H7_APHAKIA	Aphakia || id:finngen_R10_H7_APHAKIA	exposure	Inverse variance weighted	2	0.221793	0.441353	0.615295	-0.643259	1.08684	1.24831	0.525577	2.9649	0.948093
ukb-ppp-BTN1A1-OID31363	finngen_R10_H7_ASTIGMATISM	Astigmatism || id:finngen_R10_H7_ASTIGMATISM	exposure	Inverse variance weighted	2	-0.06483	0.20228	0.748592	-0.461299	0.331638	0.937227	0.630464	1.39325	0.991098
ukb-ppp-BTN1A1-OID31363	finngen_R10_H7_BCKRNDRETINOPAT	Background retinopathy and retinal vascular changes || id:finngen_R10_H7_BCKRNDRETINOPAT	exposure	Inverse variance weighted	2	0.12507	0.251643	0.61918	-0.36815	0.61829	1.13323	0.692013	1.85575	0.948093
ukb-ppp-BTN1A1-OID31363	finngen_R10_H7_BINOCUMOVNAS	Other and unspecified disorders of binocular movement || id:finngen_R10_H7_BINOCUMOVNAS	exposure	Inverse variance weighted	2	-0.103367	0.49241	0.83373	-1.06849	0.861757	0.901796	0.343526	2.36732	0.991098
ukb-ppp-BTN1A1-OID31363	finngen_R10_H7_BINOCUMOVOTH	Other disorders of binocular movement || id:finngen_R10_H7_BINOCUMOVOTH	exposure	Inverse variance weighted	2	-0.217206	0.233078	0.351386	-0.674039	0.239627	0.804764	0.509646	1.27077	0.839415
ukb-ppp-BTN1A1-OID31363	finngen_R10_H7_BINODISTOTH	Other disorders of binocular vision || id:finngen_R10_H7_BINODISTOTH	exposure	Inverse variance weighted	2	0.374075	0.297104	0.208005	-0.208249	0.9564	1.45365	0.812005	2.60231	0.742253
ukb-ppp-BTN1A1-OID31363	finngen_R10_H7_BLEPHAROCHALASIS	Blepharochalasis || id:finngen_R10_H7_BLEPHAROCHALASIS	exposure	Inverse variance weighted	2	-0.11133	0.0782139	0.154618	-0.26463	0.0419689	0.894643	0.76749	1.04286	0.681097
ukb-ppp-BTN1A1-OID31363	finngen_R10_H7_BLINDANDVISIMPAIRMENT	Visual impairment including blindness (binocular or monocular) || id:finngen_R10_H7_BLINDANDVISIMPAIRMENT	exposure	Inverse variance weighted	2	0.0979269	0.304941	0.748109	-0.499758	0.695612	1.10288	0.606678	2.00493	0.991098
ukb-ppp-BTN1A1-OID31363	finngen_R10_H7_BLINDMONOCULAR	Blindness, monocular || id:finngen_R10_H7_BLINDMONOCULAR	exposure	Inverse variance weighted	2	0.177613	0.380367	0.640534	-0.567906	0.923131	1.19436	0.566711	2.51716	0.957816
ukb-ppp-BTN1A1-OID31363	finngen_R10_H7_BULLKERATOPATHY	Bullous keratopathy || id:finngen_R10_H7_BULLKERATOPATHY	exposure	Inverse variance weighted	2	0.0707793	0.602753	0.906522	-1.11062	1.25217	1.07334	0.329356	3.49794	0.994439
ukb-ppp-BTN1A1-OID31363	finngen_R10_H7_CATARACTOTHER	Other cataract || id:finngen_R10_H7_CATARACTOTHER	exposure	Inverse variance weighted	2	-0.0806148	0.0593761	0.174559	-0.196992	0.0357623	0.922549	0.821197	1.03641	0.7131
ukb-ppp-BTN1A1-OID31363	finngen_R10_H7_CATARACTSENILE	Senile cataract || id:finngen_R10_H7_CATARACTSENILE	exposure	Inverse variance weighted	2	-0.0520391	0.0310504	0.0937475	-0.112898	0.0088198	0.949292	0.893242	1.00886	0.582833
ukb-ppp-BTN1A1-OID31363	finngen_R10_H7_CENTRRETARTOCC	Central retinal artery occlusion || id:finngen_R10_H7_CENTRRETARTOCC	exposure	Inverse variance weighted	2	-0.0697649	0.243725	0.774691	-0.547466	0.407936	0.932613	0.578414	1.50371	0.991098
ukb-ppp-BTN1A1-OID31363	finngen_R10_H7_CHALAZION	Chalazion || id:finngen_R10_H7_CHALAZION	exposure	Inverse variance weighted	2	0.0405245	0.0974709	0.677586	-0.150519	0.231568	1.04136	0.860262	1.26057	0.975165
ukb-ppp-BTN1A1-OID31363	finngen_R10_H7_CHORDETACH	Choroidal detachment || id:finngen_R10_H7_CHORDETACH	exposure	Inverse variance weighted	2	0.579438	0.727523	0.425768	-0.846506	2.00538	1.78503	0.428911	7.42893	0.879012
ukb-ppp-BTN1A1-OID31363	finngen_R10_H7_CHORHAEMORRHAGE	Choroidal haemorrhage and rupture || id:finngen_R10_H7_CHORHAEMORRHAGE	exposure	Inverse variance weighted	2	0.533743	0.639277	0.403764	-0.719239	1.78673	1.7053	0.487123	5.96987	0.869247
ukb-ppp-BTN1A1-OID31363	finngen_R10_H7_CHORIORETINFLAM	Chorioretinal inflammation || id:finngen_R10_H7_CHORIORETINFLAM	exposure	Inverse variance weighted	2	0.0715043	0.209385	0.732729	-0.338889	0.481898	1.07412	0.712561	1.61914	0.991098
ukb-ppp-BTN1A1-OID31363	finngen_R10_H7_CHORNAS	Other specified and unspecified disorders of choroid || id:finngen_R10_H7_CHORNAS	exposure	Inverse variance weighted	2	1.11046	0.589386	0.0595512	-0.0447332	2.26566	3.03576	0.956253	9.63748	0.499234
ukb-ppp-BTN1A1-OID31363	finngen_R10_H7_CHOROIDOTH	Other disorders of choroid || id:finngen_R10_H7_CHOROIDOTH	exposure	Inverse variance weighted	2	0.74201	0.30252	0.0141765	0.14907	1.33495	2.10015	1.16075	3.7998	0.218827
ukb-ppp-BTN1A1-OID31363	finngen_R10_H7_CHOROIDRETINA	Disorders of choroid and retina || id:finngen_R10_H7_CHOROIDRETINA	exposure	Inverse variance weighted	2	0.0621976	0.0665014	0.349643	-0.0681451	0.19254	1.06417	0.934125	1.21233	0.837055
ukb-ppp-BTN1A1-OID31363	finngen_R10_H7_CHORSCAR	Chorioretinal scars || id:finngen_R10_H7_CHORSCAR	exposure	Inverse variance weighted	2	0.940813	1.39999	0.501574	-1.80316	3.68479	2.56206	0.164777	39.8367	0.912386
ukb-ppp-BTN1A1-OID31363	finngen_R10_H7_CONJUHAEMOR	conjunctival haemorrhage || id:finngen_R10_H7_CONJUHAEMOR	exposure	Inverse variance weighted	2	0.230682	0.166294	0.165382	-0.0952539	0.556618	1.25946	0.909142	1.74476	0.698341
ukb-ppp-BTN1A1-OID31363	finngen_R10_H7_CONJUNAS	Other specified and unspecified disorders of conjunctiva || id:finngen_R10_H7_CONJUNAS	exposure	Inverse variance weighted	2	0.449631	0.590211	0.446171	-0.707183	1.60644	1.56773	0.493031	4.98505	0.8877
ukb-ppp-BTN1A1-OID31363	finngen_R10_H7_CONJUNCTDEGDEPOT	conjunctival degenerations and deposits || id:finngen_R10_H7_CONJUNCTDEGDEPOT	exposure	Inverse variance weighted	2	-0.382268	0.239581	0.110585	-0.851847	0.0873109	0.682312	0.426626	1.09124	0.607748
ukb-ppp-BTN1A1-OID31363	finngen_R10_H7_CONJUNCTIVITIS	Conjunctivitis || id:finngen_R10_H7_CONJUNCTIVITIS	exposure	Inverse variance weighted	2	-0.0474645	0.0347667	0.172181	-0.115607	0.0206783	0.953644	0.890825	1.02089	0.708055
ukb-ppp-BTN1A1-OID31363	finngen_R10_H7_CONJUNCTIVITISACUNONATOPIC	Conjunctivitis (acute, non atopic) || id:finngen_R10_H7_CONJUNCTIVITISACUNONATOPIC	exposure	Inverse variance weighted	2	-0.0674518	0.0608281	0.267476	-0.186675	0.0517712	0.934773	0.829713	1.05313	0.799455
ukb-ppp-BTN1A1-OID31363	finngen_R10_H7_CONJUNCTIVITISATOPIC	Atopic conjunctivitis || id:finngen_R10_H7_CONJUNCTIVITISATOPIC	exposure	Inverse variance weighted	2	0.0235416	0.245299	0.923544	-0.457245	0.504329	1.02382	0.633025	1.65587	0.994439
ukb-ppp-BTN1A1-OID31363	finngen_R10_H7_CONJUNCTIVITISCHRON	Chronic conjunctivitis || id:finngen_R10_H7_CONJUNCTIVITISCHRON	exposure	Inverse variance weighted	2	0.233793	0.200653	0.243953	-0.159486	0.627073	1.26338	0.852582	1.87212	0.773832
ukb-ppp-BTN1A1-OID31363	finngen_R10_H7_CONJUVASC	Other conjunctival vascular disorders and cysts || id:finngen_R10_H7_CONJUVASC	exposure	Inverse variance weighted	2	0.0769523	0.235289	0.743627	-0.384214	0.538119	1.07999	0.680986	1.71278	0.991098
ukb-ppp-BTN1A1-OID31363	finngen_R10_H7_CONVERGINSUFF	Convergence insufficiency and excess || id:finngen_R10_H7_CONVERGINSUFF	exposure	Inverse variance weighted	2	-0.297091	0.300221	0.322382	-0.885523	0.291342	0.742977	0.412498	1.33822	0.831968
ukb-ppp-BTN1A1-OID31363	finngen_R10_H7_CONVERSTRAB	Convergent concomitant strabismus || id:finngen_R10_H7_CONVERSTRAB	exposure	Inverse variance weighted	2	-0.121312	0.156395	0.43794	-0.427847	0.185223	0.885758	0.651911	1.20349	0.884706
ukb-ppp-BTN1A1-OID31363	finngen_R10_H7_CORNEALDEFORM	Keratoconus || id:finngen_R10_H7_CORNEALDEFORM	exposure	Inverse variance weighted	2	0.120746	0.22495	0.591426	-0.320155	0.561647	1.12834	0.726037	1.75356	0.948093
ukb-ppp-BTN1A1-OID31363	finngen_R10_H7_CORNEALDYSTROPHY	Corneal degeneration || id:finngen_R10_H7_CORNEALDYSTROPHY	exposure	Inverse variance weighted	2	-0.0609927	0.322726	0.850099	-0.693536	0.571551	0.94083	0.499805	1.77101	0.992903
ukb-ppp-BTN1A1-OID31363	finngen_R10_H7_CORNEALMEMBRANE	Changes in corneal membranes || id:finngen_R10_H7_CORNEALMEMBRANE	exposure	Inverse variance weighted	2	-0.275456	0.805335	0.732321	-1.85391	1.303	0.759226	0.156623	3.68032	0.991098
ukb-ppp-BTN1A1-OID31363	finngen_R10_H7_CORNEALNAS	Other and unspecified corneal deformities and disorders || id:finngen_R10_H7_CORNEALNAS	exposure	Inverse variance weighted	2	-0.104105	0.196305	0.595887	-0.488862	0.280652	0.901131	0.613324	1.32399	0.948093
ukb-ppp-BTN1A1-OID31363	finngen_R10_H7_CORNEALOEDEMA	Other corneal oedema || id:finngen_R10_H7_CORNEALOEDEMA	exposure	Inverse variance weighted	2	-0.0885924	0.436413	0.839134	-0.943961	0.766777	0.915219	0.389084	2.15282	0.991098
ukb-ppp-BTN1A1-OID31363	finngen_R10_H7_CORNEALOTH	Other disorders of cornea || id:finngen_R10_H7_CORNEALOTH	exposure	Inverse variance weighted	2	-0.0943759	0.113883	0.407268	-0.317586	0.128835	0.909941	0.727904	1.1375	0.869247
ukb-ppp-BTN1A1-OID31363	finngen_R10_H7_CORNEALSCAR	Corneal scars and opacities || id:finngen_R10_H7_CORNEALSCAR	exposure	Inverse variance weighted	2	0.0323276	0.246567	0.895688	-0.450943	0.515599	1.03286	0.637027	1.67464	0.994439
ukb-ppp-BTN1A1-OID31363	finngen_R10_H7_CORNEAPIGMENT	Corneal pigmentations and deposits || id:finngen_R10_H7_CORNEAPIGMENT	exposure	Inverse variance weighted	2	-0.819491	0.896307	0.36056	-2.57625	0.93727	0.440656	0.0760585	2.553	0.84723
ukb-ppp-BTN1A1-OID31363	finngen_R10_H7_CORNULCER	Corneal ulcer || id:finngen_R10_H7_CORNULCER	exposure	Inverse variance weighted	2	-0.176174	0.0766958	0.0216163	-0.326497	-0.0258497	0.838472	0.721446	0.974482	0.288156
ukb-ppp-BTN1A1-OID31363	finngen_R10_H7_COULOURVISDEF	Colour vision deficiencies || id:finngen_R10_H7_COULOURVISDEF	exposure	Inverse variance weighted	2	0.161377	0.544933	0.767123	-0.906692	1.22945	1.17513	0.403858	3.41933	0.991098
ukb-ppp-BTN1A1-OID31363	finngen_R10_H7_DACRYOADENITIS	Dacryoadenitis || id:finngen_R10_H7_DACRYOADENITIS	exposure	Inverse variance weighted	2	-0.278415	0.61276	0.649568	-1.47942	0.922594	0.756983	0.227769	2.51581	0.964941
ukb-ppp-BTN1A1-OID31363	finngen_R10_H7_DEGENMYOPIA	Degenerative myopia || id:finngen_R10_H7_DEGENMYOPIA	exposure	Inverse variance weighted	2	0.033186	0.450984	0.94134	-0.850742	0.917114	1.03374	0.427098	2.50206	0.994439
ukb-ppp-BTN1A1-OID31363	finngen_R10_H7_DIPLOPIA	Diplopia || id:finngen_R10_H7_DIPLOPIA	exposure	Inverse variance weighted	2	-0.0095762	0.0940137	0.918868	-0.193843	0.174691	0.99047	0.823787	1.19088	0.994439
ukb-ppp-BTN1A1-OID31363	finngen_R10_H7_DISORDERLENSNAS	Other specified and unspecified disorders of lens || id:finngen_R10_H7_DISORDERLENSNAS	exposure	Inverse variance weighted	2	-0.125178	0.397404	0.75277	-0.904089	0.653733	0.88234	0.404911	1.9227	0.991098
ukb-ppp-BTN1A1-OID31363	finngen_R10_H7_DIVERGSTRAB	Divergent concomitant strabismus || id:finngen_R10_H7_DIVERGSTRAB	exposure	Inverse variance weighted	2	0.291314	0.117223	0.0129503	0.0615574	0.521071	1.33818	1.06349	1.68383	0.212984
ukb-ppp-BTN1A1-OID31363	finngen_R10_H7_ECTROPION	Ectropion of eyelid || id:finngen_R10_H7_ECTROPION	exposure	Inverse variance weighted	2	-0.339545	0.178216	0.0567479	-0.688848	0.00975779	0.712094	0.502154	1.00981	0.484346
ukb-ppp-BTN1A1-OID31363	finngen_R10_H7_ENTROPION	Entropion and trichiasis of eyelid || id:finngen_R10_H7_ENTROPION	exposure	Inverse variance weighted	2	-0.254476	0.119306	0.0329275	-0.488316	-0.020636	0.775323	0.613659	0.979576	0.380882
ukb-ppp-BTN1A1-OID31363	finngen_R10_H7_EPIPHORA	Epiphora || id:finngen_R10_H7_EPIPHORA	exposure	Inverse variance weighted	2	0.185939	0.333412	0.57706	-0.467549	0.839426	1.20435	0.626536	2.31504	0.945685
ukb-ppp-BTN1A1-OID31363	finngen_R10_H7_EPISCLERITIS	Episcleritis || id:finngen_R10_H7_EPISCLERITIS	exposure	Inverse variance weighted	2	-0.189042	0.177455	0.286744	-0.536855	0.158771	0.827752	0.584584	1.17207	0.804734
ukb-ppp-BTN1A1-OID31363	finngen_R10_H7_EXOPTHALMUS	Exophthalmic conditions || id:finngen_R10_H7_EXOPTHALMUS	exposure	Inverse variance weighted	2	0.280547	0.342063	0.412124	-0.389897	0.950992	1.32385	0.677127	2.58828	0.869247
ukb-ppp-BTN1A1-OID31363	finngen_R10_H7_EYEADNEXOTH	Other specified and unspecified disorders of eye and adnexa || id:finngen_R10_H7_EYEADNEXOTH	exposure	Inverse variance weighted	2	0.222032	0.175879	0.206798	-0.12269	0.566755	1.24861	0.884538	1.76254	0.739634
ukb-ppp-BTN1A1-OID31363	finngen_R10_H7_EYELIDDEGEN	Other degenerative disorders of eyelid and periocular area || id:finngen_R10_H7_EYELIDDEGEN	exposure	Inverse variance weighted	2	1.17407	1.12132	0.295079	-1.02371	3.37185	3.23513	0.359259	29.1323	0.804734
ukb-ppp-BTN1A1-OID31363	finngen_R10_H7_EYELIDDIS	Other disorders of eyelid || id:finngen_R10_H7_EYELIDDIS	exposure	Inverse variance weighted	2	-0.13578	0.0754308	0.0718512	-0.283624	0.0120644	0.873035	0.753049	1.01214	0.525452
ukb-ppp-BTN1A1-OID31363	finngen_R10_H7_EYELIDFUNC	Other disorders affecting eyelid function || id:finngen_R10_H7_EYELIDFUNC	exposure	Inverse variance weighted	2	-0.349273	0.41012	0.394416	-1.15311	0.454563	0.705201	0.315654	1.57548	0.867996
ukb-ppp-BTN1A1-OID31363	finngen_R10_H7_EYELIDINFLAMMATION	Other inflammation of eyelid || id:finngen_R10_H7_EYELIDINFLAMMATION	exposure	Inverse variance weighted	2	-0.120881	0.0972295	0.213774	-0.311451	0.0696888	0.886139	0.732384	1.07217	0.749433
ukb-ppp-BTN1A1-OID31363	finngen_R10_H7_EYELIDINOTH	Disorders of eyelid in diseases classified elsewhere || id:finngen_R10_H7_EYELIDINOTH	exposure	Inverse variance weighted	2	-0.318993	0.19067	0.094324	-0.692706	0.054719	0.72688	0.500221	1.05624	0.584906
ukb-ppp-BTN1A1-OID31363	finngen_R10_H7_EYELIDNAS	Other specified and unspecified disorders of eyelid || id:finngen_R10_H7_EYELIDNAS	exposure	Inverse variance weighted	2	-0.257155	0.314983	0.414265	-0.874522	0.360211	0.773248	0.417061	1.43363	0.869247
ukb-ppp-BTN1A1-OID31363	finngen_R10_H7_EYEOTH	Other disorders of eye and adnexa || id:finngen_R10_H7_EYEOTH	exposure	Inverse variance weighted	2	-0.0081067	0.0898805	0.928133	-0.184272	0.168059	0.991926	0.831709	1.18301	0.994439
ukb-ppp-BTN1A1-OID31363	finngen_R10_H7_EYEPOSTOP	Postprocedural disorders of eye and adnexa, not elsewhere classified || id:finngen_R10_H7_EYEPOSTOP	exposure	Inverse variance weighted	2	-0.0697602	1.32235	0.957927	-2.66157	2.52205	0.932617	0.0698385	12.4541	0.994439
ukb-ppp-BTN1A1-OID31363	finngen_R10_H7_GLAUCCLOSEPRIM	Primary angle-closure glaucoma || id:finngen_R10_H7_GLAUCCLOSEPRIM	exposure	Inverse variance weighted	2	-0.0253519	0.263326	0.923302	-0.541472	0.490768	0.974967	0.581891	1.63357	0.994439
ukb-ppp-BTN1A1-OID31363	finngen_R10_H7_GLAUCNAS	Other and unspecified glaucoma || id:finngen_R10_H7_GLAUCNAS	exposure	Inverse variance weighted	2	-0.132025	0.138366	0.339995	-0.403223	0.139172	0.876319	0.668163	1.14932	0.8339
ukb-ppp-BTN1A1-OID31363	finngen_R10_H7_GLAUCOMA	Glaucoma || id:finngen_R10_H7_GLAUCOMA	exposure	Inverse variance weighted	2	-0.0187601	0.0624681	0.763937	-0.141198	0.103677	0.981415	0.868318	1.10924	0.991098
ukb-ppp-BTN1A1-OID31363	finngen_R10_H7_GLAUCOMA_JOAG	Juvenile Open Angle Glaucoma || id:finngen_R10_H7_GLAUCOMA_JOAG	exposure	Inverse variance weighted	2	0.200023	0.944178	0.832225	-1.65057	2.05061	1.22143	0.191941	7.77265	0.991098
ukb-ppp-BTN1A1-OID31363	finngen_R10_H7_GLAUCOMA_NTG	Normotensive glaucoma || id:finngen_R10_H7_GLAUCOMA_NTG	exposure	Inverse variance weighted	2	0.00014546	0.127326	0.999088	-0.249414	0.249705	1.00015	0.779257	1.28365	0.999839
ukb-ppp-BTN1A1-OID31363	finngen_R10_H7_GLAUCOMA_POAG	Primary open-angle glaucoma, strict || id:finngen_R10_H7_GLAUCOMA_POAG	exposure	Inverse variance weighted	2	-0.0548445	0.0742888	0.460356	-0.200451	0.0907614	0.946632	0.818362	1.09501	0.891767
ukb-ppp-BTN1A1-OID31363	finngen_R10_H7_GLAUCOMA_XFG	Glaucoma, exfoliation || id:finngen_R10_H7_GLAUCOMA_XFG	exposure	Inverse variance weighted	2	-0.0117417	0.104594	0.910617	-0.216745	0.193262	0.988327	0.805135	1.2132	0.994439
ukb-ppp-BTN1A1-OID31363	finngen_R10_H7_GLAUCOMAMEDICATION	Use of antiglaucoma preparations and miotics || id:finngen_R10_H7_GLAUCOMAMEDICATION	exposure	Inverse variance weighted	2	-0.248201	0.14791	0.0933375	-0.538106	0.0417034	0.780203	0.583853	1.04259	0.581787
ukb-ppp-BTN1A1-OID31363	finngen_R10_H7_GLAUCSECDRUG	Glaucoma secondary to drugs || id:finngen_R10_H7_GLAUCSECDRUG	exposure	Inverse variance weighted	2	-1.35519	1.08898	0.213333	-3.48959	0.779216	0.257899	0.0305134	2.17976	0.749311
ukb-ppp-BTN1A1-OID31363	finngen_R10_H7_GLAUCSECINFLAM	Glaucoma secondary to eye inflammation || id:finngen_R10_H7_GLAUCSECINFLAM	exposure	Inverse variance weighted	2	-0.846489	0.740641	0.253074	-2.29814	0.605167	0.428918	0.100445	1.83156	0.782644
ukb-ppp-BTN1A1-OID31363	finngen_R10_H7_GLAUCSECTRAUMA	Glaucoma secondary to eye trauma || id:finngen_R10_H7_GLAUCSECTRAUMA	exposure	Inverse variance weighted	2	-0.194206	0.442761	0.660934	-1.06202	0.673605	0.823488	0.345758	1.9613	0.967915
ukb-ppp-BTN1A1-OID31363	finngen_R10_H7_GLAUCSUSP	Glaucoma suspect || id:finngen_R10_H7_GLAUCSUSP	exposure	Inverse variance weighted	2	-0.0530079	0.0557951	0.342089	-0.162366	0.0563505	0.948373	0.85013	1.05797	0.8339
ukb-ppp-BTN1A1-OID31363	finngen_R10_H7_GLOBE	Disorders of globe || id:finngen_R10_H7_GLOBE	exposure	Inverse variance weighted	2	0.0482536	0.223861	0.829337	-0.390514	0.487021	1.04944	0.676709	1.62746	0.991098
ukb-ppp-BTN1A1-OID31363	finngen_R10_H7_GLOBEDEGENERATED	Degenerative conditions of globe || id:finngen_R10_H7_GLOBEDEGENERATED	exposure	Inverse variance weighted	2	0.287871	0.468678	0.539071	-0.630739	1.20648	1.33358	0.532199	3.3417	0.932243
ukb-ppp-BTN1A1-OID31363	finngen_R10_H7_GLOBENAS	Other and unspecified disorders of globe || id:finngen_R10_H7_GLOBENAS	exposure	Inverse variance weighted	2	0.55752	0.803928	0.487999	-1.01818	2.13322	1.74634	0.361252	8.442	0.907544
ukb-ppp-BTN1A1-OID31363	finngen_R10_H7_HEREDRETINADYST	Hereditary retinal dystrophy || id:finngen_R10_H7_HEREDRETINADYST	exposure	Inverse variance weighted	2	-0.453078	0.292513	0.121402	-1.0264	0.120247	0.635669	0.358294	1.12778	0.626652
ukb-ppp-BTN1A1-OID31363	finngen_R10_H7_HERPESKERATITIS	Herpesviral keratitis and keratoconjunctivitis || id:finngen_R10_H7_HERPESKERATITIS	exposure	Inverse variance weighted	2	-0.213781	0.168303	0.204007	-0.543655	0.116093	0.807525	0.580622	1.1231	0.739634
ukb-ppp-BTN1A1-OID31363	finngen_R10_H7_HETEROPHORIA	Heterophoria || id:finngen_R10_H7_HETEROPHORIA	exposure	Inverse variance weighted	2	0.029008	0.118827	0.807139	-0.203894	0.26191	1.02943	0.815549	1.29941	0.991098
ukb-ppp-BTN1A1-OID31363	finngen_R10_H7_HETEROTRONAS	Other and unspecified heterotropia || id:finngen_R10_H7_HETEROTRONAS	exposure	Inverse variance weighted	2	0.752576	0.695276	0.279069	-0.610165	2.11532	2.12246	0.543261	8.29222	0.802455
ukb-ppp-BTN1A1-OID31363	finngen_R10_H7_HORDEOLUM	Hordeolum and other deep inflammation of eyelid || id:finngen_R10_H7_HORDEOLUM	exposure	Inverse variance weighted	2	-0.131008	0.15334	0.392903	-0.431554	0.169538	0.877211	0.649499	1.18476	0.867869
ukb-ppp-BTN1A1-OID31363	finngen_R10_H7_HYPERMETRO	Hypermetropia || id:finngen_R10_H7_HYPERMETRO	exposure	Inverse variance weighted	2	-0.214015	0.134657	0.111986	-0.477943	0.0499134	0.807337	0.620058	1.05118	0.610141
ukb-ppp-BTN1A1-OID31363	finngen_R10_H7_INTERHETEROTRO	Intermittent heterotropia || id:finngen_R10_H7_INTERHETEROTRO	exposure	Inverse variance weighted	2	0.13478	0.139568	0.334196	-0.138773	0.408333	1.14429	0.870426	1.50431	0.8339
ukb-ppp-BTN1A1-OID31363	finngen_R10_H7_INTERNUCOPHTHALMOPLEGIA	Internuclear ophthalmoplegia || id:finngen_R10_H7_INTERNUCOPHTHALMOPLEGIA	exposure	Inverse variance weighted	2	-0.0630658	0.847227	0.940662	-1.72363	1.5975	0.938882	0.178417	4.94066	0.994439
ukb-ppp-BTN1A1-OID31363	finngen_R10_H7_IRIDOACUTE	Acute and subacute iridocyclitis || id:finngen_R10_H7_IRIDOACUTE	exposure	Inverse variance weighted	2	-0.21625	0.195966	0.269808	-0.600343	0.167844	0.805534	0.548623	1.18275	0.799455
ukb-ppp-BTN1A1-OID31363	finngen_R10_H7_IRIDOCHRONIC	Chronic iridocyclitis || id:finngen_R10_H7_IRIDOCHRONIC	exposure	Inverse variance weighted	2	-0.168949	0.152277	0.267221	-0.467412	0.129514	0.844552	0.626622	1.13827	0.799455
ukb-ppp-BTN1A1-OID31363	finngen_R10_H7_IRIDOCYC_ANTER	Anterior Iridocyclitis || id:finngen_R10_H7_IRIDOCYC_ANTER	exposure	Inverse variance weighted	2	-0.203497	0.211605	0.336207	-0.618243	0.211248	0.815872	0.53889	1.23522	0.8339
ukb-ppp-BTN1A1-OID31363	finngen_R10_H7_IRIDOCYCLITIS	Iridocyclitis || id:finngen_R10_H7_IRIDOCYCLITIS	exposure	Inverse variance weighted	2	-0.139764	0.199092	0.482675	-0.529983	0.250456	0.869564	0.588615	1.28461	0.906697
ukb-ppp-BTN1A1-OID31363	finngen_R10_H7_IRIDOCYCLITISINOTH	Iridocyclitis in diseases classified elsewhere || id:finngen_R10_H7_IRIDOCYCLITISINOTH	exposure	Inverse variance weighted	2	-0.0507844	0.29323	0.862502	-0.625514	0.523946	0.950484	0.534986	1.68868	0.994439
ukb-ppp-BTN1A1-OID31363	finngen_R10_H7_IRIDONAS	Other and unspecified iridocyclitis || id:finngen_R10_H7_IRIDONAS	exposure	Inverse variance weighted	2	-0.0872779	0.177132	0.622205	-0.434457	0.259901	0.916422	0.647617	1.2968	0.949469
ukb-ppp-BTN1A1-OID31363	finngen_R10_H7_IRISCILIARYNAS	Other specified and unspecified disorders of iris and ciliary body || id:finngen_R10_H7_IRISCILIARYNAS	exposure	Inverse variance weighted	2	0.231802	1.06509	0.827713	-1.85577	2.31938	1.26087	0.156332	10.1693	0.991098
ukb-ppp-BTN1A1-OID31363	finngen_R10_H7_KERATITIS	Keratitis || id:finngen_R10_H7_KERATITIS	exposure	Inverse variance weighted	2	-0.107377	0.0532599	0.0437905	-0.211766	-0.0029874	0.898187	0.809154	0.997017	0.426664
ukb-ppp-BTN1A1-OID31363	finngen_R10_H7_KERATITISINOTH	Keratitis and keratoconjunctivitis in other diseases classified elsewhere || id:finngen_R10_H7_KERATITISINOTH	exposure	Inverse variance weighted	2	-0.21038	0.18374	0.252214	-0.570509	0.14975	0.810276	0.565237	1.16154	0.781355
ukb-ppp-BTN1A1-OID31363	finngen_R10_H7_KERATITISOTH	Other keratitis || id:finngen_R10_H7_KERATITISOTH	exposure	Inverse variance weighted	2	0.108597	0.100569	0.28022	-0.0885186	0.305713	1.11471	0.915286	1.35759	0.802455
ukb-ppp-BTN1A1-OID31363	finngen_R10_H7_KERATOCONUS	Hereditary corneal dystrophies || id:finngen_R10_H7_KERATOCONUS	exposure	Inverse variance weighted	2	-0.315979	0.212296	0.136648	-0.732078	0.10012	0.729075	0.480908	1.1053	0.654928
ukb-ppp-BTN1A1-OID31363	finngen_R10_H7_LACRIMALSYSTEM	Disorders of lacrimal system || id:finngen_R10_H7_LACRIMALSYSTEM	exposure	Inverse variance weighted	2	-0.0556726	0.0569152	0.327992	-0.167226	0.0558813	0.945849	0.846008	1.05747	0.833423
ukb-ppp-BTN1A1-OID31363	finngen_R10_H7_LACRIMINFLAMACU	Inflammation of lacrimal passages (acute and unspecified) || id:finngen_R10_H7_LACRIMINFLAMACU	exposure	Inverse variance weighted	2	-0.014889	0.318231	0.962683	-0.638621	0.608843	0.985221	0.52802	1.8383	0.994439
ukb-ppp-BTN1A1-OID31363	finngen_R10_H7_LACRIMINFLAMCHRON	Inflammation of lacrimal passages (chronic) || id:finngen_R10_H7_LACRIMINFLAMCHRON	exposure	Inverse variance weighted	2	-0.435204	0.482108	0.366679	-1.38014	0.509727	0.647133	0.251544	1.66484	0.850658
ukb-ppp-BTN1A1-OID31363	finngen_R10_H7_LACRINAS	Other and unspecified disorders of lacrimal system || id:finngen_R10_H7_LACRINAS	exposure	Inverse variance weighted	2	0.165232	0.794475	0.835247	-1.39194	1.7224	1.17967	0.248593	5.59797	0.991098
ukb-ppp-BTN1A1-OID31363	finngen_R10_H7_LAGOPHTALMOS	Lagophthalmos || id:finngen_R10_H7_LAGOPHTALMOS	exposure	Inverse variance weighted	2	0.482092	0.383785	0.209061	-0.270126	1.23431	1.61946	0.763283	3.43601	0.742253
ukb-ppp-BTN1A1-OID31363	finngen_R10_H7_LENSDISLOCATIO	Dislocation of lens || id:finngen_R10_H7_LENSDISLOCATIO	exposure	Inverse variance weighted	2	-0.159149	0.287076	0.579319	-0.721819	0.40352	0.852869	0.485868	1.49709	0.945685
ukb-ppp-BTN1A1-OID31363	finngen_R10_H7_LIDLACRIMALORBIT	Disorders of eyelid, lacrimal system and orbit || id:finngen_R10_H7_LIDLACRIMALORBIT	exposure	Inverse variance weighted	2	-0.0798546	0.0560082	0.153936	-0.189631	0.0299215	0.923251	0.827265	1.03037	0.681097
ukb-ppp-BTN1A1-OID31363	finngen_R10_H7_MACULADEGEN	Degeneration of macula and posterior pole || id:finngen_R10_H7_MACULADEGEN	exposure	Inverse variance weighted	2	0.127126	0.0497136	0.0105526	0.0296877	0.224565	1.13556	1.03013	1.25178	0.193708
ukb-ppp-BTN1A1-OID31363	finngen_R10_H7_MILDVISIMPBINOC	Mild or no visual impairment, binocular || id:finngen_R10_H7_MILDVISIMPBINOC	exposure	Inverse variance weighted	2	0.389637	0.993126	0.694812	-1.55689	2.33616	1.47644	0.210791	10.3415	0.976416
ukb-ppp-BTN1A1-OID31363	finngen_R10_H7_MODVISIMPBINOC	Moderate visual impairment, binocular || id:finngen_R10_H7_MODVISIMPBINOC	exposure	Inverse variance weighted	2	-0.190658	0.367556	0.603958	-0.911068	0.529752	0.826415	0.402095	1.69851	0.948093
ukb-ppp-BTN1A1-OID31363	finngen_R10_H7_MODVISIMPMONOC	Moderate visual impairment, monocular || id:finngen_R10_H7_MODVISIMPMONOC	exposure	Inverse variance weighted	2	-0.0659491	0.57801	0.909161	-1.19885	1.06695	0.936179	0.301541	2.9065	0.994439
ukb-ppp-BTN1A1-OID31363	finngen_R10_H7_MYOPIA	Myopia || id:finngen_R10_H7_MYOPIA	exposure	Inverse variance weighted	2	-0.0673077	0.0934972	0.471593	-0.250562	0.115947	0.934907	0.778363	1.12294	0.897216
ukb-ppp-BTN1A1-OID31363	finngen_R10_H7_NYSTAGMUS	Nystagmus and other irregular eye movements || id:finngen_R10_H7_NYSTAGMUS	exposure	Inverse variance weighted	2	-0.141314	0.301666	0.639467	-0.732578	0.449951	0.868217	0.480668	1.56824	0.95741
ukb-ppp-BTN1A1-OID31363	finngen_R10_H7_OCUMUSCLE	Disorders of ocular muscles, binocular movement, accommodation and refraction || id:finngen_R10_H7_OCUMUSCLE	exposure	Inverse variance weighted	2	-0.0149253	0.0452935	0.741759	-0.103701	0.0738499	0.985186	0.901495	1.07665	0.991098
ukb-ppp-BTN1A1-OID31363	finngen_R10_H7_OCUPAIN	Ocular pain || id:finngen_R10_H7_OCUPAIN	exposure	Inverse variance weighted	2	-0.0151931	0.123189	0.901845	-0.256644	0.226258	0.984922	0.773643	1.2539	0.994439
ukb-ppp-BTN1A1-OID31363	finngen_R10_H7_OPTATROPHY	Optic atrophy || id:finngen_R10_H7_OPTATROPHY	exposure	Inverse variance weighted	2	0.194937	0.265557	0.462907	-0.325554	0.715428	1.21523	0.722127	2.04506	0.891767
ukb-ppp-BTN1A1-OID31363	finngen_R10_H7_OPTICDISCOTH	Other disorders of optic disc || id:finngen_R10_H7_OPTICDISCOTH	exposure	Inverse variance weighted	2	-0.193963	0.320744	0.54536	-0.822622	0.434696	0.823688	0.439278	1.54449	0.935499
ukb-ppp-BTN1A1-OID31363	finngen_R10_H7_OPTNERVE	Disorders of optic nerve and visual pathways || id:finngen_R10_H7_OPTNERVE	exposure	Inverse variance weighted	2	-0.135934	0.109607	0.214901	-0.350763	0.0788947	0.8729	0.70415	1.08209	0.750438
ukb-ppp-BTN1A1-OID31363	finngen_R10_H7_OPTNERVNAS	Disorders of optic nerve, not elsewhere classified || id:finngen_R10_H7_OPTNERVNAS	exposure	Inverse variance weighted	2	0.134872	0.271576	0.619452	-0.397417	0.667161	1.14439	0.672054	1.9487	0.948093
ukb-ppp-BTN1A1-OID31363	finngen_R10_H7_OPTNEURITIS	Optic neuritis || id:finngen_R10_H7_OPTNEURITIS	exposure	Inverse variance weighted	2	-0.249899	0.167819	0.13646	-0.578824	0.0790254	0.778879	0.560557	1.08223	0.654928
ukb-ppp-BTN1A1-OID31363	finngen_R10_H7_OPTNEUROTH	Other disorders of optic [2nd] nerve and visual pathways || id:finngen_R10_H7_OPTNEUROTH	exposure	Inverse variance weighted	2	-0.043353	0.138352	0.754013	-0.314524	0.227818	0.957573	0.730137	1.25586	0.991098
ukb-ppp-BTN1A1-OID31363	finngen_R10_H7_ORBIT	Disorders of orbit || id:finngen_R10_H7_ORBIT	exposure	Inverse variance weighted	2	-0.305037	0.165084	0.0646354	-0.6286	0.0185271	0.737096	0.533338	1.0187	0.512357
ukb-ppp-BTN1A1-OID31363	finngen_R10_H7_ORBITINFLAMACU	Acute inflammation of orbit || id:finngen_R10_H7_ORBITINFLAMACU	exposure	Inverse variance weighted	2	-0.0686443	0.998665	0.9452	-2.02603	1.88874	0.933659	0.131858	6.61103	0.994439
ukb-ppp-BTN1A1-OID31363	finngen_R10_H7_ORBITINFLAMCHRON	Chronic inflammatory disorders of orbit || id:finngen_R10_H7_ORBITINFLAMCHRON	exposure	Inverse variance weighted	2	0.302909	0.710926	0.670052	-1.09051	1.69632	1.35379	0.336046	5.45386	0.975165
ukb-ppp-BTN1A1-OID31363	finngen_R10_H7_ORBITNAS	Other and unspecified disorders of orbit || id:finngen_R10_H7_ORBITNAS	exposure	Inverse variance weighted	2	0.562563	0.575995	0.328727	-0.566387	1.69151	1.75516	0.567572	5.42768	0.833423
ukb-ppp-BTN1A1-OID31363	finngen_R10_H7_OTHENDOPHTHALMITIS	Other endophthalmitis || id:finngen_R10_H7_OTHENDOPHTHALMITIS	exposure	Inverse variance weighted	2	-0.448198	0.4969	0.367064	-1.42212	0.525727	0.638778	0.241202	1.69169	0.850658
ukb-ppp-BTN1A1-OID31363	finngen_R10_H7_OTHERCONJ	Other disorders of conjunctiva || id:finngen_R10_H7_OTHERCONJ	exposure	Inverse variance weighted	2	0.0728098	0.091902	0.428212	-0.107318	0.252938	1.07553	0.89824	1.2878	0.879016
ukb-ppp-BTN1A1-OID31363	finngen_R10_H7_OTHIRISCILIARY	Other disorders of iris and ciliary body || id:finngen_R10_H7_OTHIRISCILIARY	exposure	Inverse variance weighted	2	0.051603	0.221047	0.815413	-0.381649	0.484855	1.05296	0.682735	1.62394	0.991098
ukb-ppp-BTN1A1-OID31363	finngen_R10_H7_OTHRETARTOCC	Other retinal artery occlusion || id:finngen_R10_H7_OTHRETARTOCC	exposure	Inverse variance weighted	2	-0.0082867	0.238264	0.972255	-0.475284	0.45871	0.991747	0.621709	1.58203	0.994439
ukb-ppp-BTN1A1-OID31363	finngen_R10_H7_PAPILLOEDEMA	Papilloedema, unspecified || id:finngen_R10_H7_PAPILLOEDEMA	exposure	Inverse variance weighted	2	-0.17344	0.23838	0.466873	-0.640664	0.293785	0.840768	0.526942	1.3415	0.893829
ukb-ppp-BTN1A1-OID31363	finngen_R10_H7_PARASTRA3	Third [oculomotor] nerve palsy || id:finngen_R10_H7_PARASTRA3	exposure	Inverse variance weighted	2	-0.034237	0.269336	0.898848	-0.562135	0.493661	0.966342	0.569991	1.6383	0.994439
ukb-ppp-BTN1A1-OID31363	finngen_R10_H7_PARASTRA4	Fourth [trochlear] nerve palsy || id:finngen_R10_H7_PARASTRA4	exposure	Inverse variance weighted	2	-0.0097044	0.237938	0.967467	-0.476063	0.456654	0.990342	0.621225	1.57878	0.994439
ukb-ppp-BTN1A1-OID31363	finngen_R10_H7_PARASTRA6	Sixth [abducent] nerve palsy || id:finngen_R10_H7_PARASTRA6	exposure	Inverse variance weighted	2	-0.364659	0.201298	0.0700577	-0.759203	0.0298852	0.694434	0.468039	1.03034	0.522037
ukb-ppp-BTN1A1-OID31363	finngen_R10_H7_PARASTRAB	Paralytic strabismus || id:finngen_R10_H7_PARASTRAB	exposure	Inverse variance weighted	2	-0.232759	0.131566	0.0768714	-0.490629	0.0251115	0.792345	0.612241	1.02543	0.54001
ukb-ppp-BTN1A1-OID31363	finngen_R10_H7_PARASTRANAS	Other or unspecified paralytic strabismus || id:finngen_R10_H7_PARASTRANAS	exposure	Inverse variance weighted	2	-0.822847	0.427624	0.054326	-1.66099	0.0152969	0.43918	0.189951	1.01541	0.475303
ukb-ppp-BTN1A1-OID31363	finngen_R10_H7_PERIPHRETINADEGEN	Peripheral retinal degeneration || id:finngen_R10_H7_PERIPHRETINADEGEN	exposure	Inverse variance weighted	2	-0.184681	0.20022	0.356323	-0.577112	0.207749	0.831369	0.561518	1.2309	0.845127
ukb-ppp-BTN1A1-OID31363	finngen_R10_H7_PRESBYOPIA	Presbyopia || id:finngen_R10_H7_PRESBYOPIA	exposure	Inverse variance weighted	2	0.0284286	0.236881	0.904474	-0.435859	0.492716	1.02884	0.646709	1.63676	0.994439
ukb-ppp-BTN1A1-OID31363	finngen_R10_H7_PROLIFRETINOPATHOTH	Other proliferative retinopathy || id:finngen_R10_H7_PROLIFRETINOPATHOTH	exposure	Inverse variance weighted	2	0.142762	0.560729	0.799031	-0.956266	1.24179	1.15346	0.384325	3.46181	0.991098
ukb-ppp-BTN1A1-OID31363	finngen_R10_H7_PTERYGIUM	Pterygium || id:finngen_R10_H7_PTERYGIUM	exposure	Inverse variance weighted	2	-0.0113771	0.336404	0.973021	-0.670728	0.647974	0.988687	0.511336	1.91166	0.994439
ukb-ppp-BTN1A1-OID31363	finngen_R10_H7_PTOSIS	Ptosis of eyelid || id:finngen_R10_H7_PTOSIS	exposure	Inverse variance weighted	2	-0.157513	0.232447	0.498008	-0.613109	0.298084	0.854266	0.541664	1.34727	0.912386
ukb-ppp-BTN1A1-OID31363	finngen_R10_H7_PURENDOPHTHALMITIS	Purulent endophthalmitis || id:finngen_R10_H7_PURENDOPHTHALMITIS	exposure	Inverse variance weighted	2	-0.119729	0.476236	0.8015	-1.05315	0.813694	0.887161	0.348837	2.25623	0.991098
ukb-ppp-BTN1A1-OID31363	finngen_R10_H7_REFRAACCOMMODIS	Disorders of refraction and accommodation || id:finngen_R10_H7_REFRAACCOMMODIS	exposure	Inverse variance weighted	2	-0.0529452	0.0637378	0.406159	-0.177871	0.0719809	0.948432	0.83705	1.07463	0.869247
ukb-ppp-BTN1A1-OID31363	finngen_R10_H7_RETARTOCCTRANS	Transient retinal artery occlusion || id:finngen_R10_H7_RETARTOCCTRANS	exposure	Inverse variance weighted	2	0.129091	1.25314	0.917952	-2.32706	2.58524	1.13779	0.0975824	13.2665	0.994439
ukb-ppp-BTN1A1-OID31363	finngen_R10_H7_RETINAHAEMORR	Retinal haemorrhage || id:finngen_R10_H7_RETINAHAEMORR	exposure	Inverse variance weighted	2	0.0403397	0.35517	0.909572	-0.655794	0.736473	1.04116	0.51903	2.08856	0.994439
ukb-ppp-BTN1A1-OID31363	finngen_R10_H7_RETINALBREAK	Retinal breaks without detachment || id:finngen_R10_H7_RETINALBREAK	exposure	Inverse variance weighted	2	0.08358	0.0877813	0.341026	-0.0884712	0.255631	1.08717	0.915329	1.29128	0.8339
ukb-ppp-BTN1A1-OID31363	finngen_R10_H7_RETINALDETACH	Retinal detachments and breaks || id:finngen_R10_H7_RETINALDETACH	exposure	Inverse variance weighted	2	-0.0228068	0.055655	0.681961	-0.13189	0.086277	0.977451	0.876437	1.09011	0.975165
ukb-ppp-BTN1A1-OID31363	finngen_R10_H7_RETINALDETACHBREAK	Retinal detachment with retinal break || id:finngen_R10_H7_RETINALDETACHBREAK	exposure	Inverse variance weighted	2	-0.0719539	0.148552	0.628123	-0.363115	0.219207	0.930574	0.695506	1.24509	0.951493
ukb-ppp-BTN1A1-OID31363	finngen_R10_H7_RETINALDETACHOTH	Other, unspecified and serous retinal detachments || id:finngen_R10_H7_RETINALDETACHOTH	exposure	Inverse variance weighted	2	-0.039725	0.333013	0.905046	-0.692431	0.612981	0.961054	0.500358	1.84593	0.994439
ukb-ppp-BTN1A1-OID31363	finngen_R10_H7_RETINALDETACHTRACTION	Traction detachment of retina || id:finngen_R10_H7_RETINALDETACHTRACTION	exposure	Inverse variance weighted	2	-0.695967	0.3877	0.0726346	-1.45586	0.0639241	0.498592	0.2332	1.06601	0.5256
ukb-ppp-BTN1A1-OID31363	finngen_R10_H7_RETINALDISOTH	Other retinal disorders || id:finngen_R10_H7_RETINALDISOTH	exposure	Inverse variance weighted	2	0.0811295	0.068777	0.238158	-0.0536733	0.215932	1.08451	0.947742	1.24102	0.773206
ukb-ppp-BTN1A1-OID31363	finngen_R10_H7_RETINANAS	Other specified and unspecified retinal disorders || id:finngen_R10_H7_RETINANAS	exposure	Inverse variance weighted	2	-0.223412	0.309515	0.470408	-0.830061	0.383236	0.799785	0.436023	1.46702	0.897216
ukb-ppp-BTN1A1-OID31363	finngen_R10_H7_RETINASEPAR	Separation of retinal layers (serosa) || id:finngen_R10_H7_RETINASEPAR	exposure	Inverse variance weighted	2	0.0139764	0.28839	0.961347	-0.551268	0.57922	1.01407	0.576219	1.78465	0.994439
ukb-ppp-BTN1A1-OID31363	finngen_R10_H7_RETINAVASC	Retinal vascular disorders || id:finngen_R10_H7_RETINAVASC	exposure	Inverse variance weighted	2	-0.0832948	0.0989118	0.399725	-0.277162	0.110572	0.92008	0.757932	1.11692	0.867996
ukb-ppp-BTN1A1-OID31363	finngen_R10_H7_RETINOCHISISCYST	Retinoschisis and retinal cysts || id:finngen_R10_H7_RETINOCHISISCYST	exposure	Inverse variance weighted	2	-0.580324	0.279369	0.037777	-1.12789	-0.0327605	0.559717	0.323717	0.96777	0.402176
ukb-ppp-BTN1A1-OID31363	finngen_R10_H7_RETINODISINOTH	Other retinal disorders in diseases classified elsewhere || id:finngen_R10_H7_RETINODISINOTH	exposure	Inverse variance weighted	2	0.316818	0.837985	0.705378	-1.32563	1.95927	1.37275	0.265635	7.09414	0.979108
ukb-ppp-BTN1A1-OID31363	finngen_R10_H7_RETIVASCOCCLUSION	Retinal vascular occlusion || id:finngen_R10_H7_RETIVASCOCCLUSION	exposure	Inverse variance weighted	2	-0.0902828	0.100398	0.368519	-0.287062	0.106497	0.913673	0.750465	1.11237	0.850658
ukb-ppp-BTN1A1-OID31363	finngen_R10_H7_RETROBULBNEURINOTH	Retrobulbar neuritis in diseases classified elsewhere || id:finngen_R10_H7_RETROBULBNEURINOTH	exposure	Inverse variance weighted	2	-0.504932	0.582663	0.386165	-1.64695	0.637087	0.603547	0.192636	1.89096	0.863582
ukb-ppp-BTN1A1-OID31363	finngen_R10_H7_SCLERACORNEA	Disorders of sclera, cornea, iris and ciliary body || id:finngen_R10_H7_SCLERACORNEA	exposure	Inverse variance weighted	2	-0.114837	0.0781211	0.141564	-0.267955	0.0382801	0.891511	0.764942	1.03902	0.65904
ukb-ppp-BTN1A1-OID31363	finngen_R10_H7_SCLERITIS	Scleritis || id:finngen_R10_H7_SCLERITIS	exposure	Inverse variance weighted	2	-0.614706	0.328383	0.0612177	-1.25834	0.028924	0.5408	0.284126	1.02935	0.502695
ukb-ppp-BTN1A1-OID31363	finngen_R10_H7_SEVVISIMPBINOC	Severe visual impairment, binocular || id:finngen_R10_H7_SEVVISIMPBINOC	exposure	Inverse variance weighted	2	0.226663	1.16857	0.846203	-2.06374	2.51706	1.25441	0.126978	12.3922	0.991181
ukb-ppp-BTN1A1-OID31363	finngen_R10_H7_SEVVISIMPMONOC	Severe visual impairment, monocular || id:finngen_R10_H7_SEVVISIMPMONOC	exposure	Inverse variance weighted	2	0.326134	0.407787	0.423847	-0.473129	1.1254	1.3856	0.62305	3.08144	0.878646
ukb-ppp-BTN1A1-OID31363	finngen_R10_H7_STENOLACRI	Stenosis and insufficiency of lacrimal passages || id:finngen_R10_H7_STENOLACRI	exposure	Inverse variance weighted	2	0.145455	0.182023	0.424229	-0.211309	0.50222	1.15657	0.809524	1.65239	0.878646
ukb-ppp-BTN1A1-OID31363	finngen_R10_H7_STRABMECH	Mechanical strabismus || id:finngen_R10_H7_STRABMECH	exposure	Inverse variance weighted	2	-0.177501	1.61657	0.912567	-3.34597	2.99097	0.83736	0.035226	19.905	0.994439
ukb-ppp-BTN1A1-OID31363	finngen_R10_H7_STRABNAS	Other specified and unspecified strabismus || id:finngen_R10_H7_STRABNAS	exposure	Inverse variance weighted	2	0.343105	0.339422	0.312088	-0.322162	1.00837	1.40932	0.724581	2.74113	0.826332
ukb-ppp-BTN1A1-OID31363	finngen_R10_H7_STRABOTH	Other strabismus || id:finngen_R10_H7_STRABOTH	exposure	Inverse variance weighted	2	0.120429	0.0670907	0.0726514	-0.011069	0.251926	1.12798	0.988992	1.2865	0.5256
ukb-ppp-BTN1A1-OID31363	finngen_R10_H7_VASCCILIARY	Hyphaema and other vascular disorders of iris and ciliary body || id:finngen_R10_H7_VASCCILIARY	exposure	Inverse variance weighted	2	0.0776539	0.26561	0.770011	-0.442942	0.59825	1.08075	0.642144	1.81893	0.991098
ukb-ppp-BTN1A1-OID31363	finngen_R10_H7_VERTISTRAB	Vertical strabismus || id:finngen_R10_H7_VERTISTRAB	exposure	Inverse variance weighted	2	0.258827	0.324558	0.425175	-0.377306	0.894961	1.29541	0.685706	2.44724	0.878841
ukb-ppp-BTN1A1-OID31363	finngen_R10_H7_VISDISTNAS	Other and unspecified visual disturbances || id:finngen_R10_H7_VISDISTNAS	exposure	Inverse variance weighted	2	-0.122303	0.11524	0.28856	-0.348174	0.103568	0.88488	0.705976	1.10912	0.804734
ukb-ppp-BTN1A1-OID31363	finngen_R10_H7_VISFIELDDEF	Visual field defects || id:finngen_R10_H7_VISFIELDDEF	exposure	Inverse variance weighted	2	0.132911	0.172235	0.440299	-0.204669	0.470492	1.14215	0.814917	1.60078	0.885013
ukb-ppp-BTN1A1-OID31363	finngen_R10_H7_VISIMPBILATERAL	Blindness or visual impairment, binocular || id:finngen_R10_H7_VISIMPBILATERAL	exposure	Inverse variance weighted	2	0.0230519	0.534227	0.965582	-1.02403	1.07014	1.02332	0.359144	2.91578	0.994439
ukb-ppp-BTN1A1-OID31363	finngen_R10_H7_VISUALPATHNAS	Disorder of visual pathways, unspecified || id:finngen_R10_H7_VISUALPATHNAS	exposure	Inverse variance weighted	2	-0.609127	0.885327	0.491437	-2.34437	1.12611	0.543825	0.0959078	3.08365	0.908454
ukb-ppp-BTN1A1-OID31363	finngen_R10_H7_VISUDISTURB	Visual disturbances || id:finngen_R10_H7_VISUDISTURB	exposure	Inverse variance weighted	2	0.0504019	0.110061	0.646991	-0.165317	0.266121	1.05169	0.847625	1.30489	0.964473
ukb-ppp-BTN1A1-OID31363	finngen_R10_H7_VISUDISTURBSUB	Subjective visual disturbances || id:finngen_R10_H7_VISUDISTURBSUB	exposure	Inverse variance weighted	2	0.059527	0.103276	0.564355	-0.142895	0.261949	1.06133	0.866845	1.29946	0.939584
ukb-ppp-BTN1A1-OID31363	finngen_R10_H7_VITRBODYGLOBE	Disorders of vitreous body || id:finngen_R10_H7_VITRBODYGLOBE	exposure	Inverse variance weighted	2	0.0533378	0.0553855	0.335534	-0.0552178	0.161893	1.05479	0.946279	1.17573	0.8339
ukb-ppp-BTN1A1-OID31363	finngen_R10_H7_VITRCRYSTAL	Crystalline deposits in vitreous body || id:finngen_R10_H7_VITRCRYSTAL	exposure	Inverse variance weighted	2	0.477546	0.403157	0.236208	-0.312641	1.26773	1.61211	0.731512	3.55279	0.77239
ukb-ppp-BTN1A1-OID31363	finngen_R10_H7_VITROPACIT	Other vitreous opacities || id:finngen_R10_H7_VITROPACIT	exposure	Inverse variance weighted	2	0.288891	0.179577	0.107675	-0.0630802	0.640863	1.33495	0.938868	1.89812	0.599647
ukb-ppp-BTN1A1-OID31363	finngen_R10_H7_VITROTH	Other and unspecified disorders of vitreous body || id:finngen_R10_H7_VITROTH	exposure	Inverse variance weighted	2	0.0782187	0.0731683	0.285059	-0.0651912	0.221629	1.08136	0.936888	1.24811	0.804734
ukb-ppp-BTN1A1-OID31363	finngen_R10_H7_VITRPROLAPSE	Vitreous prolapse || id:finngen_R10_H7_VITRPROLAPSE	exposure	Inverse variance weighted	2	0.616307	0.728827	0.397768	-0.812195	2.04481	1.85208	0.443883	7.72768	0.867996
ukb-ppp-BTN1A1-OID31363	finngen_R10_H7_XANTHELASMA	Xanthelasma of eyelid || id:finngen_R10_H7_XANTHELASMA	exposure	Inverse variance weighted	2	0.356572	0.38708	0.356955	-0.402105	1.11525	1.42842	0.668911	3.05032	0.845127
ukb-ppp-BTN1A1-OID31363	finngen_R10_H8_ABNAUDPER	Other abnormal auditory perceptions || id:finngen_R10_H8_ABNAUDPER	exposure	Inverse variance weighted	2	-0.142392	0.350342	0.684422	-0.829062	0.544278	0.867281	0.436459	1.72336	0.975165
ukb-ppp-BTN1A1-OID31363	finngen_R10_H8_BPV	Benign paroxysmal vertigo || id:finngen_R10_H8_BPV	exposure	Inverse variance weighted	2	0.045827	0.0636478	0.471519	-0.0789227	0.170577	1.04689	0.924111	1.18599	0.897216
ukb-ppp-BTN1A1-OID31363	finngen_R10_H8_CERUMEN	Impacted cerumen || id:finngen_R10_H8_CERUMEN	exposure	Inverse variance weighted	2	0.00709724	0.121279	0.953335	-0.23061	0.244805	1.00712	0.794049	1.27737	0.994439
ukb-ppp-BTN1A1-OID31363	finngen_R10_H8_CHOLEASTOMA	Cholesteatoma of middle ear || id:finngen_R10_H8_CHOLEASTOMA	exposure	Inverse variance weighted	2	-0.278023	0.153081	0.0693413	-0.578061	0.0220146	0.757279	0.560985	1.02226	0.522037
ukb-ppp-BTN1A1-OID31363	finngen_R10_H8_CHRON_SUPOTITIS	Chronic suppurative otitis media || id:finngen_R10_H8_CHRON_SUPOTITIS	exposure	Inverse variance weighted	2	-0.206156	0.126635	0.103535	-0.454361	0.0420492	0.813706	0.634853	1.04295	0.595947
ukb-ppp-BTN1A1-OID31363	finngen_R10_H8_DISCON	Discontinuity and dislocation of ear ossicles || id:finngen_R10_H8_DISCON	exposure	Inverse variance weighted	2	-0.218276	0.516333	0.672483	-1.23029	0.793736	0.803904	0.292209	2.21164	0.975165
ukb-ppp-BTN1A1-OID31363	finngen_R10_H8_EARNAS	Other specified/unspecified disorders of ear || id:finngen_R10_H8_EARNAS	exposure	Inverse variance weighted	2	1.00389	0.706712	0.155459	-0.381264	2.38905	2.72888	0.682998	10.9031	0.681097
ukb-ppp-BTN1A1-OID31363	finngen_R10_H8_EUSTNAS	Other disorders of Eustachian tube || id:finngen_R10_H8_EUSTNAS	exposure	Inverse variance weighted	2	0.0130212	0.216613	0.952066	-0.41154	0.437582	1.01311	0.662629	1.54896	0.994439
ukb-ppp-BTN1A1-OID31363	finngen_R10_H8_EUSTSALP	Eustachian salpingitis and obstruction || id:finngen_R10_H8_EUSTSALP	exposure	Inverse variance weighted	2	-0.10954	0.116786	0.348268	-0.33844	0.11936	0.896247	0.712882	1.12678	0.837055
ukb-ppp-BTN1A1-OID31363	finngen_R10_H8_EXT_ABSC	Abscess of external ear || id:finngen_R10_H8_EXT_ABSC	exposure	Inverse variance weighted	2	-0.305368	0.292015	0.295688	-0.877718	0.266982	0.736852	0.415731	1.30602	0.804734
ukb-ppp-BTN1A1-OID31363	finngen_R10_H8_EXT_CELLUL	Cellulitis of external ear || id:finngen_R10_H8_EXT_CELLUL	exposure	Inverse variance weighted	2	0.36052	0.676822	0.594265	-0.966052	1.68709	1.43407	0.380583	5.40374	0.948093
ukb-ppp-BTN1A1-OID31363	finngen_R10_H8_EXT_CHOL	Cholesteatoma of external ear || id:finngen_R10_H8_EXT_CHOL	exposure	Inverse variance weighted	2	-0.565838	0.812425	0.486128	-2.15819	1.02651	0.567884	0.115534	2.79132	0.907077
ukb-ppp-BTN1A1-OID31363	finngen_R10_H8_EXT_INFNAS	Other infective otitis externa || id:finngen_R10_H8_EXT_INFNAS	exposure	Inverse variance weighted	2	-0.0844521	0.143223	0.555422	-0.365169	0.196265	0.919016	0.694079	1.21685	0.936744
ukb-ppp-BTN1A1-OID31363	finngen_R10_H8_EXT_NAS	Otitis externa, unspecified || id:finngen_R10_H8_EXT_NAS	exposure	Inverse variance weighted	2	-0.194038	0.104638	0.0636864	-0.399129	0.0110531	0.823627	0.670904	1.01111	0.508477
ukb-ppp-BTN1A1-OID31363	finngen_R10_H8_EXT_NONINF	Acute otitis externa, noninfective || id:finngen_R10_H8_EXT_NONINF	exposure	Inverse variance weighted	2	0.00477682	0.278583	0.986319	-0.541246	0.550799	1.00479	0.582023	1.73464	0.996286
ukb-ppp-BTN1A1-OID31363	finngen_R10_H8_EXT_OTH	Other otitis externa (chronic) || id:finngen_R10_H8_EXT_OTH	exposure	Inverse variance weighted	2	-0.0700167	0.139257	0.615113	-0.34296	0.202927	0.932378	0.709666	1.22498	0.948093
ukb-ppp-BTN1A1-OID31363	finngen_R10_H8_EXTDISINOTH	Disorder of external ear, unspecified || id:finngen_R10_H8_EXTDISINOTH	exposure	Inverse variance weighted	2	0.304714	0.401843	0.448277	-0.482899	1.09233	1.35624	0.616992	2.9812	0.8877
ukb-ppp-BTN1A1-OID31363	finngen_R10_H8_EXTDISNAS	Other specified disorders of external ear || id:finngen_R10_H8_EXTDISNAS	exposure	Inverse variance weighted	2	-0.29058	0.192586	0.13134	-0.668048	0.0868873	0.747829	0.512708	1.09077	0.648095
ukb-ppp-BTN1A1-OID31363	finngen_R10_H8_EXTERNAL	Diseases of external ear || id:finngen_R10_H8_EXTERNAL	exposure	Inverse variance weighted	2	-0.0895744	0.0569508	0.115756	-0.201198	0.0220492	0.91432	0.817751	1.02229	0.610141
ukb-ppp-BTN1A1-OID31363	finngen_R10_H8_EXTOTITIS	Otitis externa || id:finngen_R10_H8_EXTOTITIS	exposure	Inverse variance weighted	2	-0.124531	0.0707593	0.0784204	-0.263219	0.0141571	0.882911	0.768573	1.01426	0.545316
ukb-ppp-BTN1A1-OID31363	finngen_R10_H8_HL_CON_NAS	Conductive hearing loss, unspecified || id:finngen_R10_H8_HL_CON_NAS	exposure	Inverse variance weighted	2	-0.286343	0.145408	0.0489258	-0.571343	-0.0013433	0.751005	0.564766	0.998658	0.447504
ukb-ppp-BTN1A1-OID31363	finngen_R10_H8_HL_DEAFMUT	Deaf mutism, not elsewhere classified || id:finngen_R10_H8_HL_DEAFMUT	exposure	Inverse variance weighted	2	-0.215136	0.480671	0.654461	-1.15725	0.72698	0.806432	0.314349	2.06882	0.967814
ukb-ppp-BTN1A1-OID31363	finngen_R10_H8_HL_IDIOP	Sudden idiopathic hearing loss || id:finngen_R10_H8_HL_IDIOP	exposure	Inverse variance weighted	2	-0.15243	0.107996	0.158115	-0.364102	0.0592422	0.858619	0.69482	1.06103	0.684761
ukb-ppp-BTN1A1-OID31363	finngen_R10_H8_HL_MIX_NAS	Mixed conductive and sensorineural hearing loss || id:finngen_R10_H8_HL_MIX_NAS	exposure	Inverse variance weighted	2	-0.151126	0.151457	0.318368	-0.447981	0.145729	0.859739	0.638917	1.15688	0.831968
ukb-ppp-BTN1A1-OID31363	finngen_R10_H8_HL_NAS	Other specified/unspecified hearing loss || id:finngen_R10_H8_HL_NAS	exposure	Inverse variance weighted	2	-0.049378	0.122627	0.687193	-0.289728	0.190972	0.951821	0.748467	1.21042	0.975165
ukb-ppp-BTN1A1-OID31363	finngen_R10_H8_HL_PRESBY	Presbycusis || id:finngen_R10_H8_HL_PRESBY	exposure	Inverse variance weighted	2	0.0361438	0.161852	0.823291	-0.281085	0.353373	1.0368	0.754964	1.42386	0.991098
ukb-ppp-BTN1A1-OID31363	finngen_R10_H8_HL_SEN_NAS	Sensorineural hearing loss || id:finngen_R10_H8_HL_SEN_NAS	exposure	Inverse variance weighted	2	-0.10245	0.0348629	0.00329633	-0.170781	-0.0341189	0.902623	0.843006	0.966457	0.0955538
ukb-ppp-BTN1A1-OID31363	finngen_R10_H8_INNERNAS	Other specified/unspecified diseases of inner ear || id:finngen_R10_H8_INNERNAS	exposure	Inverse variance weighted	2	0.440606	0.518691	0.395626	-0.576028	1.45724	1.55365	0.562127	4.29409	0.867996
ukb-ppp-BTN1A1-OID31363	finngen_R10_H8_LABYRFISTU	Labyrinthine fistula || id:finngen_R10_H8_LABYRFISTU	exposure	Inverse variance weighted	2	0.398217	0.64601	0.537614	-0.867962	1.6644	1.48917	0.419806	5.28248	0.932243
ukb-ppp-BTN1A1-OID31363	finngen_R10_H8_LABYRINTHITIS	Labyrinthitis || id:finngen_R10_H8_LABYRINTHITIS	exposure	Inverse variance weighted	2	0.00249713	0.63056	0.99684	-1.2334	1.23839	1.0025	0.2913	3.45007	0.999839
ukb-ppp-BTN1A1-OID31363	finngen_R10_H8_MASTACU	Acute mastoiditis || id:finngen_R10_H8_MASTACU	exposure	Inverse variance weighted	2	-0.605682	0.356993	0.0897679	-1.30539	0.0940236	0.545702	0.271067	1.09859	0.573077
ukb-ppp-BTN1A1-OID31363	finngen_R10_H8_MASTCHRON	Chronic mastoiditis || id:finngen_R10_H8_MASTCHRON	exposure	Inverse variance weighted	2	-0.15322	0.218702	0.483559	-0.581876	0.275436	0.857941	0.558849	1.3171	0.906697
ukb-ppp-BTN1A1-OID31363	finngen_R10_H8_MASTNAS	Other/unspecified mastoiditis and related conditions || id:finngen_R10_H8_MASTNAS	exposure	Inverse variance weighted	2	-0.377117	0.530351	0.47704	-1.4166	0.66237	0.685836	0.242536	1.93938	0.90091
ukb-ppp-BTN1A1-OID31363	finngen_R10_H8_MED_SUPP	Suppurative and unspecified otitis media || id:finngen_R10_H8_MED_SUPP	exposure	Inverse variance weighted	2	-0.130043	0.0646904	0.0444068	-0.256836	-0.0032494	0.878058	0.773495	0.996756	0.426664
ukb-ppp-BTN1A1-OID31363	finngen_R10_H8_MENIERE	M茅ni猫re disease || id:finngen_R10_H8_MENIERE	exposure	Inverse variance weighted	2	0.0382677	0.110376	0.728814	-0.178069	0.254604	1.03901	0.836885	1.28995	0.991098
ukb-ppp-BTN1A1-OID31363	finngen_R10_H8_MIDDLEADDH	Adhesive middle ear disease || id:finngen_R10_H8_MIDDLEADDH	exposure	Inverse variance weighted	2	-0.385343	0.322443	0.232058	-1.01733	0.246645	0.680218	0.361559	1.27972	0.771177
ukb-ppp-BTN1A1-OID31363	finngen_R10_H8_MIDDLEMASTOID	Diseases of middle ear and mastoid || id:finngen_R10_H8_MIDDLEMASTOID	exposure	Inverse variance weighted	2	-0.13707	0.0672105	0.0414092	-0.268802	-0.0053371	0.871909	0.764294	0.994677	0.420382
ukb-ppp-BTN1A1-OID31363	finngen_R10_H8_MIDDMASTNAS	Other specified/unspecified disorders of middle ear and mastoid || id:finngen_R10_H8_MIDDMASTNAS	exposure	Inverse variance weighted	2	-0.607723	0.740654	0.411918	-2.0594	0.843958	0.544589	0.12753	2.32555	0.869247
ukb-ppp-BTN1A1-OID31363	finngen_R10_H8_MYRINGACU	Acute myringitis || id:finngen_R10_H8_MYRINGACU	exposure	Inverse variance weighted	2	-0.228072	0.442629	0.606367	-1.09562	0.639481	0.796067	0.334331	1.8955	0.948093
ukb-ppp-BTN1A1-OID31363	finngen_R10_H8_MYRINGCHRON	Chronic myringitis || id:finngen_R10_H8_MYRINGCHRON	exposure	Inverse variance weighted	2	-0.0948935	0.548647	0.862684	-1.17024	0.980454	0.90947	0.310292	2.66567	0.994439
ukb-ppp-BTN1A1-OID31363	finngen_R10_H8_MYRINGNAS	Other specified/unspecified disorders of tympanic membrane || id:finngen_R10_H8_MYRINGNAS	exposure	Inverse variance weighted	2	-0.752618	0.987393	0.445924	-2.68791	1.18267	0.471131	0.0680231	3.26308	0.8877
ukb-ppp-BTN1A1-OID31363	finngen_R10_H8_NOISEINNER	Noise effects on inner ear || id:finngen_R10_H8_NOISEINNER	exposure	Inverse variance weighted	2	-0.0526471	0.175771	0.764543	-0.397159	0.291865	0.948715	0.672227	1.33892	0.991098
ukb-ppp-BTN1A1-OID31363	finngen_R10_H8_NONSUPPNAS	Nonsuppurative otitis media || id:finngen_R10_H8_NONSUPPNAS	exposure	Inverse variance weighted	2	-0.238772	0.1431	0.0952024	-0.519247	0.0417033	0.787595	0.594968	1.04259	0.586813
ukb-ppp-BTN1A1-OID31363	finngen_R10_H8_OSSICABN	Abnormalities of ear ossicles || id:finngen_R10_H8_OSSICABN	exposure	Inverse variance weighted	2	-0.477126	1.14139	0.675929	-2.71424	1.75999	0.620564	0.0662552	5.81237	0.975165
ukb-ppp-BTN1A1-OID31363	finngen_R10_H8_OTALGIA	Otalgia || id:finngen_R10_H8_OTALGIA	exposure	Inverse variance weighted	2	-0.0244412	0.126559	0.846864	-0.272496	0.223614	0.975855	0.761476	1.25059	0.991181
ukb-ppp-BTN1A1-OID31363	finngen_R10_H8_OTHEREAR	Other disorders of ear || id:finngen_R10_H8_OTHEREAR	exposure	Inverse variance weighted	2	-0.0899898	0.0454628	0.047769	-0.179097	-0.0008828	0.91394	0.836025	0.999118	0.442047
ukb-ppp-BTN1A1-OID31363	finngen_R10_H8_OTHHEARINGLOSS	Other hearing loss || id:finngen_R10_H8_OTHHEARINGLOSS	exposure	Inverse variance weighted	2	-0.0571516	0.0627804	0.362643	-0.180201	0.065898	0.944451	0.835102	1.06812	0.84723
ukb-ppp-BTN1A1-OID31363	finngen_R10_H8_OTIMEDNAS	Otitis media, unspecified || id:finngen_R10_H8_OTIMEDNAS	exposure	Inverse variance weighted	2	-0.212766	0.122946	0.083529	-0.45374	0.0282078	0.808345	0.635248	1.02861	0.562943
ukb-ppp-BTN1A1-OID31363	finngen_R10_H8_OTORRHAGIA	Otorrhagia || id:finngen_R10_H8_OTORRHAGIA	exposure	Inverse variance weighted	2	0.102512	0.457136	0.822565	-0.793476	0.998499	1.10795	0.45227	2.7142	0.991098
ukb-ppp-BTN1A1-OID31363	finngen_R10_H8_OTORRHOEA	Otorrhoea || id:finngen_R10_H8_OTORRHOEA	exposure	Inverse variance weighted	2	-0.910587	0.662084	0.169028	-2.20827	0.387097	0.402288	0.109891	1.4727	0.705846
ukb-ppp-BTN1A1-OID31363	finngen_R10_H8_OTOSCLE	Otosclerosis || id:finngen_R10_H8_OTOSCLE	exposure	Inverse variance weighted	2	0.0325739	0.122349	0.790057	-0.207231	0.272379	1.03311	0.812832	1.31308	0.991098
ukb-ppp-BTN1A1-OID31363	finngen_R10_H8_PERCHRONDR	Perichondritis of external ear || id:finngen_R10_H8_PERCHRONDR	exposure	Inverse variance weighted	2	0.196498	0.273039	0.471728	-0.338659	0.731655	1.21713	0.712726	2.07852	0.897216
ukb-ppp-BTN1A1-OID31363	finngen_R10_H8_PERFORATION	Perforation of tympanic membrane || id:finngen_R10_H8_PERFORATION	exposure	Inverse variance weighted	2	-0.407076	0.177952	0.0221634	-0.755862	-0.0582892	0.665594	0.469606	0.943377	0.289856
ukb-ppp-BTN1A1-OID31363	finngen_R10_H8_PERIPHVERTIGO	Other peripheral vertigo || id:finngen_R10_H8_PERIPHVERTIGO	exposure	Inverse variance weighted	2	0.13943	0.115314	0.226613	-0.0865856	0.365445	1.14962	0.917057	1.44115	0.76793
ukb-ppp-BTN1A1-OID31363	finngen_R10_H8_PINNADIS	Noninfective disorders of pinna || id:finngen_R10_H8_PINNADIS	exposure	Inverse variance weighted	2	0.93539	0.75359	0.214515	-0.541646	2.41243	2.54821	0.58179	11.161	0.750179
ukb-ppp-BTN1A1-OID31363	finngen_R10_H8_POSTMASTCHOLEASTOMA	Recurrent cholesteatoma of postmastoidectomy cavity || id:finngen_R10_H8_POSTMASTCHOLEASTOMA	exposure	Inverse variance weighted	2	-0.462072	0.66578	0.487663	-1.767	0.842858	0.629977	0.170844	2.323	0.907544
ukb-ppp-BTN1A1-OID31363	finngen_R10_H8_POSTMASTNAS	Other disorders following mastoidectomy || id:finngen_R10_H8_POSTMASTNAS	exposure	Inverse variance weighted	2	-0.676816	0.622247	0.276729	-1.89642	0.542789	0.508233	0.150105	1.7208	0.802455
ukb-ppp-BTN1A1-OID31363	finngen_R10_H8_POSTOP	Postprocedural disorders of ear and mastoid process, not elsewhere classified || id:finngen_R10_H8_POSTOP	exposure	Inverse variance weighted	2	-0.656788	0.405176	0.105018	-1.45093	0.137356	0.518514	0.234352	1.14724	0.596142
ukb-ppp-BTN1A1-OID31363	finngen_R10_H8_POSTOPNAS	Other/unspecified postprocedural disorders of ear and mastoid process || id:finngen_R10_H8_POSTOPNAS	exposure	Inverse variance weighted	2	-1.33809	0.706866	0.0583591	-2.72355	0.0473667	0.262346	0.0656414	1.04851	0.490951
ukb-ppp-BTN1A1-OID31363	finngen_R10_H8_STENOEXTCAN	Acquired stenosis of external ear canal || id:finngen_R10_H8_STENOEXTCAN	exposure	Inverse variance weighted	2	-0.350731	0.386134	0.363712	-1.10755	0.406092	0.704173	0.330366	1.50094	0.847957
ukb-ppp-BTN1A1-OID31363	finngen_R10_H8_SUP_ACUTE	Acute suppurative otitis media || id:finngen_R10_H8_SUP_ACUTE	exposure	Inverse variance weighted	2	-0.0857935	0.0788843	0.276778	-0.240407	0.0688197	0.917784	0.786308	1.07124	0.802455
ukb-ppp-BTN1A1-OID31363	finngen_R10_H8_SUP_OTINAS	Suppurative otitis media, unspecified || id:finngen_R10_H8_SUP_OTINAS	exposure	Inverse variance weighted	2	-0.291867	0.212338	0.169274	-0.708049	0.124315	0.746868	0.492604	1.13237	0.705846
ukb-ppp-BTN1A1-OID31363	finngen_R10_H8_TINNITUS	Tinnitus || id:finngen_R10_H8_TINNITUS	exposure	Inverse variance weighted	2	-0.0606571	0.0677544	0.370654	-0.193456	0.0721416	0.941146	0.824106	1.07481	0.850658
ukb-ppp-BTN1A1-OID31363	finngen_R10_H8_TYMPSCLE	Tympanosclerosis || id:finngen_R10_H8_TYMPSCLE	exposure	Inverse variance weighted	2	0.85284	0.774533	0.270852	-0.665245	2.37093	2.3463	0.514148	10.7073	0.799596
ukb-ppp-BTN1A1-OID31363	finngen_R10_H8_VERTIGO	Disorders of vestibular function (Vertigo) || id:finngen_R10_H8_VERTIGO	exposure	Inverse variance weighted	2	0.0290103	0.0480585	0.54608	-0.0651845	0.123205	1.02944	0.936895	1.13112	0.935499
ukb-ppp-BTN1A1-OID31363	finngen_R10_H8_VERTIGOCENT	Vertigo of central origin || id:finngen_R10_H8_VERTIGOCENT	exposure	Inverse variance weighted	2	0.00626401	0.298556	0.983261	-0.578906	0.591434	1.00628	0.560511	1.80658	0.995498
ukb-ppp-BTN1A1-OID31363	finngen_R10_H8_VESTIBNEUR	Vestibular neuronitis || id:finngen_R10_H8_VESTIBNEUR	exposure	Inverse variance weighted	2	0.0837634	0.116865	0.473527	-0.145292	0.312819	1.08737	0.86477	1.36727	0.897798
ukb-ppp-BTN1A1-OID31363	finngen_R10_H8_VESTIFUNCNAS	Other/unspecified disorders of vestibular function || id:finngen_R10_H8_VESTIFUNCNAS	exposure	Inverse variance weighted	2	-0.0447012	0.233151	0.847956	-0.501677	0.412274	0.956283	0.605515	1.51025	0.991343
ukb-ppp-BTN1A1-OID31363	finngen_R10_HAEMOPHIL_SEPTICHE	Haemophilus septicemia || id:finngen_R10_HAEMOPHIL_SEPTICHE	exposure	Inverse variance weighted	2	0.847072	0.794671	0.286451	-0.710484	2.40463	2.33281	0.491406	11.0743	0.804734
ukb-ppp-BTN1A1-OID31363	finngen_R10_HEIGHT_IRN	Height, inverse-rank normalized || id:finngen_R10_HEIGHT_IRN	exposure	Inverse variance weighted	2	-0.0799575	0.0107657	1.11e-13	-0.101058	-0.0588567	0.923156	0.90388	0.942842	8.9e-11
ukb-ppp-BTN1A1-OID31363	finngen_R10_HERING_BILATERAL	Inguinal hernia, bilateral || id:finngen_R10_HERING_BILATERAL	exposure	Inverse variance weighted	2	-0.015141	0.105353	0.885724	-0.221632	0.19135	0.984973	0.80121	1.21088	0.994439
ukb-ppp-BTN1A1-OID31363	finngen_R10_HERING_UNILATERAL	Inguinal hernia, unilateral || id:finngen_R10_HERING_UNILATERAL	exposure	Inverse variance weighted	2	-0.225413	0.21916	0.3037	-0.654968	0.204141	0.798186	0.519459	1.22647	0.809255
ukb-ppp-BTN1A1-OID31363	finngen_R10_HYPOTE_DRUGS	Hypotension due to drugs || id:finngen_R10_HYPOTE_DRUGS	exposure	Inverse variance weighted	2	-0.165276	0.309252	0.593038	-0.77141	0.440858	0.847659	0.46236	1.55404	0.948093
ukb-ppp-BTN1A1-OID31363	finngen_R10_HYPOTHY_REIMB	Hypothyroidism, drug reimbursement || id:finngen_R10_HYPOTHY_REIMB	exposure	Inverse variance weighted	2	-0.168258	0.0650495	0.00969255	-0.295755	-0.0407606	0.845136	0.74397	0.960059	0.188067
ukb-ppp-BTN1A1-OID31363	finngen_R10_I9_ABAORTANEUR	Abdominal aortic aneurysm (AAA) || id:finngen_R10_I9_ABAORTANEUR	exposure	Inverse variance weighted	2	-0.0746939	0.0999407	0.454833	-0.270578	0.12119	0.928028	0.762939	1.12884	0.890004
ukb-ppp-BTN1A1-OID31363	finngen_R10_I9_AF	Atrial fibrillation and flutter || id:finngen_R10_I9_AF	exposure	Inverse variance weighted	2	-0.137259	0.0399577	0.0005923	-0.215576	-0.0589422	0.871744	0.806077	0.942761	0.0303206
ukb-ppp-BTN1A1-OID31363	finngen_R10_I9_AF_REIMB	Atrial fibrillation and flutter with reimbursement || id:finngen_R10_I9_AF_REIMB	exposure	Inverse variance weighted	2	-0.137303	0.0477557	0.00403874	-0.230904	-0.0437022	0.871706	0.793815	0.957239	0.112991
ukb-ppp-BTN1A1-OID31363	finngen_R10_I9_ANEURYSM	Cerebral aneurysm, nonruptured || id:finngen_R10_I9_ANEURYSM	exposure	Inverse variance weighted	2	-0.123991	0.111152	0.264633	-0.341848	0.0938669	0.883388	0.710456	1.09841	0.799455
ukb-ppp-BTN1A1-OID31363	finngen_R10_I9_ANGINA	Angina pectoris || id:finngen_R10_I9_ANGINA	exposure	Inverse variance weighted	2	0.0457747	0.0366609	0.211813	-0.0260807	0.11763	1.04684	0.974256	1.12483	0.74506
ukb-ppp-BTN1A1-OID31363	finngen_R10_I9_ANGIO	Coronary angioplasty || id:finngen_R10_I9_ANGIO	exposure	Inverse variance weighted	2	0.129373	0.0529003	0.0144611	0.0256884	0.233058	1.13811	1.02602	1.26245	0.218827
ukb-ppp-BTN1A1-OID31363	finngen_R10_I9_AORTANEUR	Aortic aneurysm || id:finngen_R10_I9_AORTANEUR	exposure	Inverse variance weighted	2	-0.0774442	0.0787036	0.325116	-0.231703	0.0768148	0.925479	0.793181	1.07984	0.833155
ukb-ppp-BTN1A1-OID31363	finngen_R10_I9_AORTDIS	Dissection of aorta || id:finngen_R10_I9_AORTDIS	exposure	Inverse variance weighted	2	-0.0392661	0.249505	0.874948	-0.528295	0.449763	0.961495	0.589609	1.56794	0.994439
ukb-ppp-BTN1A1-OID31363	finngen_R10_I9_ARTEMBTHR	Arterial embolism and thrombosis || id:finngen_R10_I9_ARTEMBTHR	exposure	Inverse variance weighted	2	-0.287972	0.138708	0.0378848	-0.55984	-0.0161038	0.749782	0.5713	0.984025	0.402176
ukb-ppp-BTN1A1-OID31363	finngen_R10_I9_ARTEMBTHRLOW	Arterial embolism and thrombosis of lower extremity artery || id:finngen_R10_I9_ARTEMBTHRLOW	exposure	Inverse variance weighted	2	-0.275461	0.18378	0.133909	-0.63567	0.0847476	0.759222	0.52958	1.08844	0.652609
ukb-ppp-BTN1A1-OID31363	finngen_R10_I9_ARTEMBTHRNAS	Other arterial embolism and thrombosis || id:finngen_R10_I9_ARTEMBTHRNAS	exposure	Inverse variance weighted	2	-0.275463	0.366027	0.451705	-0.992876	0.44195	0.759221	0.37051	1.55574	0.888768
ukb-ppp-BTN1A1-OID31363	finngen_R10_I9_ARTOTH	Other diseases of arteries and capillaries || id:finngen_R10_I9_ARTOTH	exposure	Inverse variance weighted	2	-0.248282	0.112379	0.0271521	-0.468545	-0.0280189	0.78014	0.625912	0.97237	0.338486
ukb-ppp-BTN1A1-OID31363	finngen_R10_I9_ATHSCLE	Atherosclerosis, excluding cerebral, coronary and PAD || id:finngen_R10_I9_ATHSCLE	exposure	Inverse variance weighted	2	-0.154519	0.0646349	0.016819	-0.281203	-0.0278344	0.856827	0.754875	0.972549	0.243775
ukb-ppp-BTN1A1-OID31363	finngen_R10_I9_AVBLOCK	AV-block || id:finngen_R10_I9_AVBLOCK	exposure	Inverse variance weighted	2	0.0363158	0.0958026	0.704637	-0.151457	0.224089	1.03698	0.859455	1.25118	0.979108
ukb-ppp-BTN1A1-OID31363	finngen_R10_I9_CABG	Coronary artery bypass grafting || id:finngen_R10_I9_CABG	exposure	Inverse variance weighted	2	0.16027	0.139284	0.249869	-0.112727	0.433268	1.17383	0.893394	1.54229	0.778305
ukb-ppp-BTN1A1-OID31363	finngen_R10_I9_CARDARR	Cardiac arrest || id:finngen_R10_I9_CARDARR	exposure	Inverse variance weighted	2	-0.240303	0.390149	0.537944	-1.00499	0.52439	0.78639	0.366047	1.68943	0.932243
ukb-ppp-BTN1A1-OID31363	finngen_R10_I9_CARDMSEC	Cardiomyopathies, Secondary/extrinsic || id:finngen_R10_I9_CARDMSEC	exposure	Inverse variance weighted	2	-0.282302	0.439033	0.520219	-1.14281	0.578203	0.754046	0.318923	1.78283	0.921793
ukb-ppp-BTN1A1-OID31363	finngen_R10_I9_CARDMYO	Cardiomyopathy || id:finngen_R10_I9_CARDMYO	exposure	Inverse variance weighted	2	-0.0359395	0.0766854	0.639311	-0.186243	0.114364	0.964699	0.830072	1.12116	0.95741
ukb-ppp-BTN1A1-OID31363	finngen_R10_I9_CARDMYOALC	Alcoholic cardiomyopathy || id:finngen_R10_I9_CARDMYOALC	exposure	Inverse variance weighted	2	-0.44807	0.504052	0.374038	-1.43601	0.539872	0.63886	0.237875	1.71579	0.852211
ukb-ppp-BTN1A1-OID31363	finngen_R10_I9_CARDMYOHYP	Cardiomyopathy, Hypertrophic obstructive || id:finngen_R10_I9_CARDMYOHYP	exposure	Inverse variance weighted	2	-0.231125	0.255908	0.366442	-0.732704	0.270454	0.79364	0.480608	1.31056	0.850658
ukb-ppp-BTN1A1-OID31363	finngen_R10_I9_CARDMYOINOTH	Cardiomyopathy in other diseases || id:finngen_R10_I9_CARDMYOINOTH	exposure	Inverse variance weighted	2	0.38322	0.756884	0.612638	-1.10027	1.86671	1.467	0.33278	6.467	0.948093
ukb-ppp-BTN1A1-OID31363	finngen_R10_I9_CARDMYOOTH	Cardiomyopathy, other and unspecified || id:finngen_R10_I9_CARDMYOOTH	exposure	Inverse variance weighted	2	-0.0785612	0.117982	0.505491	-0.309806	0.152683	0.924446	0.73359	1.16496	0.912386
ukb-ppp-BTN1A1-OID31363	finngen_R10_I9_CARDMYORESTR	Restrictive cardiomyopathy || id:finngen_R10_I9_CARDMYORESTR	exposure	Inverse variance weighted	2	-0.645423	0.616631	0.295241	-1.85402	0.563173	0.524441	0.156607	1.75624	0.804734
ukb-ppp-BTN1A1-OID31363	finngen_R10_I9_CAVS_OPERATED	Calcific aortic valvular stenosis, operated || id:finngen_R10_I9_CAVS_OPERATED	exposure	Inverse variance weighted	2	-0.116541	0.0624277	0.0619282	-0.238899	0.00581765	0.889994	0.787494	1.00583	0.503877
ukb-ppp-BTN1A1-OID31363	finngen_R10_I9_CEREBAMY	Cerebral amyloid angiopathy || id:finngen_R10_I9_CEREBAMY	exposure	Inverse variance weighted	2	0.416125	0.725979	0.566515	-1.00679	1.83904	1.51607	0.365388	6.29052	0.940864
ukb-ppp-BTN1A1-OID31363	finngen_R10_I9_CEREBATHER	Cerebral atherosclerosis || id:finngen_R10_I9_CEREBATHER	exposure	Inverse variance weighted	2	-0.440415	0.322798	0.172452	-1.0731	0.192269	0.643769	0.341947	1.212	0.708055
ukb-ppp-BTN1A1-OID31363	finngen_R10_I9_CEREBDOTH	Other specified cerebrovascular diseases, other cerebrovascular disorders in diseases classified elsewhere || id:finngen_R10_I9_CEREBDOTH	exposure	Inverse variance weighted	2	0.227355	0.131697	0.0842854	-0.0307718	0.485482	1.25528	0.969697	1.62496	0.563298
ukb-ppp-BTN1A1-OID31363	finngen_R10_I9_CEREBRART	Cerebral arteritis || id:finngen_R10_I9_CEREBRART	exposure	Inverse variance weighted	2	-0.79665	0.837126	0.341275	-2.43742	0.844117	0.450837	0.0873863	2.32592	0.8339
ukb-ppp-BTN1A1-OID31363	finngen_R10_I9_CHD	Major coronary heart disease event || id:finngen_R10_I9_CHD	exposure	Inverse variance weighted	2	0.0463595	0.0326654	0.155834	-0.0176647	0.110384	1.04745	0.98249	1.11671	0.681097
ukb-ppp-BTN1A1-OID31363	finngen_R10_I9_CONDUCTIO	Conduction disorders || id:finngen_R10_I9_CONDUCTIO	exposure	Inverse variance weighted	2	0.0494464	0.0600142	0.409991	-0.0681816	0.167074	1.05069	0.934091	1.18184	0.869247
ukb-ppp-BTN1A1-OID31363	finngen_R10_I9_CORATHER	Coronary atherosclerosis || id:finngen_R10_I9_CORATHER	exposure	Inverse variance weighted	2	0.0526269	0.0322603	0.102822	-0.0106032	0.115857	1.05404	0.989453	1.12284	0.595947
ukb-ppp-BTN1A1-OID31363	finngen_R10_I9_CVD_HARD	Hard cardiovascular diseases || id:finngen_R10_I9_CVD_HARD	exposure	Inverse variance weighted	2	0.019115	0.0286859	0.505185	-0.0371094	0.0753393	1.0193	0.963571	1.07825	0.912386
ukb-ppp-BTN1A1-OID31363	finngen_R10_I9_DISCER	Dissection of cerebral arteries, nonruptured || id:finngen_R10_I9_DISCER	exposure	Inverse variance weighted	2	-1.02889	0.782976	0.188821	-2.56352	0.505743	0.357404	0.077033	1.65822	0.722262
ukb-ppp-BTN1A1-OID31363	finngen_R10_I9_DISVEINLYMPH	Diseases of veins, lymphatic vessels and lymph nodes, not elsewhere classified || id:finngen_R10_I9_DISVEINLYMPH	exposure	Inverse variance weighted	2	-0.126938	0.0479935	0.00817156	-0.221005	-0.0328706	0.880788	0.801713	0.967664	0.162486
ukb-ppp-BTN1A1-OID31363	finngen_R10_I9_E_DRONE	Dronedarone medication || id:finngen_R10_I9_E_DRONE	exposure	Inverse variance weighted	2	-0.295404	0.378054	0.434579	-1.03639	0.445582	0.744231	0.354733	1.5614	0.882049
ukb-ppp-BTN1A1-OID31363	finngen_R10_I9_EMBTHROAOR	Embolism and thrombosis of abdominal aorta || id:finngen_R10_I9_EMBTHROAOR	exposure	Inverse variance weighted	2	-0.0524472	0.758079	0.944843	-1.53828	1.43339	0.948904	0.21475	4.19288	0.994439
ukb-ppp-BTN1A1-OID31363	finngen_R10_I9_ENDOCARD	Endocarditis || id:finngen_R10_I9_ENDOCARD	exposure	Inverse variance weighted	2	0.270626	0.346959	0.435395	-0.409413	0.950664	1.31078	0.66404	2.58743	0.882527
ukb-ppp-BTN1A1-OID31363	finngen_R10_I9_HEARTFAIL	Heart failure,strict || id:finngen_R10_I9_HEARTFAIL	exposure	Inverse variance weighted	2	-0.108458	0.0388043	0.0051898	-0.184515	-0.032402	0.897216	0.831508	0.968117	0.128728
ukb-ppp-BTN1A1-OID31363	finngen_R10_I9_HEARTFAIL_ALLCAUSE	All-cause Heart Failure || id:finngen_R10_I9_HEARTFAIL_ALLCAUSE	exposure	Inverse variance weighted	2	-0.109599	0.0390138	0.00496592	-0.186066	-0.0331319	0.896193	0.830219	0.967411	0.126592
ukb-ppp-BTN1A1-OID31363	finngen_R10_I9_HEARTFAIL_AND_ANTIHYPERT	Heart failure and antihypertensive medication || id:finngen_R10_I9_HEARTFAIL_AND_ANTIHYPERT	exposure	Inverse variance weighted	2	-0.188027	0.0489439	0.00012219	-0.283957	-0.0920969	0.828592	0.752799	0.912017	0.00816663
ukb-ppp-BTN1A1-OID31363	finngen_R10_I9_HEARTFAIL_AND_CHD	Heart failure and coronary heart disease || id:finngen_R10_I9_HEARTFAIL_AND_CHD	exposure	Inverse variance weighted	2	0.0141177	0.0598873	0.813636	-0.103261	0.131497	1.01422	0.901891	1.14053	0.991098
ukb-ppp-BTN1A1-OID31363	finngen_R10_I9_HEARTFAIL_AND_HYPERTCARDIOM	Heart failure and hypertrophic cardiomyopathy || id:finngen_R10_I9_HEARTFAIL_AND_HYPERTCARDIOM	exposure	Inverse variance weighted	2	-0.020883	0.279877	0.940521	-0.569443	0.527677	0.979334	0.565841	1.69499	0.994439
ukb-ppp-BTN1A1-OID31363	finngen_R10_I9_HEARTFAIL_AND_OVERWEIGHT	Heart failure and bmi 25plus || id:finngen_R10_I9_HEARTFAIL_AND_OVERWEIGHT	exposure	Inverse variance weighted	2	-0.118086	0.0515715	0.0220358	-0.219166	-0.0170057	0.88862	0.803188	0.983138	0.289856
ukb-ppp-BTN1A1-OID31363	finngen_R10_I9_HEARTFAIL_EXMORE	Heart failure,strict (more control exclusions) || id:finngen_R10_I9_HEARTFAIL_EXMORE	exposure	Inverse variance weighted	2	-0.109934	0.0394881	0.00536977	-0.187331	-0.0325371	0.895893	0.82917	0.967987	0.128975
ukb-ppp-BTN1A1-OID31363	finngen_R10_I9_HYPERTENC	Hypertensive encephalopathy || id:finngen_R10_I9_HYPERTENC	exposure	Inverse variance weighted	2	-0.474475	0.605688	0.433412	-1.66162	0.712673	0.622211	0.18983	2.03943	0.882049
ukb-ppp-BTN1A1-OID31363	finngen_R10_I9_HYPERTROCARDMYOP	Hypertrophic cardiomyopathy || id:finngen_R10_I9_HYPERTROCARDMYOP	exposure	Inverse variance weighted	2	-0.0248472	0.177947	0.88895	-0.373623	0.323929	0.975459	0.688236	1.38255	0.994439
ukb-ppp-BTN1A1-OID31363	finngen_R10_I9_HYPOTE	Hypotension || id:finngen_R10_I9_HYPOTE	exposure	Inverse variance weighted	2	0.00896491	0.0865465	0.917499	-0.160666	0.178596	1.00901	0.851576	1.19554	0.994439
ukb-ppp-BTN1A1-OID31363	finngen_R10_I9_HYPTENS	Hypertension || id:finngen_R10_I9_HYPTENS	exposure	Inverse variance weighted	2	-0.0783396	0.0233386	0.00078891	-0.124083	-0.032596	0.92465	0.883306	0.96793	0.0379624
ukb-ppp-BTN1A1-OID31363	finngen_R10_I9_HYPTENSEC	Secondary hypertension || id:finngen_R10_I9_HYPTENSEC	exposure	Inverse variance weighted	2	0.0110031	0.115977	0.924416	-0.216311	0.238318	1.01106	0.805484	1.26911	0.994439
ukb-ppp-BTN1A1-OID31363	finngen_R10_I9_HYPTENSESS	Hypertension, essential || id:finngen_R10_I9_HYPTENSESS	exposure	Inverse variance weighted	2	-0.0954747	0.0248176	0.00011954	-0.144117	-0.0468323	0.908941	0.865786	0.954247	0.00816663
ukb-ppp-BTN1A1-OID31363	finngen_R10_I9_HYPTENSHD	Hypertensive Heart Disease || id:finngen_R10_I9_HYPTENSHD	exposure	Inverse variance weighted	2	-0.135179	0.0665099	0.0421066	-0.265539	-0.0048196	0.873559	0.766793	0.995192	0.423885
ukb-ppp-BTN1A1-OID31363	finngen_R10_I9_HYPTENSPOR	Hypertension, portal || id:finngen_R10_I9_HYPTENSPOR	exposure	Inverse variance weighted	2	0.337805	0.669755	0.614001	-0.974915	1.65053	1.40187	0.377224	5.20972	0.948093
ukb-ppp-BTN1A1-OID31363	finngen_R10_I9_HYPTENSPUL	Hypertension, Pulmonary Arterial || id:finngen_R10_I9_HYPTENSPUL	exposure	Inverse variance weighted	2	-0.139659	0.375012	0.709586	-0.874682	0.595364	0.869655	0.416995	1.81369	0.982309
ukb-ppp-BTN1A1-OID31363	finngen_R10_I9_HYPTENSRD	Hypertensive Renal Disease || id:finngen_R10_I9_HYPTENSRD	exposure	Inverse variance weighted	2	-0.166892	0.182132	0.359496	-0.523871	0.190086	0.846291	0.592224	1.20935	0.84723
ukb-ppp-BTN1A1-OID31363	finngen_R10_I9_ICH	Intracerebral haemmorrhage || id:finngen_R10_I9_ICH	exposure	Inverse variance weighted	2	0.0116042	0.0951876	0.902971	-0.174964	0.198172	1.01167	0.839488	1.21917	0.994439
ukb-ppp-BTN1A1-OID31363	finngen_R10_I9_IHD	Ischaemic heart disease, wide definition || id:finngen_R10_I9_IHD	exposure	Inverse variance weighted	2	0.0343737	0.0285484	0.22857	-0.0215812	0.0903285	1.03497	0.97865	1.09453	0.769268
ukb-ppp-BTN1A1-OID31363	finngen_R10_I9_INTRACRA	Nontraumatic intracranial haemmorrhage || id:finngen_R10_I9_INTRACRA	exposure	Inverse variance weighted	2	0.0784657	0.0718798	0.274998	-0.0624186	0.21935	1.08163	0.93949	1.24527	0.802455
ukb-ppp-BTN1A1-OID31363	finngen_R10_I9_K_CARDIAC	Death due to cardiac causes || id:finngen_R10_I9_K_CARDIAC	exposure	Inverse variance weighted	2	-0.0599031	0.0442156	0.175483	-0.146566	0.0267595	0.941856	0.863669	1.02712	0.713195
ukb-ppp-BTN1A1-OID31363	finngen_R10_I9_LBBB	Left bundle-branch block || id:finngen_R10_I9_LBBB	exposure	Inverse variance weighted	2	0.344086	0.131792	0.00903232	0.085774	0.602399	1.4107	1.08956	1.82649	0.176681
ukb-ppp-BTN1A1-OID31363	finngen_R10_I9_LYMPHADE	Nonspecific lymphadenitis || id:finngen_R10_I9_LYMPHADE	exposure	Inverse variance weighted	2	-0.0844819	0.146844	0.565078	-0.372297	0.203333	0.918988	0.68915	1.22548	0.939584
ukb-ppp-BTN1A1-OID31363	finngen_R10_I9_LYMPHOTH	Other noninfective disorders of lymphatic vessels and lymph nodes || id:finngen_R10_I9_LYMPHOTH	exposure	Inverse variance weighted	2	-0.0201626	0.186772	0.914033	-0.386236	0.345911	0.980039	0.67961	1.41328	0.994439
ukb-ppp-BTN1A1-OID31363	finngen_R10_I9_MI_COMPLICATIONS	Complications following myocardial infarction || id:finngen_R10_I9_MI_COMPLICATIONS	exposure	Inverse variance weighted	2	-0.418956	0.388621	0.281008	-1.18065	0.342742	0.657733	0.307078	1.4088	0.802455
ukb-ppp-BTN1A1-OID31363	finngen_R10_I9_MI_STRICT	Myocardial infarction, strict || id:finngen_R10_I9_MI_STRICT	exposure	Inverse variance weighted	2	0.0706148	0.0430669	0.101078	-0.0137964	0.155026	1.07317	0.986298	1.16769	0.593914
ukb-ppp-BTN1A1-OID31363	finngen_R10_I9_MYOCARD	Myocarditis || id:finngen_R10_I9_MYOCARD	exposure	Inverse variance weighted	2	0.0119821	0.149084	0.935942	-0.280222	0.304186	1.01205	0.755616	1.35552	0.994439
ukb-ppp-BTN1A1-OID31363	finngen_R10_I9_NONISCHCARDMYOP	Non-ischemic cardiomyopathy || id:finngen_R10_I9_NONISCHCARDMYOP	exposure	Inverse variance weighted	2	-0.192637	0.0610694	0.0016083	-0.312333	-0.0729411	0.824781	0.731738	0.929656	0.059532
ukb-ppp-BTN1A1-OID31363	finngen_R10_I9_NONISCHCARDMYOP_STRICT	Nonischemic cardiomyopathy || id:finngen_R10_I9_NONISCHCARDMYOP_STRICT	exposure	Inverse variance weighted	2	-0.0779146	0.197683	0.693477	-0.465372	0.309543	0.925043	0.627901	1.3628	0.975165
ukb-ppp-BTN1A1-OID31363	finngen_R10_I9_NONRHEVALV	Non-rheumatic valve diseases || id:finngen_R10_I9_NONRHEVALV	exposure	Inverse variance weighted	2	-0.0042126	0.0432984	0.922494	-0.0890775	0.0806523	0.995796	0.914775	1.08399	0.994439
ukb-ppp-BTN1A1-OID31363	finngen_R10_I9_OTHANEUR	Other aneurysm || id:finngen_R10_I9_OTHANEUR	exposure	Inverse variance weighted	2	-0.210723	0.167904	0.209472	-0.539815	0.118369	0.809998	0.582856	1.12566	0.742253
ukb-ppp-BTN1A1-OID31363	finngen_R10_I9_OTHARR	Other arrhythmias || id:finngen_R10_I9_OTHARR	exposure	Inverse variance weighted	2	-0.117068	0.0367375	0.0014396	-0.189073	-0.0450619	0.889525	0.827726	0.955938	0.0550982
ukb-ppp-BTN1A1-OID31363	finngen_R10_I9_OTHILLHEART	Other or ill-defined heart diseases || id:finngen_R10_I9_OTHILLHEART	exposure	Inverse variance weighted	2	-0.0113156	0.144593	0.937623	-0.294717	0.272086	0.988748	0.744742	1.3127	0.994439
ukb-ppp-BTN1A1-OID31363	finngen_R10_I9_OTHINTRACRA	Other intracranial haemorrhages || id:finngen_R10_I9_OTHINTRACRA	exposure	Inverse variance weighted	2	0.0837025	0.203314	0.680566	-0.314793	0.482198	1.08731	0.72994	1.61963	0.975165
ukb-ppp-BTN1A1-OID31363	finngen_R10_I9_OTHOTH	Other other unspecified disorders of the circulatory system || id:finngen_R10_I9_OTHOTH	exposure	Inverse variance weighted	2	0.131781	0.182268	0.469678	-0.225465	0.489027	1.14086	0.798145	1.63073	0.896861
ukb-ppp-BTN1A1-OID31363	finngen_R10_I9_OTHPER	Other peripheral vascular diseases || id:finngen_R10_I9_OTHPER	exposure	Inverse variance weighted	2	-0.0113019	0.119487	0.924643	-0.245497	0.222893	0.988762	0.782316	1.24969	0.994439
ukb-ppp-BTN1A1-OID31363	finngen_R10_I9_PAROXTAC	Paroxysmal tachycardia || id:finngen_R10_I9_PAROXTAC	exposure	Inverse variance weighted	2	-0.0512765	0.0757756	0.498603	-0.199797	0.0972437	0.950016	0.818897	1.10213	0.912386
ukb-ppp-BTN1A1-OID31363	finngen_R10_I9_PERICAOTH	Other diseases of pericardium || id:finngen_R10_I9_PERICAOTH	exposure	Inverse variance weighted	2	-0.11697	0.23264	0.615109	-0.572945	0.339005	0.889612	0.563862	1.40355	0.948093
ukb-ppp-BTN1A1-OID31363	finngen_R10_I9_PERICARD	Pericarditis || id:finngen_R10_I9_PERICARD	exposure	Inverse variance weighted	2	0.373818	0.183822	0.0419938	0.013526	0.734109	1.45327	1.01362	2.08363	0.423885
ukb-ppp-BTN1A1-OID31363	finngen_R10_I9_PHLETHROM	Phlebitis and thrombophlebitis (not including DVT) || id:finngen_R10_I9_PHLETHROM	exposure	Inverse variance weighted	2	-0.142973	0.0694261	0.0394605	-0.279048	-0.0068976	0.866778	0.756504	0.993126	0.412791
ukb-ppp-BTN1A1-OID31363	finngen_R10_I9_PHLETHROMBDVTLOW	DVT of lower extremities || id:finngen_R10_I9_PHLETHROMBDVTLOW	exposure	Inverse variance weighted	2	-0.191056	0.0751725	0.0110355	-0.338394	-0.0437182	0.826086	0.712914	0.957224	0.193807
ukb-ppp-BTN1A1-OID31363	finngen_R10_I9_POSTAMI	Status post-ami || id:finngen_R10_I9_POSTAMI	exposure	Inverse variance weighted	2	0.296146	0.111802	0.00807706	0.0770129	0.515278	1.34467	1.08006	1.6741	0.162486
ukb-ppp-BTN1A1-OID31363	finngen_R10_I9_PROGVASC	Progressive vascular leukoencephalopathy || id:finngen_R10_I9_PROGVASC	exposure	Inverse variance weighted	2	-0.14685	0.432765	0.734361	-0.99507	0.701369	0.863423	0.369698	2.01651	0.991098
ukb-ppp-BTN1A1-OID31363	finngen_R10_I9_PULMEMB	Pulmonary embolism || id:finngen_R10_I9_PULMEMB	exposure	Inverse variance weighted	2	-0.0803398	0.0735406	0.274633	-0.224479	0.0637998	0.922803	0.798932	1.06588	0.802455
ukb-ppp-BTN1A1-OID31363	finngen_R10_I9_PVT	Portal vein thrombosis || id:finngen_R10_I9_PVT	exposure	Inverse variance weighted	2	-0.502145	0.305371	0.100098	-1.10067	0.096382	0.605231	0.332648	1.10118	0.591736
ukb-ppp-BTN1A1-OID31363	finngen_R10_I9_RBBB	Right bundle-branch block || id:finngen_R10_I9_RBBB	exposure	Inverse variance weighted	2	-0.302042	0.238313	0.205007	-0.769136	0.165052	0.739307	0.463413	1.17945	0.739634
ukb-ppp-BTN1A1-OID31363	finngen_R10_I9_REVASC	Coronary revascularization (ANGIO or CABG) || id:finngen_R10_I9_REVASC	exposure	Inverse variance weighted	2	0.124865	0.0775039	0.107161	-0.0270422	0.276773	1.133	0.97332	1.31887	0.599647
ukb-ppp-BTN1A1-OID31363	finngen_R10_I9_RHEUFEV	Rheumatic fever incl heart disease || id:finngen_R10_I9_RHEUFEV	exposure	Inverse variance weighted	2	0.131741	0.186442	0.479812	-0.233686	0.497168	1.14081	0.79161	1.64406	0.904014
ukb-ppp-BTN1A1-OID31363	finngen_R10_I9_RHEUFEVHRT	Rheumatic fever with heart involvement || id:finngen_R10_I9_RHEUFEVHRT	exposure	Inverse variance weighted	2	0.300403	0.487136	0.53745	-0.654382	1.25519	1.3504	0.519763	3.5085	0.932243
ukb-ppp-BTN1A1-OID31363	finngen_R10_I9_RHEUFEVWITHOUTHEART	Rheumatic fever without mention of heart involvement || id:finngen_R10_I9_RHEUFEVWITHOUTHEART	exposure	Inverse variance weighted	2	0.112787	0.585558	0.847261	-1.03491	1.26048	1.11939	0.355259	3.52712	0.991181
ukb-ppp-BTN1A1-OID31363	finngen_R10_I9_RHEUOTHHRT	Rheumatic heart disease, other || id:finngen_R10_I9_RHEUOTHHRT	exposure	Inverse variance weighted	2	-0.056111	0.958142	0.953301	-1.93407	1.82185	0.945434	0.144559	6.18327	0.994439
ukb-ppp-BTN1A1-OID31363	finngen_R10_I9_RHEUVALV	Rheumatic valve diseases || id:finngen_R10_I9_RHEUVALV	exposure	Inverse variance weighted	2	0.0883147	0.312866	0.777731	-0.524902	0.701532	1.09233	0.591613	2.01684	0.991098
ukb-ppp-BTN1A1-OID31363	finngen_R10_I9_SAH	Subarachnoid haemmorrhage || id:finngen_R10_I9_SAH	exposure	Inverse variance weighted	2	0.157642	0.107031	0.140787	-0.0521384	0.367423	1.17075	0.949198	1.44401	0.65904
ukb-ppp-BTN1A1-OID31363	finngen_R10_I9_SAHANEUR	Aneurysms, operations, SAH || id:finngen_R10_I9_SAHANEUR	exposure	Inverse variance weighted	2	0.00590207	0.0976011	0.95178	-0.185396	0.1972	1.00592	0.830775	1.21799	0.994439
ukb-ppp-BTN1A1-OID31363	finngen_R10_I9_SECONDRIGHT	Secondary right heart disease || id:finngen_R10_I9_SECONDRIGHT	exposure	Inverse variance weighted	2	-0.172188	0.413892	0.677395	-0.983417	0.639041	0.841821	0.374031	1.89466	0.975165
ukb-ppp-BTN1A1-OID31363	finngen_R10_I9_SEQULAE	Sequelae of cerebrovascular disease || id:finngen_R10_I9_SEQULAE	exposure	Inverse variance weighted	2	-0.0715018	0.0960871	0.456794	-0.259833	0.116829	0.930995	0.771181	1.12393	0.890638
ukb-ppp-BTN1A1-OID31363	finngen_R10_I9_STENOSIS	Occlusion and stenosis of arteries, not leading to stroke || id:finngen_R10_I9_STENOSIS	exposure	Inverse variance weighted	2	-0.0278467	0.299664	0.925962	-0.615189	0.559495	0.972537	0.540539	1.74979	0.994439
ukb-ppp-BTN1A1-OID31363	finngen_R10_I9_STR	Stroke, excluding SAH || id:finngen_R10_I9_STR	exposure	Inverse variance weighted	2	-0.0371448	0.0390037	0.340925	-0.113592	0.0393025	0.963537	0.892622	1.04009	0.8339
ukb-ppp-BTN1A1-OID31363	finngen_R10_I9_STR_EMBOLIC	Embolic stroke || id:finngen_R10_I9_STR_EMBOLIC	exposure	Inverse variance weighted	2	-0.13707	0.155297	0.377434	-0.441452	0.167311	0.871909	0.643102	1.18212	0.854183
ukb-ppp-BTN1A1-OID31363	finngen_R10_I9_STR_EMBOLIC_WITH_FLIMMER	Embolic stroke with flimmer || id:finngen_R10_I9_STR_EMBOLIC_WITH_FLIMMER	exposure	Inverse variance weighted	2	0.0488704	0.216549	0.821452	-0.375566	0.473307	1.05008	0.686901	1.60529	0.991098
ukb-ppp-BTN1A1-OID31363	finngen_R10_I9_THAORTANEUR	Thoracic aortic aneurysm || id:finngen_R10_I9_THAORTANEUR	exposure	Inverse variance weighted	2	-0.0408156	0.0978012	0.676436	-0.232506	0.150875	0.960006	0.792545	1.16285	0.975165
ukb-ppp-BTN1A1-OID31363	finngen_R10_I9_THROMBANG	Thromboangiitis obliterans || id:finngen_R10_I9_THROMBANG	exposure	Inverse variance weighted	2	0.0580597	0.571748	0.919116	-1.06257	1.17869	1.05978	0.345568	3.2501	0.994439
ukb-ppp-BTN1A1-OID31363	finngen_R10_I9_THROMBICV	Nonpyogenic thrombosis of intracranial venous system || id:finngen_R10_I9_THROMBICV	exposure	Inverse variance weighted	2	0.648041	0.412435	0.116123	-0.160332	1.45641	1.91179	0.851861	4.29054	0.610141
ukb-ppp-BTN1A1-OID31363	finngen_R10_I9_THROMBOTH	Other embolism and thrombosis || id:finngen_R10_I9_THROMBOTH	exposure	Inverse variance weighted	2	-0.326981	0.0939781	0.00050266	-0.511178	-0.142784	0.721097	0.599789	0.866941	0.0268758
ukb-ppp-BTN1A1-OID31363	finngen_R10_I9_TIA	Transient ischemic attack || id:finngen_R10_I9_TIA	exposure	Inverse variance weighted	2	-0.0246046	0.0444792	0.580146	-0.111784	0.0625747	0.975696	0.894237	1.06457	0.945685
ukb-ppp-BTN1A1-OID31363	finngen_R10_I9_UAP	Unstable angina pectoris || id:finngen_R10_I9_UAP	exposure	Inverse variance weighted	2	-0.0189784	0.0543583	0.726987	-0.125521	0.0875638	0.981201	0.882038	1.09151	0.991098
ukb-ppp-BTN1A1-OID31363	finngen_R10_I9_VARICVE	Varicose veins || id:finngen_R10_I9_VARICVE	exposure	Inverse variance weighted	2	-0.127668	0.0700412	0.0683402	-0.264949	0.00961264	0.880145	0.767245	1.00966	0.522037
ukb-ppp-BTN1A1-OID31363	finngen_R10_I9_VARICVEOES	Oesophageal varices || id:finngen_R10_I9_VARICVEOES	exposure	Inverse variance weighted	2	0.0322481	0.179489	0.857414	-0.31955	0.384046	1.03277	0.726476	1.46821	0.994439
ukb-ppp-BTN1A1-OID31363	finngen_R10_I9_VARICVESOTH	Varicose veins of other sites || id:finngen_R10_I9_VARICVESOTH	exposure	Inverse variance weighted	2	-0.127883	0.195819	0.513711	-0.511688	0.255921	0.879956	0.599483	1.29165	0.917784
ukb-ppp-BTN1A1-OID31363	finngen_R10_I9_VASCINT	Vascular diseases of the intestine || id:finngen_R10_I9_VASCINT	exposure	Inverse variance weighted	2	-0.609122	0.186313	0.00107794	-0.974295	-0.243949	0.543828	0.377458	0.783528	0.0455004
ukb-ppp-BTN1A1-OID31363	finngen_R10_I9_VASCSYND	Vascular syndromes of brain in cerebrovascular disorders || id:finngen_R10_I9_VASCSYND	exposure	Inverse variance weighted	2	0.218496	0.164475	0.18403	-0.103874	0.540866	1.2442	0.901339	1.71749	0.72038
ukb-ppp-BTN1A1-OID31363	finngen_R10_I9_VEINSOTH	Other disorders of veins || id:finngen_R10_I9_VEINSOTH	exposure	Inverse variance weighted	2	-0.228899	0.129032	0.0760674	-0.481801	0.0240032	0.795409	0.61767	1.02429	0.539876
ukb-ppp-BTN1A1-OID31363	finngen_R10_I9_VHD	Valvular heart disease excluding rheumatic fever || id:finngen_R10_I9_VHD	exposure	Inverse variance weighted	2	-0.010479	0.0431077	0.807937	-0.09497	0.0740121	0.989576	0.9094	1.07682	0.991098
ukb-ppp-BTN1A1-OID31363	finngen_R10_I9_VTE	Venous thromboembolism || id:finngen_R10_I9_VTE	exposure	Inverse variance weighted	2	-0.120473	0.0430689	0.00515453	-0.204888	-0.0360579	0.886501	0.814739	0.964584	0.128728
ukb-ppp-BTN1A1-OID31363	finngen_R10_ILD_ELSEWHERE	ILD and respiratory illness in diseases classified elsewhere || id:finngen_R10_ILD_ELSEWHERE	exposure	Inverse variance weighted	2	0.397884	0.536798	0.458562	-0.654241	1.45001	1.48867	0.519837	4.26315	0.891196
ukb-ppp-BTN1A1-OID31363	finngen_R10_ILD_ENDPOINTS	Interstitial lung disease endpoints || id:finngen_R10_ILD_ENDPOINTS	exposure	Inverse variance weighted	2	0.0845201	0.0889199	0.341848	-0.0897629	0.258803	1.08819	0.914148	1.29538	0.8339
ukb-ppp-BTN1A1-OID31363	finngen_R10_ILD_INSUFFICIENCY	ILD-related respiratory insufficiency || id:finngen_R10_ILD_INSUFFICIENCY	exposure	Inverse variance weighted	2	-0.296922	0.209287	0.155978	-0.707125	0.113282	0.743102	0.49306	1.11995	0.681097
ukb-ppp-BTN1A1-OID31363	finngen_R10_ILD_SYST_AUTO	ILD related to systemic autoimmune disease || id:finngen_R10_ILD_SYST_AUTO	exposure	Inverse variance weighted	2	0.462212	0.558099	0.407563	-0.631661	1.55608	1.58758	0.531708	4.74023	0.869247
ukb-ppp-BTN1A1-OID31363	finngen_R10_INCREASEDMUSCLETONE	Increased muscle tone || id:finngen_R10_INCREASEDMUSCLETONE	exposure	Inverse variance weighted	2	0.335606	0.429299	0.43436	-0.50582	1.17703	1.39879	0.603011	3.24473	0.882049
ukb-ppp-BTN1A1-OID31363	finngen_R10_INFLUENZA	All influenza (not pneumonia) || id:finngen_R10_INFLUENZA	exposure	Inverse variance weighted	2	-0.0196297	0.0809037	0.808291	-0.178201	0.138941	0.980562	0.836774	1.14906	0.991098
ukb-ppp-BTN1A1-OID31363	finngen_R10_INTERSTITIAL_CYSTIT_CHRONIC	Interstitial cystitis (chronic), drug-induced || id:finngen_R10_INTERSTITIAL_CYSTIT_CHRONIC	exposure	Inverse variance weighted	2	1.34063	0.828428	0.105602	-0.283089	2.96435	3.82145	0.753453	19.3821	0.596142
ukb-ppp-BTN1A1-OID31363	finngen_R10_INV_VENT	Invasive ventilation || id:finngen_R10_INV_VENT	exposure	Inverse variance weighted	2	-0.206409	0.126754	0.103435	-0.454848	0.0420288	0.8135	0.634545	1.04292	0.595947
ukb-ppp-BTN1A1-OID31363	finngen_R10_IPF	Idiopathic pulmonary fibrosis || id:finngen_R10_IPF	exposure	Inverse variance weighted	2	0.118276	0.127554	0.353792	-0.13173	0.368281	1.12555	0.876578	1.44525	0.841961
ukb-ppp-BTN1A1-OID31363	finngen_R10_J10_ABSCLUNGPNEUMO	Abscess of lung || id:finngen_R10_J10_ABSCLUNGPNEUMO	exposure	Inverse variance weighted	2	0.0869151	0.294003	0.767515	-0.489331	0.663161	1.0908	0.613036	1.94092	0.991098
ukb-ppp-BTN1A1-OID31363	finngen_R10_J10_ABSCMEDIASTINUM	Abscess of mediastinum || id:finngen_R10_J10_ABSCMEDIASTINUM	exposure	Inverse variance weighted	2	-0.334076	0.827403	0.686386	-1.95579	1.28763	0.715999	0.141453	3.6242	0.975165
ukb-ppp-BTN1A1-OID31363	finngen_R10_J10_ACUTELOWERNAS	Unspecified acute lower respiratory infection || id:finngen_R10_J10_ACUTELOWERNAS	exposure	Inverse variance weighted	2	-0.205387	0.083464	0.0138632	-0.368977	-0.0417977	0.814332	0.691442	0.959064	0.218827
ukb-ppp-BTN1A1-OID31363	finngen_R10_J10_ACUTEUPPERINFEC	Acute upper respiratory infections of multiple and unspecified sites || id:finngen_R10_J10_ACUTEUPPERINFEC	exposure	Inverse variance weighted	2	0.0321682	0.0318298	0.312193	-0.0302182	0.0945546	1.03269	0.970234	1.09917	0.826332
ukb-ppp-BTN1A1-OID31363	finngen_R10_J10_AIRWDISDUST	Airway disease due to specific organic dust || id:finngen_R10_J10_AIRWDISDUST	exposure	Inverse variance weighted	2	-0.652266	0.701889	0.352733	-2.02797	0.723437	0.520864	0.131602	2.06151	0.840273
ukb-ppp-BTN1A1-OID31363	finngen_R10_J10_ARDS	Adult respiratory distress syndrome || id:finngen_R10_J10_ARDS	exposure	Inverse variance weighted	2	0.0976252	0.600948	0.87095	-1.08023	1.27548	1.10255	0.339517	3.58043	0.994439
ukb-ppp-BTN1A1-OID31363	finngen_R10_J10_ASBESTPNEUMOC	Pneumoconiosis due to asbestos and other mineral fibres || id:finngen_R10_J10_ASBESTPNEUMOC	exposure	Inverse variance weighted	2	-0.180401	0.233472	0.439708	-0.638005	0.277204	0.834936	0.528345	1.31944	0.885013
ukb-ppp-BTN1A1-OID31363	finngen_R10_J10_ASTHMA_EXMORE	Asthma (more control exclusions) || id:finngen_R10_J10_ASTHMA_EXMORE	exposure	Inverse variance weighted	2	-0.138645	0.0329561	2.59e-05	-0.203239	-0.0740512	0.870537	0.816083	0.928624	0.00222401
ukb-ppp-BTN1A1-OID31363	finngen_R10_J10_ASTHMA_MAIN_EXMORE	Asthma (only as main-diagnosis) (more control exclusions) || id:finngen_R10_J10_ASTHMA_MAIN_EXMORE	exposure	Inverse variance weighted	2	-0.149732	0.0335682	8.18e-06	-0.215526	-0.0839384	0.860939	0.806117	0.919488	0.00098354
ukb-ppp-BTN1A1-OID31363	finngen_R10_J10_ASTHMACOPDKELA	Asthma/COPD (KELA code 203) || id:finngen_R10_J10_ASTHMACOPDKELA	exposure	Inverse variance weighted	2	-0.139382	0.0293923	2.12e-06	-0.196991	-0.0817727	0.869896	0.821198	0.921481	0.00033925
ukb-ppp-BTN1A1-OID31363	finngen_R10_J10_BRONCH	Bronchitis, not specified as acute or chronic || id:finngen_R10_J10_BRONCH	exposure	Inverse variance weighted	2	-0.0887225	0.139846	0.525802	-0.362822	0.185377	0.915099	0.695711	1.20367	0.922741
ukb-ppp-BTN1A1-OID31363	finngen_R10_J10_BRONCHIECTASIS	Bronchiectasis || id:finngen_R10_J10_BRONCHIECTASIS	exposure	Inverse variance weighted	2	0.172582	0.235164	0.463021	-0.288339	0.633503	1.18837	0.749508	1.8842	0.891767
ukb-ppp-BTN1A1-OID31363	finngen_R10_J10_BRONCHIOLITIS	Acute bronchiolitis || id:finngen_R10_J10_BRONCHIOLITIS	exposure	Inverse variance weighted	2	-0.32151	0.247563	0.194047	-0.806734	0.163713	0.725053	0.446313	1.17788	0.728357
ukb-ppp-BTN1A1-OID31363	finngen_R10_J10_BRONCHITIS	Acute bronchitis || id:finngen_R10_J10_BRONCHITIS	exposure	Inverse variance weighted	2	-0.0287465	0.110602	0.794934	-0.245526	0.188033	0.971663	0.782293	1.20687	0.991098
ukb-ppp-BTN1A1-OID31363	finngen_R10_J10_BRONCHNAS	Unspecified chronic bronchitis || id:finngen_R10_J10_BRONCHNAS	exposure	Inverse variance weighted	2	-0.0717604	0.192902	0.709889	-0.449848	0.306328	0.930754	0.637725	1.35843	0.982309
ukb-ppp-BTN1A1-OID31363	finngen_R10_J10_CHEMGASRESP	Respiratory conditions due to inhalation of chemicals, gases, fumes and vapours || id:finngen_R10_J10_CHEMGASRESP	exposure	Inverse variance weighted	2	-0.0110197	0.378022	0.976744	-0.751943	0.729903	0.989041	0.47145	2.07488	0.994439
ukb-ppp-BTN1A1-OID31363	finngen_R10_J10_CHRONLARYNGITIS	Chronic laryngitis and laryngotracheitis || id:finngen_R10_J10_CHRONLARYNGITIS	exposure	Inverse variance weighted	2	0.0813015	0.0891813	0.361957	-0.0934938	0.256097	1.0847	0.910744	1.29188	0.84723
ukb-ppp-BTN1A1-OID31363	finngen_R10_J10_CHRONRHINITIS	Chronic rhinitis, nasopharyngitis and pharyngitis || id:finngen_R10_J10_CHRONRHINITIS	exposure	Inverse variance weighted	2	0.0208454	0.0552682	0.706048	-0.0874802	0.129171	1.02106	0.916237	1.13788	0.979108
ukb-ppp-BTN1A1-OID31363	finngen_R10_J10_CHRONSINUSITIS	Chronic sinusitis || id:finngen_R10_J10_CHRONSINUSITIS	exposure	Inverse variance weighted	2	0.00094387	0.0665239	0.98868	-0.129443	0.131331	1.00094	0.878585	1.14034	0.997803
ukb-ppp-BTN1A1-OID31363	finngen_R10_J10_CHRONTONSADEN	Chronic diseases of tonsils and adenoids || id:finngen_R10_J10_CHRONTONSADEN	exposure	Inverse variance weighted	2	-0.102594	0.0866219	0.236258	-0.272373	0.0671847	0.902493	0.76157	1.06949	0.77239
ukb-ppp-BTN1A1-OID31363	finngen_R10_J10_COLD	Acute nasopharyngitis(common cold) || id:finngen_R10_J10_COLD	exposure	Inverse variance weighted	2	0.0201449	0.0899475	0.822787	-0.156152	0.196442	1.02035	0.855429	1.21706	0.991098
ukb-ppp-BTN1A1-OID31363	finngen_R10_J10_COPD	COPD || id:finngen_R10_J10_COPD	exposure	Inverse variance weighted	2	-0.195678	0.0459156	2.03e-05	-0.285673	-0.105684	0.822277	0.751508	0.899709	0.00190912
ukb-ppp-BTN1A1-OID31363	finngen_R10_J10_EMPHYSEMA	Emphysema || id:finngen_R10_J10_EMPHYSEMA	exposure	Inverse variance weighted	2	-0.260683	0.131648	0.0476873	-0.518714	-0.002652	0.770525	0.595286	0.997352	0.442047
ukb-ppp-BTN1A1-OID31363	finngen_R10_J10_EPIGLOTTITIS	Acute epiglottitis || id:finngen_R10_J10_EPIGLOTTITIS	exposure	Inverse variance weighted	2	0.107559	0.50743	0.832131	-0.887004	1.10212	1.11356	0.411888	3.01055	0.991098
ukb-ppp-BTN1A1-OID31363	finngen_R10_J10_EXTERLUNG	Lung diseases due to external agents || id:finngen_R10_J10_EXTERLUNG	exposure	Inverse variance weighted	2	-0.133283	0.088237	0.130914	-0.306227	0.039662	0.875218	0.736219	1.04046	0.648095
ukb-ppp-BTN1A1-OID31363	finngen_R10_J10_HYPERSPNEUMONI	Hypersensitivity pneumonitis due to organic dust || id:finngen_R10_J10_HYPERSPNEUMONI	exposure	Inverse variance weighted	2	-0.265941	0.272238	0.328634	-0.799527	0.267645	0.766485	0.449542	1.30688	0.833423
ukb-ppp-BTN1A1-OID31363	finngen_R10_J10_INFLUENZA	All influenza || id:finngen_R10_J10_INFLUENZA	exposure	Inverse variance weighted	2	-0.0330858	0.0631262	0.600195	-0.156813	0.0906417	0.967456	0.854864	1.09488	0.948093
ukb-ppp-BTN1A1-OID31363	finngen_R10_J10_INFLUPNEU	Influenza and pneumonia || id:finngen_R10_J10_INFLUPNEU	exposure	Inverse variance weighted	2	-0.0212274	0.0256527	0.407958	-0.0715067	0.0290519	0.978996	0.93099	1.02948	0.869247
ukb-ppp-BTN1A1-OID31363	finngen_R10_J10_INORGPNEUMOC	Pneumoconiosis due to other inorganic dusts || id:finngen_R10_J10_INORGPNEUMOC	exposure	Inverse variance weighted	2	0.810715	0.540544	0.133663	-0.248751	1.87018	2.24952	0.779774	6.48947	0.652609
ukb-ppp-BTN1A1-OID31363	finngen_R10_J10_LARYNGITIS	Acute laryngitis and tracheitis || id:finngen_R10_J10_LARYNGITIS	exposure	Inverse variance weighted	2	-0.0521901	0.0890046	0.557623	-0.226639	0.122259	0.949148	0.797209	1.13005	0.936744
ukb-ppp-BTN1A1-OID31363	finngen_R10_J10_LOWCHRON	Chronic lower respiratory diseases || id:finngen_R10_J10_LOWCHRON	exposure	Inverse variance weighted	2	-0.125462	0.0269788	3.31e-06	-0.17834	-0.0725832	0.88209	0.836658	0.929988	0.00046892
ukb-ppp-BTN1A1-OID31363	finngen_R10_J10_LOWERINF	Other acute lower respiratory infections || id:finngen_R10_J10_LOWERINF	exposure	Inverse variance weighted	2	-0.0818617	0.105358	0.437169	-0.288364	0.124641	0.921399	0.749489	1.13274	0.884632
ukb-ppp-BTN1A1-OID31363	finngen_R10_J10_NASALPOLYP	Nasal polyp || id:finngen_R10_J10_NASALPOLYP	exposure	Inverse variance weighted	2	0.146034	0.0726687	0.0444751	0.00360332	0.288464	1.15724	1.00361	1.33438	0.426664
ukb-ppp-BTN1A1-OID31363	finngen_R10_J10_NECROTIC	Suppurative and necrotic conditions of lower respiratory tract || id:finngen_R10_J10_NECROTIC	exposure	Inverse variance weighted	2	0.0493417	0.151229	0.74422	-0.247068	0.345751	1.05058	0.781088	1.41305	0.991098
ukb-ppp-BTN1A1-OID31363	finngen_R10_J10_PERITONSABSC	Peritonsillar abscess || id:finngen_R10_J10_PERITONSABSC	exposure	Inverse variance weighted	2	-0.167818	0.0832768	0.0438851	-0.331041	-0.0045958	0.845507	0.718176	0.995415	0.426664
ukb-ppp-BTN1A1-OID31363	finngen_R10_J10_PHARYNGITIS	Acute pharyngitis || id:finngen_R10_J10_PHARYNGITIS	exposure	Inverse variance weighted	2	0.058519	0.163335	0.720136	-0.261617	0.378655	1.06027	0.769806	1.46032	0.987827
ukb-ppp-BTN1A1-OID31363	finngen_R10_J10_PLEURA	Other diseases of pleura || id:finngen_R10_J10_PLEURA	exposure	Inverse variance weighted	2	-0.0905632	0.0483328	0.060966	-0.185296	0.00416909	0.913417	0.830859	1.00418	0.502695
ukb-ppp-BTN1A1-OID31363	finngen_R10_J10_PLEUREFFUSION	Pleural effusion || id:finngen_R10_J10_PLEUREFFUSION	exposure	Inverse variance weighted	2	-0.138659	0.0874674	0.112907	-0.310095	0.0327774	0.870525	0.733377	1.03332	0.610141
ukb-ppp-BTN1A1-OID31363	finngen_R10_J10_PLEUROTH	Other pleural conditions || id:finngen_R10_J10_PLEUROTH	exposure	Inverse variance weighted	2	-0.111462	0.106476	0.295177	-0.320155	0.0972303	0.894525	0.726037	1.10211	0.804734
ukb-ppp-BTN1A1-OID31363	finngen_R10_J10_PLEURPLAGUE	Pleural plaque || id:finngen_R10_J10_PLEURPLAGUE	exposure	Inverse variance weighted	2	0.0423195	0.215181	0.844086	-0.379435	0.464074	1.04323	0.684248	1.59054	0.991181
ukb-ppp-BTN1A1-OID31363	finngen_R10_J10_PNEUMOBACT	Bacterial pneumoniae || id:finngen_R10_J10_PNEUMOBACT	exposure	Inverse variance weighted	2	-0.0774508	0.0737476	0.293619	-0.221996	0.0670945	0.925473	0.800918	1.0694	0.804734
ukb-ppp-BTN1A1-OID31363	finngen_R10_J10_PNEUMOHAEM	Pneumonia due to Haemophilus influenzae || id:finngen_R10_J10_PNEUMOHAEM	exposure	Inverse variance weighted	2	-0.266269	1.07781	0.804872	-2.37877	1.84623	0.766233	0.0926645	6.33591	0.991098
ukb-ppp-BTN1A1-OID31363	finngen_R10_J10_PNEUMONIA	All pneumoniae || id:finngen_R10_J10_PNEUMONIA	exposure	Inverse variance weighted	2	-0.0219918	0.0339464	0.517089	-0.0885269	0.0445432	0.978248	0.915279	1.04555	0.919523
ukb-ppp-BTN1A1-OID31363	finngen_R10_J10_PNEUMONISOLLIQ	Pneumonitis due to solids and liquids || id:finngen_R10_J10_PNEUMONISOLLIQ	exposure	Inverse variance weighted	2	-0.182737	0.131602	0.164966	-0.440677	0.0752021	0.832987	0.643601	1.0781	0.698341
ukb-ppp-BTN1A1-OID31363	finngen_R10_J10_PNEUMONONBACT	Pneumonia due to other infectious organisms, not elsewhere classified || id:finngen_R10_J10_PNEUMONONBACT	exposure	Inverse variance weighted	2	-0.205475	0.199439	0.302886	-0.596374	0.185425	0.814261	0.550805	1.20373	0.809255
ukb-ppp-BTN1A1-OID31363	finngen_R10_J10_PNEUMOPNEUMO	Pneumonia due to Streptococcus pneumoniae || id:finngen_R10_J10_PNEUMOPNEUMO	exposure	Inverse variance weighted	2	0.0669773	0.162947	0.681045	-0.252398	0.386353	1.06927	0.776935	1.4716	0.975165
ukb-ppp-BTN1A1-OID31363	finngen_R10_J10_PNEUMOTHORAX	Pneumothorax || id:finngen_R10_J10_PNEUMOTHORAX	exposure	Inverse variance weighted	2	-0.0166221	0.215363	0.938479	-0.438734	0.40549	0.983515	0.644852	1.50004	0.994439
ukb-ppp-BTN1A1-OID31363	finngen_R10_J10_PULMEOS	Pulmonary eosinophilia, not elsewhere classified || id:finngen_R10_J10_PULMEOS	exposure	Inverse variance weighted	2	-0.237773	0.386645	0.538577	-0.995597	0.52005	0.788381	0.369503	1.68211	0.932243
ukb-ppp-BTN1A1-OID31363	finngen_R10_J10_PULMOEDEMA	Pulmonary oedema || id:finngen_R10_J10_PULMOEDEMA	exposure	Inverse variance weighted	2	0.0406094	0.263074	0.877322	-0.475016	0.556234	1.04145	0.621875	1.74409	0.994439
ukb-ppp-BTN1A1-OID31363	finngen_R10_J10_PYOTHORAX	Pyothorax || id:finngen_R10_J10_PYOTHORAX	exposure	Inverse variance weighted	2	0.0308759	0.173385	0.858663	-0.308959	0.370711	1.03136	0.734211	1.44876	0.994439
ukb-ppp-BTN1A1-OID31363	finngen_R10_J10_RESPCONDEXT	Respiratory conditions due to other external agents || id:finngen_R10_J10_RESPCONDEXT	exposure	Inverse variance weighted	2	0.0801351	0.254622	0.752972	-0.418923	0.579194	1.08343	0.657755	1.7846	0.991098
ukb-ppp-BTN1A1-OID31363	finngen_R10_J10_RESPOTHER	Other diseases of the respiratory system || id:finngen_R10_J10_RESPOTHER	exposure	Inverse variance weighted	2	-0.206048	0.110241	0.061613	-0.422119	0.0100241	0.813794	0.655656	1.01007	0.503877
ukb-ppp-BTN1A1-OID31363	finngen_R10_J10_SEPTDEV	Deviated nasal septum || id:finngen_R10_J10_SEPTDEV	exposure	Inverse variance weighted	2	0.13258	0.0541509	0.0143515	0.0264442	0.238716	1.14177	1.0268	1.26962	0.218827
ukb-ppp-BTN1A1-OID31363	finngen_R10_J10_SILICAPNEUMOC	Pneumoconiosis due to dust containing silica || id:finngen_R10_J10_SILICAPNEUMOC	exposure	Inverse variance weighted	2	1.05481	1.27111	0.406631	-1.43656	3.54619	2.87144	0.237744	34.681	0.869247
ukb-ppp-BTN1A1-OID31363	finngen_R10_J10_SIMPLBRONCH	Simple and mucopurulent chronic bronchitis || id:finngen_R10_J10_SIMPLBRONCH	exposure	Inverse variance weighted	2	-0.316754	0.29273	0.279221	-0.890505	0.256996	0.72851	0.410448	1.29304	0.802455
ukb-ppp-BTN1A1-OID31363	finngen_R10_J10_SINUSITIS	Acute sinusitis || id:finngen_R10_J10_SINUSITIS	exposure	Inverse variance weighted	2	0.0154783	0.0408655	0.704865	-0.0646182	0.0955747	1.0156	0.937425	1.10029	0.979108
ukb-ppp-BTN1A1-OID31363	finngen_R10_J10_TONSILLECTOMY	Tonsillectomy and adenotomy || id:finngen_R10_J10_TONSILLECTOMY	exposure	Inverse variance weighted	2	-0.102987	0.0416449	0.0133989	-0.184611	-0.0213633	0.902138	0.831427	0.978863	0.214919
ukb-ppp-BTN1A1-OID31363	finngen_R10_J10_TONSILLITIS	Other and unspecified tonsillitis || id:finngen_R10_J10_TONSILLITIS	exposure	Inverse variance weighted	2	-0.0530513	0.0591304	0.369616	-0.168947	0.0628442	0.948331	0.844554	1.06486	0.850658
ukb-ppp-BTN1A1-OID31363	finngen_R10_J10_UPPERDIS	Other diseases of upper respiratory tract || id:finngen_R10_J10_UPPERDIS	exposure	Inverse variance weighted	2	-0.0365402	0.0497729	0.462864	-0.134095	0.0610147	0.964119	0.874507	1.06291	0.891767
ukb-ppp-BTN1A1-OID31363	finngen_R10_J10_UPPERINFEC	Acute upper respiratory infections || id:finngen_R10_J10_UPPERINFEC	exposure	Inverse variance weighted	2	0.0243299	0.0243554	0.317817	-0.0234066	0.0720665	1.02463	0.976865	1.07473	0.831968
ukb-ppp-BTN1A1-OID31363	finngen_R10_J10_VIRALPNEUMO	Viral pneumonia || id:finngen_R10_J10_VIRALPNEUMO	exposure	Inverse variance weighted	2	-0.0505931	0.0976313	0.604314	-0.24195	0.140764	0.950665	0.785095	1.15115	0.948093
ukb-ppp-BTN1A1-OID31363	finngen_R10_J10_VOCALLARYNX	Diseases of vocal cords and larynx+other diseases of upper respiratory tract, no elsewhere classified || id:finngen_R10_J10_VOCALLARYNX	exposure	Inverse variance weighted	2	0.0520352	0.0421282	0.21677	-0.030536	0.134606	1.05341	0.969925	1.14409	0.753681
ukb-ppp-BTN1A1-OID31363	finngen_R10_JOINTPAIN	Pain in joint || id:finngen_R10_JOINTPAIN	exposure	Inverse variance weighted	2	-0.157095	0.0368944	2.06e-05	-0.229408	-0.0847816	0.854623	0.795004	0.918713	0.00190912
ukb-ppp-BTN1A1-OID31363	finngen_R10_JUVEN_ARTHR	Juvenile arthritis (FINNGEN) || id:finngen_R10_JUVEN_ARTHR	exposure	Inverse variance weighted	2	-0.043729	0.279127	0.87551	-0.590818	0.50336	0.957213	0.553874	1.65427	0.994439
ukb-ppp-BTN1A1-OID31363	finngen_R10_K11_ABRASION	Abrasion of teeth || id:finngen_R10_K11_ABRASION	exposure	Inverse variance weighted	2	0.0898253	0.0674937	0.183232	-0.0424623	0.222113	1.09398	0.958427	1.24871	0.720353
ukb-ppp-BTN1A1-OID31363	finngen_R10_K11_ABSCANAL	Abscess of anal and rectal regions || id:finngen_R10_K11_ABSCANAL	exposure	Inverse variance weighted	2	-0.165144	0.11205	0.140525	-0.384762	0.0544743	0.847772	0.680613	1.05599	0.65904
ukb-ppp-BTN1A1-OID31363	finngen_R10_K11_ACHAL	Achalasia of cardia || id:finngen_R10_K11_ACHAL	exposure	Inverse variance weighted	2	-0.202391	0.257768	0.432354	-0.707616	0.302833	0.816775	0.492818	1.35369	0.882049
ukb-ppp-BTN1A1-OID31363	finngen_R10_K11_ACUTGASTR	Acute gastritis || id:finngen_R10_K11_ACUTGASTR	exposure	Inverse variance weighted	2	-0.244586	0.118954	0.0397691	-0.477736	-0.0114361	0.783028	0.620186	0.988629	0.414218
ukb-ppp-BTN1A1-OID31363	finngen_R10_K11_ACUTPANC	Acute pancreatitis || id:finngen_R10_K11_ACUTPANC	exposure	Inverse variance weighted	2	-0.0324287	0.119411	0.785952	-0.266475	0.201617	0.968091	0.766075	1.22338	0.991098
ukb-ppp-BTN1A1-OID31363	finngen_R10_K11_ADHE	Intestinal adhesions without obstruction || id:finngen_R10_K11_ADHE	exposure	Inverse variance weighted	2	-0.155518	0.1191	0.191628	-0.388953	0.0779175	0.855972	0.677766	1.08103	0.727216
ukb-ppp-BTN1A1-OID31363	finngen_R10_K11_ALCGASTR	Alcoholic gastritis || id:finngen_R10_K11_ALCGASTR	exposure	Inverse variance weighted	2	0.0419302	0.350412	0.904753	-0.644877	0.728738	1.04282	0.524727	2.07246	0.994439
ukb-ppp-BTN1A1-OID31363	finngen_R10_K11_ALCOLIV	Alcoholic liver disease || id:finngen_R10_K11_ALCOLIV	exposure	Inverse variance weighted	2	-0.034462	0.108477	0.75072	-0.247077	0.178153	0.966125	0.781081	1.19501	0.991098
ukb-ppp-BTN1A1-OID31363	finngen_R10_K11_ANOMALI_DENTAL_ARCH_RELATIONS1	Anomalies of dental arch relationship, including avohilmo || id:finngen_R10_K11_ANOMALI_DENTAL_ARCH_RELATIONS1	exposure	Inverse variance weighted	2	-0.0354791	0.071257	0.618552	-0.175143	0.104185	0.965143	0.839337	1.10981	0.948093
ukb-ppp-BTN1A1-OID31363	finngen_R10_K11_APHTA_RECUR	Recurring oral aphthae || id:finngen_R10_K11_APHTA_RECUR	exposure	Inverse variance weighted	2	-0.471587	0.167871	0.00496623	-0.800615	-0.142559	0.624011	0.449053	0.867136	0.126592
ukb-ppp-BTN1A1-OID31363	finngen_R10_K11_APHTA_RECUR_INCLAVO	Recurring oral aphthae, including avohilmo || id:finngen_R10_K11_APHTA_RECUR_INCLAVO	exposure	Inverse variance weighted	2	-0.0894309	0.095007	0.346547	-0.275645	0.0967828	0.914451	0.759083	1.10162	0.837055
ukb-ppp-BTN1A1-OID31363	finngen_R10_K11_APPENDACUT	Acute appendicitis || id:finngen_R10_K11_APPENDACUT	exposure	Inverse variance weighted	2	-0.0901108	0.0349497	0.00992879	-0.158612	-0.0216094	0.91383	0.853327	0.978622	0.191109
ukb-ppp-BTN1A1-OID31363	finngen_R10_K11_APPENDECTOMY	Appendectomy || id:finngen_R10_K11_APPENDECTOMY	exposure	Inverse variance weighted	2	-0.0785536	0.0365677	0.0317001	-0.150226	-0.006881	0.924452	0.860513	0.993143	0.372051
ukb-ppp-BTN1A1-OID31363	finngen_R10_K11_APPENDOTH	Other appendicitis || id:finngen_R10_K11_APPENDOTH	exposure	Inverse variance weighted	2	0.0663175	0.113377	0.558595	-0.155901	0.288536	1.06857	0.855644	1.33447	0.936744
ukb-ppp-BTN1A1-OID31363	finngen_R10_K11_ASYMMETRY_JAW	Asymmetry of jaw || id:finngen_R10_K11_ASYMMETRY_JAW	exposure	Inverse variance weighted	2	0.722754	0.288606	0.0122698	0.157085	1.28842	2.0601	1.1701	3.62706	0.211424
ukb-ppp-BTN1A1-OID31363	finngen_R10_K11_ATTRITION	Excessive attrition of teeth || id:finngen_R10_K11_ATTRITION	exposure	Inverse variance weighted	2	-0.0295625	0.0532749	0.57896	-0.133981	0.0748564	0.97087	0.874606	1.07773	0.945685
ukb-ppp-BTN1A1-OID31363	finngen_R10_K11_BARRET	Barrett oesophagus || id:finngen_R10_K11_BARRET	exposure	Inverse variance weighted	2	-0.0295986	0.227869	0.896651	-0.476221	0.417024	0.970835	0.621126	1.51744	0.994439
ukb-ppp-BTN1A1-OID31363	finngen_R10_K11_BILIAOTH	Other diseases of biliary tract || id:finngen_R10_K11_BILIAOTH	exposure	Inverse variance weighted	2	0.0868753	0.209528	0.678417	-0.323799	0.49755	1.09076	0.723395	1.64469	0.975165
ukb-ppp-BTN1A1-OID31363	finngen_R10_K11_CARIES_1_OPER_ONLYAVO	Dental caries 1 and operation codes, only avohilmo || id:finngen_R10_K11_CARIES_1_OPER_ONLYAVO	exposure	Inverse variance weighted	2	-0.0147569	0.0283311	0.602456	-0.0702858	0.040772	0.985351	0.932127	1.04161	0.948093
ukb-ppp-BTN1A1-OID31363	finngen_R10_K11_CARIES_2_OPER_ONLYAVO	Dental caries 2 and operation codes, only avohilmo || id:finngen_R10_K11_CARIES_2_OPER_ONLYAVO	exposure	Inverse variance weighted	2	0.013727	0.0394995	0.728198	-0.063692	0.0911459	1.01382	0.938294	1.09543	0.991098
ukb-ppp-BTN1A1-OID31363	finngen_R10_K11_CARIES_3_OPER_ONLYAVO	Dental caries 3 and operation codes, only avohilmo || id:finngen_R10_K11_CARIES_3_OPER_ONLYAVO	exposure	Inverse variance weighted	2	0.00482466	0.027249	0.859463	-0.0485834	0.0582327	1.00484	0.952578	1.05996	0.994439
ukb-ppp-BTN1A1-OID31363	finngen_R10_K11_CARIES_DENTIN	Dentinal caries || id:finngen_R10_K11_CARIES_DENTIN	exposure	Inverse variance weighted	2	-0.173719	0.0857342	0.0427386	-0.341758	-0.0056803	0.840533	0.71052	0.994336	0.426664
ukb-ppp-BTN1A1-OID31363	finngen_R10_K11_CD_STRICT_PSC	Crohn's disease (strict) with PSC || id:finngen_R10_K11_CD_STRICT_PSC	exposure	Inverse variance weighted	2	-0.320068	0.831059	0.70014	-1.94894	1.30881	0.7261	0.142424	3.70176	0.977676
ukb-ppp-BTN1A1-OID31363	finngen_R10_K11_CD_STRICT2	Crohn disease (strict definition, require KELA, min 2 HDR) || id:finngen_R10_K11_CD_STRICT2	exposure	Inverse variance weighted	2	-0.276007	0.175531	0.115855	-0.620048	0.0680337	0.758808	0.537919	1.0704	0.610141
ukb-ppp-BTN1A1-OID31363	finngen_R10_K11_CHOLANGI	Cholangitis (primary sclerosing, PSC) || id:finngen_R10_K11_CHOLANGI	exposure	Inverse variance weighted	2	-0.0905932	0.163689	0.579958	-0.411424	0.230238	0.913389	0.662706	1.2589	0.945685
ukb-ppp-BTN1A1-OID31363	finngen_R10_K11_CHOLANGI_STRICT	Cholangitis (primary sclerosing, PSC), with reimbursement 202 || id:finngen_R10_K11_CHOLANGI_STRICT	exposure	Inverse variance weighted	2	-0.321987	0.361857	0.373563	-1.03123	0.387253	0.724707	0.356569	1.47293	0.851937
ukb-ppp-BTN1A1-OID31363	finngen_R10_K11_CHOLECYST	Cholecystitis || id:finngen_R10_K11_CHOLECYST	exposure	Inverse variance weighted	2	-0.121244	0.0888065	0.172171	-0.295305	0.0528166	0.885818	0.744304	1.05424	0.708055
ukb-ppp-BTN1A1-OID31363	finngen_R10_K11_CHOLECYSTECTOMY	Cholecystectomy || id:finngen_R10_K11_CHOLECYSTECTOMY	exposure	Inverse variance weighted	2	-0.082564	0.0369468	0.0254388	-0.15498	-0.0101483	0.920752	0.856433	0.989903	0.322135
ukb-ppp-BTN1A1-OID31363	finngen_R10_K11_CHOLELITH	Cholelithiasis || id:finngen_R10_K11_CHOLELITH	exposure	Inverse variance weighted	2	-0.104302	0.0521665	0.0455643	-0.206548	-0.0020558	0.900953	0.813387	0.997946	0.430831
ukb-ppp-BTN1A1-OID31363	finngen_R10_K11_CHRONGASTR	Chronic gastritis || id:finngen_R10_K11_CHRONGASTR	exposure	Inverse variance weighted	2	-0.111779	0.0607307	0.0656852	-0.230811	0.00725332	0.894242	0.79389	1.00728	0.514784
ukb-ppp-BTN1A1-OID31363	finngen_R10_K11_CHRONHEP	Chronic hepatitis, not elsewhere classified || id:finngen_R10_K11_CHRONHEP	exposure	Inverse variance weighted	2	-0.194693	0.256588	0.447986	-0.697605	0.308219	0.823087	0.497776	1.361	0.8877
ukb-ppp-BTN1A1-OID31363	finngen_R10_K11_CHRONPANC	Chronic pancreatitis || id:finngen_R10_K11_CHRONPANC	exposure	Inverse variance weighted	2	-0.309488	0.0976406	0.00152616	-0.500863	-0.118112	0.733823	0.606007	0.888596	0.0573741
ukb-ppp-BTN1A1-OID31363	finngen_R10_K11_COELIAC	Coeliac disease || id:finngen_R10_K11_COELIAC	exposure	Inverse variance weighted	2	-1.0118	0.524808	0.0538621	-2.04043	0.0168234	0.363564	0.129973	1.01697	0.475303
ukb-ppp-BTN1A1-OID31363	finngen_R10_K11_CONSTIPATION	Constipation || id:finngen_R10_K11_CONSTIPATION	exposure	Inverse variance weighted	2	-0.010079	0.0459402	0.826343	-0.100122	0.0799638	0.989972	0.904727	1.08325	0.991098
ukb-ppp-BTN1A1-OID31363	finngen_R10_K11_CROSSBITE	Crossbite || id:finngen_R10_K11_CROSSBITE	exposure	Inverse variance weighted	2	-0.122074	0.243568	0.616236	-0.599468	0.355319	0.885083	0.549104	1.42664	0.948093
ukb-ppp-BTN1A1-OID31363	finngen_R10_K11_CROWDI_TEETH	Crowding of teeth, including avohilmo || id:finngen_R10_K11_CROWDI_TEETH	exposure	Inverse variance weighted	2	-0.102085	0.23175	0.659579	-0.556315	0.352145	0.902953	0.573318	1.42211	0.967915
ukb-ppp-BTN1A1-OID31363	finngen_R10_K11_DEEP_BITE	Deep bite || id:finngen_R10_K11_DEEP_BITE	exposure	Inverse variance weighted	2	-0.071033	0.104684	0.497425	-0.276214	0.134148	0.931431	0.758651	1.14356	0.912386
ukb-ppp-BTN1A1-OID31363	finngen_R10_K11_DEEP_BITE_SURGERY	Deep bite that required surgery || id:finngen_R10_K11_DEEP_BITE_SURGERY	exposure	Inverse variance weighted	2	0.0323819	0.324698	0.920559	-0.604026	0.66879	1.03291	0.546606	1.95187	0.994439
ukb-ppp-BTN1A1-OID31363	finngen_R10_K11_DENTOFACIAL_ANOMALIES	Dentofacial anomalies [including malocclusion] || id:finngen_R10_K11_DENTOFACIAL_ANOMALIES	exposure	Inverse variance weighted	2	-0.003414	0.0584789	0.953446	-0.118033	0.111205	0.996592	0.888667	1.11762	0.994439
ukb-ppp-BTN1A1-OID31363	finngen_R10_K11_DEPOSITS	Deposits [accretions] on teeth || id:finngen_R10_K11_DEPOSITS	exposure	Inverse variance weighted	2	-0.0819313	0.129385	0.526579	-0.335526	0.171663	0.921335	0.714962	1.18728	0.923432
ukb-ppp-BTN1A1-OID31363	finngen_R10_K11_DIAHER	Diaphragmatic hernia || id:finngen_R10_K11_DIAHER	exposure	Inverse variance weighted	2	-0.0749368	0.0582079	0.197956	-0.189024	0.0391508	0.927802	0.827766	1.03993	0.729374
ukb-ppp-BTN1A1-OID31363	finngen_R10_K11_DISLIVOTH	Other diseases of liver || id:finngen_R10_K11_DISLIVOTH	exposure	Inverse variance weighted	2	-0.0317548	0.0804993	0.693232	-0.189533	0.126024	0.968744	0.827345	1.13431	0.975165
ukb-ppp-BTN1A1-OID31363	finngen_R10_K11_DISOESINOTH	Disorders of oesophagus in diseases classified elsewhere || id:finngen_R10_K11_DISOESINOTH	exposure	Inverse variance weighted	2	0.261902	0.251033	0.29681	-0.230122	0.753926	1.2994	0.794437	2.12533	0.804734
ukb-ppp-BTN1A1-OID31363	finngen_R10_K11_DISORD_TEETH	Other disorders of teeth and supporting structures || id:finngen_R10_K11_DISORD_TEETH	exposure	Inverse variance weighted	2	-0.122379	0.070041	0.0805946	-0.259659	0.0149015	0.884813	0.771314	1.01501	0.553924
ukb-ppp-BTN1A1-OID31363	finngen_R10_K11_DISTAL_BITE	Distal bite || id:finngen_R10_K11_DISTAL_BITE	exposure	Inverse variance weighted	2	-0.221573	0.339555	0.514054	-0.887101	0.443955	0.801258	0.411848	1.55886	0.917784
ukb-ppp-BTN1A1-OID31363	finngen_R10_K11_DIVERTIC	Diverticular disease of intestine || id:finngen_R10_K11_DIVERTIC	exposure	Inverse variance weighted	2	-0.0040627	0.0357421	0.909502	-0.0741173	0.0659919	0.995946	0.928563	1.06822	0.994439
ukb-ppp-BTN1A1-OID31363	finngen_R10_K11_DULC	Duodenal ulcer || id:finngen_R10_K11_DULC	exposure	Inverse variance weighted	2	0.150687	0.0987427	0.126996	-0.0428489	0.344222	1.16263	0.958056	1.41089	0.639904
ukb-ppp-BTN1A1-OID31363	finngen_R10_K11_EMBED_TEETH	Embedded teeth, including avohilmo || id:finngen_R10_K11_EMBED_TEETH	exposure	Inverse variance weighted	2	-0.356358	0.153158	0.0199794	-0.656548	-0.0561682	0.700222	0.518639	0.94538	0.276267
ukb-ppp-BTN1A1-OID31363	finngen_R10_K11_EMBIMPACT_TEETH	Embedded and impacted teeth || id:finngen_R10_K11_EMBIMPACT_TEETH	exposure	Inverse variance weighted	2	-0.16127	0.0850418	0.057912	-0.327952	0.00541175	0.851062	0.720398	1.00543	0.490716
ukb-ppp-BTN1A1-OID31363	finngen_R10_K11_ENERCOLNONINF	Noninfective enteritis and colitis || id:finngen_R10_K11_ENERCOLNONINF	exposure	Inverse variance weighted	2	-0.10661	0.049375	0.030835	-0.203385	-0.0098353	0.898876	0.815964	0.990213	0.365463
ukb-ppp-BTN1A1-OID31363	finngen_R10_K11_EROSION	Erosion of teeth || id:finngen_R10_K11_EROSION	exposure	Inverse variance weighted	2	-0.380872	0.640889	0.55232	-1.63701	0.87527	0.683265	0.19456	2.39952	0.936492
ukb-ppp-BTN1A1-OID31363	finngen_R10_K11_EROSION_INCLAVO	Erosion of teeth, including avohilmo || id:finngen_R10_K11_EROSION_INCLAVO	exposure	Inverse variance weighted	2	0.0446722	0.0807254	0.58	-0.113549	0.202894	1.04569	0.89266	1.22494	0.945685
ukb-ppp-BTN1A1-OID31363	finngen_R10_K11_ERUPTION	Tooth eruption problems || id:finngen_R10_K11_ERUPTION	exposure	Inverse variance weighted	2	-0.278654	0.0929049	0.00270559	-0.460747	-0.0965604	0.756802	0.630812	0.907955	0.0824007
ukb-ppp-BTN1A1-OID31363	finngen_R10_K11_FEMHER	Femoral hernia || id:finngen_R10_K11_FEMHER	exposure	Inverse variance weighted	2	-0.241731	0.163168	0.138477	-0.56154	0.0780777	0.785267	0.57033	1.08121	0.658448
ukb-ppp-BTN1A1-OID31363	finngen_R10_K11_FIBROCHIRLIV	Fibrosis and cirrhosis of liver || id:finngen_R10_K11_FIBROCHIRLIV	exposure	Inverse variance weighted	2	0.067888	0.133366	0.610729	-0.19351	0.329286	1.07025	0.824061	1.38998	0.948093
ukb-ppp-BTN1A1-OID31363	finngen_R10_K11_FISTULA	Colonic or urogenital fistula || id:finngen_R10_K11_FISTULA	exposure	Inverse variance weighted	2	0.0144982	0.0614235	0.813404	-0.105892	0.134888	1.0146	0.899522	1.14441	0.991098
ukb-ppp-BTN1A1-OID31363	finngen_R10_K11_FUNCDYSP	Functional dyspepsia || id:finngen_R10_K11_FUNCDYSP	exposure	Inverse variance weighted	2	-0.0886781	0.0617606	0.151049	-0.209729	0.0323727	0.91514	0.810804	1.0329	0.676768
ukb-ppp-BTN1A1-OID31363	finngen_R10_K11_GALLBLAOTH	Other diseases of gallbladder || id:finngen_R10_K11_GALLBLAOTH	exposure	Inverse variance weighted	2	-0.117237	0.299657	0.695622	-0.704565	0.470091	0.889374	0.494324	1.60014	0.976416
ukb-ppp-BTN1A1-OID31363	finngen_R10_K11_GASTRODUOULC	Gastroduodenal ulcer || id:finngen_R10_K11_GASTRODUOULC	exposure	Inverse variance weighted	2	0.0434073	0.0777938	0.576859	-0.109069	0.195883	1.04436	0.896669	1.21638	0.945685
ukb-ppp-BTN1A1-OID31363	finngen_R10_K11_GINGIV_HYPERPLAS	Gingival hyperplasia || id:finngen_R10_K11_GINGIV_HYPERPLAS	exposure	Inverse variance weighted	2	-0.0247613	0.199838	0.901389	-0.416444	0.366922	0.975543	0.659387	1.44328	0.994439
ukb-ppp-BTN1A1-OID31363	finngen_R10_K11_GINGIVA	Other disorders of gingiva or/and edentulous alveolar ridge || id:finngen_R10_K11_GINGIVA	exposure	Inverse variance weighted	2	0.0287188	0.157322	0.855153	-0.279632	0.33707	1.02914	0.756062	1.40084	0.99396
ukb-ppp-BTN1A1-OID31363	finngen_R10_K11_GINGIVITIS_PERIODONTAL	Gingivitis and periodontal diseases || id:finngen_R10_K11_GINGIVITIS_PERIODONTAL	exposure	Inverse variance weighted	2	-0.042099	0.0224894	0.0612139	-0.0861782	0.00198026	0.958775	0.917431	1.00198	0.502695
ukb-ppp-BTN1A1-OID31363	finngen_R10_K11_GJULC	Gastrojejunal ulcer || id:finngen_R10_K11_GJULC	exposure	Inverse variance weighted	2	-0.165611	0.306401	0.58885	-0.766157	0.434936	0.847376	0.464796	1.54486	0.948093
ukb-ppp-BTN1A1-OID31363	finngen_R10_K11_GULC	Gastric ulcer || id:finngen_R10_K11_GULC	exposure	Inverse variance weighted	2	0.0136073	0.0755278	0.857024	-0.134427	0.161642	1.0137	0.874217	1.17544	0.994439
ukb-ppp-BTN1A1-OID31363	finngen_R10_K11_HAEMORR	Haemmorrhoids and perianal venous thrombosis || id:finngen_R10_K11_HAEMORR	exposure	Inverse variance weighted	2	0.0326039	0.0820946	0.691257	-0.128302	0.193509	1.03314	0.879588	1.2135	0.975165
ukb-ppp-BTN1A1-OID31363	finngen_R10_K11_HEPFAIL	Hepatic failure, not elsewhere classified || id:finngen_R10_K11_HEPFAIL	exposure	Inverse variance weighted	2	0.275495	0.186588	0.139813	-0.0902174	0.641208	1.31718	0.913733	1.89877	0.65904
ukb-ppp-BTN1A1-OID31363	finngen_R10_K11_HERING	Inguinal hernia || id:finngen_R10_K11_HERING	exposure	Inverse variance weighted	2	-0.0500117	0.0353178	0.156761	-0.119235	0.0192111	0.951218	0.8876	1.0194	0.681711
ukb-ppp-BTN1A1-OID31363	finngen_R10_K11_HERNIA	Hernia || id:finngen_R10_K11_HERNIA	exposure	Inverse variance weighted	2	-0.0569855	0.0349782	0.103277	-0.125543	0.0115718	0.944608	0.882018	1.01164	0.595947
ukb-ppp-BTN1A1-OID31363	finngen_R10_K11_HYPERTROPHY_TONGUE_PAPILLAE	Hypertrophy of tongue papillae || id:finngen_R10_K11_HYPERTROPHY_TONGUE_PAPILLAE	exposure	Inverse variance weighted	2	-0.163732	0.633875	0.796173	-1.40613	1.07866	0.84897	0.245091	2.94075	0.991098
ukb-ppp-BTN1A1-OID31363	finngen_R10_K11_HYPO_ONLY	Tooth agenesis EXCLUDE clefts and syndromes || id:finngen_R10_K11_HYPO_ONLY	exposure	Inverse variance weighted	2	0.42491	0.182925	0.0201864	0.0663771	0.783443	1.52945	1.06863	2.189	0.277534
ukb-ppp-BTN1A1-OID31363	finngen_R10_K11_HYPOPLASIA_ENAMEL	Hypoplasia of dental enamel || id:finngen_R10_K11_HYPOPLASIA_ENAMEL	exposure	Inverse variance weighted	2	-0.0923534	0.425965	0.828357	-0.927246	0.742539	0.911783	0.395642	2.10126	0.991098
ukb-ppp-BTN1A1-OID31363	finngen_R10_K11_HYPOPLASIA_ENAMEL_INCLAVO	Hypoplasia of dental enamel , including avohilmo || id:finngen_R10_K11_HYPOPLASIA_ENAMEL_INCLAVO	exposure	Inverse variance weighted	2	-0.148986	0.372021	0.688804	-0.878147	0.580174	0.861581	0.415552	1.78635	0.975165
ukb-ppp-BTN1A1-OID31363	finngen_R10_K11_HYPOPLASIA_ENAMEL_PRENATAL_INCLAVO	Hypoplasia of dental enamel, prenatal , including avohilmo || id:finngen_R10_K11_HYPOPLASIA_ENAMEL_PRENATAL_INCLAVO	exposure	Inverse variance weighted	2	0.0851027	0.599122	0.887044	-1.08918	1.25938	1.08883	0.336494	3.52324	0.994439
ukb-ppp-BTN1A1-OID31363	finngen_R10_K11_IBD_STRICT	Inflammatory bowel disease, strict (require KELA) || id:finngen_R10_K11_IBD_STRICT	exposure	Inverse variance weighted	2	-0.206467	0.0641914	0.00129797	-0.332282	-0.0806519	0.813453	0.717285	0.922515	0.0511955
ukb-ppp-BTN1A1-OID31363	finngen_R10_K11_IBD_STRICT_PSC	IBD (strict) with PSC || id:finngen_R10_K11_IBD_STRICT_PSC	exposure	Inverse variance weighted	2	-0.854729	0.638722	0.180836	-2.10662	0.397167	0.425399	0.121648	1.4876	0.720347
ukb-ppp-BTN1A1-OID31363	finngen_R10_K11_IBS	Irritable bowel syndrome || id:finngen_R10_K11_IBS	exposure	Inverse variance weighted	2	0.0703823	0.0601108	0.241648	-0.0474348	0.188199	1.07292	0.953673	1.20707	0.773206
ukb-ppp-BTN1A1-OID31363	finngen_R10_K11_ILEUS	Paralytic ileus and intestinal obstruction || id:finngen_R10_K11_ILEUS	exposure	Inverse variance weighted	2	-0.0296465	0.0631143	0.63855	-0.153351	0.0940575	0.970789	0.857829	1.09862	0.957285
ukb-ppp-BTN1A1-OID31363	finngen_R10_K11_IMPACT	Impaction of intestines || id:finngen_R10_K11_IMPACT	exposure	Inverse variance weighted	2	-0.0401771	0.430733	0.925684	-0.884413	0.804059	0.960619	0.412956	2.23459	0.994439
ukb-ppp-BTN1A1-OID31363	finngen_R10_K11_IMPACTED_TEETH	Impacted teeth || id:finngen_R10_K11_IMPACTED_TEETH	exposure	Inverse variance weighted	2	-0.100801	0.0790744	0.202396	-0.255787	0.0541853	0.904113	0.774307	1.05568	0.737652
ukb-ppp-BTN1A1-OID31363	finngen_R10_K11_INTESTOTH	Other diseases of intestines || id:finngen_R10_K11_INTESTOTH	exposure	Inverse variance weighted	2	0.00481637	0.0238835	0.840181	-0.0419952	0.051628	1.00483	0.958874	1.05298	0.991181
ukb-ppp-BTN1A1-OID31363	finngen_R10_K11_INTUSS	Intussusception || id:finngen_R10_K11_INTUSS	exposure	Inverse variance weighted	2	0.321448	0.23948	0.179507	-0.147933	0.79083	1.37912	0.862489	2.20523	0.720347
ukb-ppp-BTN1A1-OID31363	finngen_R10_K11_JAWS	Other diseases of jaws || id:finngen_R10_K11_JAWS	exposure	Inverse variance weighted	2	0.0161966	0.130571	0.901281	-0.239723	0.272116	1.01633	0.786846	1.31274	0.994439
ukb-ppp-BTN1A1-OID31363	finngen_R10_K11_K03_COMBINATION	Other diseases of hard tissues of teeth || id:finngen_R10_K11_K03_COMBINATION	exposure	Inverse variance weighted	2	0.0449032	0.04144	0.278554	-0.0363191	0.126126	1.04593	0.964333	1.13442	0.802455
ukb-ppp-BTN1A1-OID31363	finngen_R10_K11_KELAIBD	IBD patients in KELA-register || id:finngen_R10_K11_KELAIBD	exposure	Inverse variance weighted	2	-0.20842	0.064204	0.00116947	-0.33426	-0.0825806	0.811866	0.715867	0.920737	0.0468958
ukb-ppp-BTN1A1-OID31363	finngen_R10_K11_LICHEN_PLANUS_WIDE	Lichen ruber planus, wide definition including periferal and oral lichen planus || id:finngen_R10_K11_LICHEN_PLANUS_WIDE	exposure	Inverse variance weighted	2	0.554757	0.0723677	1.78e-14	0.412916	0.696597	1.74152	1.51122	2.00691	2.14e-11
ukb-ppp-BTN1A1-OID31363	finngen_R10_K11_LIP_ORAL_MUCOSA	Other diseases of lip and oral mucosa || id:finngen_R10_K11_LIP_ORAL_MUCOSA	exposure	Inverse variance weighted	2	-0.0458053	0.108271	0.672251	-0.258016	0.166406	0.955228	0.772582	1.18105	0.975165
ukb-ppp-BTN1A1-OID31363	finngen_R10_K11_LIVDISINOTH	Liver disorders in diseases classified elsewhere || id:finngen_R10_K11_LIVDISINOTH	exposure	Inverse variance weighted	2	0.2844	0.863305	0.741829	-1.40768	1.97648	1.32896	0.244711	7.21727	0.991098
ukb-ppp-BTN1A1-OID31363	finngen_R10_K11_LIVER	Diseases of liver || id:finngen_R10_K11_LIVER	exposure	Inverse variance weighted	2	-0.0612763	0.0587549	0.296989	-0.176436	0.0538834	0.940563	0.838252	1.05536	0.804734
ukb-ppp-BTN1A1-OID31363	finngen_R10_K11_MAJOR_ANOMALI_JAW_SIZE	Major anomalies of jaw size || id:finngen_R10_K11_MAJOR_ANOMALI_JAW_SIZE	exposure	Inverse variance weighted	2	0.326998	0.303947	0.281999	-0.268738	0.922734	1.3868	0.764344	2.51616	0.802455
ukb-ppp-BTN1A1-OID31363	finngen_R10_K11_MALABSORB	Intestinal malabsorption || id:finngen_R10_K11_MALABSORB	exposure	Inverse variance weighted	2	-0.148119	0.23149	0.522268	-0.601839	0.3056	0.862328	0.547803	1.35744	0.921882
ukb-ppp-BTN1A1-OID31363	finngen_R10_K11_MANDIBULAR_HYPOPL	Mandibular hypoplasia || id:finngen_R10_K11_MANDIBULAR_HYPOPL	exposure	Inverse variance weighted	2	0.172649	0.433749	0.690601	-0.677499	1.0228	1.18845	0.507886	2.78096	0.975165
ukb-ppp-BTN1A1-OID31363	finngen_R10_K11_MAXIL_CANINE_FAILED_ERUPT_OBSTRUCTION_TOOTH	Impacted maxillary canine || id:finngen_R10_K11_MAXIL_CANINE_FAILED_ERUPT_OBSTRUCTION_TOOTH	exposure	Inverse variance weighted	2	-0.256352	0.481356	0.594337	-1.19981	0.687105	0.77387	0.301252	1.98795	0.948093
ukb-ppp-BTN1A1-OID31363	finngen_R10_K11_MAXIL_CANINE_PALAT	Palatinal maxillary canine || id:finngen_R10_K11_MAXIL_CANINE_PALAT	exposure	Inverse variance weighted	2	-1.03483	0.4474	0.0207232	-1.91173	-0.157928	0.355286	0.147824	0.853911	0.281695
ukb-ppp-BTN1A1-OID31363	finngen_R10_K11_MAXIL_HYPOPL	Maxillary hypoplasia || id:finngen_R10_K11_MAXIL_HYPOPL	exposure	Inverse variance weighted	2	0.138464	0.645496	0.83015	-1.12671	1.40364	1.14851	0.324099	4.06997	0.991098
ukb-ppp-BTN1A1-OID31363	finngen_R10_K11_MAXIL_MOLAR_FAILED_ERUPT_OBSTRUCTION_TOOTH	Impacted maxillary molar || id:finngen_R10_K11_MAXIL_MOLAR_FAILED_ERUPT_OBSTRUCTION_TOOTH	exposure	Inverse variance weighted	2	0.019873	0.155439	0.898267	-0.284787	0.324533	1.02007	0.752175	1.38338	0.994439
ukb-ppp-BTN1A1-OID31363	finngen_R10_K11_MAXIL_PROGN	Maxillary prognathism || id:finngen_R10_K11_MAXIL_PROGN	exposure	Inverse variance weighted	2	0.183764	0.51443	0.720928	-0.824519	1.19205	1.20173	0.438446	3.29382	0.988238
ukb-ppp-BTN1A1-OID31363	finngen_R10_K11_MESIAL_BITE	Mesial bite || id:finngen_R10_K11_MESIAL_BITE	exposure	Inverse variance weighted	2	-0.0191424	0.379588	0.95978	-0.763135	0.72485	0.98104	0.466203	2.06442	0.994439
ukb-ppp-BTN1A1-OID31363	finngen_R10_K11_MIH	Molar incisor enamel hypoplasia || id:finngen_R10_K11_MIH	exposure	Inverse variance weighted	2	-0.129889	0.237292	0.584116	-0.594982	0.335203	0.878192	0.551573	1.39822	0.948093
ukb-ppp-BTN1A1-OID31363	finngen_R10_K11_MIH_CARIES	Molar incisor enamel hypoplasia, with caries || id:finngen_R10_K11_MIH_CARIES	exposure	Inverse variance weighted	2	-0.346824	0.450858	0.441743	-1.23051	0.536858	0.70693	0.292145	1.71062	0.885696
ukb-ppp-BTN1A1-OID31363	finngen_R10_K11_MISS_TEETH_ACCID_EXTR_PAROD	Missing teeth due to accident, extraction or parodontitis || id:finngen_R10_K11_MISS_TEETH_ACCID_EXTR_PAROD	exposure	Inverse variance weighted	2	-0.117928	0.0996403	0.236596	-0.313223	0.077367	0.88876	0.731087	1.08044	0.77239
ukb-ppp-BTN1A1-OID31363	finngen_R10_K11_MN_PROGN	Mandibular prognathia || id:finngen_R10_K11_MN_PROGN	exposure	Inverse variance weighted	2	0.3504	0.307513	0.25451	-0.252326	0.953126	1.41964	0.776991	2.59381	0.784061
ukb-ppp-BTN1A1-OID31363	finngen_R10_K11_MN_PROGN_AND_SURGRT	Mandibular prognathia AND surgery (LeFortI or BSSRO) || id:finngen_R10_K11_MN_PROGN_AND_SURGRT	exposure	Inverse variance weighted	2	1.18109	0.597595	0.0481082	0.00980715	2.35238	3.25793	1.00986	10.5105	0.443481
ukb-ppp-BTN1A1-OID31363	finngen_R10_K11_MN_PROGN_AND_SURGRT_INCLAVO	Mandibular prognathia AND surgery (LeFortI or BSSO or LeFortI AND BSSO) , including avohilmo || id:finngen_R10_K11_MN_PROGN_AND_SURGRT_INCLAVO	exposure	Inverse variance weighted	2	0.749565	0.54655	0.170235	-0.321673	1.8208	2.11608	0.724935	6.17681	0.705939
ukb-ppp-BTN1A1-OID31363	finngen_R10_K11_MN_RETRGN	Mandibular retrognathia || id:finngen_R10_K11_MN_RETRGN	exposure	Inverse variance weighted	2	0.326024	0.310314	0.29343	-0.282191	0.934239	1.38545	0.75413	2.54528	0.804734
ukb-ppp-BTN1A1-OID31363	finngen_R10_K11_MN_RETRGN_AND_SURG	Mandibular retrognathia AND surgery (BSSRO) || id:finngen_R10_K11_MN_RETRGN_AND_SURG	exposure	Inverse variance weighted	2	0.269434	0.217572	0.21558	-0.157007	0.695874	1.30922	0.854698	2.00546	0.751167
ukb-ppp-BTN1A1-OID31363	finngen_R10_K11_OESITIS	Oesophagitis || id:finngen_R10_K11_OESITIS	exposure	Inverse variance weighted	2	-0.096671	0.193704	0.617734	-0.476331	0.282989	0.907855	0.621058	1.32709	0.948093
ukb-ppp-BTN1A1-OID31363	finngen_R10_K11_OESITIS_ADVERSE	Oesophagitis, drug-induced || id:finngen_R10_K11_OESITIS_ADVERSE	exposure	Inverse variance weighted	2	0.115503	0.718854	0.872349	-1.29345	1.52446	1.12244	0.274322	4.59265	0.994439
ukb-ppp-BTN1A1-OID31363	finngen_R10_K11_OESOBST	Oesophageal obstruction || id:finngen_R10_K11_OESOBST	exposure	Inverse variance weighted	2	-0.464231	0.18978	0.0144389	-0.836199	-0.0922622	0.628619	0.433355	0.911866	0.218827
ukb-ppp-BTN1A1-OID31363	finngen_R10_K11_OESSTODUO	Diseases of oesophagus, stomach and duodenum || id:finngen_R10_K11_OESSTODUO	exposure	Inverse variance weighted	2	-0.0592431	0.0321535	0.0654009	-0.122264	0.00377778	0.942478	0.884915	1.00378	0.51423
ukb-ppp-BTN1A1-OID31363	finngen_R10_K11_OESULC	Ulcer of oesophagus || id:finngen_R10_K11_OESULC	exposure	Inverse variance weighted	2	-0.117049	0.126348	0.354239	-0.36469	0.130593	0.889542	0.694412	1.1395	0.842192
ukb-ppp-BTN1A1-OID31363	finngen_R10_K11_OESULC_ADVERSE	Ulcer of oesophagus, drug-induced || id:finngen_R10_K11_OESULC_ADVERSE	exposure	Inverse variance weighted	2	-0.0626566	0.48565	0.897345	-1.01453	0.889217	0.939266	0.362573	2.43322	0.994439
ukb-ppp-BTN1A1-OID31363	finngen_R10_K11_OPEN_BITE	Open bite || id:finngen_R10_K11_OPEN_BITE	exposure	Inverse variance weighted	2	0.126715	0.157356	0.42066	-0.181702	0.435132	1.13509	0.83385	1.54517	0.877341
ukb-ppp-BTN1A1-OID31363	finngen_R10_K11_OPEN_BITE_SURGERY	Open bite that required surgery (Lefort1 or BSSRO) || id:finngen_R10_K11_OPEN_BITE_SURGERY	exposure	Inverse variance weighted	2	0.666951	0.445657	0.134509	-0.206537	1.54044	1.94829	0.813396	4.66664	0.652609
ukb-ppp-BTN1A1-OID31363	finngen_R10_K11_ORAL	Diseases of oral cavity, salivary glands and jaws || id:finngen_R10_K11_ORAL	exposure	Inverse variance weighted	2	-0.0368263	0.0198405	0.063436	-0.0757136	0.00206096	0.963843	0.927082	1.00206	0.508477
ukb-ppp-BTN1A1-OID31363	finngen_R10_K11_ORAL_LEUCOPLAC_RELAT	Oral leukoplakia and related diseases || id:finngen_R10_K11_ORAL_LEUCOPLAC_RELAT	exposure	Inverse variance weighted	2	-0.16342	0.299447	0.585245	-0.750337	0.423497	0.849234	0.472207	1.52729	0.948093
ukb-ppp-BTN1A1-OID31363	finngen_R10_K11_ORAL_LEUCOPLAC_RELAT_INCLAVO	Oral leukoplakia and related diseases, including avohilmo || id:finngen_R10_K11_ORAL_LEUCOPLAC_RELAT_INCLAVO	exposure	Inverse variance weighted	2	-0.0108776	0.117584	0.926293	-0.241342	0.219586	0.989181	0.785573	1.24556	0.994439
ukb-ppp-BTN1A1-OID31363	finngen_R10_K11_ORAL_LEUCOPLACIA	Oral leukoplakia || id:finngen_R10_K11_ORAL_LEUCOPLACIA	exposure	Inverse variance weighted	2	-0.21675	0.262869	0.409625	-0.731972	0.298473	0.805132	0.480959	1.3478	0.869247
ukb-ppp-BTN1A1-OID31363	finngen_R10_K11_ORAL_LEUCOPLACIA_INCLAVO	Oral leukoplakia, including avohilmo || id:finngen_R10_K11_ORAL_LEUCOPLACIA_INCLAVO	exposure	Inverse variance weighted	2	-0.181661	0.218435	0.405609	-0.609794	0.246473	0.833884	0.543463	1.2795	0.869247
ukb-ppp-BTN1A1-OID31363	finngen_R10_K11_ORAL_LICHEN_PLANUS	Oral lichen ruber planus || id:finngen_R10_K11_ORAL_LICHEN_PLANUS	exposure	Inverse variance weighted	2	0.22119	0.246167	0.3689	-0.261298	0.703678	1.24756	0.770051	2.02117	0.850658
ukb-ppp-BTN1A1-OID31363	finngen_R10_K11_ORALCYST	Cysts of oral region, not elsewhere classified || id:finngen_R10_K11_ORALCYST	exposure	Inverse variance weighted	2	-0.327877	0.162715	0.0439007	-0.646799	-0.0089555	0.720451	0.52372	0.991084	0.426664
ukb-ppp-BTN1A1-OID31363	finngen_R10_K11_OTHABDHER	Other and unspecified abdominal hernia || id:finngen_R10_K11_OTHABDHER	exposure	Inverse variance weighted	2	0.111908	0.173017	0.517757	-0.227204	0.451021	1.11841	0.796758	1.56991	0.920032
ukb-ppp-BTN1A1-OID31363	finngen_R10_K11_OTHANRECT	Other diseases of anus and rectum || id:finngen_R10_K11_OTHANRECT	exposure	Inverse variance weighted	2	0.0239459	0.0756558	0.751615	-0.124339	0.172231	1.02423	0.88308	1.18795	0.991098
ukb-ppp-BTN1A1-OID31363	finngen_R10_K11_OTHAPPEND	Other diseases of appendix || id:finngen_R10_K11_OTHAPPEND	exposure	Inverse variance weighted	2	0.461701	0.328569	0.159966	-0.182294	1.1057	1.58677	0.833356	3.02133	0.686056
ukb-ppp-BTN1A1-OID31363	finngen_R10_K11_OTHDIG	Other diseases of the digestive system || id:finngen_R10_K11_OTHDIG	exposure	Inverse variance weighted	2	-0.327427	0.122777	0.00765668	-0.56807	-0.0867844	0.720776	0.566618	0.916875	0.16085
ukb-ppp-BTN1A1-OID31363	finngen_R10_K11_OTHDISDIG	Other diseases of the digestive system || id:finngen_R10_K11_OTHDISDIG	exposure	Inverse variance weighted	2	-0.165414	0.05723	0.00384835	-0.277585	-0.0532429	0.847543	0.757611	0.94815	0.108931
ukb-ppp-BTN1A1-OID31363	finngen_R10_K11_OTHDISOES	Other diseases of oesophagus || id:finngen_R10_K11_OTHDISOES	exposure	Inverse variance weighted	2	-0.098054	0.107546	0.361905	-0.308844	0.112736	0.9066	0.734295	1.11934	0.84723
ukb-ppp-BTN1A1-OID31363	finngen_R10_K11_OTHDISSTOMDUOD	Other diseases of stomach and duodenum || id:finngen_R10_K11_OTHDISSTOMDUOD	exposure	Inverse variance weighted	2	-0.376057	0.13969	0.00710089	-0.64985	-0.102264	0.686563	0.522124	0.902791	0.153917
ukb-ppp-BTN1A1-OID31363	finngen_R10_K11_OTHENTERCOL	Other noninfective gastroenteritis and colitis || id:finngen_R10_K11_OTHENTERCOL	exposure	Inverse variance weighted	2	-0.0010958	0.0642303	0.986388	-0.126987	0.124796	0.998905	0.880745	1.13292	0.996286
ukb-ppp-BTN1A1-OID31363	finngen_R10_K11_OTHFUNC	Other functional intestinal disorders || id:finngen_R10_K11_OTHFUNC	exposure	Inverse variance weighted	2	-0.0074105	0.0462711	0.87276	-0.0981018	0.0832808	0.992617	0.906557	1.08685	0.994439
ukb-ppp-BTN1A1-OID31363	finngen_R10_K11_OTHGASTR	Other gastritis (incl. Duodenitis) || id:finngen_R10_K11_OTHGASTR	exposure	Inverse variance weighted	2	-0.172106	0.0677026	0.0110192	-0.304803	-0.039409	0.84189	0.737269	0.961357	0.193807
ukb-ppp-BTN1A1-OID31363	finngen_R10_K11_OTHILEUS	Other or unspecified ileus, impaction or obstruction || id:finngen_R10_K11_OTHILEUS	exposure	Inverse variance weighted	2	-0.0530798	0.0762772	0.486504	-0.202583	0.0964235	0.948304	0.816619	1.10123	0.907077
ukb-ppp-BTN1A1-OID31363	finngen_R10_K11_OTHINFLIV	Other inflammatory liver diseases || id:finngen_R10_K11_OTHINFLIV	exposure	Inverse variance weighted	2	-0.13844	0.163616	0.397481	-0.459127	0.182247	0.870715	0.631835	1.19991	0.867996
ukb-ppp-BTN1A1-OID31363	finngen_R10_K11_OTHINT	Other diseases of intestine || id:finngen_R10_K11_OTHINT	exposure	Inverse variance weighted	2	-0.0606102	0.10271	0.555116	-0.261922	0.140701	0.94119	0.769571	1.15108	0.936744
ukb-ppp-BTN1A1-OID31363	finngen_R10_K11_OTHPERITON	Other diseases of peritoneum || id:finngen_R10_K11_OTHPERITON	exposure	Inverse variance weighted	2	-0.192462	0.16165	0.233807	-0.509296	0.124372	0.824926	0.600919	1.13244	0.771899
ukb-ppp-BTN1A1-OID31363	finngen_R10_K11_OVERJET	Overjet || id:finngen_R10_K11_OVERJET	exposure	Inverse variance weighted	2	-0.427397	0.249531	0.0867485	-0.916478	0.0616829	0.652204	0.399925	1.06363	0.563298
ukb-ppp-BTN1A1-OID31363	finngen_R10_K11_PANCOTH	Other diseases of pancreas || id:finngen_R10_K11_PANCOTH	exposure	Inverse variance weighted	2	-0.35944	0.135801	0.00812527	-0.625609	-0.0932705	0.698067	0.534936	0.910947	0.162486
ukb-ppp-BTN1A1-OID31363	finngen_R10_K11_PARALIL	Paralytic ileus || id:finngen_R10_K11_PARALIL	exposure	Inverse variance weighted	2	-0.0350922	0.176925	0.842775	-0.381864	0.31168	0.965516	0.682588	1.36572	0.991181
ukb-ppp-BTN1A1-OID31363	finngen_R10_K11_PARODON_OPER	Parodontitis or operation codes || id:finngen_R10_K11_PARODON_OPER	exposure	Inverse variance weighted	2	-0.0765194	0.0412857	0.0638238	-0.157439	0.00440069	0.926335	0.854329	1.00441	0.508477
ukb-ppp-BTN1A1-OID31363	finngen_R10_K11_PARODON_OPER_DENTAL_OPER	Parodontitis or/and operation codes || id:finngen_R10_K11_PARODON_OPER_DENTAL_OPER	exposure	Inverse variance weighted	2	-0.10041	0.0375785	0.00753966	-0.174064	-0.0267566	0.904466	0.840243	0.973598	0.160535
ukb-ppp-BTN1A1-OID31363	finngen_R10_K11_PARODON_PERIAPIC_CHRONIC	Chronic periapical parodontitis || id:finngen_R10_K11_PARODON_PERIAPIC_CHRONIC	exposure	Inverse variance weighted	2	-0.0358848	0.0721654	0.619007	-0.177329	0.105559	0.964751	0.837504	1.11133	0.948093
ukb-ppp-BTN1A1-OID31363	finngen_R10_K11_PERFOES	Perforation of oesophagus || id:finngen_R10_K11_PERFOES	exposure	Inverse variance weighted	2	-0.112005	0.96619	0.907712	-2.00574	1.78173	0.894039	0.134561	5.9401	0.994439
ukb-ppp-BTN1A1-OID31363	finngen_R10_K11_PERIODON_CHRON	Chronic periodontitis || id:finngen_R10_K11_PERIODON_CHRON	exposure	Inverse variance weighted	2	0.0186605	0.087775	0.831643	-0.153379	0.1907	1.01884	0.857805	1.2101	0.991098
ukb-ppp-BTN1A1-OID31363	finngen_R10_K11_PERIODON_CHRON_COMPL	Chronic periodontitis, complicated || id:finngen_R10_K11_PERIODON_CHRON_COMPL	exposure	Inverse variance weighted	2	0.0550968	0.117309	0.638588	-0.174828	0.285022	1.05664	0.839601	1.32979	0.957285
ukb-ppp-BTN1A1-OID31363	finngen_R10_K11_PERIODONTAL_NOS	Periodontal disease, other/unspecified || id:finngen_R10_K11_PERIODONTAL_NOS	exposure	Inverse variance weighted	2	0.280662	0.661539	0.67138	-1.01596	1.57728	1.32401	0.362056	4.84176	0.975165
ukb-ppp-BTN1A1-OID31363	finngen_R10_K11_PERITON	Diseases of peritoneum || id:finngen_R10_K11_PERITON	exposure	Inverse variance weighted	2	-0.0573698	0.140017	0.682	-0.331803	0.217063	0.944245	0.717629	1.24242	0.975165
ukb-ppp-BTN1A1-OID31363	finngen_R10_K11_PERITONITIS	Acute peritonitis || id:finngen_R10_K11_PERITONITIS	exposure	Inverse variance weighted	2	0.0253008	0.291146	0.93075	-0.545345	0.595947	1.02562	0.579642	1.81475	0.994439
ukb-ppp-BTN1A1-OID31363	finngen_R10_K11_POSTOPDIS	Postprocedural disorders of digestive system, not elsewhere classified || id:finngen_R10_K11_POSTOPDIS	exposure	Inverse variance weighted	2	-0.304983	0.197926	0.123342	-0.692918	0.0829516	0.737136	0.500115	1.08649	0.628732
ukb-ppp-BTN1A1-OID31363	finngen_R10_K11_PSC_COLITIS_STRICT	Colitis, primary sclerosing, strict definition || id:finngen_R10_K11_PSC_COLITIS_STRICT	exposure	Inverse variance weighted	2	-0.814342	0.676996	0.229025	-2.14125	0.512571	0.442931	0.117507	1.66958	0.769268
ukb-ppp-BTN1A1-OID31363	finngen_R10_K11_PULC	Peptic ulcer || id:finngen_R10_K11_PULC	exposure	Inverse variance weighted	2	-0.347945	0.351335	0.322002	-1.03656	0.340671	0.706137	0.354672	1.40589	0.831968
ukb-ppp-BTN1A1-OID31363	finngen_R10_K11_PULP_PERIAPICAL	Diseases of pulp and periapical tissues || id:finngen_R10_K11_PULP_PERIAPICAL	exposure	Inverse variance weighted	2	-0.0516462	0.0884729	0.559388	-0.225053	0.121761	0.949665	0.798474	1.12948	0.936744
ukb-ppp-BTN1A1-OID31363	finngen_R10_K11_PULPITIS_1_ONLYAVO	Dental pulpitis 1, only avohilmo || id:finngen_R10_K11_PULPITIS_1_ONLYAVO	exposure	Inverse variance weighted	2	-0.059161	0.0533438	0.267408	-0.163715	0.0453929	0.942555	0.848984	1.04644	0.799455
ukb-ppp-BTN1A1-OID31363	finngen_R10_K11_PULPITIS_3	Dental pulpitis 3 || id:finngen_R10_K11_PULPITIS_3	exposure	Inverse variance weighted	2	-0.0957434	0.0930919	0.303723	-0.278204	0.0867167	0.908697	0.757143	1.09059	0.809255
ukb-ppp-BTN1A1-OID31363	finngen_R10_K11_REFLUX	Gastro-oesophageal reflux disease || id:finngen_R10_K11_REFLUX	exposure	Inverse variance weighted	2	-0.0418895	0.0370463	0.258168	-0.1145	0.0307213	0.958976	0.891812	1.0312	0.790269
ukb-ppp-BTN1A1-OID31363	finngen_R10_K11_REIMB_202	KELA_REIMBURSEMENT_202 || id:finngen_R10_K11_REIMB_202	exposure	Inverse variance weighted	2	-0.158381	0.162097	0.328531	-0.476091	0.159328	0.853524	0.621207	1.17272	0.833423
ukb-ppp-BTN1A1-OID31363	finngen_R10_K11_RESORPTION	Pathological resorption of teeth || id:finngen_R10_K11_RESORPTION	exposure	Inverse variance weighted	2	0.208789	0.219697	0.341933	-0.221816	0.639395	1.23219	0.801063	1.89533	0.8339
ukb-ppp-BTN1A1-OID31363	finngen_R10_K11_RETROG_MAXILLAE	Maxillary retrognathism || id:finngen_R10_K11_RETROG_MAXILLAE	exposure	Inverse variance weighted	2	0.345326	0.266598	0.195215	-0.177206	0.867857	1.41245	0.837607	2.3818	0.728371
ukb-ppp-BTN1A1-OID31363	finngen_R10_K11_SALIVARY	Diseases of salivary glands || id:finngen_R10_K11_SALIVARY	exposure	Inverse variance weighted	2	-0.092517	0.0725403	0.202172	-0.234696	0.049662	0.911634	0.790811	1.05092	0.737652
ukb-ppp-BTN1A1-OID31363	finngen_R10_K11_SCISS_BITE	Scissor bite || id:finngen_R10_K11_SCISS_BITE	exposure	Inverse variance weighted	2	0.062118	0.239458	0.795318	-0.407219	0.531455	1.06409	0.665498	1.70141	0.991098
ukb-ppp-BTN1A1-OID31363	finngen_R10_K11_STOMATITIS	Stomatitis and related lesions || id:finngen_R10_K11_STOMATITIS	exposure	Inverse variance weighted	2	-0.381961	0.117629	0.00116558	-0.612514	-0.151409	0.682522	0.541987	0.859496	0.0468958
ukb-ppp-BTN1A1-OID31363	finngen_R10_K11_SUPNUM_ONLY	Supernumerary teeth EXCLUDE clefts and syndromes || id:finngen_R10_K11_SUPNUM_ONLY	exposure	Inverse variance weighted	2	0.52545	0.560911	0.348872	-0.573935	1.62484	1.69122	0.563304	5.07758	0.837055
ukb-ppp-BTN1A1-OID31363	finngen_R10_K11_SUPNUM_ONLY_INCLAVO	Supernumerary teeth EXCLUDE clefts and syndromes , including avohilmo || id:finngen_R10_K11_SUPNUM_ONLY_INCLAVO	exposure	Inverse variance weighted	2	-0.133611	0.376613	0.722763	-0.871773	0.604552	0.874931	0.418209	1.83043	0.988612
ukb-ppp-BTN1A1-OID31363	finngen_R10_K11_TEETH_HARD_NOS	Disease of hard tissues of teeth, NOS || id:finngen_R10_K11_TEETH_HARD_NOS	exposure	Inverse variance weighted	2	0.201417	0.504052	0.689454	-0.786524	1.18936	1.22314	0.455425	3.28498	0.975165
ukb-ppp-BTN1A1-OID31363	finngen_R10_K11_TOXLIV	Toxic liver disease || id:finngen_R10_K11_TOXLIV	exposure	Inverse variance weighted	2	-0.247934	0.28818	0.389601	-0.812767	0.3169	0.780412	0.443629	1.37287	0.864531
ukb-ppp-BTN1A1-OID31363	finngen_R10_K11_UC_STRICT_PSC	Ulcerative colitis (strict) with PSC || id:finngen_R10_K11_UC_STRICT_PSC	exposure	Inverse variance weighted	2	-1.05291	0.883153	0.233176	-2.78389	0.67807	0.348921	0.0617977	1.97007	0.771899
ukb-ppp-BTN1A1-OID31363	finngen_R10_K11_UC_STRICT2	Ulcerative colitis (strict definition, require KELA, min 2 HDR) || id:finngen_R10_K11_UC_STRICT2	exposure	Inverse variance weighted	2	-0.241797	0.098777	0.014369	-0.4354	-0.0481936	0.785216	0.647006	0.952949	0.218827
ukb-ppp-BTN1A1-OID31363	finngen_R10_K11_UMBHER	Umbilical hernia || id:finngen_R10_K11_UMBHER	exposure	Inverse variance weighted	2	-0.104736	0.0623768	0.0931364	-0.226994	0.0175229	0.900563	0.796925	1.01768	0.581787
ukb-ppp-BTN1A1-OID31363	finngen_R10_K11_VASCINT	Vascular disorders of the intestines || id:finngen_R10_K11_VASCINT	exposure	Inverse variance weighted	2	-0.0986036	0.168361	0.558099	-0.428591	0.231384	0.906102	0.651426	1.26034	0.936744
ukb-ppp-BTN1A1-OID31363	finngen_R10_K11_VENTHER	Ventral hernia || id:finngen_R10_K11_VENTHER	exposure	Inverse variance weighted	2	-0.19271	0.0671688	0.00411724	-0.324361	-0.061059	0.824721	0.722989	0.940768	0.113473
ukb-ppp-BTN1A1-OID31363	finngen_R10_K11_VOLVU	Volvulus || id:finngen_R10_K11_VOLVU	exposure	Inverse variance weighted	2	0.178315	0.273929	0.515078	-0.358587	0.715217	1.1952	0.698663	2.04463	0.917784
ukb-ppp-BTN1A1-OID31363	finngen_R10_KELA_DIAB_INSUL_EXMORE	Diabetes, insulin treatment (Kela reimbursement) (more control exclusions) || id:finngen_R10_KELA_DIAB_INSUL_EXMORE	exposure	Inverse variance weighted	2	-0.100396	0.0918073	0.274151	-0.280338	0.079546	0.904479	0.755528	1.0828	0.802455
ukb-ppp-BTN1A1-OID31363	finngen_R10_KRA_PSY_ALCOH_EXMORE	Alcohol abuse, main dg (more control exclusions) || id:finngen_R10_KRA_PSY_ALCOH_EXMORE	exposure	Inverse variance weighted	2	-0.288064	0.163914	0.0788488	-0.609336	0.0332082	0.749714	0.543712	1.03377	0.546715
ukb-ppp-BTN1A1-OID31363	finngen_R10_KRA_PSY_ANXIETY_EXMORE	Anxiety disorders (more control exclusions) || id:finngen_R10_KRA_PSY_ANXIETY_EXMORE	exposure	Inverse variance weighted	2	-0.06797	0.0319728	0.033514	-0.130637	-0.0053034	0.934288	0.877537	0.994711	0.385812
ukb-ppp-BTN1A1-OID31363	finngen_R10_KRA_PSY_ANYMENTAL	Any mental disorder || id:finngen_R10_KRA_PSY_ANYMENTAL	exposure	Inverse variance weighted	2	-0.0151433	0.0217175	0.485623	-0.0577096	0.027423	0.984971	0.943924	1.0278	0.907077
ukb-ppp-BTN1A1-OID31363	finngen_R10_KRA_PSY_ANYMENTAL_SUICID_PREG_NERV_EXMORE	Any mental disorder, or suicide (or attempt), or psychic disorders complicating pregnancy, partum or puerperium or nerve system disorders (more control exclusions) || id:finngen_R10_KRA_PSY_ANYMENTAL_SUICID_PREG_NERV_EXMORE	exposure	Inverse variance weighted	2	-0.0321537	0.0610781	0.598586	-0.151867	0.0875594	0.968358	0.859103	1.09151	0.948093
ukb-ppp-BTN1A1-OID31363	finngen_R10_KRA_PSY_AUTISM_EXMORE	Autism spe (more control exclusions) || id:finngen_R10_KRA_PSY_AUTISM_EXMORE	exposure	Inverse variance weighted	2	0.379154	0.257992	0.14166	-0.126509	0.884818	1.46105	0.881166	2.42254	0.65904
ukb-ppp-BTN1A1-OID31363	finngen_R10_KRA_PSY_BEHAV_EXMORE	Behavioural disorders (more control exclusions) || id:finngen_R10_KRA_PSY_BEHAV_EXMORE	exposure	Inverse variance weighted	2	-0.0706673	0.255065	0.781737	-0.570595	0.42926	0.931772	0.565189	1.53612	0.991098
ukb-ppp-BTN1A1-OID31363	finngen_R10_KRA_PSY_CHILDEMOT_EXMORE	Emotional disorders starting during childhood or adolescence (more control exclusions) || id:finngen_R10_KRA_PSY_CHILDEMOT_EXMORE	exposure	Inverse variance weighted	2	0.0958019	0.244633	0.695343	-0.38368	0.575283	1.10054	0.68135	1.77763	0.976416
ukb-ppp-BTN1A1-OID31363	finngen_R10_KRA_PSY_CHILDOTH_EXMORE	Other disorders starting during childhood or adolescence (more control exclusions) || id:finngen_R10_KRA_PSY_CHILDOTH_EXMORE	exposure	Inverse variance weighted	2	0.382387	0.159805	0.0167186	0.0691696	0.695604	1.46578	1.07162	2.00492	0.243775
ukb-ppp-BTN1A1-OID31363	finngen_R10_KRA_PSY_CHILDSOC_EXMORE	Social disorders starting during childhood or adolescence (more control exclusions) || id:finngen_R10_KRA_PSY_CHILDSOC_EXMORE	exposure	Inverse variance weighted	2	0.332829	0.603952	0.581576	-0.850918	1.51658	1.39491	0.427023	4.55659	0.946733
ukb-ppp-BTN1A1-OID31363	finngen_R10_KRA_PSY_CODUCTEMOT_EXMORE	Mixed disorders of conduct and emotions (more control exclusions) || id:finngen_R10_KRA_PSY_CODUCTEMOT_EXMORE	exposure	Inverse variance weighted	2	0.0870272	0.329579	0.791737	-0.558947	0.733001	1.09093	0.571811	2.08132	0.991098
ukb-ppp-BTN1A1-OID31363	finngen_R10_KRA_PSY_DEMENTIA_EXMORE	Any dementia (more control exclusions) || id:finngen_R10_KRA_PSY_DEMENTIA_EXMORE	exposure	Inverse variance weighted	2	0.124376	0.0532011	0.0193947	0.0201023	0.228651	1.13244	1.02031	1.2569	0.269733
ukb-ppp-BTN1A1-OID31363	finngen_R10_KRA_PSY_DEVWIDE_EXMORE	Wide developmental disorders (more control exclusions) || id:finngen_R10_KRA_PSY_DEVWIDE_EXMORE	exposure	Inverse variance weighted	2	0.294988	0.22776	0.195262	-0.151422	0.741398	1.34311	0.859485	2.09887	0.728371
ukb-ppp-BTN1A1-OID31363	finngen_R10_KRA_PSY_EATING_EXMORE	KRA_PSY_EATING (more control exclusions) || id:finngen_R10_KRA_PSY_EATING_EXMORE	exposure	Inverse variance weighted	2	0.0583543	0.114215	0.609409	-0.165507	0.282215	1.06009	0.847464	1.32606	0.948093
ukb-ppp-BTN1A1-OID31363	finngen_R10_KRA_PSY_HYPERKIN_EXMORE	Hyperkinetic disorders (more control exclusions) || id:finngen_R10_KRA_PSY_HYPERKIN_EXMORE	exposure	Inverse variance weighted	2	-0.131515	0.115844	0.25626	-0.35857	0.0955397	0.876766	0.698675	1.10025	0.787435
ukb-ppp-BTN1A1-OID31363	finngen_R10_KRA_PSY_MENTALRET_EXMORE	Mental retardation (more control exclusions) || id:finngen_R10_KRA_PSY_MENTALRET_EXMORE	exposure	Inverse variance weighted	2	0.307663	0.450212	0.494371	-0.574753	1.19008	1.36024	0.562844	3.28734	0.911625
ukb-ppp-BTN1A1-OID31363	finngen_R10_KRA_PSY_MOTOR_EXMORE	Motor disorders (more control exclusions) || id:finngen_R10_KRA_PSY_MOTOR_EXMORE	exposure	Inverse variance weighted	2	-0.0714106	0.332255	0.829824	-0.72263	0.579809	0.931079	0.485474	1.7857	0.991098
ukb-ppp-BTN1A1-OID31363	finngen_R10_KRA_PSY_PERSON_EXMORE	Personality disorders (more control exclusions) || id:finngen_R10_KRA_PSY_PERSON_EXMORE	exposure	Inverse variance weighted	2	-0.0137872	0.0652819	0.832735	-0.14174	0.114165	0.986307	0.867847	1.12094	0.991098
ukb-ppp-BTN1A1-OID31363	finngen_R10_KRA_PSY_PUERPER_EXMORE	Mental and behavioural disorders of puerperium, not classified elsewhere (more control exclusions) || id:finngen_R10_KRA_PSY_PUERPER_EXMORE	exposure	Inverse variance weighted	2	0.593577	0.622307	0.340169	-0.626146	1.8133	1.81045	0.534648	6.13064	0.8339
ukb-ppp-BTN1A1-OID31363	finngen_R10_KRA_PSY_SCHIZODEL_EXMORE	Schizophrenia or delusion (more control exclusions) || id:finngen_R10_KRA_PSY_SCHIZODEL_EXMORE	exposure	Inverse variance weighted	2	0.125536	0.092465	0.17457	-0.0556949	0.306768	1.13376	0.945828	1.35903	0.7131
ukb-ppp-BTN1A1-OID31363	finngen_R10_KRA_PSY_SLEEP_NONORG_EXMORE	Nonorganic sleeping disorders (more control exclusions) || id:finngen_R10_KRA_PSY_SLEEP_NONORG_EXMORE	exposure	Inverse variance weighted	2	0.041237	0.0863555	0.632987	-0.12802	0.210494	1.0421	0.879836	1.23429	0.954467
ukb-ppp-BTN1A1-OID31363	finngen_R10_KRA_PSY_SPEELING_EXMORE	Speech and linguistic disorders (more control exclusions) || id:finngen_R10_KRA_PSY_SPEELING_EXMORE	exposure	Inverse variance weighted	2	-0.0330569	0.119028	0.781225	-0.266352	0.200238	0.967484	0.766169	1.22169	0.991098
ukb-ppp-BTN1A1-OID31363	finngen_R10_KRA_PSY_SUBSTANCE_EXMORE	Substance abuse (more control exclusions) || id:finngen_R10_KRA_PSY_SUBSTANCE_EXMORE	exposure	Inverse variance weighted	2	-0.119543	0.0570792	0.0362302	-0.231418	-0.0076677	0.887326	0.793408	0.992362	0.401033
ukb-ppp-BTN1A1-OID31363	finngen_R10_KRA_PSY_TIC	Tic disorders || id:finngen_R10_KRA_PSY_TIC	exposure	Inverse variance weighted	2	-0.0606892	0.311954	0.845749	-0.672119	0.550741	0.941116	0.510625	1.73454	0.991181
ukb-ppp-BTN1A1-OID31363	finngen_R10_KRA_PSY_TIC_EXMORE	Tic disorders (more control exclusions) || id:finngen_R10_KRA_PSY_TIC_EXMORE	exposure	Inverse variance weighted	2	-0.000713	0.32386	0.998243	-0.635479	0.634053	0.999287	0.529682	1.88524	0.999839
ukb-ppp-BTN1A1-OID31363	finngen_R10_L12_ABSCESS_CUT	Cutaneous abscess, furuncle and carbuncle || id:finngen_R10_L12_ABSCESS_CUT	exposure	Inverse variance weighted	2	-0.091987	0.0633385	0.146416	-0.216131	0.0321565	0.912117	0.80563	1.03268	0.667192
ukb-ppp-BTN1A1-OID31363	finngen_R10_L12_ACANTHNIGRICANS	Acanthosis nigricans || id:finngen_R10_L12_ACANTHNIGRICANS	exposure	Inverse variance weighted	2	0.512024	0.595607	0.389973	-0.655366	1.67941	1.66867	0.519252	5.36242	0.864531
ukb-ppp-BTN1A1-OID31363	finngen_R10_L12_ACANTHOLYTIC	Other acantholytic disorders || id:finngen_R10_L12_ACANTHOLYTIC	exposure	Inverse variance weighted	2	-1.16149	0.735362	0.114226	-2.6028	0.27982	0.31302	0.0740661	1.32289	0.610141
ukb-ppp-BTN1A1-OID31363	finngen_R10_L12_ACNE	Acne || id:finngen_R10_L12_ACNE	exposure	Inverse variance weighted	2	0.0281587	0.105497	0.789535	-0.178615	0.234933	1.02856	0.836428	1.26482	0.991098
ukb-ppp-BTN1A1-OID31363	finngen_R10_L12_ACNE_CONGLOBLATA	Acne conglobata || id:finngen_R10_L12_ACNE_CONGLOBLATA	exposure	Inverse variance weighted	2	0.470552	0.491289	0.338168	-0.492374	1.43348	1.60088	0.611174	4.19326	0.8339
ukb-ppp-BTN1A1-OID31363	finngen_R10_L12_ACNE_NAS	Other and unspecified acne || id:finngen_R10_L12_ACNE_NAS	exposure	Inverse variance weighted	2	-0.262062	0.307143	0.393535	-0.864061	0.339938	0.769464	0.421447	1.40486	0.867869
ukb-ppp-BTN1A1-OID31363	finngen_R10_L12_ACNE_VARIOLIFORMIS	Acne varioliformis || id:finngen_R10_L12_ACNE_VARIOLIFORMIS	exposure	Inverse variance weighted	2	-0.576896	0.700902	0.410465	-1.95066	0.796872	0.561639	0.14218	2.21859	0.869247
ukb-ppp-BTN1A1-OID31363	finngen_R10_L12_ACNEKELOID	Acne keloid || id:finngen_R10_L12_ACNEKELOID	exposure	Inverse variance weighted	2	0.959945	0.829011	0.246888	-0.664916	2.58481	2.61155	0.514317	13.2607	0.776883
ukb-ppp-BTN1A1-OID31363	finngen_R10_L12_ACQKERAT	Acquired keratosis [keratoderma] palmaris et plantaris || id:finngen_R10_L12_ACQKERAT	exposure	Inverse variance weighted	2	-0.355339	0.531853	0.50406	-1.39777	0.687093	0.700935	0.247147	1.98793	0.912386
ukb-ppp-BTN1A1-OID31363	finngen_R10_L12_ACTINKERA	Actinic keratosis || id:finngen_R10_L12_ACTINKERA	exposure	Inverse variance weighted	2	-0.0011435	0.0571605	0.984039	-0.113178	0.110891	0.998857	0.892992	1.11727	0.995498
ukb-ppp-BTN1A1-OID31363	finngen_R10_L12_ALLERGICCONTACT	Allergic contact dermatitis || id:finngen_R10_L12_ALLERGICCONTACT	exposure	Inverse variance weighted	2	0.0779061	0.087848	0.375171	-0.0942759	0.250088	1.08102	0.910032	1.28414	0.853985
ukb-ppp-BTN1A1-OID31363	finngen_R10_L12_ALOPECANDRO	Androgenic alopecia || id:finngen_R10_L12_ALOPECANDRO	exposure	Inverse variance weighted	2	0.570019	0.426973	0.181868	-0.266847	1.40689	1.7683	0.76579	4.08322	0.720347
ukb-ppp-BTN1A1-OID31363	finngen_R10_L12_ALOPECAREATA	Alopecia areata || id:finngen_R10_L12_ALOPECAREATA	exposure	Inverse variance weighted	2	-0.18291	0.215988	0.397077	-0.606246	0.240426	0.832843	0.545395	1.27179	0.867996
ukb-ppp-BTN1A1-OID31363	finngen_R10_L12_APOCRINESWEAT	Apocrine sweat disorders, other sweat gland disorders || id:finngen_R10_L12_APOCRINESWEAT	exposure	Inverse variance weighted	2	0.0475527	1.29317	0.970667	-2.48706	2.58216	1.0487	0.0831541	13.2257	0.994439
ukb-ppp-BTN1A1-OID31363	finngen_R10_L12_ATOPIC	Atopic dermatitis || id:finngen_R10_L12_ATOPIC	exposure	Inverse variance weighted	2	-0.0591409	0.0498169	0.235163	-0.156782	0.0385003	0.942574	0.85489	1.03925	0.771899
ukb-ppp-BTN1A1-OID31363	finngen_R10_L12_ATROPHICSKIN	Atrophic disorders of skin || id:finngen_R10_L12_ATROPHICSKIN	exposure	Inverse variance weighted	2	-0.14198	0.120771	0.239749	-0.378692	0.0947311	0.867638	0.684757	1.09936	0.773206
ukb-ppp-BTN1A1-OID31363	finngen_R10_L12_ATROPHICSKINNAS	Other and unspecified atrophic disorders of skin || id:finngen_R10_L12_ATROPHICSKINNAS	exposure	Inverse variance weighted	2	0.0497532	0.773511	0.948714	-1.46633	1.56583	1.05101	0.230771	4.78666	0.994439
ukb-ppp-BTN1A1-OID31363	finngen_R10_L12_BULLOTH	Other bullous disorders || id:finngen_R10_L12_BULLOTH	exposure	Inverse variance weighted	2	-0.149241	0.212846	0.483197	-0.566419	0.267937	0.861361	0.567554	1.30726	0.906697
ukb-ppp-BTN1A1-OID31363	finngen_R10_L12_BULLOUS	Bullous disorders || id:finngen_R10_L12_BULLOUS	exposure	Inverse variance weighted	2	-0.143201	0.146538	0.328457	-0.430416	0.144014	0.86658	0.650239	1.1549	0.833423
ukb-ppp-BTN1A1-OID31363	finngen_R10_L12_CELLULITIS	Cellulitis || id:finngen_R10_L12_CELLULITIS	exposure	Inverse variance weighted	2	-0.099183	0.070462	0.159247	-0.237289	0.0389227	0.905577	0.788764	1.03969	0.685174
ukb-ppp-BTN1A1-OID31363	finngen_R10_L12_CHLOASMA	Chloasma || id:finngen_R10_L12_CHLOASMA	exposure	Inverse variance weighted	2	0.707084	0.576333	0.219873	-0.422529	1.8367	2.02807	0.655387	6.27578	0.754136
ukb-ppp-BTN1A1-OID31363	finngen_R10_L12_CHRONICULCEROFSKIN	Chronic ulcer of skin, not elsewhere classified || id:finngen_R10_L12_CHRONICULCEROFSKIN	exposure	Inverse variance weighted	2	-0.199785	0.133328	0.134019	-0.461108	0.0615392	0.818907	0.630584	1.06347	0.652609
ukb-ppp-BTN1A1-OID31363	finngen_R10_L12_CORNSANDCALLOS	Corns and callosities || id:finngen_R10_L12_CORNSANDCALLOS	exposure	Inverse variance weighted	2	-0.132087	0.128964	0.305734	-0.384856	0.120682	0.876265	0.680549	1.12827	0.812813
ukb-ppp-BTN1A1-OID31363	finngen_R10_L12_CUTLAXSEN	Cutis laxa senilis || id:finngen_R10_L12_CUTLAXSEN	exposure	Inverse variance weighted	2	0.112856	0.418146	0.787239	-0.706709	0.932422	1.11947	0.493265	2.54066	0.991098
ukb-ppp-BTN1A1-OID31363	finngen_R10_L12_DECUBITANSULCERANDPRESSURE	Decubitus ulcer and pressure area || id:finngen_R10_L12_DECUBITANSULCERANDPRESSURE	exposure	Inverse variance weighted	2	-0.36024	0.149831	0.0162028	-0.653908	-0.0665721	0.697509	0.52001	0.935596	0.237707
ukb-ppp-BTN1A1-OID31363	finngen_R10_L12_DERM_NUMMULAR	Nummular dermatitis || id:finngen_R10_L12_DERM_NUMMULAR	exposure	Inverse variance weighted	2	0.133571	0.121593	0.271981	-0.10475	0.371892	1.1429	0.900549	1.45048	0.800962
ukb-ppp-BTN1A1-OID31363	finngen_R10_L12_DERMATHERP	Dermatitis herpetiformis || id:finngen_R10_L12_DERMATHERP	exposure	Inverse variance weighted	2	-0.408082	0.32296	0.206384	-1.04108	0.224918	0.664924	0.353072	1.25222	0.739634
ukb-ppp-BTN1A1-OID31363	finngen_R10_L12_DERMATITISECZEMA	Dermatitis and eczema || id:finngen_R10_L12_DERMATITISECZEMA	exposure	Inverse variance weighted	2	0.00151979	0.0475057	0.974479	-0.0915913	0.0946309	1.00152	0.912478	1.09925	0.994439
ukb-ppp-BTN1A1-OID31363	finngen_R10_L12_DERMATITISNAS	Other and unspecified dermatitis || id:finngen_R10_L12_DERMATITISNAS	exposure	Inverse variance weighted	2	0.014333	0.0743989	0.847233	-0.131489	0.160155	1.01444	0.876789	1.17369	0.991181
ukb-ppp-BTN1A1-OID31363	finngen_R10_L12_DISORDSKINAPPENDIX	Disorders of skin appendages || id:finngen_R10_L12_DISORDSKINAPPENDIX	exposure	Inverse variance weighted	2	-0.0383927	0.0452937	0.396639	-0.127168	0.0503829	0.962335	0.880585	1.05167	0.867996
ukb-ppp-BTN1A1-OID31363	finngen_R10_L12_DYSHIDROSIS	Dyshidrosis [pompholyx] || id:finngen_R10_L12_DYSHIDROSIS	exposure	Inverse variance weighted	2	-0.0831787	0.506651	0.869595	-1.07621	0.909857	0.920187	0.340884	2.48397	0.994439
ukb-ppp-BTN1A1-OID31363	finngen_R10_L12_ECCRINESWEAT	Eccrine sweat disorders || id:finngen_R10_L12_ECCRINESWEAT	exposure	Inverse variance weighted	2	0.374761	0.70995	0.59759	-1.01674	1.76626	1.45464	0.361772	5.84896	0.948093
ukb-ppp-BTN1A1-OID31363	finngen_R10_L12_EPIDERMALTHICKOTH	Other epidermal thickening || id:finngen_R10_L12_EPIDERMALTHICKOTH	exposure	Inverse variance weighted	2	-0.175165	0.168183	0.297636	-0.504804	0.154474	0.839318	0.603624	1.16704	0.804735
ukb-ppp-BTN1A1-OID31363	finngen_R10_L12_EPIDERMTHICKNAS	Other and unspecified epidermal thickening || id:finngen_R10_L12_EPIDERMTHICKNAS	exposure	Inverse variance weighted	2	-0.233372	0.214857	0.277402	-0.654491	0.187748	0.791859	0.519706	1.20653	0.802455
ukb-ppp-BTN1A1-OID31363	finngen_R10_L12_ERTYTH_TOXIC	Toxic erythema || id:finngen_R10_L12_ERTYTH_TOXIC	exposure	Inverse variance weighted	2	0.116685	0.789918	0.882565	-1.43155	1.66492	1.12377	0.238937	5.28527	0.994439
ukb-ppp-BTN1A1-OID31363	finngen_R10_L12_ERYT_INTERTRIG	Erythema intertrigo || id:finngen_R10_L12_ERYT_INTERTRIG	exposure	Inverse variance weighted	2	-0.11823	0.231786	0.609995	-0.57253	0.336071	0.888492	0.564096	1.39944	0.948093
ukb-ppp-BTN1A1-OID31363	finngen_R10_L12_ERYTHEMAMULTIF	Erythema multiforme || id:finngen_R10_L12_ERYTHEMAMULTIF	exposure	Inverse variance weighted	2	0.179616	0.349374	0.607176	-0.505157	0.864389	1.19676	0.603411	2.37356	0.948093
ukb-ppp-BTN1A1-OID31363	finngen_R10_L12_ERYTHEMANODOSUM	Erythema nodosum || id:finngen_R10_L12_ERYTHEMANODOSUM	exposure	Inverse variance weighted	2	-0.0206747	0.199013	0.91726	-0.41074	0.369391	0.979538	0.663159	1.44685	0.994439
ukb-ppp-BTN1A1-OID31363	finngen_R10_L12_ERYTHEMATOUSOTH	Other erythematous conditions || id:finngen_R10_L12_ERYTHEMATOUSOTH	exposure	Inverse variance weighted	2	0.169714	0.192223	0.377288	-0.207042	0.546471	1.18497	0.812985	1.72715	0.854183
ukb-ppp-BTN1A1-OID31363	finngen_R10_L12_ERYTHINOTH	Erythema in diseases classified elsewhere || id:finngen_R10_L12_ERYTHINOTH	exposure	Inverse variance weighted	2	-0.36527	0.74587	0.62433	-1.82717	1.09663	0.69401	0.160868	2.99407	0.950662
ukb-ppp-BTN1A1-OID31363	finngen_R10_L12_ERYTHRASMA	Erythrasma || id:finngen_R10_L12_ERYTHRASMA	exposure	Inverse variance weighted	2	-0.116326	0.912564	0.898567	-1.90495	1.6723	0.890185	0.14883	5.32439	0.994439
ukb-ppp-BTN1A1-OID31363	finngen_R10_L12_ERYTHRO_KELA	Universal erythroderma, KELA reimbursement || id:finngen_R10_L12_ERYTHRO_KELA	exposure	Inverse variance weighted	2	-0.328433	0.28554	0.250054	-0.888091	0.231225	0.720051	0.411441	1.26014	0.778305
ukb-ppp-BTN1A1-OID31363	finngen_R10_L12_EXFOLIATIVE	Exfoliative dermatitis || id:finngen_R10_L12_EXFOLIATIVE	exposure	Inverse variance weighted	2	-0.626519	0.649605	0.334815	-1.89974	0.646707	0.534449	0.149607	1.90924	0.8339
ukb-ppp-BTN1A1-OID31363	finngen_R10_L12_FACTITIALDERMAT	Factitial dermatitis || id:finngen_R10_L12_FACTITIALDERMAT	exposure	Inverse variance weighted	2	-0.158551	0.534129	0.766588	-1.20544	0.888341	0.85338	0.299559	2.43109	0.991098
ukb-ppp-BTN1A1-OID31363	finngen_R10_L12_FOLICULAROTH	Other follicular disorders || id:finngen_R10_L12_FOLICULAROTH	exposure	Inverse variance weighted	2	-0.12617	0.127424	0.322097	-0.375922	0.123582	0.881465	0.686656	1.13154	0.831968
ukb-ppp-BTN1A1-OID31363	finngen_R10_L12_FOLLICULARCYST	Follicular cysts of skin and subcutaneous tissue || id:finngen_R10_L12_FOLLICULARCYST	exposure	Inverse variance weighted	2	-0.197846	0.0772701	0.0104536	-0.349296	-0.0463971	0.820496	0.705185	0.954663	0.193708
ukb-ppp-BTN1A1-OID31363	finngen_R10_L12_FOLLICULARNAS	Other and unspecified follicular disorders || id:finngen_R10_L12_FOLLICULARNAS	exposure	Inverse variance weighted	2	0.143222	0.17861	0.422627	-0.206853	0.493297	1.15399	0.813139	1.63771	0.878646
ukb-ppp-BTN1A1-OID31363	finngen_R10_L12_FOLLICULITDECALV	Folliculitis decalvans || id:finngen_R10_L12_FOLLICULITDECALV	exposure	Inverse variance weighted	2	-0.216737	0.793957	0.784866	-1.77289	1.33942	0.805142	0.169841	3.81682	0.991098
ukb-ppp-BTN1A1-OID31363	finngen_R10_L12_FOODDERMAT	Dermatitis due to ingested food || id:finngen_R10_L12_FOODDERMAT	exposure	Inverse variance weighted	2	-0.0804214	0.183896	0.66188	-0.440858	0.280016	0.922727	0.643484	1.32315	0.968075
ukb-ppp-BTN1A1-OID31363	finngen_R10_L12_FOREIGNBODYGRANULOMA	Foreign body granuloma of skin and subcutaneous tissue || id:finngen_R10_L12_FOREIGNBODYGRANULOMA	exposure	Inverse variance weighted	2	-0.522812	1.01235	0.605552	-2.50702	1.4614	0.592851	0.0815104	4.31199	0.948093
ukb-ppp-BTN1A1-OID31363	finngen_R10_L12_GRANUANNU	Granuloma annulare || id:finngen_R10_L12_GRANUANNU	exposure	Inverse variance weighted	2	-0.168258	0.324845	0.604484	-0.804953	0.468438	0.845136	0.447109	1.5975	0.948093
ukb-ppp-BTN1A1-OID31363	finngen_R10_L12_GRANULOMASKINNAS	Other and unspecified granulomatous disorders of skin and subcutaneous tissue || id:finngen_R10_L12_GRANULOMASKINNAS	exposure	Inverse variance weighted	2	-0.0215507	0.65027	0.973562	-1.29608	1.25298	0.97868	0.273602	3.50075	0.994439
ukb-ppp-BTN1A1-OID31363	finngen_R10_L12_GRANULOMATOUSSKIN	Granulomatous disorders of skin and subcutaneous tissue || id:finngen_R10_L12_GRANULOMATOUSSKIN	exposure	Inverse variance weighted	2	-0.33527	0.218274	0.124536	-0.763086	0.0925461	0.715145	0.466225	1.09696	0.63214
ukb-ppp-BTN1A1-OID31363	finngen_R10_L12_HAIRCOLOUR	Hair colour and hair shaft abnormalities || id:finngen_R10_L12_HAIRCOLOUR	exposure	Inverse variance weighted	2	0.37245	0.574623	0.516878	-0.75381	1.49871	1.45129	0.47057	4.47591	0.919523
ukb-ppp-BTN1A1-OID31363	finngen_R10_L12_HAIRLOSS_NONSCARNAS	Other and unspecified nonscarring hair loss || id:finngen_R10_L12_HAIRLOSS_NONSCARNAS	exposure	Inverse variance weighted	2	-0.0766381	0.455798	0.866473	-0.970002	0.816726	0.926225	0.379082	2.26308	0.994439
ukb-ppp-BTN1A1-OID31363	finngen_R10_L12_HAIRLOSS_SCARNAS	Other and unspecified cicatricial alopecia || id:finngen_R10_L12_HAIRLOSS_SCARNAS	exposure	Inverse variance weighted	2	-0.579537	0.719776	0.420725	-1.9903	0.831223	0.560157	0.136655	2.29613	0.877341
ukb-ppp-BTN1A1-OID31363	finngen_R10_L12_HAIRLOSSNONSCAR	Other nonscarring hair loss || id:finngen_R10_L12_HAIRLOSSNONSCAR	exposure	Inverse variance weighted	2	-0.259057	0.393713	0.510548	-1.03073	0.51262	0.771779	0.356745	1.66966	0.916017
ukb-ppp-BTN1A1-OID31363	finngen_R10_L12_HAIRLOSSSCAR	Cicatricial alopecia [scarring hair loss] || id:finngen_R10_L12_HAIRLOSSSCAR	exposure	Inverse variance weighted	2	-0.342068	0.410465	0.404638	-1.14658	0.462444	0.7103	0.317722	1.58795	0.869247
ukb-ppp-BTN1A1-OID31363	finngen_R10_L12_HIDRADENITISSUP	Hidradenitis suppurativa || id:finngen_R10_L12_HIDRADENITISSUP	exposure	Inverse variance weighted	2	-0.338407	0.181928	0.0628698	-0.694986	0.0181726	0.712905	0.499081	1.01834	0.508477
ukb-ppp-BTN1A1-OID31363	finngen_R10_L12_HIRSUTISM	Hirsutism in women || id:finngen_R10_L12_HIRSUTISM	exposure	Inverse variance weighted	2	0.682127	0.251124	0.00660172	0.189924	1.17433	1.97808	1.20916	3.23597	0.147903
ukb-ppp-BTN1A1-OID31363	finngen_R10_L12_HIRSUTISM_ADVERSE	Hirsutism, drug-induced || id:finngen_R10_L12_HIRSUTISM_ADVERSE	exposure	Inverse variance weighted	2	0.820147	0.783859	0.295426	-0.716218	2.35651	2.27083	0.488597	10.5541	0.804734
ukb-ppp-BTN1A1-OID31363	finngen_R10_L12_HYPERTICHNAS	Other hypertrichosis || id:finngen_R10_L12_HYPERTICHNAS	exposure	Inverse variance weighted	2	1.42731	0.630259	0.0235352	0.191998	2.66261	4.16746	1.21167	14.3337	0.302811
ukb-ppp-BTN1A1-OID31363	finngen_R10_L12_HYPERTROPHICNAS	Other and unspecified hypertrophic disorders of skin || id:finngen_R10_L12_HYPERTROPHICNAS	exposure	Inverse variance weighted	2	0.0814744	0.970112	0.933069	-1.81995	1.98289	1.08489	0.162035	7.26373	0.994439
ukb-ppp-BTN1A1-OID31363	finngen_R10_L12_HYPETROPHICSCAR	Hypertrophic scar || id:finngen_R10_L12_HYPETROPHICSCAR	exposure	Inverse variance weighted	2	-0.241988	0.264365	0.360006	-0.760144	0.276168	0.785066	0.467599	1.31807	0.84723
ukb-ppp-BTN1A1-OID31363	finngen_R10_L12_IMPETIGO	Impetigo || id:finngen_R10_L12_IMPETIGO	exposure	Inverse variance weighted	2	-0.0617901	0.162111	0.703085	-0.379527	0.255947	0.94008	0.684185	1.29168	0.979108
ukb-ppp-BTN1A1-OID31363	finngen_R10_L12_INFECT_DERM	Infective dermatitis || id:finngen_R10_L12_INFECT_DERM	exposure	Inverse variance weighted	2	0.101593	0.0974164	0.297009	-0.0893436	0.292529	1.10693	0.914531	1.33981	0.804734
ukb-ppp-BTN1A1-OID31363	finngen_R10_L12_INFECT_SKIN	Infections of the skin and subcutaneous tissue || id:finngen_R10_L12_INFECT_SKIN	exposure	Inverse variance weighted	2	-0.0589699	0.0401507	0.141911	-0.137665	0.0197256	0.942735	0.87139	1.01992	0.65904
ukb-ppp-BTN1A1-OID31363	finngen_R10_L12_INFECT_SKIN_OTHER	Other local infections of skin and subcutaneous tissue || id:finngen_R10_L12_INFECT_SKIN_OTHER	exposure	Inverse variance weighted	2	-0.127333	0.10719	0.234862	-0.337425	0.0827581	0.88044	0.713606	1.08628	0.771899
ukb-ppp-BTN1A1-OID31363	finngen_R10_L12_INTERNALSUBSTANCEDERM	Dermatitis due to substances taken internally || id:finngen_R10_L12_INTERNALSUBSTANCEDERM	exposure	Inverse variance weighted	2	-0.10076	0.11383	0.37606	-0.323866	0.122347	0.90415	0.723347	1.13015	0.854183
ukb-ppp-BTN1A1-OID31363	finngen_R10_L12_LICHENPLANO	Lichen planopilaris || id:finngen_R10_L12_LICHENPLANO	exposure	Inverse variance weighted	2	0.513806	0.671076	0.443887	-0.801502	1.82911	1.67164	0.448655	6.22837	0.887037
ukb-ppp-BTN1A1-OID31363	finngen_R10_L12_LICHENSCLERATROPH	Lichen sclerosus et atrophicus || id:finngen_R10_L12_LICHENSCLERATROPH	exposure	Inverse variance weighted	2	-0.278275	0.214445	0.194407	-0.698588	0.142038	0.757088	0.497287	1.15262	0.728371
ukb-ppp-BTN1A1-OID31363	finngen_R10_L12_LICHENSIMPLEX	Lichen simplex chronicus || id:finngen_R10_L12_LICHENSIMPLEX	exposure	Inverse variance weighted	2	0.433442	0.188784	0.0216775	0.0634258	0.803457	1.54256	1.06548	2.23325	0.288156
ukb-ppp-BTN1A1-OID31363	finngen_R10_L12_LICHSIMPANDPRURIGO	Lichen simplex chronicus and prurigo || id:finngen_R10_L12_LICHSIMPANDPRURIGO	exposure	Inverse variance weighted	2	0.165134	0.13762	0.230169	-0.104602	0.43487	1.17955	0.900683	1.54476	0.769268
ukb-ppp-BTN1A1-OID31363	finngen_R10_L12_LIVEDOIDVASC	Livedoid vasculitis || id:finngen_R10_L12_LIVEDOIDVASC	exposure	Inverse variance weighted	2	0.482765	0.622049	0.437697	-0.736452	1.70198	1.62055	0.47881	5.48481	0.884706
ukb-ppp-BTN1A1-OID31363	finngen_R10_L12_LOCALCONNECTISSUENAS	Other and unspecified localized connective tissue disorders || id:finngen_R10_L12_LOCALCONNECTISSUENAS	exposure	Inverse variance weighted	2	-1.00479	0.741633	0.175469	-2.45839	0.448809	0.366121	0.0855724	1.56645	0.713195
[truncated: 3,186 more rows]
