# Supplementary material for: Plasma proteins and different onset subtype of COPD: Proteome-wide Mendelian randomization study and co-localization analyses
Source: Medicine (Baltimore). 2025 May 9;104(19):e42409. doi: 10.1097/MD.0000000000042409 (PMC12074030; doi:10.1097/MD.0000000000042409)
Supplement: Supplementary file 4 [file medi-104-e42409-s004.xlsx]

## Sheet: Supplementary Table 3
Supplementary Table 3. The causal association between proteins and COPD risk.
id.exposure	id.outcome	outcome	exposure	method	nsnp	b	se	pval	lo_ci	up_ci	or	or_lci95	or_uci95	p_fdr
ukb-ppp-A1BG-OID30771	finngen_R10_J10_COPD	COPD || id:finngen_R10_J10_COPD	Alpha-1B-glycoprotein | Inflammation_II	Inverse variance weighted	2	0.127621	0.135542	0.346415	-0.13804	0.393283	1.13612	0.871064	1.48184	0.969855
ukb-ppp-AAMDC-OID30236	finngen_R10_J10_COPD	COPD || id:finngen_R10_J10_COPD	Mth938 domain-containing protein | Cardiometabolic_II	Inverse variance weighted	3	0.00891493	0.0218733	0.683588	-0.0339567	0.0517865	1.00895	0.966613	1.05315	0.989602
ukb-ppp-AAMDC-OID30236	finngen_R10_J10_COPD	COPD || id:finngen_R10_J10_COPD	Mth938 domain-containing protein | Cardiometabolic_II	MR Egger	3	0.107404	0.0924447	0.452437	-0.0737879	0.288595	1.11338	0.928869	1.33455	0.997109
ukb-ppp-AAMDC-OID30236	finngen_R10_J10_COPD	COPD || id:finngen_R10_J10_COPD	Mth938 domain-containing protein | Cardiometabolic_II	Weighted median	3	0.0104818	0.0219301	0.632674	-0.0325011	0.0534648	1.01054	0.968021	1.05492	0.929872
ukb-ppp-AAMDC-OID30236	finngen_R10_J10_COPD	COPD || id:finngen_R10_J10_COPD	Mth938 domain-containing protein | Cardiometabolic_II	Weighted mode	3	0.0194549	0.0231514	0.489171	-0.0259218	0.0648316	1.01965	0.974411	1.06698	0.974633
ukb-ppp-AAMDC-OID30236	finngen_R10_J10_COPD	COPD || id:finngen_R10_J10_COPD	Mth938 domain-containing protein | Cardiometabolic_II	Simple median	3	-0.0442847	0.0541031	0.413058	-0.150327	0.0617574	0.956682	0.860427	1.0637	0.998904
ukb-ppp-AARSD1-OID21311	finngen_R10_J10_COPD	COPD || id:finngen_R10_J10_COPD	Alanyl-tRNA editing protein Aarsd1 | Oncology	Wald ratio	1	-0.0444889	0.0859298	0.604643	-0.212911	0.123933	0.956486	0.808228	1.13194	0.915021
ukb-ppp-ABHD14B-OID20921	finngen_R10_J10_COPD	COPD || id:finngen_R10_J10_COPD	Protein ABHD14B | Neurology	Inverse variance weighted	2	-0.0422822	0.0415372	0.308709	-0.123695	0.0391307	0.958599	0.883649	1.03991	0.966392
ukb-ppp-ABL1-OID21280	finngen_R10_J10_COPD	COPD || id:finngen_R10_J10_COPD	Tyrosine-protein kinase ABL1 | Oncology	Wald ratio	1	0.0751094	0.16487	0.648701	-0.248035	0.398254	1.078	0.780332	1.48922	0.931916
ukb-ppp-ABO-OID30675	finngen_R10_J10_COPD	COPD || id:finngen_R10_J10_COPD	Histo-blood group ABO system transferase | Inflammation_II	Inverse variance weighted (multiplicative random effects)	6	-0.0076543	0.0297735	0.797114	-0.0660104	0.0507018	0.992375	0.936121	1.05201	0.992933
ukb-ppp-ABO-OID30675	finngen_R10_J10_COPD	COPD || id:finngen_R10_J10_COPD	Histo-blood group ABO system transferase | Inflammation_II	MR Egger	6	-0.189873	0.154942	0.287626	-0.493559	0.113813	0.827064	0.61045	1.12054	0.997109
ukb-ppp-ABO-OID30675	finngen_R10_J10_COPD	COPD || id:finngen_R10_J10_COPD	Histo-blood group ABO system transferase | Inflammation_II	Weighted median	6	-0.0203102	0.0213823	0.342184	-0.0622195	0.0215992	0.979895	0.939677	1.02183	0.852748
ukb-ppp-ABO-OID30675	finngen_R10_J10_COPD	COPD || id:finngen_R10_J10_COPD	Histo-blood group ABO system transferase | Inflammation_II	Weighted mode	6	-0.0171019	0.0197063	0.425167	-0.0557263	0.0215225	0.983044	0.945798	1.02176	0.974633
ukb-ppp-ABO-OID30675	finngen_R10_J10_COPD	COPD || id:finngen_R10_J10_COPD	Histo-blood group ABO system transferase | Inflammation_II	Simple median	6	0.0870463	0.0707007	0.21825	-0.051527	0.22562	1.09095	0.949778	1.2531	0.998904
ukb-ppp-ACAA1-OID21269	finngen_R10_J10_COPD	COPD || id:finngen_R10_J10_COPD	3-ketoacyl-CoA thiolase, peroxisomal | Oncology	Inverse variance weighted	2	-0.0060919	0.0758367	0.935976	-0.154732	0.142548	0.993927	0.856645	1.15321	0.994128
ukb-ppp-ACADM-OID31277	finngen_R10_J10_COPD	COPD || id:finngen_R10_J10_COPD	Medium-chain specific acyl-CoA dehydrogenase, mitochondrial | Oncology_II	Wald ratio	1	-0.0811755	0.0862226	0.346467	-0.250172	0.0878209	0.922032	0.778667	1.09179	0.793342
ukb-ppp-ACADSB-OID30356	finngen_R10_J10_COPD	COPD || id:finngen_R10_J10_COPD	Short/branched chain specific acyl-CoA dehydrogenase, mitochondrial | Cardiometabolic_II	Inverse variance weighted	2	0.0423188	0.057652	0.462925	-0.0706791	0.155317	1.04323	0.931761	1.16803	0.976251
ukb-ppp-ACAN-OID20159	finngen_R10_J10_COPD	COPD || id:finngen_R10_J10_COPD	Aggrecan core protein | Cardiometabolic	Inverse variance weighted	2	-0.0235751	0.112563	0.834104	-0.244198	0.197047	0.976701	0.783333	1.2178	0.992933
ukb-ppp-ACE-OID30696	finngen_R10_J10_COPD	COPD || id:finngen_R10_J10_COPD	Angiotensin-converting enzyme | Inflammation_II	Inverse variance weighted	5	-0.010835	0.0282912	0.701735	-0.0662857	0.0446158	0.989224	0.935863	1.04563	0.989602
ukb-ppp-ACE-OID30696	finngen_R10_J10_COPD	COPD || id:finngen_R10_J10_COPD	Angiotensin-converting enzyme | Inflammation_II	MR Egger	5	-0.055203	0.0611882	0.433457	-0.175132	0.0647259	0.946293	0.839346	1.06687	0.997109
ukb-ppp-ACE-OID30696	finngen_R10_J10_COPD	COPD || id:finngen_R10_J10_COPD	Angiotensin-converting enzyme | Inflammation_II	Weighted median	5	-0.0090151	0.028823	0.754452	-0.0655081	0.047478	0.991025	0.936591	1.04862	0.953361
ukb-ppp-ACE-OID30696	finngen_R10_J10_COPD	COPD || id:finngen_R10_J10_COPD	Angiotensin-converting enzyme | Inflammation_II	Weighted mode	5	-0.0216763	0.0310464	0.523518	-0.0825272	0.0391746	0.978557	0.920786	1.03995	0.974633
ukb-ppp-ACE-OID30696	finngen_R10_J10_COPD	COPD || id:finngen_R10_J10_COPD	Angiotensin-converting enzyme | Inflammation_II	Simple median	5	0.0722089	0.0679084	0.287633	-0.0608915	0.205309	1.07488	0.940925	1.2279	0.998904
ukb-ppp-ACHE-OID30585	finngen_R10_J10_COPD	COPD || id:finngen_R10_J10_COPD	Acetylcholinesterase | Inflammation_II	Inverse variance weighted	4	0.112166	0.035178	0.00143003	0.0432169	0.181115	1.1187	1.04416	1.19855	0.187085
ukb-ppp-ACHE-OID30585	finngen_R10_J10_COPD	COPD || id:finngen_R10_J10_COPD	Acetylcholinesterase | Inflammation_II	MR Egger	4	0.0719667	0.0816079	0.470875	-0.0879848	0.231918	1.07462	0.915775	1.26102	0.997109
ukb-ppp-ACHE-OID30585	finngen_R10_J10_COPD	COPD || id:finngen_R10_J10_COPD	Acetylcholinesterase | Inflammation_II	Weighted median	4	0.11609	0.0348741	0.00087211	0.0477368	0.184443	1.1231	1.04889	1.20255	0.0965315
ukb-ppp-ACHE-OID30585	finngen_R10_J10_COPD	COPD || id:finngen_R10_J10_COPD	Acetylcholinesterase | Inflammation_II	Weighted mode	4	0.118449	0.0340127	0.0399832	0.051784	0.185114	1.12575	1.05315	1.20336	0.974633
ukb-ppp-ACHE-OID30585	finngen_R10_J10_COPD	COPD || id:finngen_R10_J10_COPD	Acetylcholinesterase | Inflammation_II	Simple median	4	0.190897	0.122238	0.118362	-0.0486892	0.430484	1.21033	0.952477	1.538	0.998904
ukb-ppp-ACOT13-OID31522	finngen_R10_J10_COPD	COPD || id:finngen_R10_J10_COPD	Acyl-coenzyme A thioesterase 13 | Oncology_II	Wald ratio	1	-0.21088	0.177671	0.235261	-0.559115	0.137354	0.809871	0.571715	1.14723	0.721015
ukb-ppp-ACOX1-OID20124	finngen_R10_J10_COPD	COPD || id:finngen_R10_J10_COPD	Peroxisomal acyl-coenzyme A oxidase 1 | Cardiometabolic	Wald ratio	1	-0.0130179	0.160627	0.935407	-0.327846	0.30181	0.987066	0.720474	1.3523	0.99015
ukb-ppp-ACP5-OID20314	finngen_R10_J10_COPD	COPD || id:finngen_R10_J10_COPD	Tartrate-resistant acid phosphatase type 5 | Cardiometabolic	Inverse variance weighted	3	0.0528505	0.0804886	0.511425	-0.104907	0.210608	1.05427	0.900408	1.23443	0.983519
ukb-ppp-ACP5-OID20314	finngen_R10_J10_COPD	COPD || id:finngen_R10_J10_COPD	Tartrate-resistant acid phosphatase type 5 | Cardiometabolic	MR Egger	3	0.10325	0.181452	0.670658	-0.252396	0.458896	1.10877	0.776937	1.58233	0.997109
ukb-ppp-ACP5-OID20314	finngen_R10_J10_COPD	COPD || id:finngen_R10_J10_COPD	Tartrate-resistant acid phosphatase type 5 | Cardiometabolic	Weighted median	3	0.0653564	0.0786828	0.406182	-0.0888618	0.219575	1.06754	0.914972	1.24555	0.877042
ukb-ppp-ACP5-OID20314	finngen_R10_J10_COPD	COPD || id:finngen_R10_J10_COPD	Tartrate-resistant acid phosphatase type 5 | Cardiometabolic	Weighted mode	3	0.0662703	0.0897895	0.53733	-0.109717	0.242258	1.06852	0.896088	1.27412	0.974633
ukb-ppp-ACP5-OID20314	finngen_R10_J10_COPD	COPD || id:finngen_R10_J10_COPD	Tartrate-resistant acid phosphatase type 5 | Cardiometabolic	Simple median	3	0.0603906	0.131491	0.646037	-0.197332	0.318113	1.06225	0.820918	1.37453	0.998904
ukb-ppp-ACP6-OID21432	finngen_R10_J10_COPD	COPD || id:finngen_R10_J10_COPD	Lysophosphatidic acid phosphatase type 6 | Oncology	Inverse variance weighted	10	0.00550989	0.0213402	0.796258	-0.036317	0.0473367	1.00553	0.964335	1.04848	0.992933
ukb-ppp-ACP6-OID21432	finngen_R10_J10_COPD	COPD || id:finngen_R10_J10_COPD	Lysophosphatidic acid phosphatase type 6 | Oncology	MR Egger	10	0.0296169	0.0452427	0.531077	-0.0590588	0.118293	1.03006	0.942651	1.12557	0.997109
ukb-ppp-ACP6-OID21432	finngen_R10_J10_COPD	COPD || id:finngen_R10_J10_COPD	Lysophosphatidic acid phosphatase type 6 | Oncology	Weighted median	10	0.0200287	0.0247714	0.418778	-0.0285232	0.0685805	1.02023	0.97188	1.07099	0.877042
ukb-ppp-ACP6-OID21432	finngen_R10_J10_COPD	COPD || id:finngen_R10_J10_COPD	Lysophosphatidic acid phosphatase type 6 | Oncology	Weighted mode	10	0.0112199	0.0270379	0.687882	-0.0417743	0.0642141	1.01128	0.959086	1.06632	0.977074
ukb-ppp-ACP6-OID21432	finngen_R10_J10_COPD	COPD || id:finngen_R10_J10_COPD	Lysophosphatidic acid phosphatase type 6 | Oncology	Simple median	10	0.013685	0.0336914	0.684605	-0.0523501	0.0797201	1.01378	0.948997	1.08298	0.998904
ukb-ppp-ACRBP-OID31385	finngen_R10_J10_COPD	COPD || id:finngen_R10_J10_COPD	Acrosin-binding protein | Oncology_II	Wald ratio	1	0.143865	0.075051	0.0552504	-0.0032346	0.290965	1.15473	0.996771	1.33772	0.476233
ukb-ppp-ACRV1-OID30513	finngen_R10_J10_COPD	COPD || id:finngen_R10_J10_COPD	Acrosomal protein SP-10 | Inflammation_II	Wald ratio	1	0.286642	0.226732	0.206147	-0.157753	0.731037	1.33195	0.85406	2.07723	0.699918
ukb-ppp-ACTA2-OID20079	finngen_R10_J10_COPD	COPD || id:finngen_R10_J10_COPD	Actin, aortic smooth muscle | Cardiometabolic	Wald ratio	1	0.3299	0.179066	0.0654253	-0.0210688	0.680869	1.39083	0.979152	1.97559	0.491343
ukb-ppp-ACVRL1-OID20999	finngen_R10_J10_COPD	COPD || id:finngen_R10_J10_COPD	Serine/threonine-protein kinase receptor R3 | Neurology	Inverse variance weighted	4	0.0174865	0.044017	0.691171	-0.0687868	0.10376	1.01764	0.933526	1.10933	0.989602
ukb-ppp-ACVRL1-OID20999	finngen_R10_J10_COPD	COPD || id:finngen_R10_J10_COPD	Serine/threonine-protein kinase receptor R3 | Neurology	MR Egger	4	0.0693579	0.0432084	0.249667	-0.0153306	0.154046	1.07182	0.984786	1.16654	0.997109
ukb-ppp-ACVRL1-OID20999	finngen_R10_J10_COPD	COPD || id:finngen_R10_J10_COPD	Serine/threonine-protein kinase receptor R3 | Neurology	Weighted median	4	0.0218443	0.0331918	0.510459	-0.0432117	0.0869003	1.02208	0.957709	1.09079	0.905751
ukb-ppp-ACVRL1-OID20999	finngen_R10_J10_COPD	COPD || id:finngen_R10_J10_COPD	Serine/threonine-protein kinase receptor R3 | Neurology	Weighted mode	4	0.0311889	0.0361278	0.451473	-0.0396217	0.101999	1.03168	0.961153	1.10738	0.974633
ukb-ppp-ACVRL1-OID20999	finngen_R10_J10_COPD	COPD || id:finngen_R10_J10_COPD	Serine/threonine-protein kinase receptor R3 | Neurology	Simple median	4	-0.0949516	0.117884	0.420551	-0.326005	0.136101	0.909417	0.721802	1.1458	0.998904
ukb-ppp-ACY1-OID20137	finngen_R10_J10_COPD	COPD || id:finngen_R10_J10_COPD	Aminoacylase-1 | Cardiometabolic	Wald ratio	1	0.116699	0.133671	0.382646	-0.145297	0.378695	1.12378	0.864766	1.46038	0.81198
ukb-ppp-ACY3-OID30086	finngen_R10_J10_COPD	COPD || id:finngen_R10_J10_COPD	N-acyl-aromatic-L-amino acid amidohydrolase | Cardiometabolic_II	Inverse variance weighted	3	-0.032527	0.0629058	0.605104	-0.155822	0.0907683	0.967996	0.855711	1.09502	0.983519
ukb-ppp-ACY3-OID30086	finngen_R10_J10_COPD	COPD || id:finngen_R10_J10_COPD	N-acyl-aromatic-L-amino acid amidohydrolase | Cardiometabolic_II	MR Egger	3	0.132467	0.128243	0.489688	-0.11889	0.383824	1.14164	0.887905	1.46789	0.997109
ukb-ppp-ACY3-OID30086	finngen_R10_J10_COPD	COPD || id:finngen_R10_J10_COPD	N-acyl-aromatic-L-amino acid amidohydrolase | Cardiometabolic_II	Weighted median	3	-0.0184476	0.0420227	0.660668	-0.100812	0.0639168	0.981722	0.904103	1.066	0.936351
ukb-ppp-ACY3-OID30086	finngen_R10_J10_COPD	COPD || id:finngen_R10_J10_COPD	N-acyl-aromatic-L-amino acid amidohydrolase | Cardiometabolic_II	Weighted mode	3	-0.0163032	0.0437571	0.745237	-0.102067	0.0694607	0.983829	0.902969	1.07193	0.980621
ukb-ppp-ACY3-OID30086	finngen_R10_J10_COPD	COPD || id:finngen_R10_J10_COPD	N-acyl-aromatic-L-amino acid amidohydrolase | Cardiometabolic_II	Simple median	3	-0.0340142	0.0455485	0.455203	-0.123289	0.0552609	0.966558	0.884008	1.05682	0.998904
ukb-ppp-ACYP1-OID30642	finngen_R10_J10_COPD	COPD || id:finngen_R10_J10_COPD	Acylphosphatase-1 | Inflammation_II	Inverse variance weighted	2	0.0590377	0.0422432	0.162243	-0.0237589	0.141834	1.06082	0.976521	1.15239	0.852988
ukb-ppp-ADA-OID20645	finngen_R10_J10_COPD	COPD || id:finngen_R10_J10_COPD	Adenosine deaminase | Inflammation	Inverse variance weighted	6	-0.0356912	0.0310875	0.250932	-0.0966227	0.0252402	0.964938	0.907899	1.02556	0.942807
ukb-ppp-ADA-OID20645	finngen_R10_J10_COPD	COPD || id:finngen_R10_J10_COPD	Adenosine deaminase | Inflammation	MR Egger	6	-0.0254746	0.0428408	0.584092	-0.109443	0.0584935	0.974847	0.896334	1.06024	0.997109
ukb-ppp-ADA-OID20645	finngen_R10_J10_COPD	COPD || id:finngen_R10_J10_COPD	Adenosine deaminase | Inflammation	Weighted median	6	-0.0409682	0.0231038	0.0761917	-0.0862517	0.00431526	0.95986	0.917363	1.00432	0.600881
ukb-ppp-ADA-OID20645	finngen_R10_J10_COPD	COPD || id:finngen_R10_J10_COPD	Adenosine deaminase | Inflammation	Weighted mode	6	-0.043368	0.0232948	0.121705	-0.0890259	0.00228992	0.957559	0.914822	1.00229	0.974633
ukb-ppp-ADA-OID20645	finngen_R10_J10_COPD	COPD || id:finngen_R10_J10_COPD	Adenosine deaminase | Inflammation	Simple median	6	-0.0440592	0.0353248	0.212301	-0.113296	0.0251773	0.956897	0.892887	1.0255	0.998904
ukb-ppp-ADA2-OID20394	finngen_R10_J10_COPD	COPD || id:finngen_R10_J10_COPD	Adenosine deaminase 2 | Cardiometabolic	Wald ratio	1	-0.028413	0.0540084	0.598828	-0.134269	0.0774433	0.971987	0.874354	1.08052	0.9143
ukb-ppp-ADAM12-OID30491	finngen_R10_J10_COPD	COPD || id:finngen_R10_J10_COPD	Disintegrin and metalloproteinase domain-containing protein 12 | Inflammation_II	Inverse variance weighted	3	0.122352	0.101054	0.225987	-0.0757136	0.320418	1.13015	0.927082	1.3777	0.937938
ukb-ppp-ADAM12-OID30491	finngen_R10_J10_COPD	COPD || id:finngen_R10_J10_COPD	Disintegrin and metalloproteinase domain-containing protein 12 | Inflammation_II	MR Egger	3	0.806332	0.294317	0.222805	0.22947	1.38319	2.23968	1.25793	3.98761	0.997109
ukb-ppp-ADAM12-OID30491	finngen_R10_J10_COPD	COPD || id:finngen_R10_J10_COPD	Disintegrin and metalloproteinase domain-containing protein 12 | Inflammation_II	Weighted median	3	0.144232	0.0705969	0.0410489	0.00586209	0.282602	1.15515	1.00588	1.32658	0.486271
ukb-ppp-ADAM12-OID30491	finngen_R10_J10_COPD	COPD || id:finngen_R10_J10_COPD	Disintegrin and metalloproteinase domain-containing protein 12 | Inflammation_II	Weighted mode	3	0.177331	0.0734826	0.137233	0.0333048	0.321356	1.19403	1.03387	1.379	0.974633
ukb-ppp-ADAM12-OID30491	finngen_R10_J10_COPD	COPD || id:finngen_R10_J10_COPD	Disintegrin and metalloproteinase domain-containing protein 12 | Inflammation_II	Simple median	3	0.0846813	0.089438	0.343733	-0.0906172	0.25998	1.08837	0.913367	1.2969	0.998904
ukb-ppp-ADAM15-OID20109	finngen_R10_J10_COPD	COPD || id:finngen_R10_J10_COPD	Disintegrin and metalloproteinase domain-containing protein 15 | Cardiometabolic	Inverse variance weighted	6	-0.0122988	0.0213573	0.564711	-0.054159	0.0295615	0.987777	0.947281	1.03	0.983519
ukb-ppp-ADAM15-OID20109	finngen_R10_J10_COPD	COPD || id:finngen_R10_J10_COPD	Disintegrin and metalloproteinase domain-containing protein 15 | Cardiometabolic	MR Egger	6	0.0407127	0.0443124	0.410207	-0.0461396	0.127565	1.04155	0.954909	1.13606	0.997109
ukb-ppp-ADAM15-OID20109	finngen_R10_J10_COPD	COPD || id:finngen_R10_J10_COPD	Disintegrin and metalloproteinase domain-containing protein 15 | Cardiometabolic	Weighted median	6	-0.0041484	0.024568	0.865912	-0.0523017	0.044005	0.99586	0.949042	1.04499	0.978641
ukb-ppp-ADAM15-OID20109	finngen_R10_J10_COPD	COPD || id:finngen_R10_J10_COPD	Disintegrin and metalloproteinase domain-containing protein 15 | Cardiometabolic	Weighted mode	6	-0.0031359	0.0249024	0.904697	-0.0519445	0.0456728	0.996869	0.949382	1.04673	0.995627
ukb-ppp-ADAM15-OID20109	finngen_R10_J10_COPD	COPD || id:finngen_R10_J10_COPD	Disintegrin and metalloproteinase domain-containing protein 15 | Cardiometabolic	Simple median	6	-0.0100808	0.0390299	0.796187	-0.0865794	0.0664178	0.98997	0.917063	1.06867	0.998904
ukb-ppp-ADAM22-OID21001	finngen_R10_J10_COPD	COPD || id:finngen_R10_J10_COPD	Disintegrin and metalloproteinase domain-containing protein 22 | Neurology	Inverse variance weighted	6	-0.0082311	0.0292209	0.778185	-0.065504	0.0490418	0.991803	0.936595	1.05026	0.992378
ukb-ppp-ADAM22-OID21001	finngen_R10_J10_COPD	COPD || id:finngen_R10_J10_COPD	Disintegrin and metalloproteinase domain-containing protein 22 | Neurology	MR Egger	6	-0.116626	0.160422	0.507496	-0.431053	0.197802	0.889918	0.649824	1.21872	0.997109
ukb-ppp-ADAM22-OID21001	finngen_R10_J10_COPD	COPD || id:finngen_R10_J10_COPD	Disintegrin and metalloproteinase domain-containing protein 22 | Neurology	Weighted median	6	-0.0041327	0.0326555	0.899293	-0.0681375	0.0598721	0.995876	0.934132	1.0617	0.984006
ukb-ppp-ADAM22-OID21001	finngen_R10_J10_COPD	COPD || id:finngen_R10_J10_COPD	Disintegrin and metalloproteinase domain-containing protein 22 | Neurology	Weighted mode	6	-0.0022745	0.0350999	0.950844	-0.0710704	0.0665214	0.997728	0.931396	1.06878	0.995923
ukb-ppp-ADAM22-OID21001	finngen_R10_J10_COPD	COPD || id:finngen_R10_J10_COPD	Disintegrin and metalloproteinase domain-containing protein 22 | Neurology	Simple median	6	-0.0187516	0.0498794	0.706962	-0.116515	0.0790119	0.981423	0.890017	1.08222	0.998904
ukb-ppp-ADAM23-OID20651	finngen_R10_J10_COPD	COPD || id:finngen_R10_J10_COPD	Disintegrin and metalloproteinase domain-containing protein 23 | Inflammation	Inverse variance weighted	8	0.0445139	0.0291621	0.126903	-0.0126438	0.101672	1.04552	0.987436	1.10702	0.810795
ukb-ppp-ADAM23-OID20651	finngen_R10_J10_COPD	COPD || id:finngen_R10_J10_COPD	Disintegrin and metalloproteinase domain-containing protein 23 | Inflammation	MR Egger	8	0.0555042	0.0649914	0.42587	-0.071879	0.182887	1.05707	0.930643	1.20068	0.997109
ukb-ppp-ADAM23-OID20651	finngen_R10_J10_COPD	COPD || id:finngen_R10_J10_COPD	Disintegrin and metalloproteinase domain-containing protein 23 | Inflammation	Weighted median	8	0.0399395	0.0251134	0.111752	-0.0092827	0.0891619	1.04075	0.99076	1.09326	0.668642
ukb-ppp-ADAM23-OID20651	finngen_R10_J10_COPD	COPD || id:finngen_R10_J10_COPD	Disintegrin and metalloproteinase domain-containing protein 23 | Inflammation	Weighted mode	8	0.0379847	0.0233454	0.147746	-0.0077722	0.0837416	1.03872	0.992258	1.08735	0.974633
ukb-ppp-ADAM23-OID20651	finngen_R10_J10_COPD	COPD || id:finngen_R10_J10_COPD	Disintegrin and metalloproteinase domain-containing protein 23 | Inflammation	Simple median	8	0.0230832	0.0309565	0.455869	-0.0375915	0.083758	1.02335	0.963106	1.08737	0.998904
ukb-ppp-ADAM8-OID21039	finngen_R10_J10_COPD	COPD || id:finngen_R10_J10_COPD	Disintegrin and metalloproteinase domain-containing protein 8 | Neurology	Inverse variance weighted	6	-0.0694421	0.0342833	0.042812	-0.136637	-0.0022469	0.932914	0.872287	0.997756	0.61565
ukb-ppp-ADAM8-OID21039	finngen_R10_J10_COPD	COPD || id:finngen_R10_J10_COPD	Disintegrin and metalloproteinase domain-containing protein 8 | Neurology	MR Egger	6	-0.0816295	0.0966892	0.446066	-0.27114	0.107881	0.921613	0.762509	1.11392	0.997109
ukb-ppp-ADAM8-OID21039	finngen_R10_J10_COPD	COPD || id:finngen_R10_J10_COPD	Disintegrin and metalloproteinase domain-containing protein 8 | Neurology	Weighted median	6	-0.0672236	0.0376997	0.0745645	-0.141115	0.0066678	0.934986	0.868389	1.00669	0.600244
ukb-ppp-ADAM8-OID21039	finngen_R10_J10_COPD	COPD || id:finngen_R10_J10_COPD	Disintegrin and metalloproteinase domain-containing protein 8 | Neurology	Weighted mode	6	-0.0674092	0.0397489	0.150676	-0.145317	0.0104987	0.934813	0.864748	1.01055	0.974633
ukb-ppp-ADAM8-OID21039	finngen_R10_J10_COPD	COPD || id:finngen_R10_J10_COPD	Disintegrin and metalloproteinase domain-containing protein 8 | Neurology	Simple median	6	-0.0773641	0.0457851	0.091081	-0.167103	0.0123747	0.925553	0.846113	1.01245	0.998904
ukb-ppp-ADAM9-OID31488	finngen_R10_J10_COPD	COPD || id:finngen_R10_J10_COPD	Disintegrin and metalloproteinase domain-containing protein 9 | Oncology_II	Inverse variance weighted	6	0.0404474	0.0792372	0.60973	-0.114858	0.195752	1.04128	0.891493	1.21623	0.983519
ukb-ppp-ADAM9-OID31488	finngen_R10_J10_COPD	COPD || id:finngen_R10_J10_COPD	Disintegrin and metalloproteinase domain-containing protein 9 | Oncology_II	MR Egger	6	-0.0778087	0.166597	0.664771	-0.404338	0.248721	0.925141	0.667418	1.28238	0.997109
ukb-ppp-ADAM9-OID31488	finngen_R10_J10_COPD	COPD || id:finngen_R10_J10_COPD	Disintegrin and metalloproteinase domain-containing protein 9 | Oncology_II	Weighted median	6	0.0235584	0.0907614	0.7952	-0.154334	0.201451	1.02384	0.856986	1.22318	0.9627
ukb-ppp-ADAM9-OID31488	finngen_R10_J10_COPD	COPD || id:finngen_R10_J10_COPD	Disintegrin and metalloproteinase domain-containing protein 9 | Oncology_II	Weighted mode	6	0.0111914	0.0981499	0.913656	-0.181182	0.203565	1.01125	0.834283	1.22577	0.995923
ukb-ppp-ADAM9-OID31488	finngen_R10_J10_COPD	COPD || id:finngen_R10_J10_COPD	Disintegrin and metalloproteinase domain-containing protein 9 | Oncology_II	Simple median	6	0.0539011	0.120011	0.653335	-0.181321	0.289123	1.05538	0.834167	1.33526	0.998904
ukb-ppp-ADAMTS1-OID30528	finngen_R10_J10_COPD	COPD || id:finngen_R10_J10_COPD	A disintegrin and metalloproteinase with thrombospondin motifs 1 | Inflammation_II	Wald ratio	1	-0.0172732	0.297865	0.953757	-0.60109	0.566543	0.982875	0.548214	1.76216	0.99015
ukb-ppp-ADAMTS13-OID20249	finngen_R10_J10_COPD	COPD || id:finngen_R10_J10_COPD	A disintegrin and metalloproteinase with thrombospondin motifs 13 | Cardiometabolic	Inverse variance weighted	6	-0.0359106	0.0342423	0.294306	-0.103025	0.0312042	0.964727	0.902104	1.0317	0.957335
ukb-ppp-ADAMTS13-OID20249	finngen_R10_J10_COPD	COPD || id:finngen_R10_J10_COPD	A disintegrin and metalloproteinase with thrombospondin motifs 13 | Cardiometabolic	MR Egger	6	-0.0584392	0.0459008	0.27192	-0.148405	0.0315264	0.943236	0.862082	1.03203	0.997109
ukb-ppp-ADAMTS13-OID20249	finngen_R10_J10_COPD	COPD || id:finngen_R10_J10_COPD	A disintegrin and metalloproteinase with thrombospondin motifs 13 | Cardiometabolic	Weighted median	6	-0.0429026	0.0333239	0.197941	-0.108217	0.0224123	0.958005	0.897432	1.02267	0.760915
ukb-ppp-ADAMTS13-OID20249	finngen_R10_J10_COPD	COPD || id:finngen_R10_J10_COPD	A disintegrin and metalloproteinase with thrombospondin motifs 13 | Cardiometabolic	Weighted mode	6	-0.0441166	0.0308114	0.211615	-0.104507	0.0162736	0.956842	0.900769	1.01641	0.974633
ukb-ppp-ADAMTS13-OID20249	finngen_R10_J10_COPD	COPD || id:finngen_R10_J10_COPD	A disintegrin and metalloproteinase with thrombospondin motifs 13 | Cardiometabolic	Simple median	6	-0.0527493	0.0672851	0.433059	-0.184628	0.0791294	0.948618	0.831413	1.08234	0.998904
ukb-ppp-ADAMTS15-OID21275	finngen_R10_J10_COPD	COPD || id:finngen_R10_J10_COPD	A disintegrin and metalloproteinase with thrombospondin motifs 15 | Oncology	Inverse variance weighted	2	0.0713173	0.138206	0.605839	-0.199566	0.342201	1.07392	0.819086	1.40804	0.983519
ukb-ppp-ADAMTS16-OID20089	finngen_R10_J10_COPD	COPD || id:finngen_R10_J10_COPD	A disintegrin and metalloproteinase with thrombospondin motifs 16 | Cardiometabolic	Inverse variance weighted	4	0.0570333	0.0794151	0.472654	-0.0986203	0.212687	1.05869	0.906087	1.237	0.976816
ukb-ppp-ADAMTS16-OID20089	finngen_R10_J10_COPD	COPD || id:finngen_R10_J10_COPD	A disintegrin and metalloproteinase with thrombospondin motifs 16 | Cardiometabolic	MR Egger	4	0.0124642	0.2302	0.961742	-0.438727	0.463656	1.01254	0.644857	1.58988	0.997109
ukb-ppp-ADAMTS16-OID20089	finngen_R10_J10_COPD	COPD || id:finngen_R10_J10_COPD	A disintegrin and metalloproteinase with thrombospondin motifs 16 | Cardiometabolic	Weighted median	4	0.0870458	0.0670503	0.194213	-0.0443728	0.218464	1.09095	0.956597	1.24416	0.756769
ukb-ppp-ADAMTS16-OID20089	finngen_R10_J10_COPD	COPD || id:finngen_R10_J10_COPD	A disintegrin and metalloproteinase with thrombospondin motifs 16 | Cardiometabolic	Weighted mode	4	0.0966645	0.0654248	0.236057	-0.031568	0.224897	1.10149	0.968925	1.25219	0.974633
ukb-ppp-ADAMTS16-OID20089	finngen_R10_J10_COPD	COPD || id:finngen_R10_J10_COPD	A disintegrin and metalloproteinase with thrombospondin motifs 16 | Cardiometabolic	Simple median	4	0.0719146	0.0656661	0.273448	-0.0567909	0.20062	1.07456	0.944792	1.22216	0.998904
ukb-ppp-ADAMTS4-OID30471	finngen_R10_J10_COPD	COPD || id:finngen_R10_J10_COPD	A disintegrin and metalloproteinase with thrombospondin motifs 4 | Inflammation_II	Wald ratio	1	0.120327	0.0913192	0.187621	-0.058659	0.299312	1.12787	0.943028	1.34893	0.686917
ukb-ppp-ADAMTS8-OID21502	finngen_R10_J10_COPD	COPD || id:finngen_R10_J10_COPD	A disintegrin and metalloproteinase with thrombospondin motifs 8 | Oncology	Inverse variance weighted (multiplicative random effects)	7	-0.0268241	0.0419815	0.522855	-0.109108	0.0554597	0.973532	0.896634	1.05703	0.983519
ukb-ppp-ADAMTS8-OID21502	finngen_R10_J10_COPD	COPD || id:finngen_R10_J10_COPD	A disintegrin and metalloproteinase with thrombospondin motifs 8 | Oncology	MR Egger	7	-0.105729	0.12726	0.443928	-0.355159	0.1437	0.899668	0.701062	1.15454	0.997109
ukb-ppp-ADAMTS8-OID21502	finngen_R10_J10_COPD	COPD || id:finngen_R10_J10_COPD	A disintegrin and metalloproteinase with thrombospondin motifs 8 | Oncology	Weighted median	7	-0.0283488	0.0300368	0.345271	-0.0872209	0.0305233	0.972049	0.916475	1.03099	0.852748
ukb-ppp-ADAMTS8-OID21502	finngen_R10_J10_COPD	COPD || id:finngen_R10_J10_COPD	A disintegrin and metalloproteinase with thrombospondin motifs 8 | Oncology	Weighted mode	7	-0.0362674	0.0321791	0.302767	-0.0993385	0.0268036	0.964382	0.905436	1.02717	0.974633
ukb-ppp-ADAMTS8-OID21502	finngen_R10_J10_COPD	COPD || id:finngen_R10_J10_COPD	A disintegrin and metalloproteinase with thrombospondin motifs 8 | Oncology	Simple median	7	0.126211	0.0916366	0.168418	-0.0533962	0.305819	1.13452	0.948004	1.35774	0.998904
ukb-ppp-ADAMTSL2-OID30370	finngen_R10_J10_COPD	COPD || id:finngen_R10_J10_COPD	ADAMTS-like protein 2 | Cardiometabolic_II	Inverse variance weighted (multiplicative random effects)	3	-0.290367	0.211554	0.169894	-0.705013	0.124279	0.747989	0.494102	1.13233	0.862129
ukb-ppp-ADAMTSL2-OID30370	finngen_R10_J10_COPD	COPD || id:finngen_R10_J10_COPD	ADAMTS-like protein 2 | Cardiometabolic_II	MR Egger	3	-0.155928	0.847734	0.884197	-1.81749	1.50563	0.855621	0.162433	4.50699	0.997109
ukb-ppp-ADAMTSL2-OID30370	finngen_R10_J10_COPD	COPD || id:finngen_R10_J10_COPD	ADAMTS-like protein 2 | Cardiometabolic_II	Weighted median	3	-0.239948	0.101152	0.0176846	-0.438206	-0.0416904	0.786668	0.645193	0.959167	0.36418
ukb-ppp-ADAMTSL2-OID30370	finngen_R10_J10_COPD	COPD || id:finngen_R10_J10_COPD	ADAMTS-like protein 2 | Cardiometabolic_II	Weighted mode	3	-0.243274	0.115028	0.168725	-0.468728	-0.0178193	0.784057	0.625797	0.982339	0.974633
ukb-ppp-ADAMTSL2-OID30370	finngen_R10_J10_COPD	COPD || id:finngen_R10_J10_COPD	ADAMTS-like protein 2 | Cardiometabolic_II	Simple median	3	-0.293197	0.110093	0.00774093	-0.50898	-0.0774138	0.745875	0.601109	0.925507	0.885407
ukb-ppp-ADAMTSL4-OID30275	finngen_R10_J10_COPD	COPD || id:finngen_R10_J10_COPD	ADAMTS-like protein 4 | Cardiometabolic_II	Inverse variance weighted	4	-0.0253259	0.0489096	0.604591	-0.121189	0.0705371	0.974992	0.885867	1.07308	0.983519
ukb-ppp-ADAMTSL4-OID30275	finngen_R10_J10_COPD	COPD || id:finngen_R10_J10_COPD	ADAMTS-like protein 4 | Cardiometabolic_II	MR Egger	4	-0.147383	0.228737	0.585392	-0.595708	0.300942	0.862963	0.551172	1.35113	0.997109
ukb-ppp-ADAMTSL4-OID30275	finngen_R10_J10_COPD	COPD || id:finngen_R10_J10_COPD	ADAMTS-like protein 4 | Cardiometabolic_II	Weighted median	4	-0.0070911	0.0511998	0.889846	-0.107443	0.0932605	0.992934	0.898128	1.09775	0.984006
ukb-ppp-ADAMTSL4-OID30275	finngen_R10_J10_COPD	COPD || id:finngen_R10_J10_COPD	ADAMTS-like protein 4 | Cardiometabolic_II	Weighted mode	4	-0.0012258	0.0578109	0.984414	-0.114535	0.112084	0.998775	0.891781	1.11861	0.998652
ukb-ppp-ADAMTSL4-OID30275	finngen_R10_J10_COPD	COPD || id:finngen_R10_J10_COPD	ADAMTS-like protein 4 | Cardiometabolic_II	Simple median	4	-0.0306253	0.071716	0.669353	-0.171189	0.109938	0.969839	0.842663	1.11621	0.998904
ukb-ppp-ADAMTSL5-OID30355	finngen_R10_J10_COPD	COPD || id:finngen_R10_J10_COPD	ADAMTS-like protein 5 | Cardiometabolic_II	Inverse variance weighted	3	0.0554517	0.0326803	0.0897355	-0.0086016	0.119505	1.05702	0.991435	1.12694	0.748731
ukb-ppp-ADAMTSL5-OID30355	finngen_R10_J10_COPD	COPD || id:finngen_R10_J10_COPD	ADAMTS-like protein 5 | Cardiometabolic_II	MR Egger	3	0.0281852	0.0617777	0.727509	-0.0928991	0.149269	1.02859	0.911285	1.16099	0.997109
ukb-ppp-ADAMTSL5-OID30355	finngen_R10_J10_COPD	COPD || id:finngen_R10_J10_COPD	ADAMTS-like protein 5 | Cardiometabolic_II	Weighted median	3	0.054007	0.0330914	0.102667	-0.010852	0.118866	1.05549	0.989207	1.12622	0.654129
ukb-ppp-ADAMTSL5-OID30355	finngen_R10_J10_COPD	COPD || id:finngen_R10_J10_COPD	ADAMTS-like protein 5 | Cardiometabolic_II	Weighted mode	3	0.0530171	0.0350008	0.269055	-0.0155845	0.121619	1.05445	0.984536	1.12932	0.974633
ukb-ppp-ADAMTSL5-OID30355	finngen_R10_J10_COPD	COPD || id:finngen_R10_J10_COPD	ADAMTS-like protein 5 | Cardiometabolic_II	Simple median	3	0.0904972	0.0988803	0.360076	-0.103308	0.284303	1.09472	0.901849	1.32883	0.998904
ukb-ppp-ADD1-OID30655	finngen_R10_J10_COPD	COPD || id:finngen_R10_J10_COPD	Alpha-adducin | Inflammation_II	Inverse variance weighted	2	-0.111125	0.140668	0.429543	-0.386835	0.164586	0.894827	0.679203	1.1789	0.969855
ukb-ppp-ADGRB3-OID20974	finngen_R10_J10_COPD	COPD || id:finngen_R10_J10_COPD	Adhesion G protein-coupled receptor B3 | Neurology	Inverse variance weighted	12	0.0160799	0.022533	0.475464	-0.0280848	0.0602447	1.01621	0.972306	1.0621	0.976816
ukb-ppp-ADGRB3-OID20974	finngen_R10_J10_COPD	COPD || id:finngen_R10_J10_COPD	Adhesion G protein-coupled receptor B3 | Neurology	MR Egger	12	-0.0148328	0.0571919	0.800625	-0.126929	0.0972634	0.985277	0.880796	1.10215	0.997109
ukb-ppp-ADGRB3-OID20974	finngen_R10_J10_COPD	COPD || id:finngen_R10_J10_COPD	Adhesion G protein-coupled receptor B3 | Neurology	Weighted median	12	0.0122088	0.0216833	0.573402	-0.0302906	0.0547081	1.01228	0.970164	1.05623	0.92577
ukb-ppp-ADGRB3-OID20974	finngen_R10_J10_COPD	COPD || id:finngen_R10_J10_COPD	Adhesion G protein-coupled receptor B3 | Neurology	Weighted mode	12	0.00469019	0.022132	0.836046	-0.0386885	0.0480689	1.0047	0.96205	1.04924	0.988106
ukb-ppp-ADGRB3-OID20974	finngen_R10_J10_COPD	COPD || id:finngen_R10_J10_COPD	Adhesion G protein-coupled receptor B3 | Neurology	Simple median	12	0.0130327	0.0367842	0.723112	-0.0590643	0.0851297	1.01312	0.942646	1.08886	0.998904
ukb-ppp-ADGRD1-OID30588	finngen_R10_J10_COPD	COPD || id:finngen_R10_J10_COPD	Adhesion G-protein coupled receptor D1 | Inflammation_II	Inverse variance weighted	5	-0.0383271	0.0236965	0.105788	-0.0847722	0.00811797	0.962398	0.918722	1.00815	0.777374
ukb-ppp-ADGRD1-OID30588	finngen_R10_J10_COPD	COPD || id:finngen_R10_J10_COPD	Adhesion G-protein coupled receptor D1 | Inflammation_II	MR Egger	5	-0.0677688	0.0390547	0.181107	-0.144316	0.00877835	0.934476	0.865614	1.00882	0.997109
ukb-ppp-ADGRD1-OID30588	finngen_R10_J10_COPD	COPD || id:finngen_R10_J10_COPD	Adhesion G-protein coupled receptor D1 | Inflammation_II	Weighted median	5	-0.045852	0.025566	0.0728964	-0.0959612	0.00425728	0.955183	0.908499	1.00427	0.594848
ukb-ppp-ADGRD1-OID30588	finngen_R10_J10_COPD	COPD || id:finngen_R10_J10_COPD	Adhesion G-protein coupled receptor D1 | Inflammation_II	Weighted mode	5	-0.0463962	0.0252732	0.140283	-0.0959317	0.00313938	0.954664	0.908526	1.00314	0.974633
ukb-ppp-ADGRD1-OID30588	finngen_R10_J10_COPD	COPD || id:finngen_R10_J10_COPD	Adhesion G-protein coupled receptor D1 | Inflammation_II	Simple median	5	-0.0366977	0.0570675	0.520186	-0.14855	0.0751545	0.963967	0.861957	1.07805	0.998904
ukb-ppp-ADGRE1-OID31483	finngen_R10_J10_COPD	COPD || id:finngen_R10_J10_COPD	Adhesion G protein-coupled receptor E1 | Oncology_II	Inverse variance weighted	3	0.020009	0.0324351	0.537304	-0.0435637	0.0835817	1.02021	0.957372	1.08717	0.983519
ukb-ppp-ADGRE1-OID31483	finngen_R10_J10_COPD	COPD || id:finngen_R10_J10_COPD	Adhesion G protein-coupled receptor E1 | Oncology_II	MR Egger	3	-0.0119362	0.0541976	0.861997	-0.118164	0.0942912	0.988135	0.888551	1.09888	0.997109
ukb-ppp-ADGRE1-OID31483	finngen_R10_J10_COPD	COPD || id:finngen_R10_J10_COPD	Adhesion G protein-coupled receptor E1 | Oncology_II	Weighted median	3	0.0186033	0.0329124	0.571913	-0.045905	0.0831116	1.01878	0.955133	1.08666	0.92577
ukb-ppp-ADGRE1-OID31483	finngen_R10_J10_COPD	COPD || id:finngen_R10_J10_COPD	Adhesion G protein-coupled receptor E1 | Oncology_II	Weighted mode	3	0.0182509	0.0355723	0.658958	-0.0514708	0.0879726	1.01842	0.949831	1.09196	0.977074
ukb-ppp-ADGRE1-OID31483	finngen_R10_J10_COPD	COPD || id:finngen_R10_J10_COPD	Adhesion G protein-coupled receptor E1 | Oncology_II	Simple median	3	0.0181957	0.0472665	0.700268	-0.0744466	0.110838	1.01836	0.928257	1.11721	0.998904
ukb-ppp-ADGRE2-OID20755	finngen_R10_J10_COPD	COPD || id:finngen_R10_J10_COPD	Adhesion G protein-coupled receptor E2 | Inflammation	Inverse variance weighted (multiplicative random effects)	3	0.0649321	0.080123	0.417707	-0.092109	0.221973	1.06709	0.912006	1.24854	0.969855
ukb-ppp-ADGRE2-OID20755	finngen_R10_J10_COPD	COPD || id:finngen_R10_J10_COPD	Adhesion G protein-coupled receptor E2 | Inflammation	MR Egger	3	0.00716189	0.355769	0.987186	-0.690146	0.70447	1.00719	0.501503	2.02277	0.997109
ukb-ppp-ADGRE2-OID20755	finngen_R10_J10_COPD	COPD || id:finngen_R10_J10_COPD	Adhesion G protein-coupled receptor E2 | Inflammation	Weighted median	3	0.0639626	0.0414141	0.122476	-0.0172091	0.145134	1.06605	0.982938	1.15619	0.688889
ukb-ppp-ADGRE2-OID20755	finngen_R10_J10_COPD	COPD || id:finngen_R10_J10_COPD	Adhesion G protein-coupled receptor E2 | Inflammation	Weighted mode	3	0.0724933	0.0464845	0.259227	-0.0186164	0.163603	1.07519	0.981556	1.17775	0.974633
ukb-ppp-ADGRE2-OID20755	finngen_R10_J10_COPD	COPD || id:finngen_R10_J10_COPD	Adhesion G protein-coupled receptor E2 | Inflammation	Simple median	3	0.0812984	0.0462465	0.0787584	-0.0093447	0.171941	1.08469	0.990699	1.18761	0.998904
ukb-ppp-ADGRE5-OID20260	finngen_R10_J10_COPD	COPD || id:finngen_R10_J10_COPD	CD97 antigen | Cardiometabolic	Inverse variance weighted	3	0.030372	0.060106	0.613343	-0.0874358	0.14818	1.03084	0.916278	1.15972	0.983519
ukb-ppp-ADGRE5-OID20260	finngen_R10_J10_COPD	COPD || id:finngen_R10_J10_COPD	CD97 antigen | Cardiometabolic	MR Egger	3	-0.0108628	0.120781	0.942897	-0.247594	0.225868	0.989196	0.780677	1.25341	0.997109
ukb-ppp-ADGRE5-OID20260	finngen_R10_J10_COPD	COPD || id:finngen_R10_J10_COPD	CD97 antigen | Cardiometabolic	Weighted median	3	0.0214715	0.0447397	0.631284	-0.0662184	0.109161	1.0217	0.935926	1.11534	0.929872
ukb-ppp-ADGRE5-OID20260	finngen_R10_J10_COPD	COPD || id:finngen_R10_J10_COPD	CD97 antigen | Cardiometabolic	Weighted mode	3	-0.0020836	0.0487397	0.969786	-0.0976133	0.0934462	0.997919	0.907	1.09795	0.998652
ukb-ppp-ADGRE5-OID20260	finngen_R10_J10_COPD	COPD || id:finngen_R10_J10_COPD	CD97 antigen | Cardiometabolic	Simple median	3	-0.0001953	0.0836657	0.998138	-0.16418	0.16379	0.999805	0.848589	1.17797	0.998904
ukb-ppp-ADGRG1-OID21294	finngen_R10_J10_COPD	COPD || id:finngen_R10_J10_COPD	Adhesion G-protein coupled receptor G1 | Oncology	Inverse variance weighted	2	-0.064616	0.127298	0.611736	-0.31412	0.184888	0.937427	0.730432	1.20308	0.983519
ukb-ppp-ADH1B-OID30612	finngen_R10_J10_COPD	COPD || id:finngen_R10_J10_COPD	All-trans-retinol dehydrogenase | Inflammation_II	Inverse variance weighted	2	0.0491633	0.133113	0.711878	-0.211738	0.310064	1.05039	0.809177	1.36351	0.989602
ukb-ppp-ADH4-OID20117	finngen_R10_J10_COPD	COPD || id:finngen_R10_J10_COPD	All-trans-retinol dehydrogenase [NAD | Cardiometabolic	Wald ratio	1	0.0290884	0.0836786	0.728125	-0.134922	0.193098	1.02952	0.873784	1.213	0.957492
ukb-ppp-ADIPOQ-OID30748	finngen_R10_J10_COPD	COPD || id:finngen_R10_J10_COPD	Adiponectin | Inflammation_II	Inverse variance weighted	4	0.0141357	0.0530675	0.789952	-0.0898766	0.118148	1.01424	0.914044	1.12541	0.992933
ukb-ppp-ADIPOQ-OID30748	finngen_R10_J10_COPD	COPD || id:finngen_R10_J10_COPD	Adiponectin | Inflammation_II	MR Egger	4	0.0151156	0.10085	0.894607	-0.182549	0.212781	1.01523	0.833143	1.23711	0.997109
ukb-ppp-ADIPOQ-OID30748	finngen_R10_J10_COPD	COPD || id:finngen_R10_J10_COPD	Adiponectin | Inflammation_II	Weighted median	4	0.0204887	0.0505208	0.685073	-0.0785321	0.11951	1.0207	0.924472	1.12694	0.940459
ukb-ppp-ADIPOQ-OID30748	finngen_R10_J10_COPD	COPD || id:finngen_R10_J10_COPD	Adiponectin | Inflammation_II	Weighted mode	4	0.0187156	0.0508329	0.737185	-0.0809169	0.118348	1.01889	0.92227	1.12564	0.980621
ukb-ppp-ADIPOQ-OID30748	finngen_R10_J10_COPD	COPD || id:finngen_R10_J10_COPD	Adiponectin | Inflammation_II	Simple median	4	0.0293434	0.0654543	0.653934	-0.0989469	0.157634	1.02978	0.905791	1.17074	0.998904
ukb-ppp-ADM-OID21467	finngen_R10_J10_COPD	COPD || id:finngen_R10_J10_COPD	ADM | Oncology	Wald ratio	1	-0.132756	0.0676024	0.0495558	-0.265257	-0.0002554	0.875679	0.767009	0.999745	0.468128
ukb-ppp-AFAP1-OID30569	finngen_R10_J10_COPD	COPD || id:finngen_R10_J10_COPD	Actin filament-associated protein 1 | Inflammation_II	Inverse variance weighted	7	-0.0258954	0.020845	0.214132	-0.0667516	0.0149608	0.974437	0.935428	1.01507	0.927441
ukb-ppp-AFAP1-OID30569	finngen_R10_J10_COPD	COPD || id:finngen_R10_J10_COPD	Actin filament-associated protein 1 | Inflammation_II	MR Egger	7	-0.284577	0.145037	0.106999	-0.568849	-0.0003055	0.752332	0.566177	0.999695	0.997109
ukb-ppp-AFAP1-OID30569	finngen_R10_J10_COPD	COPD || id:finngen_R10_J10_COPD	Actin filament-associated protein 1 | Inflammation_II	Weighted median	7	-0.0140426	0.0265324	0.596623	-0.0660462	0.0379609	0.986056	0.936088	1.03869	0.928754
ukb-ppp-AFAP1-OID30569	finngen_R10_J10_COPD	COPD || id:finngen_R10_J10_COPD	Actin filament-associated protein 1 | Inflammation_II	Weighted mode	7	-0.0333832	0.0276318	0.272446	-0.0875416	0.0207753	0.967168	0.916181	1.02099	0.974633
ukb-ppp-AFAP1-OID30569	finngen_R10_J10_COPD	COPD || id:finngen_R10_J10_COPD	Actin filament-associated protein 1 | Inflammation_II	Simple median	7	-0.0016685	0.0423629	0.968582	-0.0846998	0.0813627	0.998333	0.918788	1.08476	0.998904
ukb-ppp-AFM-OID30741	finngen_R10_J10_COPD	COPD || id:finngen_R10_J10_COPD	Afamin | Inflammation_II	Inverse variance weighted	2	-0.0072047	0.10873	0.947169	-0.220316	0.205907	0.992821	0.802265	1.22864	0.994752
ukb-ppp-AFP-OID20978	finngen_R10_J10_COPD	COPD || id:finngen_R10_J10_COPD	Alpha-fetoprotein | Neurology	Inverse variance weighted	2	0.0598292	0.054538	0.272634	-0.0470653	0.166724	1.06166	0.954025	1.18143	0.955257
ukb-ppp-AGER-OID20756	finngen_R10_J10_COPD	COPD || id:finngen_R10_J10_COPD	Advanced glycosylation end product-specific receptor | Inflammation	Inverse variance weighted	2	-0.242702	0.0730919	0.00089856	-0.385962	-0.0994417	0.784505	0.679796	0.905343	0.145753
ukb-ppp-AGR2-OID20896	finngen_R10_J10_COPD	COPD || id:finngen_R10_J10_COPD	Anterior gradient protein 2 homolog | Neurology	Wald ratio	1	-0.0577201	0.100234	0.564714	-0.254179	0.138739	0.943914	0.775553	1.14882	0.904466
ukb-ppp-AGRN-OID20786	finngen_R10_J10_COPD	COPD || id:finngen_R10_J10_COPD	Agrin | Inflammation	Inverse variance weighted	2	-0.0403858	0.0364439	0.267791	-0.111816	0.0310442	0.960419	0.894209	1.03153	0.955257
ukb-ppp-AGRP-OID20658	finngen_R10_J10_COPD	COPD || id:finngen_R10_J10_COPD	Agouti-related protein | Inflammation	Inverse variance weighted	3	-0.0297769	0.137005	0.827942	-0.298307	0.238753	0.970662	0.742074	1.26966	0.992933
ukb-ppp-AGRP-OID20658	finngen_R10_J10_COPD	COPD || id:finngen_R10_J10_COPD	Agouti-related protein | Inflammation	MR Egger	3	0.305395	0.286396	0.479569	-0.255941	0.866731	1.35716	0.774188	2.37912	0.997109
ukb-ppp-AGRP-OID20658	finngen_R10_J10_COPD	COPD || id:finngen_R10_J10_COPD	Agouti-related protein | Inflammation	Weighted median	3	-0.167664	0.152372	0.271173	-0.466312	0.130984	0.845638	0.627311	1.13995	0.81087
ukb-ppp-AGRP-OID20658	finngen_R10_J10_COPD	COPD || id:finngen_R10_J10_COPD	Agouti-related protein | Inflammation	Weighted mode	3	-0.171049	0.199743	0.482031	-0.562545	0.220447	0.84278	0.569757	1.24663	0.974633
ukb-ppp-AGRP-OID20658	finngen_R10_J10_COPD	COPD || id:finngen_R10_J10_COPD	Agouti-related protein | Inflammation	Simple median	3	-0.167621	0.164562	0.3084	-0.490163	0.154922	0.845674	0.612526	1.16757	0.998904
ukb-ppp-AGT-OID30709	finngen_R10_J10_COPD	COPD || id:finngen_R10_J10_COPD	Angiotensinogen | Inflammation_II	Inverse variance weighted	4	-0.017382	0.0271485	0.522005	-0.0705931	0.035829	0.982768	0.931841	1.03648	0.983519
ukb-ppp-AGT-OID30709	finngen_R10_J10_COPD	COPD || id:finngen_R10_J10_COPD	Angiotensinogen | Inflammation_II	MR Egger	4	-0.0628149	0.0443691	0.292513	-0.149778	0.0241486	0.939117	0.860899	1.02444	0.997109
ukb-ppp-AGT-OID30709	finngen_R10_J10_COPD	COPD || id:finngen_R10_J10_COPD	Angiotensinogen | Inflammation_II	Weighted median	4	-0.0199533	0.0275546	0.468982	-0.0739602	0.0340537	0.980244	0.928709	1.03464	0.896537
ukb-ppp-AGT-OID30709	finngen_R10_J10_COPD	COPD || id:finngen_R10_J10_COPD	Angiotensinogen | Inflammation_II	Weighted mode	4	-0.0317144	0.0278193	0.337056	-0.0862403	0.0228114	0.968783	0.917374	1.02307	0.974633
ukb-ppp-AGT-OID30709	finngen_R10_J10_COPD	COPD || id:finngen_R10_J10_COPD	Angiotensinogen | Inflammation_II	Simple median	4	0.0757798	0.0665262	0.254662	-0.0546114	0.206171	1.07873	0.946853	1.22896	0.998904
ukb-ppp-AGXT-OID20139	finngen_R10_J10_COPD	COPD || id:finngen_R10_J10_COPD	Serine--pyruvate aminotransferase | Cardiometabolic	Wald ratio	1	0.0125351	0.0403792	0.756231	-0.0666081	0.0916782	1.01261	0.935562	1.09601	0.962251
ukb-ppp-AHCY-OID20199	finngen_R10_J10_COPD	COPD || id:finngen_R10_J10_COPD	Adenosylhomocysteinase | Cardiometabolic	Inverse variance weighted	3	-0.0272514	0.0402444	0.498312	-0.10613	0.0516276	0.973117	0.899307	1.05298	0.982718
ukb-ppp-AHCY-OID20199	finngen_R10_J10_COPD	COPD || id:finngen_R10_J10_COPD	Adenosylhomocysteinase | Cardiometabolic	MR Egger	3	-0.0197064	0.0596844	0.796978	-0.136688	0.097275	0.980487	0.872243	1.10216	0.997109
ukb-ppp-AHCY-OID20199	finngen_R10_J10_COPD	COPD || id:finngen_R10_J10_COPD	Adenosylhomocysteinase | Cardiometabolic	Weighted median	3	-0.0135355	0.0406585	0.739204	-0.0932262	0.0661552	0.986556	0.910987	1.06839	0.95079
ukb-ppp-AHCY-OID20199	finngen_R10_J10_COPD	COPD || id:finngen_R10_J10_COPD	Adenosylhomocysteinase | Cardiometabolic	Weighted mode	3	-0.0107939	0.0433484	0.826595	-0.0957568	0.0741689	0.989264	0.908685	1.07699	0.986877
ukb-ppp-AHCY-OID20199	finngen_R10_J10_COPD	COPD || id:finngen_R10_J10_COPD	Adenosylhomocysteinase | Cardiometabolic	Simple median	3	-0.0421427	0.103933	0.685125	-0.245851	0.161566	0.958733	0.782039	1.17535	0.998904
ukb-ppp-AHNAK-OID30260	finngen_R10_J10_COPD	COPD || id:finngen_R10_J10_COPD	Neuroblast differentiation-associated protein AHNAK | Cardiometabolic_II	Wald ratio	1	0.0548998	0.0961448	0.567992	-0.133544	0.243343	1.05643	0.874989	1.27551	0.904466
ukb-ppp-AHNAK2-OID30244	finngen_R10_J10_COPD	COPD || id:finngen_R10_J10_COPD	Protein AHNAK2 | Cardiometabolic_II	Inverse variance weighted	2	0.0418982	0.0476811	0.379556	-0.0515569	0.135353	1.04279	0.94975	1.14494	0.969855
ukb-ppp-AHSG-OID30706	finngen_R10_J10_COPD	COPD || id:finngen_R10_J10_COPD	Alpha-2-HS-glycoprotein | Inflammation_II	Inverse variance weighted	4	-0.0142422	0.0297483	0.632113	-0.0725489	0.0440646	0.985859	0.93002	1.04505	0.983999
ukb-ppp-AHSG-OID30706	finngen_R10_J10_COPD	COPD || id:finngen_R10_J10_COPD	Alpha-2-HS-glycoprotein | Inflammation_II	MR Egger	4	-0.0628559	0.045564	0.301731	-0.152161	0.0264494	0.939079	0.85885	1.0268	0.997109
ukb-ppp-AHSG-OID30706	finngen_R10_J10_COPD	COPD || id:finngen_R10_J10_COPD	Alpha-2-HS-glycoprotein | Inflammation_II	Weighted median	4	-0.0152468	0.026063	0.55855	-0.0663304	0.0358368	0.984869	0.935822	1.03649	0.922106
ukb-ppp-AHSG-OID30706	finngen_R10_J10_COPD	COPD || id:finngen_R10_J10_COPD	Alpha-2-HS-glycoprotein | Inflammation_II	Weighted mode	4	-0.0361705	0.0291732	0.303173	-0.0933499	0.021009	0.964476	0.910875	1.02123	0.974633
ukb-ppp-AHSG-OID30706	finngen_R10_J10_COPD	COPD || id:finngen_R10_J10_COPD	Alpha-2-HS-glycoprotein | Inflammation_II	Simple median	4	0.0566842	0.0527183	0.282273	-0.0466437	0.160012	1.05832	0.954427	1.17353	0.998904
ukb-ppp-AHSP-OID21078	finngen_R10_J10_COPD	COPD || id:finngen_R10_J10_COPD	Alpha-hemoglobin-stabilizing protein | Neurology	Wald ratio	1	0.0170869	0.219153	0.937854	-0.412453	0.446626	1.01723	0.662025	1.56303	0.99015
ukb-ppp-AIF1-OID21234	finngen_R10_J10_COPD	COPD || id:finngen_R10_J10_COPD	Allograft inflammatory factor 1 | Oncology	Wald ratio	1	0.31791	0.0976181	0.00112727	0.126578	0.509241	1.37425	1.13494	1.66403	0.0779952
ukb-ppp-AIF1L-OID30204	finngen_R10_J10_COPD	COPD || id:finngen_R10_J10_COPD	Allograft inflammatory factor 1-like | Cardiometabolic_II	Inverse variance weighted	2	-0.0502104	0.0341841	0.141881	-0.117211	0.0167904	0.951029	0.889397	1.01693	0.820866
ukb-ppp-AKAP12-OID30571	finngen_R10_J10_COPD	COPD || id:finngen_R10_J10_COPD	A-kinase anchor protein 12 | Inflammation_II	Wald ratio	1	0.574764	0.312298	0.0657045	-0.03734	1.18687	1.77671	0.963348	3.2768	0.491343
ukb-ppp-AKR1B1-OID21244	finngen_R10_J10_COPD	COPD || id:finngen_R10_J10_COPD	Aldo-keto reductase family 1 member B1 | Oncology	Wald ratio	1	0.0319326	0.0839357	0.703618	-0.132581	0.196446	1.03245	0.875832	1.21707	0.945715
ukb-ppp-AKR1C4-OID20062	finngen_R10_J10_COPD	COPD || id:finngen_R10_J10_COPD	Aldo-keto reductase family 1 member C4 | Cardiometabolic	Wald ratio	1	-0.121724	0.216778	0.574447	-0.54661	0.303162	0.885393	0.578909	1.35413	0.905473
ukb-ppp-AKR7L-OID30488	finngen_R10_J10_COPD	COPD || id:finngen_R10_J10_COPD	Aflatoxin B1 aldehyde reductase member 4 | Inflammation_II	Inverse variance weighted	2	-0.0519311	0.106942	0.627249	-0.261537	0.157674	0.949394	0.769868	1.17078	0.983999
ukb-ppp-AKT3-OID21197	finngen_R10_J10_COPD	COPD || id:finngen_R10_J10_COPD	RAC-gamma serine/threonine-protein kinase | Oncology	Wald ratio	1	-0.478962	0.196824	0.0149558	-0.864738	-0.093186	0.619426	0.421162	0.911024	0.277441
ukb-ppp-ALCAM-OID20273	finngen_R10_J10_COPD	COPD || id:finngen_R10_J10_COPD	CD166 antigen | Cardiometabolic	Inverse variance weighted	4	-0.0090113	0.0680511	0.894652	-0.142391	0.124369	0.991029	0.867282	1.13243	0.992933
ukb-ppp-ALCAM-OID20273	finngen_R10_J10_COPD	COPD || id:finngen_R10_J10_COPD	CD166 antigen | Cardiometabolic	MR Egger	4	0.270596	0.234603	0.367965	-0.189226	0.730417	1.31074	0.8276	2.07595	0.997109
ukb-ppp-ALCAM-OID20273	finngen_R10_J10_COPD	COPD || id:finngen_R10_J10_COPD	CD166 antigen | Cardiometabolic	Weighted median	4	0.0168067	0.0790382	0.831607	-0.138108	0.171722	1.01695	0.871004	1.18735	0.97119
ukb-ppp-ALCAM-OID20273	finngen_R10_J10_COPD	COPD || id:finngen_R10_J10_COPD	CD166 antigen | Cardiometabolic	Weighted mode	4	0.0281113	0.0979482	0.792792	-0.163867	0.22009	1.02851	0.848855	1.24619	0.984027
ukb-ppp-ALCAM-OID20273	finngen_R10_J10_COPD	COPD || id:finngen_R10_J10_COPD	CD166 antigen | Cardiometabolic	Simple median	4	0.0464511	0.0932691	0.61846	-0.136356	0.229259	1.04755	0.872532	1.25767	0.998904
ukb-ppp-ALDH3A1-OID20512	finngen_R10_J10_COPD	COPD || id:finngen_R10_J10_COPD	Aldehyde dehydrogenase, dimeric NADP-preferring | Inflammation	Inverse variance weighted	3	0.0178901	0.0312081	0.566473	-0.0432776	0.0790579	1.01805	0.957645	1.08227	0.983519
ukb-ppp-ALDH3A1-OID20512	finngen_R10_J10_COPD	COPD || id:finngen_R10_J10_COPD	Aldehyde dehydrogenase, dimeric NADP-preferring | Inflammation	MR Egger	3	0.0183358	0.0849476	0.864663	-0.148162	0.184833	1.0185	0.862292	1.20302	0.997109
ukb-ppp-ALDH3A1-OID20512	finngen_R10_J10_COPD	COPD || id:finngen_R10_J10_COPD	Aldehyde dehydrogenase, dimeric NADP-preferring | Inflammation	Weighted median	3	0.0175862	0.031465	0.57622	-0.0440852	0.0792577	1.01774	0.956872	1.08248	0.92577
ukb-ppp-ALDH3A1-OID20512	finngen_R10_J10_COPD	COPD || id:finngen_R10_J10_COPD	Aldehyde dehydrogenase, dimeric NADP-preferring | Inflammation	Weighted mode	3	0.0175165	0.0299149	0.617452	-0.0411168	0.0761497	1.01767	0.959717	1.07912	0.975896
ukb-ppp-ALDH3A1-OID20512	finngen_R10_J10_COPD	COPD || id:finngen_R10_J10_COPD	Aldehyde dehydrogenase, dimeric NADP-preferring | Inflammation	Simple median	3	0.0178012	0.0667234	0.78963	-0.112977	0.148579	1.01796	0.893171	1.16018	0.998904
ukb-ppp-ALDH5A1-OID31047	finngen_R10_J10_COPD	COPD || id:finngen_R10_J10_COPD	Succinate-semialdehyde dehydrogenase, mitochondrial | Neurology_II	Inverse variance weighted	2	0.142909	0.129834	0.271028	-0.111567	0.397384	1.15362	0.894432	1.48793	0.955257
ukb-ppp-ALPP-OID21383	finngen_R10_J10_COPD	COPD || id:finngen_R10_J10_COPD	Alkaline phosphatase, placental type | Oncology	Inverse variance weighted	6	0.0141955	0.0307579	0.644423	-0.0460899	0.0744809	1.0143	0.954956	1.07732	0.986361
ukb-ppp-ALPP-OID21383	finngen_R10_J10_COPD	COPD || id:finngen_R10_J10_COPD	Alkaline phosphatase, placental type | Oncology	MR Egger	6	0.0843941	0.0695623	0.291789	-0.0519479	0.220736	1.08806	0.949378	1.24699	0.997109
ukb-ppp-ALPP-OID21383	finngen_R10_J10_COPD	COPD || id:finngen_R10_J10_COPD	Alkaline phosphatase, placental type | Oncology	Weighted median	6	0.0287777	0.027012	0.28671	-0.0241659	0.0817213	1.0292	0.976124	1.08515	0.820808
ukb-ppp-ALPP-OID21383	finngen_R10_J10_COPD	COPD || id:finngen_R10_J10_COPD	Alkaline phosphatase, placental type | Oncology	Weighted mode	6	0.0286081	0.0269963	0.337764	-0.0243047	0.081521	1.02902	0.975988	1.08494	0.974633
ukb-ppp-ALPP-OID21383	finngen_R10_J10_COPD	COPD || id:finngen_R10_J10_COPD	Alkaline phosphatase, placental type | Oncology	Simple median	6	-0.0789419	0.0567332	0.164086	-0.190139	0.0322551	0.924094	0.826844	1.03278	0.998904
ukb-ppp-AMBN-OID20437	finngen_R10_J10_COPD	COPD || id:finngen_R10_J10_COPD	Ameloblastin | Inflammation	Wald ratio	1	-0.106394	0.147611	0.471049	-0.395711	0.182923	0.89907	0.673201	1.20072	0.859331
ukb-ppp-AMBP-OID21413	finngen_R10_J10_COPD	COPD || id:finngen_R10_J10_COPD	Protein AMBP [Cleaved into: Alpha-1-microglobulin | Oncology	Inverse variance weighted (multiplicative random effects)	4	0.0478889	0.139849	0.732025	-0.226215	0.321993	1.04905	0.797547	1.37987	0.989602
ukb-ppp-AMBP-OID21413	finngen_R10_J10_COPD	COPD || id:finngen_R10_J10_COPD	Protein AMBP [Cleaved into: Alpha-1-microglobulin | Oncology	MR Egger	4	0.27149	0.108163	0.12877	0.0594911	0.48349	1.31192	1.0613	1.62172	0.997109
ukb-ppp-AMBP-OID21413	finngen_R10_J10_COPD	COPD || id:finngen_R10_J10_COPD	Protein AMBP [Cleaved into: Alpha-1-microglobulin | Oncology	Weighted median	4	0.178871	0.0916483	0.050972	-0.0007592	0.358502	1.19587	0.999241	1.43118	0.524349
ukb-ppp-AMBP-OID21413	finngen_R10_J10_COPD	COPD || id:finngen_R10_J10_COPD	Protein AMBP [Cleaved into: Alpha-1-microglobulin | Oncology	Weighted mode	4	0.185184	0.095705	0.148444	-0.0023975	0.372766	1.20344	0.997605	1.45174	0.974633
ukb-ppp-AMBP-OID21413	finngen_R10_J10_COPD	COPD || id:finngen_R10_J10_COPD	Protein AMBP [Cleaved into: Alpha-1-microglobulin | Oncology	Simple median	4	0.0264345	0.125107	0.832658	-0.218776	0.271645	1.02679	0.803502	1.31212	0.998904
ukb-ppp-AMFR-OID20806	finngen_R10_J10_COPD	COPD || id:finngen_R10_J10_COPD	E3 ubiquitin-protein ligase AMFR | Neurology	Wald ratio	1	-0.294248	0.275386	0.2853	-0.834005	0.24551	0.745092	0.434306	1.27827	0.747141
ukb-ppp-AMIGO1-OID30881	finngen_R10_J10_COPD	COPD || id:finngen_R10_J10_COPD	Amphoterin-induced protein 1 | Neurology_II	Wald ratio	1	-0.344511	0.235242	0.14306	-0.805586	0.116564	0.708567	0.446826	1.12363	0.625023
ukb-ppp-AMIGO2-OID21370	finngen_R10_J10_COPD	COPD || id:finngen_R10_J10_COPD	Amphoterin-induced protein 2 | Oncology	Inverse variance weighted	2	-0.12719	0.0922349	0.167901	-0.30797	0.0535904	0.880566	0.734937	1.05505	0.859496
ukb-ppp-AMN-OID20492	finngen_R10_J10_COPD	COPD || id:finngen_R10_J10_COPD	Protein amnionless [Cleaved into: Soluble protein amnionless] | Inflammation	Inverse variance weighted	11	0.0198507	0.0152219	0.192205	-0.0099843	0.0496857	1.02005	0.990065	1.05094	0.897651
ukb-ppp-AMN-OID20492	finngen_R10_J10_COPD	COPD || id:finngen_R10_J10_COPD	Protein amnionless [Cleaved into: Soluble protein amnionless] | Inflammation	MR Egger	11	-0.0089273	0.0426505	0.838864	-0.0925222	0.0746675	0.991112	0.911629	1.07753	0.997109
ukb-ppp-AMN-OID20492	finngen_R10_J10_COPD	COPD || id:finngen_R10_J10_COPD	Protein amnionless [Cleaved into: Soluble protein amnionless] | Inflammation	Weighted median	11	0.0175933	0.0160575	0.273236	-0.0138794	0.0490659	1.01775	0.986216	1.05029	0.81087
ukb-ppp-AMN-OID20492	finngen_R10_J10_COPD	COPD || id:finngen_R10_J10_COPD	Protein amnionless [Cleaved into: Soluble protein amnionless] | Inflammation	Weighted mode	11	0.0179985	0.0164824	0.300448	-0.0143069	0.0503039	1.01816	0.985795	1.05159	0.974633
ukb-ppp-AMN-OID20492	finngen_R10_J10_COPD	COPD || id:finngen_R10_J10_COPD	Protein amnionless [Cleaved into: Soluble protein amnionless] | Inflammation	Simple median	11	0.0177631	0.0446799	0.690951	-0.0698095	0.105336	1.01792	0.932571	1.11108	0.998904
ukb-ppp-AMOTL2-OID31351	finngen_R10_J10_COPD	COPD || id:finngen_R10_J10_COPD	Angiomotin-like protein 2 | Oncology_II	Wald ratio	1	0.129102	0.180006	0.473245	-0.22371	0.481914	1.13781	0.799547	1.61917	0.860445
ukb-ppp-AMPD3-OID31139	finngen_R10_J10_COPD	COPD || id:finngen_R10_J10_COPD	AMP deaminase 3 | Neurology_II	Inverse variance weighted	4	-0.0017558	0.0425788	0.967107	-0.0852103	0.0816986	0.998246	0.918319	1.08513	0.99562
ukb-ppp-AMPD3-OID31139	finngen_R10_J10_COPD	COPD || id:finngen_R10_J10_COPD	AMP deaminase 3 | Neurology_II	MR Egger	4	0.0244447	0.101807	0.832613	-0.175096	0.223986	1.02475	0.839376	1.25105	0.997109
ukb-ppp-AMPD3-OID31139	finngen_R10_J10_COPD	COPD || id:finngen_R10_J10_COPD	AMP deaminase 3 | Neurology_II	Weighted median	4	-0.0004281	0.0469992	0.992733	-0.0925464	0.0916903	0.999572	0.911607	1.09603	0.999304
ukb-ppp-AMPD3-OID31139	finngen_R10_J10_COPD	COPD || id:finngen_R10_J10_COPD	AMP deaminase 3 | Neurology_II	Weighted mode	4	0.0136192	0.0487813	0.798241	-0.0819921	0.10923	1.01371	0.921279	1.11542	0.984027
ukb-ppp-AMPD3-OID31139	finngen_R10_J10_COPD	COPD || id:finngen_R10_J10_COPD	AMP deaminase 3 | Neurology_II	Simple median	4	-0.0156864	0.0638261	0.805862	-0.140786	0.109413	0.984436	0.868676	1.11562	0.998904
ukb-ppp-AMY1A_AMY1B_AMY1C-OID30707	finngen_R10_J10_COPD	COPD || id:finngen_R10_J10_COPD	Alpha-amylase 1A_Alpha-amylase 1B_Alpha-amylase 1C | Inflammation_II	Inverse variance weighted	10	-0.0049049	0.0323398	0.879448	-0.0682909	0.0584811	0.995107	0.933989	1.06022	0.992933
ukb-ppp-AMY1A_AMY1B_AMY1C-OID30707	finngen_R10_J10_COPD	COPD || id:finngen_R10_J10_COPD	Alpha-amylase 1A_Alpha-amylase 1B_Alpha-amylase 1C | Inflammation_II	MR Egger	10	-0.136662	0.0780297	0.117978	-0.289601	0.0162758	0.872265	0.748562	1.01641	0.997109
ukb-ppp-AMY1A_AMY1B_AMY1C-OID30707	finngen_R10_J10_COPD	COPD || id:finngen_R10_J10_COPD	Alpha-amylase 1A_Alpha-amylase 1B_Alpha-amylase 1C | Inflammation_II	Weighted median	10	-0.0120371	0.0349504	0.730542	-0.0805398	0.0564656	0.988035	0.922618	1.05809	0.946597
ukb-ppp-AMY1A_AMY1B_AMY1C-OID30707	finngen_R10_J10_COPD	COPD || id:finngen_R10_J10_COPD	Alpha-amylase 1A_Alpha-amylase 1B_Alpha-amylase 1C | Inflammation_II	Weighted mode	10	-0.0131406	0.0341305	0.70917	-0.0800363	0.0537551	0.986945	0.923083	1.05523	0.977074
ukb-ppp-AMY1A_AMY1B_AMY1C-OID30707	finngen_R10_J10_COPD	COPD || id:finngen_R10_J10_COPD	Alpha-amylase 1A_Alpha-amylase 1B_Alpha-amylase 1C | Inflammation_II	Simple median	10	-0.0221284	0.0661314	0.737918	-0.151746	0.107489	0.978115	0.859207	1.11348	0.998904
ukb-ppp-AMY2A-OID20333	finngen_R10_J10_COPD	COPD || id:finngen_R10_J10_COPD	Pancreatic alpha-amylase | Cardiometabolic	Inverse variance weighted	5	0.0144491	0.0281906	0.608265	-0.0408044	0.0697026	1.01455	0.960017	1.07219	0.983519
ukb-ppp-AMY2A-OID20333	finngen_R10_J10_COPD	COPD || id:finngen_R10_J10_COPD	Pancreatic alpha-amylase | Cardiometabolic	MR Egger	5	0.10876	0.075705	0.246358	-0.0396217	0.257142	1.11489	0.961153	1.29323	0.997109
ukb-ppp-AMY2A-OID20333	finngen_R10_J10_COPD	COPD || id:finngen_R10_J10_COPD	Pancreatic alpha-amylase | Cardiometabolic	Weighted median	5	0.00856739	0.0282732	0.761873	-0.046848	0.0639828	1.0086	0.954232	1.06607	0.954159
ukb-ppp-AMY2A-OID20333	finngen_R10_J10_COPD	COPD || id:finngen_R10_J10_COPD	Pancreatic alpha-amylase | Cardiometabolic	Weighted mode	5	0.0118062	0.0286679	0.701579	-0.0443829	0.0679953	1.01188	0.956588	1.07036	0.977074
ukb-ppp-AMY2A-OID20333	finngen_R10_J10_COPD	COPD || id:finngen_R10_J10_COPD	Pancreatic alpha-amylase | Cardiometabolic	Simple median	5	-0.0217139	0.0405269	0.592104	-0.101147	0.0577188	0.97852	0.903801	1.05942	0.998904
ukb-ppp-AMY2B-OID20340	finngen_R10_J10_COPD	COPD || id:finngen_R10_J10_COPD	Alpha-amylase 2B | Cardiometabolic	Inverse variance weighted	5	0.015697	0.0280155	0.575279	-0.0392135	0.0706074	1.01582	0.961545	1.07316	0.983519
ukb-ppp-AMY2B-OID20340	finngen_R10_J10_COPD	COPD || id:finngen_R10_J10_COPD	Alpha-amylase 2B | Cardiometabolic	MR Egger	5	0.121354	0.0754625	0.206171	-0.0265524	0.269261	1.12902	0.973797	1.309	0.997109
ukb-ppp-AMY2B-OID20340	finngen_R10_J10_COPD	COPD || id:finngen_R10_J10_COPD	Alpha-amylase 2B | Cardiometabolic	Weighted median	5	0.00888867	0.0272408	0.744197	-0.0445033	0.0622806	1.00893	0.956472	1.06426	0.95079
ukb-ppp-AMY2B-OID20340	finngen_R10_J10_COPD	COPD || id:finngen_R10_J10_COPD	Alpha-amylase 2B | Cardiometabolic	Weighted mode	5	0.0103152	0.0305604	0.752684	-0.0495833	0.0702136	1.01037	0.951626	1.07274	0.980621
ukb-ppp-AMY2B-OID20340	finngen_R10_J10_COPD	COPD || id:finngen_R10_J10_COPD	Alpha-amylase 2B | Cardiometabolic	Simple median	5	-0.0216586	0.0409458	0.596834	-0.101912	0.0585951	0.978574	0.903109	1.06035	0.998904
ukb-ppp-ANG-OID20403	finngen_R10_J10_COPD	COPD || id:finngen_R10_J10_COPD	Angiogenin | Cardiometabolic	Inverse variance weighted	4	0.01923	0.0260906	0.461092	-0.0319075	0.0703676	1.01942	0.968596	1.0729	0.976251
ukb-ppp-ANG-OID20403	finngen_R10_J10_COPD	COPD || id:finngen_R10_J10_COPD	Angiogenin | Cardiometabolic	MR Egger	4	-0.013753	0.0368948	0.745122	-0.0860669	0.0585608	0.986341	0.917533	1.06031	0.997109
ukb-ppp-ANG-OID20403	finngen_R10_J10_COPD	COPD || id:finngen_R10_J10_COPD	Angiogenin | Cardiometabolic	Weighted median	4	0.0145891	0.0259357	0.573768	-0.0362448	0.065423	1.0147	0.964404	1.06761	0.92577
ukb-ppp-ANG-OID20403	finngen_R10_J10_COPD	COPD || id:finngen_R10_J10_COPD	Angiogenin | Cardiometabolic	Weighted mode	4	0.0153111	0.0256879	0.593123	-0.0350371	0.0656593	1.01543	0.96557	1.06786	0.974633
ukb-ppp-ANG-OID20403	finngen_R10_J10_COPD	COPD || id:finngen_R10_J10_COPD	Angiogenin | Cardiometabolic	Simple median	4	0.0277694	0.0726481	0.702279	-0.114621	0.17016	1.02816	0.891704	1.18549	0.998904
ukb-ppp-ANGPT1-OID20740	finngen_R10_J10_COPD	COPD || id:finngen_R10_J10_COPD	Angiopoietin-1 | Inflammation	Inverse variance weighted	2	0.00160054	0.160689	0.992053	-0.31335	0.316551	1.0016	0.730994	1.37239	0.996547
ukb-ppp-ANGPT2-OID21463	finngen_R10_J10_COPD	COPD || id:finngen_R10_J10_COPD	Angiopoietin-2 | Oncology	Inverse variance weighted	3	-0.0001232	0.0519532	0.998108	-0.101952	0.101705	0.999877	0.903073	1.10706	0.999509
ukb-ppp-ANGPT2-OID21463	finngen_R10_J10_COPD	COPD || id:finngen_R10_J10_COPD	Angiopoietin-2 | Oncology	MR Egger	3	0.150721	0.33639	0.731833	-0.508604	0.810046	1.16267	0.601335	2.24801	0.997109
ukb-ppp-ANGPT2-OID21463	finngen_R10_J10_COPD	COPD || id:finngen_R10_J10_COPD	Angiopoietin-2 | Oncology	Weighted median	3	-0.007552	0.0568517	0.894323	-0.118981	0.103877	0.992476	0.887824	1.10946	0.984006
ukb-ppp-ANGPT2-OID21463	finngen_R10_J10_COPD	COPD || id:finngen_R10_J10_COPD	Angiopoietin-2 | Oncology	Weighted mode	3	0.0500815	0.0718841	0.558076	-0.0908113	0.190974	1.05136	0.91319	1.21043	0.974633
ukb-ppp-ANGPT2-OID21463	finngen_R10_J10_COPD	COPD || id:finngen_R10_J10_COPD	Angiopoietin-2 | Oncology	Simple median	3	-0.0280627	0.0828316	0.734766	-0.190413	0.134287	0.972327	0.826618	1.14372	0.998904
ukb-ppp-ANGPTL1-OID20211	finngen_R10_J10_COPD	COPD || id:finngen_R10_J10_COPD	Angiopoietin-related protein 1 | Cardiometabolic	Inverse variance weighted	3	0.0157696	0.0365799	0.666395	-0.055927	0.0874662	1.01589	0.945608	1.09141	0.989467
ukb-ppp-ANGPTL1-OID20211	finngen_R10_J10_COPD	COPD || id:finngen_R10_J10_COPD	Angiopoietin-related protein 1 | Cardiometabolic	MR Egger	3	-0.0689065	0.107782	0.637874	-0.280159	0.142346	0.933414	0.755663	1.15298	0.997109
ukb-ppp-ANGPTL1-OID20211	finngen_R10_J10_COPD	COPD || id:finngen_R10_J10_COPD	Angiopoietin-related protein 1 | Cardiometabolic	Weighted median	3	0.0100148	0.0308487	0.745452	-0.0504486	0.0704782	1.01007	0.950803	1.07302	0.95079
ukb-ppp-ANGPTL1-OID20211	finngen_R10_J10_COPD	COPD || id:finngen_R10_J10_COPD	Angiopoietin-related protein 1 | Cardiometabolic	Weighted mode	3	0.0109088	0.033683	0.776771	-0.0551099	0.0769274	1.01097	0.946381	1.07996	0.984027
ukb-ppp-ANGPTL1-OID20211	finngen_R10_J10_COPD	COPD || id:finngen_R10_J10_COPD	Angiopoietin-related protein 1 | Cardiometabolic	Simple median	3	0.0278111	0.0390519	0.476367	-0.0487306	0.104353	1.0282	0.952438	1.10999	0.998904
ukb-ppp-ANGPTL2-OID20726	finngen_R10_J10_COPD	COPD || id:finngen_R10_J10_COPD	Angiopoietin-related protein 2 | Inflammation	Wald ratio	1	-0.050193	0.261125	0.847571	-0.561998	0.461612	0.951046	0.570069	1.58663	0.98322
ukb-ppp-ANGPTL3-OID20407	finngen_R10_J10_COPD	COPD || id:finngen_R10_J10_COPD	Angiopoietin-related protein 3 | Cardiometabolic	Inverse variance weighted	4	-0.0056034	0.0561274	0.920477	-0.115613	0.104406	0.994412	0.89082	1.11005	0.994128
ukb-ppp-ANGPTL3-OID20407	finngen_R10_J10_COPD	COPD || id:finngen_R10_J10_COPD	Angiopoietin-related protein 3 | Cardiometabolic	MR Egger	4	-0.0850741	0.0871707	0.432019	-0.255929	0.0857804	0.918444	0.774197	1.08957	0.997109
ukb-ppp-ANGPTL3-OID20407	finngen_R10_J10_COPD	COPD || id:finngen_R10_J10_COPD	Angiopoietin-related protein 3 | Cardiometabolic	Weighted median	4	-0.0040572	0.0389384	0.917014	-0.0803766	0.0722621	0.995951	0.922769	1.07494	0.986222
ukb-ppp-ANGPTL3-OID20407	finngen_R10_J10_COPD	COPD || id:finngen_R10_J10_COPD	Angiopoietin-related protein 3 | Cardiometabolic	Weighted mode	4	-0.0036469	0.0456387	0.941342	-0.0930988	0.0858049	0.99636	0.911104	1.08959	0.995923
ukb-ppp-ANGPTL3-OID20407	finngen_R10_J10_COPD	COPD || id:finngen_R10_J10_COPD	Angiopoietin-related protein 3 | Cardiometabolic	Simple median	4	0.0639819	0.0966565	0.508003	-0.125465	0.253429	1.06607	0.882087	1.28844	0.998904
ukb-ppp-ANGPTL4-OID20703	finngen_R10_J10_COPD	COPD || id:finngen_R10_J10_COPD	Angiopoietin-related protein 4 | Inflammation	Inverse variance weighted	2	0.0272706	0.0402579	0.498155	-0.051635	0.106176	1.02765	0.949675	1.11202	0.982718
ukb-ppp-ANGPTL7-OID21412	finngen_R10_J10_COPD	COPD || id:finngen_R10_J10_COPD	Angiopoietin-related protein 7 | Oncology	Inverse variance weighted (multiplicative random effects)	3	-0.0081099	0.070208	0.908039	-0.145718	0.129498	0.991923	0.864402	1.13826	0.994054
ukb-ppp-ANGPTL7-OID21412	finngen_R10_J10_COPD	COPD || id:finngen_R10_J10_COPD	Angiopoietin-related protein 7 | Oncology	MR Egger	3	0.293526	0.250172	0.449344	-0.196812	0.783864	1.34115	0.821345	2.18992	0.997109
ukb-ppp-ANGPTL7-OID21412	finngen_R10_J10_COPD	COPD || id:finngen_R10_J10_COPD	Angiopoietin-related protein 7 | Oncology	Weighted median	3	0.00017885	0.0338119	0.995779	-0.0660925	0.0664502	1.00018	0.936044	1.06871	0.999304
ukb-ppp-ANGPTL7-OID21412	finngen_R10_J10_COPD	COPD || id:finngen_R10_J10_COPD	Angiopoietin-related protein 7 | Oncology	Weighted mode	3	0.019704	0.0337836	0.618738	-0.046512	0.0859199	1.0199	0.954553	1.08972	0.975896
ukb-ppp-ANGPTL7-OID21412	finngen_R10_J10_COPD	COPD || id:finngen_R10_J10_COPD	Angiopoietin-related protein 7 | Oncology	Simple median	3	-0.161006	0.086801	0.0636118	-0.331136	0.00912357	0.851287	0.718107	1.00917	0.998904
ukb-ppp-ANKMY2-OID30518	finngen_R10_J10_COPD	COPD || id:finngen_R10_J10_COPD	Ankyrin repeat and MYND domain-containing protein 2 | Inflammation_II	Wald ratio	1	-0.246822	0.137492	0.0726255	-0.516305	0.0226618	0.78128	0.596721	1.02292	0.495129
ukb-ppp-ANKRD54-OID21162	finngen_R10_J10_COPD	COPD || id:finngen_R10_J10_COPD	Ankyrin repeat domain-containing protein 54 | Oncology	Wald ratio	1	0.112567	0.156346	0.471532	-0.193871	0.419005	1.11915	0.823765	1.52045	0.859331
ukb-ppp-ANPEP-OID20350	finngen_R10_J10_COPD	COPD || id:finngen_R10_J10_COPD	Aminopeptidase N | Cardiometabolic	Inverse variance weighted	3	0.00468822	0.0308269	0.879122	-0.0557325	0.065109	1.0047	0.945792	1.06728	0.992933
ukb-ppp-ANPEP-OID20350	finngen_R10_J10_COPD	COPD || id:finngen_R10_J10_COPD	Aminopeptidase N | Cardiometabolic	MR Egger	3	-0.0498338	0.0715393	0.612658	-0.190051	0.0903833	0.951388	0.826917	1.09459	0.997109
ukb-ppp-ANPEP-OID20350	finngen_R10_J10_COPD	COPD || id:finngen_R10_J10_COPD	Aminopeptidase N | Cardiometabolic	Weighted median	3	0.00410239	0.0266793	0.877794	-0.048189	0.0563937	1.00411	0.952954	1.05801	0.983907
ukb-ppp-ANPEP-OID20350	finngen_R10_J10_COPD	COPD || id:finngen_R10_J10_COPD	Aminopeptidase N | Cardiometabolic	Weighted mode	3	-0.0143188	0.0326878	0.704123	-0.0783869	0.0497494	0.985783	0.924607	1.05101	0.977074
ukb-ppp-ANPEP-OID20350	finngen_R10_J10_COPD	COPD || id:finngen_R10_J10_COPD	Aminopeptidase N | Cardiometabolic	Simple median	3	0.062829	0.0511531	0.219352	-0.0374311	0.163089	1.06484	0.963261	1.17714	0.998904
ukb-ppp-ANXA10-OID20886	finngen_R10_J10_COPD	COPD || id:finngen_R10_J10_COPD	Annexin A10 | Neurology	Wald ratio	1	-0.0662311	0.212727	0.75554	-0.483177	0.350714	0.935915	0.616821	1.42008	0.962251
ukb-ppp-ANXA11-OID20583	finngen_R10_J10_COPD	COPD || id:finngen_R10_J10_COPD	Annexin A11 | Inflammation	Wald ratio	1	-0.258784	0.176605	0.142832	-0.60493	0.087362	0.77199	0.546113	1.09129	0.625023
ukb-ppp-ANXA2-OID30263	finngen_R10_J10_COPD	COPD || id:finngen_R10_J10_COPD	Annexin A2 | Cardiometabolic_II	Inverse variance weighted	6	-0.0320876	0.0273286	0.240339	-0.0856517	0.0214764	0.968422	0.917914	1.02171	0.942783
ukb-ppp-ANXA2-OID30263	finngen_R10_J10_COPD	COPD || id:finngen_R10_J10_COPD	Annexin A2 | Cardiometabolic_II	MR Egger	6	-0.0619193	0.0456833	0.246771	-0.151459	0.02762	0.939959	0.859453	1.028	0.997109
ukb-ppp-ANXA2-OID30263	finngen_R10_J10_COPD	COPD || id:finngen_R10_J10_COPD	Annexin A2 | Cardiometabolic_II	Weighted median	6	-0.0367623	0.0279908	0.189059	-0.0916243	0.0180997	0.963905	0.912448	1.01826	0.751566
ukb-ppp-ANXA2-OID30263	finngen_R10_J10_COPD	COPD || id:finngen_R10_J10_COPD	Annexin A2 | Cardiometabolic_II	Weighted mode	6	-0.039538	0.0304207	0.250394	-0.0991625	0.0200866	0.961233	0.905596	1.02029	0.974633
ukb-ppp-ANXA2-OID30263	finngen_R10_J10_COPD	COPD || id:finngen_R10_J10_COPD	Annexin A2 | Cardiometabolic_II	Simple median	6	0.00157411	0.0586104	0.978574	-0.113302	0.11645	1.00158	0.892881	1.1235	0.998904
ukb-ppp-ANXA3-OID21036	finngen_R10_J10_COPD	COPD || id:finngen_R10_J10_COPD	Annexin A3 | Neurology	Wald ratio	1	0.153274	0.122897	0.212334	-0.0876041	0.394152	1.16564	0.916123	1.48313	0.702292
ukb-ppp-ANXA4-OID20123	finngen_R10_J10_COPD	COPD || id:finngen_R10_J10_COPD	Annexin A4 | Cardiometabolic	Wald ratio	1	-0.284489	0.2126	0.180851	-0.701185	0.132208	0.752399	0.495997	1.14135	0.680448
ukb-ppp-ANXA5-OID20810	finngen_R10_J10_COPD	COPD || id:finngen_R10_J10_COPD	Annexin A5 | Neurology	Wald ratio	1	0.0701217	0.102974	0.495895	-0.131708	0.271951	1.07264	0.876597	1.31252	0.874573
ukb-ppp-AOC1-OID20452	finngen_R10_J10_COPD	COPD || id:finngen_R10_J10_COPD	Amiloride-sensitive amine oxidase [copper-containing] | Inflammation	Inverse variance weighted	2	-0.0227849	0.0417203	0.584973	-0.104557	0.0589868	0.977473	0.900724	1.06076	0.983519
ukb-ppp-AOC3-OID20389	finngen_R10_J10_COPD	COPD || id:finngen_R10_J10_COPD	Membrane primary amine oxidase | Cardiometabolic	Inverse variance weighted	5	0.085581	0.0334639	0.0105454	0.0199918	0.15117	1.08935	1.02019	1.16319	0.406321
ukb-ppp-AOC3-OID20389	finngen_R10_J10_COPD	COPD || id:finngen_R10_J10_COPD	Membrane primary amine oxidase | Cardiometabolic	MR Egger	5	0.0347416	0.0638452	0.624173	-0.090395	0.159878	1.03535	0.91357	1.17337	0.997109
ukb-ppp-AOC3-OID20389	finngen_R10_J10_COPD	COPD || id:finngen_R10_J10_COPD	Membrane primary amine oxidase | Cardiometabolic	Weighted median	5	0.0769495	0.0359734	0.0324304	0.00644159	0.147457	1.07999	1.00646	1.15888	0.470139
ukb-ppp-AOC3-OID20389	finngen_R10_J10_COPD	COPD || id:finngen_R10_J10_COPD	Membrane primary amine oxidase | Cardiometabolic	Weighted mode	5	0.0760346	0.0359061	0.101617	0.00565851	0.146411	1.079	1.00567	1.15767	0.974633
ukb-ppp-AOC3-OID20389	finngen_R10_J10_COPD	COPD || id:finngen_R10_J10_COPD	Membrane primary amine oxidase | Cardiometabolic	Simple median	5	0.0770992	0.064479	0.231804	-0.0492797	0.203478	1.08015	0.951915	1.22566	0.998904
ukb-ppp-AP1G2-OID31348	finngen_R10_J10_COPD	COPD || id:finngen_R10_J10_COPD	AP-1 complex subunit gamma-like 2 | Oncology_II	Inverse variance weighted	2	-0.0465087	0.0531579	0.381619	-0.150698	0.0576807	0.954556	0.860107	1.05938	0.969855
ukb-ppp-AP3B1-OID31478	finngen_R10_J10_COPD	COPD || id:finngen_R10_J10_COPD	AP-3 complex subunit beta-1 | Oncology_II	Wald ratio	1	-0.406887	0.240531	0.0907189	-0.878328	0.0645543	0.66572	0.415477	1.06668	0.535983
ukb-ppp-APBB1IP-OID21359	finngen_R10_J10_COPD	COPD || id:finngen_R10_J10_COPD	Amyloid beta A4 precursor protein-binding family B member 1-interacting protein | Oncology	Inverse variance weighted	2	0.0413637	0.0873733	0.635918	-0.129888	0.212615	1.04223	0.878194	1.23691	0.983999
ukb-ppp-APCS-OID30778	finngen_R10_J10_COPD	COPD || id:finngen_R10_J10_COPD	Serum amyloid P-component | Inflammation_II	Inverse variance weighted	2	-0.0886378	0.0542728	0.102429	-0.195012	0.0177367	0.915177	0.822824	1.01789	0.77625
ukb-ppp-APEX1-OID21434	finngen_R10_J10_COPD	COPD || id:finngen_R10_J10_COPD	APEX nuclease | Oncology	Inverse variance weighted	2	-0.0444999	0.0274218	0.104634	-0.0982467	0.00924681	0.956476	0.906425	1.00929	0.777364
ukb-ppp-APOA1-OID30769	finngen_R10_J10_COPD	COPD || id:finngen_R10_J10_COPD	Apolipoprotein A-I | Inflammation_II	Wald ratio	1	-0.415101	0.170388	0.0148424	-0.749062	-0.0811392	0.660274	0.47281	0.922065	0.277347
ukb-ppp-APOA2-OID30686	finngen_R10_J10_COPD	COPD || id:finngen_R10_J10_COPD	Apolipoprotein A-II | Inflammation_II	Wald ratio	1	-0.200765	0.163944	0.220729	-0.522095	0.120566	0.818105	0.593276	1.12813	0.706924
ukb-ppp-APOBR-OID30246	finngen_R10_J10_COPD	COPD || id:finngen_R10_J10_COPD	Apolipoprotein B receptor | Cardiometabolic_II	Inverse variance weighted	3	-0.0412877	0.018339	0.0243631	-0.0772322	-0.0053431	0.959553	0.925675	0.994671	0.527458
ukb-ppp-APOBR-OID30246	finngen_R10_J10_COPD	COPD || id:finngen_R10_J10_COPD	Apolipoprotein B receptor | Cardiometabolic_II	MR Egger	3	-0.0413387	0.0317983	0.417422	-0.103663	0.020986	0.959504	0.901529	1.02121	0.997109
ukb-ppp-APOBR-OID30246	finngen_R10_J10_COPD	COPD || id:finngen_R10_J10_COPD	Apolipoprotein B receptor | Cardiometabolic_II	Weighted median	3	-0.0394883	0.0184204	0.0320547	-0.0755923	-0.0033843	0.961281	0.927194	0.996621	0.470139
ukb-ppp-APOBR-OID30246	finngen_R10_J10_COPD	COPD || id:finngen_R10_J10_COPD	Apolipoprotein B receptor | Cardiometabolic_II	Weighted mode	3	-0.0399764	0.0179868	0.156315	-0.0752305	-0.0047224	0.960812	0.92753	0.995289	0.974633
ukb-ppp-APOBR-OID30246	finngen_R10_J10_COPD	COPD || id:finngen_R10_J10_COPD	Apolipoprotein B receptor | Cardiometabolic_II	Simple median	3	-0.0405017	0.0391598	0.301011	-0.117255	0.0362515	0.960308	0.889358	1.03692	0.998904
ukb-ppp-APOC1-OID30749	finngen_R10_J10_COPD	COPD || id:finngen_R10_J10_COPD	Apolipoprotein C-I | Inflammation_II	Inverse variance weighted	2	-0.314534	0.164678	0.0561335	-0.637302	0.0082342	0.730129	0.528717	1.00827	0.673079
ukb-ppp-APOD-OID30746	finngen_R10_J10_COPD	COPD || id:finngen_R10_J10_COPD	Apolipoprotein D | Inflammation_II	Inverse variance weighted	2	-0.0349947	0.0489025	0.474237	-0.130844	0.0608541	0.965611	0.877355	1.06274	0.976816
ukb-ppp-APOE-OID30727	finngen_R10_J10_COPD	COPD || id:finngen_R10_J10_COPD	Apolipoprotein E | Inflammation_II	Inverse variance weighted (multiplicative random effects)	7	0.0713363	0.0257019	0.00551128	0.0209605	0.121712	1.07394	1.02118	1.12943	0.312506
ukb-ppp-APOE-OID30727	finngen_R10_J10_COPD	COPD || id:finngen_R10_J10_COPD	Apolipoprotein E | Inflammation_II	MR Egger	7	0.146807	0.033891	0.00748711	0.0803803	0.213233	1.15813	1.0837	1.23767	0.997109
ukb-ppp-APOE-OID30727	finngen_R10_J10_COPD	COPD || id:finngen_R10_J10_COPD	Apolipoprotein E | Inflammation_II	Weighted median	7	0.0991672	0.0189099	1.57e-07	0.0621037	0.136231	1.10425	1.06407	1.14595	6.66e-05
ukb-ppp-APOE-OID30727	finngen_R10_J10_COPD	COPD || id:finngen_R10_J10_COPD	Apolipoprotein E | Inflammation_II	Weighted mode	7	0.093974	0.0192402	0.00275432	0.0562633	0.131685	1.09853	1.05788	1.14075	0.974633
ukb-ppp-APOE-OID30727	finngen_R10_J10_COPD	COPD || id:finngen_R10_J10_COPD	Apolipoprotein E | Inflammation_II	Simple median	7	0.0360675	0.0467617	0.440528	-0.0555856	0.12772	1.03673	0.945931	1.13624	0.998904
ukb-ppp-APOF-OID30701	finngen_R10_J10_COPD	COPD || id:finngen_R10_J10_COPD	Apolipoprotein F | Inflammation_II	Wald ratio	1	0.100185	0.0672161	0.136096	-0.0315587	0.231929	1.10538	0.968934	1.26103	0.615556
ukb-ppp-APOH-OID21072	finngen_R10_J10_COPD	COPD || id:finngen_R10_J10_COPD	Beta-2-glycoprotein 1 | Neurology	Inverse variance weighted	7	-0.0262306	0.021085	0.213485	-0.0675573	0.0150961	0.97411	0.934674	1.01521	0.927441
ukb-ppp-APOH-OID21072	finngen_R10_J10_COPD	COPD || id:finngen_R10_J10_COPD	Beta-2-glycoprotein 1 | Neurology	MR Egger	7	-0.0319957	0.0269375	0.288265	-0.0847932	0.0208019	0.968511	0.918702	1.02102	0.997109
ukb-ppp-APOH-OID21072	finngen_R10_J10_COPD	COPD || id:finngen_R10_J10_COPD	Beta-2-glycoprotein 1 | Neurology	Weighted median	7	-0.0292282	0.0243647	0.23029	-0.0769829	0.0185266	0.971195	0.925906	1.0187	0.779116
ukb-ppp-APOH-OID21072	finngen_R10_J10_COPD	COPD || id:finngen_R10_J10_COPD	Beta-2-glycoprotein 1 | Neurology	Weighted mode	7	-0.0278222	0.0237157	0.285195	-0.074305	0.0186607	0.972561	0.928388	1.01884	0.974633
ukb-ppp-APOH-OID21072	finngen_R10_J10_COPD	COPD || id:finngen_R10_J10_COPD	Beta-2-glycoprotein 1 | Neurology	Simple median	7	-0.0126628	0.036429	0.72814	-0.0840637	0.0587382	0.987417	0.919373	1.0605	0.998904
ukb-ppp-APOL1-OID30708	finngen_R10_J10_COPD	COPD || id:finngen_R10_J10_COPD	Apolipoprotein L1 | Inflammation_II	Wald ratio	1	-0.0039588	0.0466632	0.932391	-0.0954187	0.0875011	0.996049	0.908992	1.09144	0.99015
ukb-ppp-APOM-OID20374	finngen_R10_J10_COPD	COPD || id:finngen_R10_J10_COPD	Apolipoprotein M | Cardiometabolic	Inverse variance weighted	2	0.169199	0.191437	0.376786	-0.206019	0.544416	1.18436	0.813818	1.7236	0.969855
ukb-ppp-APP-OID21070	finngen_R10_J10_COPD	COPD || id:finngen_R10_J10_COPD	Amyloid-beta precursor protein | Neurology	Wald ratio	1	0.293098	0.156942	0.0618242	-0.0145085	0.600704	1.34057	0.985596	1.8234	0.491343
ukb-ppp-APPL2-OID30590	finngen_R10_J10_COPD	COPD || id:finngen_R10_J10_COPD	DCC-interacting protein 13-beta | Inflammation_II	Wald ratio	1	-0.0698371	0.0837806	0.404523	-0.234047	0.0943729	0.932546	0.791325	1.09897	0.824269
ukb-ppp-APRT-OID20927	finngen_R10_J10_COPD	COPD || id:finngen_R10_J10_COPD	Adenine phosphoribosyltransferase | Neurology	Inverse variance weighted	2	-0.0661501	0.141652	0.640506	-0.343787	0.211487	0.93599	0.70908	1.23551	0.985511
ukb-ppp-AREG-OID21357	finngen_R10_J10_COPD	COPD || id:finngen_R10_J10_COPD	Amphiregulin | Oncology	Wald ratio	1	0.0248633	0.0755776	0.742173	-0.123269	0.172995	1.02517	0.884026	1.18886	0.958951
ukb-ppp-ARFIP1-OID31024	finngen_R10_J10_COPD	COPD || id:finngen_R10_J10_COPD	Arfaptin-1 | Neurology_II	Wald ratio	1	-0.135867	0.06768	0.0446971	-0.26852	-0.0032144	0.872959	0.76451	0.996791	0.443923
ukb-ppp-ARG1-OID21445	finngen_R10_J10_COPD	COPD || id:finngen_R10_J10_COPD	Arginase-1 | Oncology	Inverse variance weighted	3	-0.107058	0.0604553	0.0765832	-0.22555	0.0114342	0.898473	0.798077	1.0115	0.73075
ukb-ppp-ARG1-OID21445	finngen_R10_J10_COPD	COPD || id:finngen_R10_J10_COPD	Arginase-1 | Oncology	MR Egger	3	-0.211371	0.0859714	0.245924	-0.379875	-0.0428667	0.809474	0.683947	0.958039	0.997109
ukb-ppp-ARG1-OID21445	finngen_R10_J10_COPD	COPD || id:finngen_R10_J10_COPD	Arginase-1 | Oncology	Weighted median	3	-0.115947	0.052581	0.0274462	-0.219006	-0.0128883	0.890522	0.803317	0.987194	0.432064
ukb-ppp-ARG1-OID21445	finngen_R10_J10_COPD	COPD || id:finngen_R10_J10_COPD	Arginase-1 | Oncology	Weighted mode	3	-0.128325	0.051993	0.132342	-0.230231	-0.0264184	0.879568	0.79435	0.973928	0.974633
ukb-ppp-ARG1-OID21445	finngen_R10_J10_COPD	COPD || id:finngen_R10_J10_COPD	Arginase-1 | Oncology	Simple median	3	0.0449583	0.166891	0.787632	-0.282149	0.372065	1.04598	0.754162	1.45073	0.998904
ukb-ppp-ARG2-OID31339	finngen_R10_J10_COPD	COPD || id:finngen_R10_J10_COPD	Arginase-2, mitochondrial | Oncology_II	Wald ratio	1	-0.111153	0.177984	0.532294	-0.460001	0.237696	0.894802	0.631283	1.26832	0.886498
ukb-ppp-ARHGAP25-OID21255	finngen_R10_J10_COPD	COPD || id:finngen_R10_J10_COPD	Rho GTPase-activating protein 25 | Oncology	Inverse variance weighted	2	-0.142675	0.108587	0.188871	-0.355506	0.0701554	0.867036	0.700819	1.07267	0.893107
ukb-ppp-ARHGAP45-OID30653	finngen_R10_J10_COPD	COPD || id:finngen_R10_J10_COPD	Rho GTPase-activating protein 45 | Inflammation_II	Wald ratio	1	0.287976	0.151837	0.0578791	-0.0096246	0.585576	1.33372	0.990422	1.79603	0.483537
ukb-ppp-ARHGEF10-OID30994	finngen_R10_J10_COPD	COPD || id:finngen_R10_J10_COPD	Rho guanine nucleotide exchange factor 10 | Neurology_II	Inverse variance weighted	2	-0.0014617	0.037606	0.968995	-0.0751694	0.072246	0.998539	0.927586	1.07492	0.99562
ukb-ppp-ARHGEF5-OID30871	finngen_R10_J10_COPD	COPD || id:finngen_R10_J10_COPD	Rho guanine nucleotide exchange factor 5 | Neurology_II	Inverse variance weighted	3	-0.0727934	0.0288936	0.0117567	-0.129425	-0.016162	0.929793	0.878601	0.983968	0.421701
ukb-ppp-ARHGEF5-OID30871	finngen_R10_J10_COPD	COPD || id:finngen_R10_J10_COPD	Rho guanine nucleotide exchange factor 5 | Neurology_II	MR Egger	3	-0.157503	0.108006	0.382666	-0.369195	0.0541885	0.854274	0.691291	1.05568	0.997109
ukb-ppp-ARHGEF5-OID30871	finngen_R10_J10_COPD	COPD || id:finngen_R10_J10_COPD	Rho guanine nucleotide exchange factor 5 | Neurology_II	Weighted median	3	-0.0752008	0.0294798	0.0107437	-0.132981	-0.0174204	0.927557	0.875482	0.98273	0.297149
ukb-ppp-ARHGEF5-OID30871	finngen_R10_J10_COPD	COPD || id:finngen_R10_J10_COPD	Rho guanine nucleotide exchange factor 5 | Neurology_II	Weighted mode	3	-0.0773214	0.0342441	0.152507	-0.14444	-0.010203	0.925592	0.865507	0.989849	0.974633
ukb-ppp-ARHGEF5-OID30871	finngen_R10_J10_COPD	COPD || id:finngen_R10_J10_COPD	Rho guanine nucleotide exchange factor 5 | Neurology_II	Simple median	3	-0.055985	0.0396538	0.157996	-0.133706	0.0217364	0.945553	0.874847	1.02197	0.998904
ukb-ppp-ARL2BP-OID30121	finngen_R10_J10_COPD	COPD || id:finngen_R10_J10_COPD	ADP-ribosylation factor-like protein 2-binding protein | Cardiometabolic_II	Inverse variance weighted	2	0.100566	0.225975	0.656297	-0.342345	0.543477	1.1058	0.710103	1.72198	0.989467
ukb-ppp-ARSA-OID21138	finngen_R10_J10_COPD	COPD || id:finngen_R10_J10_COPD	Arylsulfatase A | Neurology	Inverse variance weighted (multiplicative random effects)	6	0.0495405	0.049301	0.314966	-0.0470896	0.146171	1.05079	0.954002	1.15739	0.966392
ukb-ppp-ARSA-OID21138	finngen_R10_J10_COPD	COPD || id:finngen_R10_J10_COPD	Arylsulfatase A | Neurology	MR Egger	6	0.0488297	0.0776279	0.563469	-0.103321	0.20098	1.05004	0.901838	1.2226	0.997109
ukb-ppp-ARSA-OID21138	finngen_R10_J10_COPD	COPD || id:finngen_R10_J10_COPD	Arylsulfatase A | Neurology	Weighted median	6	0.0754554	0.0356722	0.0344091	0.00553793	0.145373	1.07838	1.00555	1.15647	0.474425
ukb-ppp-ARSA-OID21138	finngen_R10_J10_COPD	COPD || id:finngen_R10_J10_COPD	Arylsulfatase A | Neurology	Weighted mode	6	0.0739132	0.0368815	0.101411	0.00162541	0.146201	1.07671	1.00163	1.15743	0.974633
ukb-ppp-ARSA-OID21138	finngen_R10_J10_COPD	COPD || id:finngen_R10_J10_COPD	Arylsulfatase A | Neurology	Simple median	6	-0.0053109	0.0650702	0.93495	-0.132849	0.122227	0.994703	0.875598	1.13001	0.998904
ukb-ppp-ARSB-OID21331	finngen_R10_J10_COPD	COPD || id:finngen_R10_J10_COPD	Arylsulfatase B | Oncology	Inverse variance weighted	4	0.0448368	0.0342621	0.190656	-0.022317	0.111991	1.04586	0.97793	1.1185	0.894033
ukb-ppp-ARSB-OID21331	finngen_R10_J10_COPD	COPD || id:finngen_R10_J10_COPD	Arylsulfatase B | Oncology	MR Egger	4	0.0472918	0.0581128	0.501243	-0.0666093	0.161193	1.04843	0.935561	1.17491	0.997109
ukb-ppp-ARSB-OID21331	finngen_R10_J10_COPD	COPD || id:finngen_R10_J10_COPD	Arylsulfatase B | Oncology	Weighted median	4	0.0455482	0.0355155	0.199672	-0.0240623	0.115159	1.0466	0.976225	1.12205	0.760915
ukb-ppp-ARSB-OID21331	finngen_R10_J10_COPD	COPD || id:finngen_R10_J10_COPD	Arylsulfatase B | Oncology	Weighted mode	4	0.0460106	0.0378438	0.311004	-0.0281633	0.120184	1.04709	0.97223	1.1277	0.974633
ukb-ppp-ARSB-OID21331	finngen_R10_J10_COPD	COPD || id:finngen_R10_J10_COPD	Arylsulfatase B | Oncology	Simple median	4	0.0405322	0.0737859	0.582785	-0.104088	0.185153	1.04136	0.901146	1.2034	0.998904
ukb-ppp-ART3-OID20346	finngen_R10_J10_COPD	COPD || id:finngen_R10_J10_COPD	Ecto-ADP-ribosyltransferase 3 | Cardiometabolic	Inverse variance weighted	5	-0.0036766	0.0406195	0.927879	-0.0832908	0.0759376	0.99633	0.920084	1.0789	0.994128
ukb-ppp-ART3-OID20346	finngen_R10_J10_COPD	COPD || id:finngen_R10_J10_COPD	Ecto-ADP-ribosyltransferase 3 | Cardiometabolic	MR Egger	5	-0.0089209	0.0824701	0.920689	-0.170562	0.15272	0.991119	0.843191	1.165	0.997109
ukb-ppp-ART3-OID20346	finngen_R10_J10_COPD	COPD || id:finngen_R10_J10_COPD	Ecto-ADP-ribosyltransferase 3 | Cardiometabolic	Weighted median	5	-0.0120633	0.0409919	0.76854	-0.0924073	0.0682808	0.988009	0.911734	1.07067	0.954159
ukb-ppp-ART3-OID20346	finngen_R10_J10_COPD	COPD || id:finngen_R10_J10_COPD	Ecto-ADP-ribosyltransferase 3 | Cardiometabolic	Weighted mode	5	-0.0114694	0.0426534	0.801309	-0.0950701	0.0721314	0.988596	0.909309	1.0748	0.984027
ukb-ppp-ART3-OID20346	finngen_R10_J10_COPD	COPD || id:finngen_R10_J10_COPD	Ecto-ADP-ribosyltransferase 3 | Cardiometabolic	Simple median	5	-0.0056136	0.0904668	0.950522	-0.182929	0.171701	0.994402	0.832828	1.18732	0.998904
ukb-ppp-ART5-OID30828	finngen_R10_J10_COPD	COPD || id:finngen_R10_J10_COPD	Ecto-ADP-ribosyltransferase 5 | Neurology_II	Inverse variance weighted	2	0.0458132	0.0560453	0.413682	-0.0640356	0.155662	1.04688	0.937972	1.16843	0.969855
ukb-ppp-ASAH1-OID30415	finngen_R10_J10_COPD	COPD || id:finngen_R10_J10_COPD	Acid ceramidase | Cardiometabolic_II	Inverse variance weighted	9	0.00477075	0.0235877	0.839717	-0.0414611	0.0510026	1.00478	0.959387	1.05233	0.992933
ukb-ppp-ASAH1-OID30415	finngen_R10_J10_COPD	COPD || id:finngen_R10_J10_COPD	Acid ceramidase | Cardiometabolic_II	MR Egger	9	0.0332231	0.0343731	0.36597	-0.0341481	0.100594	1.03378	0.966428	1.10583	0.997109
ukb-ppp-ASAH1-OID30415	finngen_R10_J10_COPD	COPD || id:finngen_R10_J10_COPD	Acid ceramidase | Cardiometabolic_II	Weighted median	9	0.00507539	0.0264627	0.847903	-0.0467915	0.0569422	1.00509	0.954286	1.05859	0.974669
ukb-ppp-ASAH1-OID30415	finngen_R10_J10_COPD	COPD || id:finngen_R10_J10_COPD	Acid ceramidase | Cardiometabolic_II	Weighted mode	9	0.00428033	0.0254616	0.87067	-0.0456245	0.0541851	1.00429	0.955401	1.05568	0.992561
ukb-ppp-ASAH1-OID30415	finngen_R10_J10_COPD	COPD || id:finngen_R10_J10_COPD	Acid ceramidase | Cardiometabolic_II	Simple median	9	-0.0104831	0.056566	0.852975	-0.121352	0.100386	0.989572	0.885722	1.1056	0.998904
ukb-ppp-ASAH2-OID20996	finngen_R10_J10_COPD	COPD || id:finngen_R10_J10_COPD	Neutral ceramidase | Neurology	Inverse variance weighted	3	0.0820839	0.0705511	0.24464	-0.0561962	0.220364	1.08555	0.945354	1.24653	0.942807
ukb-ppp-ASAH2-OID20996	finngen_R10_J10_COPD	COPD || id:finngen_R10_J10_COPD	Neutral ceramidase | Neurology	MR Egger	3	-0.128758	0.187161	0.616377	-0.495594	0.238079	0.879187	0.609209	1.26881	0.997109
ukb-ppp-ASAH2-OID20996	finngen_R10_J10_COPD	COPD || id:finngen_R10_J10_COPD	Neutral ceramidase | Neurology	Weighted median	3	0.0580653	0.0741848	0.433796	-0.0873369	0.203468	1.05978	0.916368	1.22565	0.881629
ukb-ppp-ASAH2-OID20996	finngen_R10_J10_COPD	COPD || id:finngen_R10_J10_COPD	Neutral ceramidase | Neurology	Weighted mode	3	0.0419343	0.0770164	0.640701	-0.109018	0.192886	1.04283	0.896714	1.21275	0.977074
ukb-ppp-ASAH2-OID20996	finngen_R10_J10_COPD	COPD || id:finngen_R10_J10_COPD	Neutral ceramidase | Neurology	Simple median	3	0.124952	0.125546	0.319607	-0.121119	0.371023	1.13309	0.885929	1.44922	0.998904
ukb-ppp-ASGR1-OID20990	finngen_R10_J10_COPD	COPD || id:finngen_R10_J10_COPD	Asialoglycoprotein receptor 1 | Neurology	Wald ratio	1	0.150749	0.0640705	0.0186299	0.0251704	0.276327	1.1627	1.02549	1.31828	0.305721
ukb-ppp-ASGR2-OID30679	finngen_R10_J10_COPD	COPD || id:finngen_R10_J10_COPD	Asialoglycoprotein receptor 2 | Inflammation_II	Inverse variance weighted	2	0.0308558	0.0705044	0.661644	-0.107333	0.169045	1.03134	0.898227	1.18417	0.989467
ukb-ppp-ASPN-OID30315	finngen_R10_J10_COPD	COPD || id:finngen_R10_J10_COPD	Asporin | Cardiometabolic_II	Inverse variance weighted	2	0.067496	0.0458014	0.140571	-0.0222747	0.157267	1.06983	0.977972	1.17031	0.819923
ukb-ppp-ASPSCR1-OID31055	finngen_R10_J10_COPD	COPD || id:finngen_R10_J10_COPD	Tether containing UBX domain for GLUT4 | Neurology_II	Wald ratio	1	0.138372	0.0523933	0.00826548	0.0356813	0.241063	1.1484	1.03633	1.2726	0.207447
ukb-ppp-ASRGL1-OID30283	finngen_R10_J10_COPD	COPD || id:finngen_R10_J10_COPD	Isoaspartyl peptidase/L-asparaginase | Cardiometabolic_II	Inverse variance weighted (multiplicative random effects)	4	-0.0236109	0.0503458	0.639088	-0.122289	0.0750669	0.976666	0.884893	1.07796	0.985093
ukb-ppp-ASRGL1-OID30283	finngen_R10_J10_COPD	COPD || id:finngen_R10_J10_COPD	Isoaspartyl peptidase/L-asparaginase | Cardiometabolic_II	MR Egger	4	0.00998932	0.11222	0.937181	-0.209962	0.22994	1.01004	0.810615	1.25852	0.997109
ukb-ppp-ASRGL1-OID30283	finngen_R10_J10_COPD	COPD || id:finngen_R10_J10_COPD	Isoaspartyl peptidase/L-asparaginase | Cardiometabolic_II	Weighted median	4	-0.0251042	0.0318049	0.429924	-0.0874417	0.0372333	0.975208	0.916272	1.03794	0.879647
ukb-ppp-ASRGL1-OID30283	finngen_R10_J10_COPD	COPD || id:finngen_R10_J10_COPD	Isoaspartyl peptidase/L-asparaginase | Cardiometabolic_II	Weighted mode	4	-0.0215127	0.0318393	0.547675	-0.0839177	0.0408924	0.978717	0.919507	1.04174	0.974633
ukb-ppp-ASRGL1-OID30283	finngen_R10_J10_COPD	COPD || id:finngen_R10_J10_COPD	Isoaspartyl peptidase/L-asparaginase | Cardiometabolic_II	Simple median	4	-0.0513289	0.0725472	0.479241	-0.193521	0.0908637	0.949966	0.824052	1.09512	0.998904
ukb-ppp-ATOX1-OID21476	finngen_R10_J10_COPD	COPD || id:finngen_R10_J10_COPD	Copper transport protein ATOX1 | Oncology	Wald ratio	1	-0.0618822	0.152353	0.684614	-0.360494	0.23673	0.939994	0.697331	1.2671	0.942264
ukb-ppp-ATP5IF1-OID20760	finngen_R10_J10_COPD	COPD || id:finngen_R10_J10_COPD	ATPase inhibitor, mitochondrial | Inflammation	Wald ratio	1	-0.0313574	0.102515	0.759696	-0.232287	0.169572	0.969129	0.792718	1.1848	0.96245
ukb-ppp-ATP6V1G2-OID30167	finngen_R10_J10_COPD	COPD || id:finngen_R10_J10_COPD	V-type proton ATPase subunit G 2 | Cardiometabolic_II	Inverse variance weighted	2	0.0790412	0.215632	0.71395	-0.343597	0.501679	1.08225	0.709215	1.65149	0.989602
ukb-ppp-ATRAID-OID31451	finngen_R10_J10_COPD	COPD || id:finngen_R10_J10_COPD	All-trans retinoic acid-induced differentiation factor | Oncology_II	Inverse variance weighted	4	-0.0866443	0.057182	0.129712	-0.198721	0.0254323	0.917003	0.819779	1.02576	0.815174
ukb-ppp-ATRAID-OID31451	finngen_R10_J10_COPD	COPD || id:finngen_R10_J10_COPD	All-trans retinoic acid-induced differentiation factor | Oncology_II	MR Egger	4	-0.317124	0.190657	0.238149	-0.690812	0.0565644	0.728241	0.501169	1.05819	0.997109
ukb-ppp-ATRAID-OID31451	finngen_R10_J10_COPD	COPD || id:finngen_R10_J10_COPD	All-trans retinoic acid-induced differentiation factor | Oncology_II	Weighted median	4	-0.0913046	0.0417541	0.0287628	-0.173143	-0.0094666	0.91274	0.841018	0.990578	0.441837
ukb-ppp-ATRAID-OID31451	finngen_R10_J10_COPD	COPD || id:finngen_R10_J10_COPD	All-trans retinoic acid-induced differentiation factor | Oncology_II	Weighted mode	4	-0.090696	0.0442802	0.13299	-0.177485	-0.0039068	0.913295	0.837373	0.996101	0.974633
ukb-ppp-ATRAID-OID31451	finngen_R10_J10_COPD	COPD || id:finngen_R10_J10_COPD	All-trans retinoic acid-induced differentiation factor | Oncology_II	Simple median	4	-0.117655	0.0769842	0.126437	-0.268544	0.0332337	0.889003	0.764492	1.03379	0.998904
ukb-ppp-ATRN-OID30735	finngen_R10_J10_COPD	COPD || id:finngen_R10_J10_COPD	Attractin, Isoform 2 | Inflammation_II	Inverse variance weighted	4	-0.0018878	0.0261821	0.94252	-0.0532046	0.0494291	0.998114	0.948186	1.05067	0.994128
ukb-ppp-ATRN-OID30735	finngen_R10_J10_COPD	COPD || id:finngen_R10_J10_COPD	Attractin, Isoform 2 | Inflammation_II	MR Egger	4	0.0167718	0.0489546	0.764557	-0.0791793	0.112723	1.01691	0.923874	1.11932	0.997109
ukb-ppp-ATRN-OID30735	finngen_R10_J10_COPD	COPD || id:finngen_R10_J10_COPD	Attractin, Isoform 2 | Inflammation_II	Weighted median	4	-0.0010458	0.0281576	0.970374	-0.0562347	0.0541432	0.998955	0.945317	1.05564	0.999011
ukb-ppp-ATRN-OID30735	finngen_R10_J10_COPD	COPD || id:finngen_R10_J10_COPD	Attractin, Isoform 2 | Inflammation_II	Weighted mode	4	0.00334879	0.0280825	0.912616	-0.0516929	0.0583905	1.00335	0.94962	1.06013	0.995923
ukb-ppp-ATRN-OID30735	finngen_R10_J10_COPD	COPD || id:finngen_R10_J10_COPD	Attractin, Isoform 2 | Inflammation_II	Simple median	4	0.00899184	0.0489366	0.854214	-0.086924	0.104908	1.00903	0.916747	1.11061	0.998904
ukb-ppp-ATXN10-OID20865	finngen_R10_J10_COPD	COPD || id:finngen_R10_J10_COPD	Ataxin-10 | Neurology	Wald ratio	1	0.0618266	0.115075	0.59108	-0.163721	0.287374	1.06378	0.848979	1.33292	0.911545
ukb-ppp-ATXN2L-OID30980	finngen_R10_J10_COPD	COPD || id:finngen_R10_J10_COPD	Ataxin-2-like protein | Neurology_II	Wald ratio	1	0.138143	0.22261	0.534889	-0.298173	0.574458	1.14814	0.742173	1.77617	0.886498
ukb-ppp-ATXN3-OID31149	finngen_R10_J10_COPD	COPD || id:finngen_R10_J10_COPD	Ataxin-3 | Neurology_II	Inverse variance weighted	2	-0.0158121	0.050423	0.753834	-0.114641	0.083017	0.984312	0.891686	1.08656	0.989602
ukb-ppp-AXL-OID20363	finngen_R10_J10_COPD	COPD || id:finngen_R10_J10_COPD	Tyrosine-protein kinase receptor UFO | Cardiometabolic	Inverse variance weighted	3	0.0193021	0.056721	0.733632	-0.0918711	0.130475	1.01949	0.912223	1.13937	0.989602
ukb-ppp-AXL-OID20363	finngen_R10_J10_COPD	COPD || id:finngen_R10_J10_COPD	Tyrosine-protein kinase receptor UFO | Cardiometabolic	MR Egger	3	-0.137275	0.148156	0.524256	-0.427661	0.15311	0.87173	0.652032	1.16545	0.997109
ukb-ppp-AXL-OID20363	finngen_R10_J10_COPD	COPD || id:finngen_R10_J10_COPD	Tyrosine-protein kinase receptor UFO | Cardiometabolic	Weighted median	3	0.00340632	0.0583722	0.953466	-0.111003	0.117816	1.00341	0.894936	1.12504	0.997683
ukb-ppp-AXL-OID20363	finngen_R10_J10_COPD	COPD || id:finngen_R10_J10_COPD	Tyrosine-protein kinase receptor UFO | Cardiometabolic	Weighted mode	3	-0.0183606	0.0635309	0.799782	-0.142881	0.10616	0.981807	0.866857	1.112	0.984027
ukb-ppp-AXL-OID20363	finngen_R10_J10_COPD	COPD || id:finngen_R10_J10_COPD	Tyrosine-protein kinase receptor UFO | Cardiometabolic	Simple median	3	0.0672925	0.100956	0.50506	-0.130582	0.265167	1.06961	0.877584	1.30365	0.998904
ukb-ppp-B3GNT7-OID30281	finngen_R10_J10_COPD	COPD || id:finngen_R10_J10_COPD	UDP-GlcNAc:betaGal beta-1,3-N-acetylglucosaminyltransferase 7 | Cardiometabolic_II	Inverse variance weighted (multiplicative random effects)	6	0.00064601	0.0501149	0.989715	-0.0975793	0.0988713	1.00065	0.90703	1.10392	0.996547
ukb-ppp-B3GNT7-OID30281	finngen_R10_J10_COPD	COPD || id:finngen_R10_J10_COPD	UDP-GlcNAc:betaGal beta-1,3-N-acetylglucosaminyltransferase 7 | Cardiometabolic_II	MR Egger	6	0.161676	0.146487	0.331658	-0.125438	0.44879	1.17548	0.88211	1.56641	0.997109
ukb-ppp-B3GNT7-OID30281	finngen_R10_J10_COPD	COPD || id:finngen_R10_J10_COPD	UDP-GlcNAc:betaGal beta-1,3-N-acetylglucosaminyltransferase 7 | Cardiometabolic_II	Weighted median	6	0.0195619	0.0302767	0.518212	-0.0397804	0.0789042	1.01975	0.961	1.0821	0.908104
ukb-ppp-B3GNT7-OID30281	finngen_R10_J10_COPD	COPD || id:finngen_R10_J10_COPD	UDP-GlcNAc:betaGal beta-1,3-N-acetylglucosaminyltransferase 7 | Cardiometabolic_II	Weighted mode	6	0.0264035	0.0303525	0.424142	-0.0330874	0.0858943	1.02676	0.967454	1.08969	0.974633
ukb-ppp-B3GNT7-OID30281	finngen_R10_J10_COPD	COPD || id:finngen_R10_J10_COPD	UDP-GlcNAc:betaGal beta-1,3-N-acetylglucosaminyltransferase 7 | Cardiometabolic_II	Simple median	6	-0.118219	0.0796083	0.137541	-0.274251	0.0378132	0.888501	0.760141	1.03854	0.998904
ukb-ppp-B4GALT1-OID20780	finngen_R10_J10_COPD	COPD || id:finngen_R10_J10_COPD	Beta-1,4-galactosyltransferase 1 | Inflammation	Wald ratio	1	-0.0141767	0.0498752	0.776223	-0.111932	0.0835786	0.985923	0.894105	1.08717	0.963609
ukb-ppp-B4GAT1-OID21127	finngen_R10_J10_COPD	COPD || id:finngen_R10_J10_COPD	Beta-1,4-glucuronyltransferase 1 | Neurology	Inverse variance weighted	2	-0.0628596	0.040011	0.116169	-0.141281	0.0155619	0.939075	0.868245	1.01568	0.78764
ukb-ppp-BACH1-OID20505	finngen_R10_J10_COPD	COPD || id:finngen_R10_J10_COPD	Transcription regulator protein BACH1 | Inflammation	Wald ratio	1	-0.142526	0.261958	0.586386	-0.655964	0.370911	0.867165	0.518942	1.44905	0.908448
ukb-ppp-BAG3-OID20972	finngen_R10_J10_COPD	COPD || id:finngen_R10_J10_COPD	BAG family molecular chaperone regulator 3 | Neurology	Wald ratio	1	-0.294716	0.164226	0.072722	-0.6166	0.0271678	0.744743	0.539776	1.02754	0.495129
ukb-ppp-BAIAP2-OID21250	finngen_R10_J10_COPD	COPD || id:finngen_R10_J10_COPD	Brain-specific angiogenesis inhibitor 1-associated protein 2 | Oncology	Wald ratio	1	0.0835822	0.132259	0.527413	-0.175645	0.342809	1.08717	0.838916	1.4089	0.886498
ukb-ppp-BANK1-OID20594	finngen_R10_J10_COPD	COPD || id:finngen_R10_J10_COPD	B-cell scaffold protein with ankyrin repeats | Inflammation	Inverse variance weighted	4	-0.0574632	0.0875014	0.511366	-0.228966	0.11404	0.944157	0.795356	1.1208	0.983519
ukb-ppp-BANK1-OID20594	finngen_R10_J10_COPD	COPD || id:finngen_R10_J10_COPD	B-cell scaffold protein with ankyrin repeats | Inflammation	MR Egger	4	-0.148267	0.208108	0.550088	-0.556159	0.259625	0.862201	0.573408	1.29644	0.997109
ukb-ppp-BANK1-OID20594	finngen_R10_J10_COPD	COPD || id:finngen_R10_J10_COPD	B-cell scaffold protein with ankyrin repeats | Inflammation	Weighted median	4	-0.0810668	0.102185	0.427584	-0.28135	0.119216	0.922132	0.754764	1.12661	0.877148
ukb-ppp-BANK1-OID20594	finngen_R10_J10_COPD	COPD || id:finngen_R10_J10_COPD	B-cell scaffold protein with ankyrin repeats | Inflammation	Weighted mode	4	-0.0863709	0.0958469	0.433934	-0.274231	0.101489	0.917254	0.760157	1.10682	0.974633
ukb-ppp-BANK1-OID20594	finngen_R10_J10_COPD	COPD || id:finngen_R10_J10_COPD	B-cell scaffold protein with ankyrin repeats | Inflammation	Simple median	4	-0.0736364	0.124806	0.555187	-0.318257	0.170984	0.929009	0.727416	1.18647	0.998904
ukb-ppp-BAP18-OID31150	finngen_R10_J10_COPD	COPD || id:finngen_R10_J10_COPD	Chromatin complexes subunit BAP18 | Neurology_II	Wald ratio	1	0.0213364	0.137553	0.876731	-0.248267	0.29094	1.02157	0.780152	1.33768	0.986997
ukb-ppp-BCAM-OID21076	finngen_R10_J10_COPD	COPD || id:finngen_R10_J10_COPD	Basal cell adhesion molecule | Neurology	Inverse variance weighted	4	0.0284998	0.059537	0.632159	-0.0881927	0.145192	1.02891	0.915584	1.15626	0.983999
ukb-ppp-BCAM-OID21076	finngen_R10_J10_COPD	COPD || id:finngen_R10_J10_COPD	Basal cell adhesion molecule | Neurology	MR Egger	4	0.0940777	0.0963895	0.431993	-0.0948457	0.283001	1.09865	0.909513	1.32711	0.997109
ukb-ppp-BCAM-OID21076	finngen_R10_J10_COPD	COPD || id:finngen_R10_J10_COPD	Basal cell adhesion molecule | Neurology	Weighted median	4	0.0666903	0.0513369	0.193919	-0.03393	0.167311	1.06896	0.966639	1.18212	0.756456
ukb-ppp-BCAM-OID21076	finngen_R10_J10_COPD	COPD || id:finngen_R10_J10_COPD	Basal cell adhesion molecule | Neurology	Weighted mode	4	0.0733434	0.0529232	0.259845	-0.0303862	0.177073	1.0761	0.970071	1.19372	0.974633
ukb-ppp-BCAM-OID21076	finngen_R10_J10_COPD	COPD || id:finngen_R10_J10_COPD	Basal cell adhesion molecule | Neurology	Simple median	4	-0.0463867	0.074466	0.533334	-0.19234	0.0995667	0.954673	0.825026	1.10469	0.998904
ukb-ppp-BCAN-OID20998	finngen_R10_J10_COPD	COPD || id:finngen_R10_J10_COPD	Brevican core protein | Neurology	Inverse variance weighted	2	-0.046881	0.0969499	0.628699	-0.236903	0.143141	0.954201	0.789068	1.15389	0.983999
ukb-ppp-BCAT1-OID30312	finngen_R10_J10_COPD	COPD || id:finngen_R10_J10_COPD	Branched-chain-amino-acid aminotransferase, cytosolic | Cardiometabolic_II	Inverse variance weighted (multiplicative random effects)	3	0.0242536	0.0668052	0.716568	-0.106685	0.155192	1.02455	0.898809	1.16788	0.989602
ukb-ppp-BCAT1-OID30312	finngen_R10_J10_COPD	COPD || id:finngen_R10_J10_COPD	Branched-chain-amino-acid aminotransferase, cytosolic | Cardiometabolic_II	MR Egger	3	0.217064	0.0854335	0.238711	0.0496141	0.384513	1.24242	1.05087	1.4689	0.997109
ukb-ppp-BCAT1-OID30312	finngen_R10_J10_COPD	COPD || id:finngen_R10_J10_COPD	Branched-chain-amino-acid aminotransferase, cytosolic | Cardiometabolic_II	Weighted median	3	0.0479686	0.0379763	0.206547	-0.0264651	0.122402	1.04914	0.973882	1.13021	0.768021
ukb-ppp-BCAT1-OID30312	finngen_R10_J10_COPD	COPD || id:finngen_R10_J10_COPD	Branched-chain-amino-acid aminotransferase, cytosolic | Cardiometabolic_II	Weighted mode	3	0.0530847	0.0402079	0.317592	-0.0257227	0.131892	1.05452	0.974605	1.14099	0.974633
ukb-ppp-BCAT1-OID30312	finngen_R10_J10_COPD	COPD || id:finngen_R10_J10_COPD	Branched-chain-amino-acid aminotransferase, cytosolic | Cardiometabolic_II	Simple median	3	0.0357729	0.0424278	0.399147	-0.0473857	0.118931	1.03642	0.953719	1.12629	0.998904
ukb-ppp-BCHE-OID30717	finngen_R10_J10_COPD	COPD || id:finngen_R10_J10_COPD	Cholinesterase | Inflammation_II	Inverse variance weighted	7	-0.0089414	0.0262318	0.733209	-0.0603556	0.0424729	0.991098	0.94143	1.04339	0.989602
ukb-ppp-BCHE-OID30717	finngen_R10_J10_COPD	COPD || id:finngen_R10_J10_COPD	Cholinesterase | Inflammation_II	MR Egger	7	0.0182629	0.0688439	0.801383	-0.116671	0.153197	1.01843	0.889878	1.16555	0.997109
ukb-ppp-BCHE-OID30717	finngen_R10_J10_COPD	COPD || id:finngen_R10_J10_COPD	Cholinesterase | Inflammation_II	Weighted median	7	-0.0074963	0.0271289	0.782302	-0.060669	0.0456764	0.992532	0.941135	1.04674	0.956248
ukb-ppp-BCHE-OID30717	finngen_R10_J10_COPD	COPD || id:finngen_R10_J10_COPD	Cholinesterase | Inflammation_II	Weighted mode	7	-0.0078793	0.0281677	0.789079	-0.0630881	0.0473294	0.992152	0.938861	1.04847	0.984027
ukb-ppp-BCHE-OID30717	finngen_R10_J10_COPD	COPD || id:finngen_R10_J10_COPD	Cholinesterase | Inflammation_II	Simple median	7	-0.0095429	0.0592391	0.872022	-0.125652	0.106566	0.990503	0.881922	1.11245	0.998904
ukb-ppp-BCL2-OID31454	finngen_R10_J10_COPD	COPD || id:finngen_R10_J10_COPD	Apoptosis regulator Bcl-2 | Oncology_II	Wald ratio	1	0.123906	0.296828	0.67636	-0.457876	0.705689	1.13191	0.632626	2.02524	0.940703
ukb-ppp-BCL2L15-OID30498	finngen_R10_J10_COPD	COPD || id:finngen_R10_J10_COPD	Bcl-2-like protein 15 | Inflammation_II	Inverse variance weighted	2	0.120721	0.09022	0.180873	-0.0561104	0.297552	1.12831	0.945435	1.34656	0.885112
ukb-ppp-BCR-OID20558	finngen_R10_J10_COPD	COPD || id:finngen_R10_J10_COPD	Breakpoint cluster region protein | Inflammation	Wald ratio	1	-0.0174163	0.298562	0.953483	-0.602597	0.567765	0.982734	0.547388	1.76432	0.99015
ukb-ppp-BDNF-OID30373	finngen_R10_J10_COPD	COPD || id:finngen_R10_J10_COPD	Brain-derived neurotrophic factor | Cardiometabolic_II	Wald ratio	1	-0.160875	0.14494	0.267027	-0.444958	0.123209	0.851399	0.640851	1.13112	0.739388
ukb-ppp-BGLAP-OID30389	finngen_R10_J10_COPD	COPD || id:finngen_R10_J10_COPD	Osteocalcin | Cardiometabolic_II	Inverse variance weighted	2	-0.0235916	0.111002	0.831691	-0.241155	0.193971	0.976685	0.78572	1.21406	0.992933
ukb-ppp-BID-OID20517	finngen_R10_J10_COPD	COPD || id:finngen_R10_J10_COPD	BH3-interacting domain death agonist | Inflammation	Wald ratio	1	-0.177922	0.199344	0.372105	-0.568637	0.212792	0.837008	0.566297	1.23713	0.807507
ukb-ppp-BIN2-OID21067	finngen_R10_J10_COPD	COPD || id:finngen_R10_J10_COPD	Bridging integrator 2 | Neurology	Wald ratio	1	0.0465948	0.115073	0.685539	-0.178947	0.272137	1.0477	0.83615	1.31277	0.942301
ukb-ppp-BLMH-OID20336	finngen_R10_J10_COPD	COPD || id:finngen_R10_J10_COPD	Bleomycin hydrolase | Cardiometabolic	Inverse variance weighted	3	-0.0032538	0.035356	0.926675	-0.0725515	0.066044	0.996752	0.930018	1.06827	0.994128
ukb-ppp-BLMH-OID20336	finngen_R10_J10_COPD	COPD || id:finngen_R10_J10_COPD	Bleomycin hydrolase | Cardiometabolic	MR Egger	3	0.250822	0.335572	0.591376	-0.406899	0.908542	1.28508	0.665712	2.4807	0.997109
ukb-ppp-BLMH-OID20336	finngen_R10_J10_COPD	COPD || id:finngen_R10_J10_COPD	Bleomycin hydrolase | Cardiometabolic	Weighted median	3	0.00127071	0.0363773	0.972134	-0.0700288	0.0725702	1.00127	0.932367	1.07527	0.999011
ukb-ppp-BLMH-OID20336	finngen_R10_J10_COPD	COPD || id:finngen_R10_J10_COPD	Bleomycin hydrolase | Cardiometabolic	Weighted mode	3	0.00119772	0.0381542	0.977808	-0.0735846	0.07598	1.0012	0.929058	1.07894	0.998652
ukb-ppp-BLMH-OID20336	finngen_R10_J10_COPD	COPD || id:finngen_R10_J10_COPD	Bleomycin hydrolase | Cardiometabolic	Simple median	3	0.00109181	0.0762636	0.988578	-0.148385	0.150569	1.00109	0.862099	1.16249	0.998904
ukb-ppp-BLNK-OID30541	finngen_R10_J10_COPD	COPD || id:finngen_R10_J10_COPD	B-cell linker protein | Inflammation_II	Wald ratio	1	0.263527	0.165579	0.111487	-0.0610082	0.588063	1.30151	0.940815	1.8005	0.573034
ukb-ppp-BLVRB-OID21141	finngen_R10_J10_COPD	COPD || id:finngen_R10_J10_COPD	Flavin reductase | Neurology	Inverse variance weighted	3	-0.0900305	0.0782971	0.250202	-0.243493	0.0634317	0.913903	0.783885	1.06549	0.942807
ukb-ppp-BLVRB-OID21141	finngen_R10_J10_COPD	COPD || id:finngen_R10_J10_COPD	Flavin reductase | Neurology	MR Egger	3	0.662777	1.27921	0.695674	-1.84447	3.17003	1.94017	0.158108	23.8081	0.997109
ukb-ppp-BLVRB-OID21141	finngen_R10_J10_COPD	COPD || id:finngen_R10_J10_COPD	Flavin reductase | Neurology	Weighted median	3	-0.0866807	0.0821892	0.291586	-0.247772	0.0744102	0.91697	0.780538	1.07725	0.824945
ukb-ppp-BLVRB-OID21141	finngen_R10_J10_COPD	COPD || id:finngen_R10_J10_COPD	Flavin reductase | Neurology	Weighted mode	3	-0.1242	0.0917175	0.308394	-0.303966	0.0555659	0.883203	0.737886	1.05714	0.974633
ukb-ppp-BLVRB-OID21141	finngen_R10_J10_COPD	COPD || id:finngen_R10_J10_COPD	Flavin reductase | Neurology	Simple median	3	-0.0223426	0.104962	0.831433	-0.228068	0.183383	0.977905	0.79607	1.20127	0.998904
ukb-ppp-BMP10-OID30575	finngen_R10_J10_COPD	COPD || id:finngen_R10_J10_COPD	Bone morphogenetic protein 10 | Inflammation_II	Inverse variance weighted	3	-0.024823	0.028996	0.391952	-0.0816551	0.0320092	0.975483	0.92159	1.03253	0.969855
ukb-ppp-BMP10-OID30575	finngen_R10_J10_COPD	COPD || id:finngen_R10_J10_COPD	Bone morphogenetic protein 10 | Inflammation_II	MR Egger	3	-0.0202832	0.0318619	0.639104	-0.0827325	0.0421662	0.979921	0.920597	1.04307	0.997109
ukb-ppp-BMP10-OID30575	finngen_R10_J10_COPD	COPD || id:finngen_R10_J10_COPD	Bone morphogenetic protein 10 | Inflammation_II	Weighted median	3	-0.0245863	0.0284789	0.387964	-0.0804049	0.0312324	0.975714	0.922743	1.03173	0.87703
ukb-ppp-BMP10-OID30575	finngen_R10_J10_COPD	COPD || id:finngen_R10_J10_COPD	Bone morphogenetic protein 10 | Inflammation_II	Weighted mode	3	-0.0264124	0.0303002	0.47529	-0.0858008	0.032976	0.973933	0.917777	1.03353	0.974633
ukb-ppp-BMP10-OID30575	finngen_R10_J10_COPD	COPD || id:finngen_R10_J10_COPD	Bone morphogenetic protein 10 | Inflammation_II	Simple median	3	-0.0278197	0.0546104	0.610456	-0.134856	0.0792165	0.972564	0.873842	1.08244	0.998904
ukb-ppp-BMP6-OID20111	finngen_R10_J10_COPD	COPD || id:finngen_R10_J10_COPD	Bone morphogenetic protein 6 | Cardiometabolic	Inverse variance weighted	2	0.179236	0.0774512	0.0206581	0.0274313	0.33104	1.1963	1.02781	1.39242	0.51291
ukb-ppp-BMPER-OID30615	finngen_R10_J10_COPD	COPD || id:finngen_R10_J10_COPD	BMP-binding endothelial regulator protein | Inflammation_II	Inverse variance weighted	4	0.0696726	0.0499269	0.162868	-0.0281842	0.167529	1.07216	0.972209	1.18238	0.853401
ukb-ppp-BMPER-OID30615	finngen_R10_J10_COPD	COPD || id:finngen_R10_J10_COPD	BMP-binding endothelial regulator protein | Inflammation_II	MR Egger	4	0.17968	0.112571	0.251526	-0.0409605	0.40032	1.19683	0.959867	1.4923	0.997109
ukb-ppp-BMPER-OID30615	finngen_R10_J10_COPD	COPD || id:finngen_R10_J10_COPD	BMP-binding endothelial regulator protein | Inflammation_II	Weighted median	4	0.0855395	0.0545947	0.11716	-0.0214662	0.192545	1.0893	0.978763	1.21233	0.68255
ukb-ppp-BMPER-OID30615	finngen_R10_J10_COPD	COPD || id:finngen_R10_J10_COPD	BMP-binding endothelial regulator protein | Inflammation_II	Weighted mode	4	0.0893943	0.056038	0.208925	-0.0204401	0.199229	1.09351	0.979767	1.22046	0.974633
ukb-ppp-BMPER-OID30615	finngen_R10_J10_COPD	COPD || id:finngen_R10_J10_COPD	BMP-binding endothelial regulator protein | Inflammation_II	Simple median	4	0.076327	0.0852891	0.370829	-0.0908397	0.243494	1.07932	0.913164	1.2757	0.998904
ukb-ppp-BNIP3L-OID30525	finngen_R10_J10_COPD	COPD || id:finngen_R10_J10_COPD	BCL2/adenovirus E1B 19 kDa protein-interacting protein 3-like | Inflammation_II	Wald ratio	1	0.0998976	0.218721	0.647862	-0.328796	0.528591	1.10506	0.71979	1.69654	0.931588
ukb-ppp-BOC-OID20116	finngen_R10_J10_COPD	COPD || id:finngen_R10_J10_COPD	Brother of CDO | Cardiometabolic	Inverse variance weighted	3	0.0514008	0.0515075	0.318314	-0.0495539	0.152355	1.05274	0.951654	1.16457	0.966392
ukb-ppp-BOC-OID20116	finngen_R10_J10_COPD	COPD || id:finngen_R10_J10_COPD	Brother of CDO | Cardiometabolic	MR Egger	3	-1.10077	2.31268	0.717189	-5.63363	3.43209	0.332616	0.00357559	30.9413	0.997109
ukb-ppp-BOC-OID20116	finngen_R10_J10_COPD	COPD || id:finngen_R10_J10_COPD	Brother of CDO | Cardiometabolic	Weighted median	3	0.0540519	0.0541838	0.31849	-0.0521484	0.160252	1.05554	0.949188	1.17381	0.84186
ukb-ppp-BOC-OID20116	finngen_R10_J10_COPD	COPD || id:finngen_R10_J10_COPD	Brother of CDO | Cardiometabolic	Weighted mode	3	0.053284	0.0576666	0.453032	-0.0597426	0.166311	1.05473	0.942007	1.18094	0.974633
ukb-ppp-BOC-OID20116	finngen_R10_J10_COPD	COPD || id:finngen_R10_J10_COPD	Brother of CDO | Cardiometabolic	Simple median	3	0.0492941	0.0794007	0.534713	-0.106331	0.20492	1.05053	0.899127	1.22743	0.998904
ukb-ppp-BOLA1-OID30837	finngen_R10_J10_COPD	COPD || id:finngen_R10_J10_COPD	BolA-like protein 1 | Neurology_II	Wald ratio	1	-0.105212	0.121309	0.385774	-0.342977	0.132553	0.900134	0.709654	1.14174	0.814835
ukb-ppp-BOLA2_BOLA2B-OID30267	finngen_R10_J10_COPD	COPD || id:finngen_R10_J10_COPD	BolA-like protein 2 | Cardiometabolic_II	Inverse variance weighted	3	-0.162477	0.105841	0.12476	-0.369926	0.0449725	0.850036	0.690786	1.046	0.804057
ukb-ppp-BOLA2_BOLA2B-OID30267	finngen_R10_J10_COPD	COPD || id:finngen_R10_J10_COPD	BolA-like protein 2 | Cardiometabolic_II	MR Egger	3	0.291782	0.228463	0.422897	-0.156006	0.739569	1.33881	0.855554	2.09503	0.997109
ukb-ppp-BOLA2_BOLA2B-OID30267	finngen_R10_J10_COPD	COPD || id:finngen_R10_J10_COPD	BolA-like protein 2 | Cardiometabolic_II	Weighted median	3	-0.142394	0.0724886	0.0494881	-0.284471	-0.0003162	0.86728	0.752412	0.999684	0.520994
ukb-ppp-BOLA2_BOLA2B-OID30267	finngen_R10_J10_COPD	COPD || id:finngen_R10_J10_COPD	BolA-like protein 2 | Cardiometabolic_II	Weighted mode	3	-0.101223	0.0767572	0.318009	-0.251668	0.0492206	0.903731	0.777503	1.05045	0.974633
ukb-ppp-BOLA2_BOLA2B-OID30267	finngen_R10_J10_COPD	COPD || id:finngen_R10_J10_COPD	BolA-like protein 2 | Cardiometabolic_II	Simple median	3	-0.314448	0.142747	0.0276068	-0.594232	-0.0346632	0.730192	0.551986	0.965931	0.998904
ukb-ppp-BPIFA2-OID30279	finngen_R10_J10_COPD	COPD || id:finngen_R10_J10_COPD	BPI fold-containing family A member 2 | Cardiometabolic_II	Inverse variance weighted (multiplicative random effects)	3	0.0473249	0.141923	0.738791	-0.230844	0.325494	1.04846	0.793863	1.38471	0.989602
ukb-ppp-BPIFA2-OID30279	finngen_R10_J10_COPD	COPD || id:finngen_R10_J10_COPD	BPI fold-containing family A member 2 | Cardiometabolic_II	MR Egger	3	-0.254184	0.138589	0.317784	-0.525819	0.0174505	0.775549	0.591071	1.0176	0.997109
ukb-ppp-BPIFA2-OID30279	finngen_R10_J10_COPD	COPD || id:finngen_R10_J10_COPD	BPI fold-containing family A member 2 | Cardiometabolic_II	Weighted median	3	0.0326591	0.078675	0.678059	-0.121544	0.186862	1.0332	0.885552	1.20546	0.939626
ukb-ppp-BPIFA2-OID30279	finngen_R10_J10_COPD	COPD || id:finngen_R10_J10_COPD	BPI fold-containing family A member 2 | Cardiometabolic_II	Weighted mode	3	-0.0089169	0.0778617	0.919284	-0.161526	0.143692	0.991123	0.850845	1.15453	0.995923
ukb-ppp-BPIFA2-OID30279	finngen_R10_J10_COPD	COPD || id:finngen_R10_J10_COPD	BPI fold-containing family A member 2 | Cardiometabolic_II	Simple median	3	0.577599	0.348042	0.0970015	-0.104563	1.25976	1.78175	0.900718	3.52458	0.998904
ukb-ppp-BPIFB1-OID20308	finngen_R10_J10_COPD	COPD || id:finngen_R10_J10_COPD	BPI fold-containing family B member 1 | Cardiometabolic	Inverse variance weighted	5	0.00244162	0.0321545	0.939472	-0.0605811	0.0654644	1.00244	0.941217	1.06765	0.994128
ukb-ppp-BPIFB1-OID20308	finngen_R10_J10_COPD	COPD || id:finngen_R10_J10_COPD	BPI fold-containing family B member 1 | Cardiometabolic	MR Egger	5	0.154897	0.138851	0.345921	-0.117251	0.427045	1.16754	0.889362	1.53272	0.997109
ukb-ppp-BPIFB1-OID20308	finngen_R10_J10_COPD	COPD || id:finngen_R10_J10_COPD	BPI fold-containing family B member 1 | Cardiometabolic	Weighted median	5	0.00044243	0.0335154	0.989468	-0.0652477	0.0661326	1.00044	0.936835	1.06837	0.999304
ukb-ppp-BPIFB1-OID20308	finngen_R10_J10_COPD	COPD || id:finngen_R10_J10_COPD	BPI fold-containing family B member 1 | Cardiometabolic	Weighted mode	5	0.0283239	0.0356881	0.471822	-0.0416248	0.0982725	1.02873	0.95923	1.10326	0.974633
ukb-ppp-BPIFB1-OID20308	finngen_R10_J10_COPD	COPD || id:finngen_R10_J10_COPD	BPI fold-containing family B member 1 | Cardiometabolic	Simple median	5	-0.0564831	0.0728952	0.438426	-0.199358	0.0863915	0.945082	0.819257	1.09023	0.998904
ukb-ppp-BPIFB2-OID30311	finngen_R10_J10_COPD	COPD || id:finngen_R10_J10_COPD	BPI fold-containing family B member 2 | Cardiometabolic_II	Inverse variance weighted (multiplicative random effects)	4	-0.0141578	0.0709486	0.841832	-0.153217	0.124901	0.985942	0.857943	1.13304	0.992933
ukb-ppp-BPIFB2-OID30311	finngen_R10_J10_COPD	COPD || id:finngen_R10_J10_COPD	BPI fold-containing family B member 2 | Cardiometabolic_II	MR Egger	4	-0.197296	0.153584	0.327625	-0.498321	0.10373	0.820948	0.60755	1.1093	0.997109
ukb-ppp-BPIFB2-OID30311	finngen_R10_J10_COPD	COPD || id:finngen_R10_J10_COPD	BPI fold-containing family B member 2 | Cardiometabolic_II	Weighted median	4	-0.0756366	0.0465694	0.10434	-0.166913	0.0156394	0.927153	0.846274	1.01576	0.657599
ukb-ppp-BPIFB2-OID30311	finngen_R10_J10_COPD	COPD || id:finngen_R10_J10_COPD	BPI fold-containing family B member 2 | Cardiometabolic_II	Weighted mode	4	-0.080052	0.0466603	0.184736	-0.171506	0.0114022	0.923068	0.842395	1.01147	0.974633
ukb-ppp-BPIFB2-OID30311	finngen_R10_J10_COPD	COPD || id:finngen_R10_J10_COPD	BPI fold-containing family B member 2 | Cardiometabolic_II	Simple median	4	0.027552	0.0682521	0.686448	-0.106222	0.161326	1.02794	0.899225	1.17507	0.998904
ukb-ppp-BRSK2-OID31042	finngen_R10_J10_COPD	COPD || id:finngen_R10_J10_COPD	Serine/threonine-protein kinase BRSK2 | Neurology_II	Inverse variance weighted	2	0.0328091	0.0302906	0.278744	-0.0265604	0.0921786	1.03335	0.973789	1.09656	0.955257
ukb-ppp-BST1-OID21051	finngen_R10_J10_COPD	COPD || id:finngen_R10_J10_COPD	ADP-ribosyl cyclase/cyclic ADP-ribose hydrolase 2 | Neurology	Inverse variance weighted	18	0.00930614	0.0152207	0.540926	-0.0205265	0.0391387	1.00935	0.979683	1.03991	0.983519
ukb-ppp-BST1-OID21051	finngen_R10_J10_COPD	COPD || id:finngen_R10_J10_COPD	ADP-ribosyl cyclase/cyclic ADP-ribose hydrolase 2 | Neurology	MR Egger	18	0.00432568	0.0297186	0.886091	-0.0539228	0.0625741	1.00434	0.947505	1.06457	0.997109
ukb-ppp-BST1-OID21051	finngen_R10_J10_COPD	COPD || id:finngen_R10_J10_COPD	ADP-ribosyl cyclase/cyclic ADP-ribose hydrolase 2 | Neurology	Weighted median	18	0.00426256	0.0199642	0.83093	-0.0348674	0.0433925	1.00427	0.965734	1.04435	0.97119
ukb-ppp-BST1-OID21051	finngen_R10_J10_COPD	COPD || id:finngen_R10_J10_COPD	ADP-ribosyl cyclase/cyclic ADP-ribose hydrolase 2 | Neurology	Weighted mode	18	0.00286081	0.0175291	0.872282	-0.0314962	0.0372178	1.00286	0.968995	1.03792	0.992561
ukb-ppp-BST1-OID21051	finngen_R10_J10_COPD	COPD || id:finngen_R10_J10_COPD	ADP-ribosyl cyclase/cyclic ADP-ribose hydrolase 2 | Neurology	Simple median	18	0.0286072	0.0269928	0.289232	-0.0242987	0.0815132	1.02902	0.975994	1.08493	0.998904
ukb-ppp-BST2-OID21029	finngen_R10_J10_COPD	COPD || id:finngen_R10_J10_COPD	Bone marrow stromal antigen 2 | Neurology	Inverse variance weighted	2	0.122596	0.0510977	0.0164285	0.0224449	0.222748	1.13043	1.0227	1.24951	0.48128
ukb-ppp-BTC-OID21199	finngen_R10_J10_COPD	COPD || id:finngen_R10_J10_COPD	Probetacellulin [Cleaved into: Betacellulin | Oncology	Inverse variance weighted	4	-0.026621	0.0245667	0.278534	-0.0747717	0.0215298	0.97373	0.927955	1.02176	0.955257
ukb-ppp-BTC-OID21199	finngen_R10_J10_COPD	COPD || id:finngen_R10_J10_COPD	Probetacellulin [Cleaved into: Betacellulin | Oncology	MR Egger	4	-0.0342333	0.040282	0.484919	-0.113186	0.0447194	0.966346	0.892985	1.04573	0.997109
ukb-ppp-BTC-OID21199	finngen_R10_J10_COPD	COPD || id:finngen_R10_J10_COPD	Probetacellulin [Cleaved into: Betacellulin | Oncology	Weighted median	4	-0.0308806	0.0253133	0.222489	-0.0804947	0.0187334	0.969591	0.92266	1.01891	0.773992
ukb-ppp-BTC-OID21199	finngen_R10_J10_COPD	COPD || id:finngen_R10_J10_COPD	Probetacellulin [Cleaved into: Betacellulin | Oncology	Weighted mode	4	-0.0358003	0.026369	0.267667	-0.0874835	0.0158829	0.964833	0.916234	1.01601	0.974633
ukb-ppp-BTC-OID21199	finngen_R10_J10_COPD	COPD || id:finngen_R10_J10_COPD	Probetacellulin [Cleaved into: Betacellulin | Oncology	Simple median	4	0.0135338	0.059278	0.819405	-0.102651	0.129719	1.01363	0.902442	1.13851	0.998904
ukb-ppp-BTD-OID30754	finngen_R10_J10_COPD	COPD || id:finngen_R10_J10_COPD	Biotinidase | Inflammation_II	Inverse variance weighted	5	0.0133423	0.0494041	0.78711	-0.0834897	0.110174	1.01343	0.919901	1.11647	0.992933
ukb-ppp-BTD-OID30754	finngen_R10_J10_COPD	COPD || id:finngen_R10_J10_COPD	Biotinidase | Inflammation_II	MR Egger	5	-0.0868521	0.0593472	0.23954	-0.203173	0.0294683	0.916813	0.816137	1.02991	0.997109
ukb-ppp-BTD-OID30754	finngen_R10_J10_COPD	COPD || id:finngen_R10_J10_COPD	Biotinidase | Inflammation_II	Weighted median	5	-0.0010027	0.0391164	0.979549	-0.0776708	0.0756654	0.998998	0.925269	1.0786	0.999011
ukb-ppp-BTD-OID30754	finngen_R10_J10_COPD	COPD || id:finngen_R10_J10_COPD	Biotinidase | Inflammation_II	Weighted mode	5	-0.0072082	0.0418407	0.871585	-0.0892159	0.0747996	0.992818	0.914648	1.07767	0.992561
ukb-ppp-BTD-OID30754	finngen_R10_J10_COPD	COPD || id:finngen_R10_J10_COPD	Biotinidase | Inflammation_II	Simple median	5	0.288729	0.145648	0.0474367	0.00325966	0.574199	1.33473	1.00326	1.77571	0.998904
ukb-ppp-BTN1A1-OID31363	finngen_R10_J10_COPD	COPD || id:finngen_R10_J10_COPD	Butyrophilin subfamily 1 member A1 | Oncology_II	Inverse variance weighted	2	-0.195678	0.0459156	2.03e-05	-0.285673	-0.105684	0.822277	0.751508	0.899709	0.0104607
ukb-ppp-BTN2A1-OID20713	finngen_R10_J10_COPD	COPD || id:finngen_R10_J10_COPD	Butyrophilin subfamily 2 member A1 | Inflammation	Inverse variance weighted (multiplicative random effects)	7	-0.0051106	0.0869811	0.953147	-0.175594	0.165372	0.994902	0.838959	1.17983	0.995203
ukb-ppp-BTN2A1-OID20713	finngen_R10_J10_COPD	COPD || id:finngen_R10_J10_COPD	Butyrophilin subfamily 2 member A1 | Inflammation	MR Egger	7	0.261267	0.129442	0.0995716	0.00756112	0.514973	1.29857	1.00759	1.67359	0.997109
ukb-ppp-BTN2A1-OID20713	finngen_R10_J10_COPD	COPD || id:finngen_R10_J10_COPD	Butyrophilin subfamily 2 member A1 | Inflammation	Weighted median	7	0.0598142	0.0503454	0.234803	-0.0388628	0.158491	1.06164	0.961883	1.17174	0.783119
ukb-ppp-BTN2A1-OID20713	finngen_R10_J10_COPD	COPD || id:finngen_R10_J10_COPD	Butyrophilin subfamily 2 member A1 | Inflammation	Weighted mode	7	0.0684994	0.0532584	0.245783	-0.0358871	0.172886	1.0709	0.964749	1.18873	0.974633
ukb-ppp-BTN2A1-OID20713	finngen_R10_J10_COPD	COPD || id:finngen_R10_J10_COPD	Butyrophilin subfamily 2 member A1 | Inflammation	Simple median	7	0.058798	0.14384	0.682705	-0.223128	0.340724	1.06056	0.800012	1.40597	0.998904
ukb-ppp-BTN3A2-OID20540	finngen_R10_J10_COPD	COPD || id:finngen_R10_J10_COPD	Butyrophilin subfamily 3 member A2 | Inflammation	Inverse variance weighted	4	-0.0927502	0.0305771	0.00241879	-0.152681	-0.032819	0.911421	0.858403	0.967714	0.231237
ukb-ppp-BTN3A2-OID20540	finngen_R10_J10_COPD	COPD || id:finngen_R10_J10_COPD	Butyrophilin subfamily 3 member A2 | Inflammation	MR Egger	4	-0.161077	0.116432	0.300713	-0.389284	0.0671296	0.851227	0.677542	1.06943	0.997109
ukb-ppp-BTN3A2-OID20540	finngen_R10_J10_COPD	COPD || id:finngen_R10_J10_COPD	Butyrophilin subfamily 3 member A2 | Inflammation	Weighted median	4	-0.0938681	0.0278586	0.0007532	-0.148471	-0.0392652	0.910403	0.862025	0.961496	0.0919942
ukb-ppp-BTN3A2-OID20540	finngen_R10_J10_COPD	COPD || id:finngen_R10_J10_COPD	Butyrophilin subfamily 3 member A2 | Inflammation	Weighted mode	4	-0.134443	0.0322306	0.0250836	-0.197615	-0.0712706	0.874203	0.820686	0.93121	0.974633
ukb-ppp-BTN3A2-OID20540	finngen_R10_J10_COPD	COPD || id:finngen_R10_J10_COPD	Butyrophilin subfamily 3 member A2 | Inflammation	Simple median	4	-0.0373633	0.0406926	0.358522	-0.117121	0.0423942	0.963326	0.889478	1.04331	0.998904
ukb-ppp-C1QA-OID20654	finngen_R10_J10_COPD	COPD || id:finngen_R10_J10_COPD	Complement C1q subcomponent subunit A | Inflammation	Inverse variance weighted	4	0.0205365	0.0328721	0.532141	-0.0438927	0.0849658	1.02075	0.957057	1.08868	0.983519
ukb-ppp-C1QA-OID20654	finngen_R10_J10_COPD	COPD || id:finngen_R10_J10_COPD	Complement C1q subcomponent subunit A | Inflammation	MR Egger	4	0.0484484	0.0643367	0.529996	-0.0776515	0.174548	1.04964	0.925287	1.19071	0.997109
ukb-ppp-C1QA-OID20654	finngen_R10_J10_COPD	COPD || id:finngen_R10_J10_COPD	Complement C1q subcomponent subunit A | Inflammation	Weighted median	4	0.0333685	0.0349093	0.339142	-0.0350538	0.101791	1.03393	0.965554	1.10715	0.84886
ukb-ppp-C1QA-OID20654	finngen_R10_J10_COPD	COPD || id:finngen_R10_J10_COPD	Complement C1q subcomponent subunit A | Inflammation	Weighted mode	4	0.0314804	0.0353131	0.438357	-0.0377333	0.100694	1.03198	0.96297	1.10594	0.974633
ukb-ppp-C1QA-OID20654	finngen_R10_J10_COPD	COPD || id:finngen_R10_J10_COPD	Complement C1q subcomponent subunit A | Inflammation	Simple median	4	0.0319543	0.0678069	0.637459	-0.100947	0.164856	1.03247	0.903981	1.17922	0.998904
ukb-ppp-C1QL2-OID30515	finngen_R10_J10_COPD	COPD || id:finngen_R10_J10_COPD	Complement C1q-like protein 2 | Inflammation_II	Inverse variance weighted	4	0.00039341	0.0361627	0.99132	-0.0704855	0.0712723	1.00039	0.931941	1.07387	0.996547
ukb-ppp-C1QL2-OID30515	finngen_R10_J10_COPD	COPD || id:finngen_R10_J10_COPD	Complement C1q-like protein 2 | Inflammation_II	MR Egger	4	0.0503551	0.0804008	0.59507	-0.107231	0.207941	1.05164	0.898319	1.23114	0.997109
ukb-ppp-C1QL2-OID30515	finngen_R10_J10_COPD	COPD || id:finngen_R10_J10_COPD	Complement C1q-like protein 2 | Inflammation_II	Weighted median	4	0.0156998	0.0394016	0.690293	-0.0615272	0.0929269	1.01582	0.940327	1.09738	0.941878
ukb-ppp-C1QL2-OID30515	finngen_R10_J10_COPD	COPD || id:finngen_R10_J10_COPD	Complement C1q-like protein 2 | Inflammation_II	Weighted mode	4	0.0235038	0.0389848	0.589106	-0.0529065	0.099914	1.02378	0.948469	1.10508	0.974633
ukb-ppp-C1QL2-OID30515	finngen_R10_J10_COPD	COPD || id:finngen_R10_J10_COPD	Complement C1q-like protein 2 | Inflammation_II	Simple median	4	0.00127972	0.066743	0.984702	-0.129537	0.132096	1.00128	0.878502	1.14122	0.998904
ukb-ppp-C1QTNF1-OID20367	finngen_R10_J10_COPD	COPD || id:finngen_R10_J10_COPD	Complement C1q tumor necrosis factor-related protein 1 | Cardiometabolic	Wald ratio	1	-0.0051038	0.0659945	0.938356	-0.134453	0.124245	0.994909	0.874194	1.13229	0.99015
ukb-ppp-C1QTNF5-OID30618	finngen_R10_J10_COPD	COPD || id:finngen_R10_J10_COPD	Complement C1q tumor necrosis factor-related protein 5 | Inflammation_II	Wald ratio	1	0.0103823	0.0837904	0.901388	-0.153847	0.174612	1.01044	0.857403	1.19078	0.99015
ukb-ppp-C1QTNF6-OID31049	finngen_R10_J10_COPD	COPD || id:finngen_R10_J10_COPD	Complement C1q tumor necrosis factor-related protein 6 | Neurology_II	Wald ratio	1	0.140685	0.188979	0.456604	-0.229713	0.511084	1.15106	0.794762	1.6671	0.853513
ukb-ppp-C1QTNF9-OID30620	finngen_R10_J10_COPD	COPD || id:finngen_R10_J10_COPD	Complement C1q and tumor necrosis factor-related protein 9A | Inflammation_II	Inverse variance weighted	6	0.0160429	0.0187457	0.3921	-0.0206987	0.0527844	1.01617	0.979514	1.0542	0.969855
ukb-ppp-C1QTNF9-OID30620	finngen_R10_J10_COPD	COPD || id:finngen_R10_J10_COPD	Complement C1q and tumor necrosis factor-related protein 9A | Inflammation_II	MR Egger	6	0.0135664	0.0311906	0.686035	-0.0475671	0.0746999	1.01366	0.953547	1.07756	0.997109
ukb-ppp-C1QTNF9-OID30620	finngen_R10_J10_COPD	COPD || id:finngen_R10_J10_COPD	Complement C1q and tumor necrosis factor-related protein 9A | Inflammation_II	Weighted median	6	0.0143475	0.021633	0.507189	-0.0280532	0.0567482	1.01445	0.972337	1.05839	0.903653
ukb-ppp-C1QTNF9-OID30620	finngen_R10_J10_COPD	COPD || id:finngen_R10_J10_COPD	Complement C1q and tumor necrosis factor-related protein 9A | Inflammation_II	Weighted mode	6	0.0293154	0.0225103	0.24957	-0.0148049	0.0734356	1.02975	0.985304	1.0762	0.974633
ukb-ppp-C1QTNF9-OID30620	finngen_R10_J10_COPD	COPD || id:finngen_R10_J10_COPD	Complement C1q and tumor necrosis factor-related protein 9A | Inflammation_II	Simple median	6	0.0104145	0.0373462	0.780348	-0.062784	0.083613	1.01047	0.939146	1.08721	0.998904
ukb-ppp-C1R-OID30753	finngen_R10_J10_COPD	COPD || id:finngen_R10_J10_COPD	Complement C1r subcomponent | Inflammation_II	Wald ratio	1	0.0458649	0.185833	0.805058	-0.318368	0.410098	1.04693	0.727335	1.50697	0.97304
ukb-ppp-C1RL-OID30721	finngen_R10_J10_COPD	COPD || id:finngen_R10_J10_COPD	Complement C1r subcomponent-like protein | Inflammation_II	Inverse variance weighted	2	0.0507795	0.109988	0.644309	-0.164797	0.266356	1.05209	0.848066	1.3052	0.986361
ukb-ppp-C1S-OID30731	finngen_R10_J10_COPD	COPD || id:finngen_R10_J10_COPD	Complement C1s subcomponent | Inflammation_II	Inverse variance weighted	2	0.11676	0.0785501	0.137163	-0.0371982	0.270718	1.12385	0.963485	1.31091	0.819923
ukb-ppp-C2-OID20410	finngen_R10_J10_COPD	COPD || id:finngen_R10_J10_COPD	Complement C2 | Cardiometabolic	Inverse variance weighted	2	0.0167792	0.0512329	0.743283	-0.0836373	0.117196	1.01692	0.919765	1.12434	0.989602
ukb-ppp-C2CD2L-OID20864	finngen_R10_J10_COPD	COPD || id:finngen_R10_J10_COPD	Phospholipid transfer protein C2CD2L | Neurology	Wald ratio	1	-0.261797	0.201075	0.192921	-0.655904	0.13231	0.769667	0.518973	1.14146	0.68938
ukb-ppp-C2orf69-OID30883	finngen_R10_J10_COPD	COPD || id:finngen_R10_J10_COPD	UPF0565 protein C2orf69 | Neurology_II	Wald ratio	1	0.241551	0.160229	0.131672	-0.0724965	0.555599	1.27322	0.930069	1.74299	0.609546
ukb-ppp-C3-OID30776	finngen_R10_J10_COPD	COPD || id:finngen_R10_J10_COPD	Complement C3 | Inflammation_II	Wald ratio	1	0.128444	0.0837693	0.1252	-0.0357438	0.292632	1.13706	0.964887	1.33995	0.600732
ukb-ppp-C4BPB-OID21481	finngen_R10_J10_COPD	COPD || id:finngen_R10_J10_COPD	C4b-binding protein beta chain | Oncology	Inverse variance weighted	3	0.00729764	0.0547556	0.893975	-0.100023	0.114619	1.00732	0.904816	1.12145	0.992933
ukb-ppp-C4BPB-OID21481	finngen_R10_J10_COPD	COPD || id:finngen_R10_J10_COPD	C4b-binding protein beta chain | Oncology	MR Egger	3	-0.120134	0.118978	0.496922	-0.353331	0.113063	0.886802	0.702345	1.1197	0.997109
ukb-ppp-C4BPB-OID21481	finngen_R10_J10_COPD	COPD || id:finngen_R10_J10_COPD	C4b-binding protein beta chain | Oncology	Weighted median	3	0.00037704	0.0590841	0.994908	-0.115428	0.116182	1.00038	0.890985	1.1232	0.999304
ukb-ppp-C4BPB-OID21481	finngen_R10_J10_COPD	COPD || id:finngen_R10_J10_COPD	C4b-binding protein beta chain | Oncology	Weighted mode	3	-0.0058729	0.0673237	0.938433	-0.137827	0.126082	0.994144	0.871249	1.13437	0.995923
ukb-ppp-C4BPB-OID21481	finngen_R10_J10_COPD	COPD || id:finngen_R10_J10_COPD	C4b-binding protein beta chain | Oncology	Simple median	3	0.0427856	0.076206	0.574493	-0.106578	0.192149	1.04371	0.898905	1.21185	0.998904
ukb-ppp-C5-OID30744	finngen_R10_J10_COPD	COPD || id:finngen_R10_J10_COPD	Complement C5 | Inflammation_II	Wald ratio	1	-0.22016	0.0753941	0.00349893	-0.367932	-0.0723876	0.80239	0.692164	0.93017	0.134456
ukb-ppp-C7-OID30766	finngen_R10_J10_COPD	COPD || id:finngen_R10_J10_COPD	Complement component C7 | Inflammation_II	Inverse variance weighted	10	-0.0024666	0.021788	0.909866	-0.045171	0.0402378	0.997536	0.955834	1.04106	0.994123
ukb-ppp-C7-OID30766	finngen_R10_J10_COPD	COPD || id:finngen_R10_J10_COPD	Complement component C7 | Inflammation_II	MR Egger	10	0.0161207	0.0558948	0.780363	-0.093433	0.125674	1.01625	0.910799	1.13391	0.997109
ukb-ppp-C7-OID30766	finngen_R10_J10_COPD	COPD || id:finngen_R10_J10_COPD	Complement component C7 | Inflammation_II	Weighted median	10	-0.0180005	0.0231361	0.436554	-0.0633473	0.0273463	0.982161	0.938617	1.02772	0.883584
ukb-ppp-C7-OID30766	finngen_R10_J10_COPD	COPD || id:finngen_R10_J10_COPD	Complement component C7 | Inflammation_II	Weighted mode	10	-0.0080457	0.0206559	0.705954	-0.0485314	0.0324399	0.991987	0.952627	1.03297	0.977074
ukb-ppp-C7-OID30766	finngen_R10_J10_COPD	COPD || id:finngen_R10_J10_COPD	Complement component C7 | Inflammation_II	Simple median	10	0.00231303	0.036043	0.948832	-0.0683312	0.0729573	1.00232	0.933951	1.07568	0.998904
ukb-ppp-C8B-OID30719	finngen_R10_J10_COPD	COPD || id:finngen_R10_J10_COPD	Complement component C8 beta chain | Inflammation_II	Inverse variance weighted (multiplicative random effects)	6	0.0147858	0.046972	0.75293	-0.0772794	0.106851	1.0149	0.925631	1.11277	0.989602
ukb-ppp-C8B-OID30719	finngen_R10_J10_COPD	COPD || id:finngen_R10_J10_COPD	Complement component C8 beta chain | Inflammation_II	MR Egger	6	-0.0694661	0.156521	0.680128	-0.376247	0.237315	0.932892	0.686433	1.26784	0.997109
ukb-ppp-C8B-OID30719	finngen_R10_J10_COPD	COPD || id:finngen_R10_J10_COPD	Complement component C8 beta chain | Inflammation_II	Weighted median	6	0.0230957	0.0348814	0.507894	-0.0452718	0.0914632	1.02336	0.955738	1.09578	0.904455
ukb-ppp-C8B-OID30719	finngen_R10_J10_COPD	COPD || id:finngen_R10_J10_COPD	Complement component C8 beta chain | Inflammation_II	Weighted mode	6	0.0269902	0.0350682	0.476276	-0.0417435	0.0957239	1.02736	0.959116	1.10046	0.974633
ukb-ppp-C8B-OID30719	finngen_R10_J10_COPD	COPD || id:finngen_R10_J10_COPD	Complement component C8 beta chain | Inflammation_II	Simple median	6	0.0970033	0.0888956	0.275183	-0.0772321	0.271239	1.10186	0.925675	1.31159	0.998904
ukb-ppp-C9-OID30698	finngen_R10_J10_COPD	COPD || id:finngen_R10_J10_COPD	Complement component C9 | Inflammation_II	Inverse variance weighted	3	-0.132636	0.0931091	0.154296	-0.31513	0.049858	0.875784	0.729694	1.05112	0.843637
ukb-ppp-C9-OID30698	finngen_R10_J10_COPD	COPD || id:finngen_R10_J10_COPD	Complement component C9 | Inflammation_II	MR Egger	3	0.0134575	0.71897	0.988085	-1.39572	1.42264	1.01355	0.247654	4.14805	0.997109
ukb-ppp-C9-OID30698	finngen_R10_J10_COPD	COPD || id:finngen_R10_J10_COPD	Complement component C9 | Inflammation_II	Weighted median	3	-0.12809	0.101395	0.206488	-0.326825	0.0706437	0.879774	0.72121	1.0732	0.768021
ukb-ppp-C9-OID30698	finngen_R10_J10_COPD	COPD || id:finngen_R10_J10_COPD	Complement component C9 | Inflammation_II	Weighted mode	3	-0.121857	0.116447	0.405178	-0.350092	0.106378	0.885275	0.704623	1.11224	0.974633
ukb-ppp-C9-OID30698	finngen_R10_J10_COPD	COPD || id:finngen_R10_J10_COPD	Complement component C9 | Inflammation_II	Simple median	3	-0.137068	0.114586	0.231618	-0.361655	0.0875204	0.871911	0.696522	1.09146	0.998904
ukb-ppp-CA1-OID20409	finngen_R10_J10_COPD	COPD || id:finngen_R10_J10_COPD	Carbonic anhydrase 1 | Cardiometabolic	Wald ratio	1	-0.0371399	0.128395	0.772381	-0.288795	0.214515	0.963541	0.749166	1.23926	0.963383
ukb-ppp-CA11-OID21195	finngen_R10_J10_COPD	COPD || id:finngen_R10_J10_COPD	Carbonic anhydrase-related protein 11 | Oncology	Wald ratio	1	-0.142354	0.151429	0.34718	-0.439155	0.154447	0.867314	0.644581	1.16701	0.793555
ukb-ppp-CA12-OID21344	finngen_R10_J10_COPD	COPD || id:finngen_R10_J10_COPD	Carbonic anhydrase 12 | Oncology	Inverse variance weighted	4	0.0244015	0.0360531	0.498519	-0.0462625	0.0950655	1.0247	0.954791	1.09973	0.982718
ukb-ppp-CA12-OID21344	finngen_R10_J10_COPD	COPD || id:finngen_R10_J10_COPD	Carbonic anhydrase 12 | Oncology	MR Egger	4	-0.0175151	0.106608	0.884602	-0.226466	0.191436	0.982637	0.797346	1.21099	0.997109
ukb-ppp-CA12-OID21344	finngen_R10_J10_COPD	COPD || id:finngen_R10_J10_COPD	Carbonic anhydrase 12 | Oncology	Weighted median	4	0.0174339	0.033903	0.607093	-0.0490161	0.0838838	1.01759	0.952166	1.0875	0.9293
ukb-ppp-CA12-OID21344	finngen_R10_J10_COPD	COPD || id:finngen_R10_J10_COPD	Carbonic anhydrase 12 | Oncology	Weighted mode	4	0.0173649	0.0325012	0.630203	-0.0463375	0.0810673	1.01752	0.95472	1.08444	0.977074
ukb-ppp-CA12-OID21344	finngen_R10_J10_COPD	COPD || id:finngen_R10_J10_COPD	Carbonic anhydrase 12 | Oncology	Simple median	4	0.0844109	0.0939991	0.369187	-0.0998274	0.268649	1.08808	0.904994	1.3082	0.998904
ukb-ppp-CA13-OID20225	finngen_R10_J10_COPD	COPD || id:finngen_R10_J10_COPD	Carbonic anhydrase 13 | Cardiometabolic	Inverse variance weighted	2	-0.0173416	0.0412972	0.674543	-0.0982842	0.063601	0.982808	0.906391	1.06567	0.989602
ukb-ppp-CA14-OID21401	finngen_R10_J10_COPD	COPD || id:finngen_R10_J10_COPD	Carbonic anhydrase 14 | Oncology	Inverse variance weighted	3	0.102524	0.170363	0.547309	-0.231388	0.436436	1.10796	0.793432	1.54718	0.983519
ukb-ppp-CA14-OID21401	finngen_R10_J10_COPD	COPD || id:finngen_R10_J10_COPD	Carbonic anhydrase 14 | Oncology	MR Egger	3	0.00914395	0.830507	0.992991	-1.61865	1.63694	1.00919	0.198166	5.1394	0.997109
ukb-ppp-CA14-OID21401	finngen_R10_J10_COPD	COPD || id:finngen_R10_J10_COPD	Carbonic anhydrase 14 | Oncology	Weighted median	3	0.144471	0.174806	0.40854	-0.198149	0.48709	1.15543	0.820248	1.62757	0.877042
ukb-ppp-CA14-OID21401	finngen_R10_J10_COPD	COPD || id:finngen_R10_J10_COPD	Carbonic anhydrase 14 | Oncology	Weighted mode	3	0.171721	0.203314	0.487254	-0.226774	0.570217	1.18735	0.797101	1.76865	0.974633
ukb-ppp-CA14-OID21401	finngen_R10_J10_COPD	COPD || id:finngen_R10_J10_COPD	Carbonic anhydrase 14 | Oncology	Simple median	3	0.0761207	0.186044	0.682426	-0.288525	0.440767	1.07909	0.749368	1.5539	0.998904
ukb-ppp-CA2-OID21149	finngen_R10_J10_COPD	COPD || id:finngen_R10_J10_COPD	Carbonic anhydrase 2 | Neurology	Inverse variance weighted	2	0.0929086	0.103229	0.368108	-0.109421	0.295238	1.09736	0.896353	1.34345	0.969855
ukb-ppp-CA3-OID20271	finngen_R10_J10_COPD	COPD || id:finngen_R10_J10_COPD	Carbonic anhydrase 3 | Cardiometabolic	Inverse variance weighted	4	-0.0193697	0.0675112	0.77418	-0.151692	0.112952	0.980817	0.859253	1.11958	0.991726
ukb-ppp-CA3-OID20271	finngen_R10_J10_COPD	COPD || id:finngen_R10_J10_COPD	Carbonic anhydrase 3 | Cardiometabolic	MR Egger	4	0.0184958	0.762406	0.982848	-1.47582	1.51281	1.01867	0.228591	4.53948	0.997109
ukb-ppp-CA3-OID20271	finngen_R10_J10_COPD	COPD || id:finngen_R10_J10_COPD	Carbonic anhydrase 3 | Cardiometabolic	Weighted median	4	-0.0150893	0.0738874	0.838182	-0.159909	0.12973	0.985024	0.852222	1.13852	0.971797
ukb-ppp-CA3-OID20271	finngen_R10_J10_COPD	COPD || id:finngen_R10_J10_COPD	Carbonic anhydrase 3 | Cardiometabolic	Weighted mode	4	-0.0147435	0.0797782	0.865169	-0.171109	0.141622	0.985365	0.84273	1.15214	0.992561
ukb-ppp-CA3-OID20271	finngen_R10_J10_COPD	COPD || id:finngen_R10_J10_COPD	Carbonic anhydrase 3 | Cardiometabolic	Simple median	4	-0.0153665	0.0914976	0.866627	-0.194702	0.163969	0.984751	0.82308	1.17818	0.998904
ukb-ppp-CA4-OID20241	finngen_R10_J10_COPD	COPD || id:finngen_R10_J10_COPD	Carbonic anhydrase 4 | Cardiometabolic	Inverse variance weighted (multiplicative random effects)	4	0.00251128	0.0541599	0.963017	-0.103642	0.108665	1.00251	0.901548	1.11479	0.995579
ukb-ppp-CA4-OID20241	finngen_R10_J10_COPD	COPD || id:finngen_R10_J10_COPD	Carbonic anhydrase 4 | Cardiometabolic	MR Egger	4	-0.126041	0.0700829	0.213924	-0.263403	0.0113217	0.881579	0.768432	1.01139	0.997109
ukb-ppp-CA4-OID20241	finngen_R10_J10_COPD	COPD || id:finngen_R10_J10_COPD	Carbonic anhydrase 4 | Cardiometabolic	Weighted median	4	-0.0109908	0.03026	0.716445	-0.0703004	0.0483187	0.989069	0.932114	1.04951	0.946597
ukb-ppp-CA4-OID20241	finngen_R10_J10_COPD	COPD || id:finngen_R10_J10_COPD	Carbonic anhydrase 4 | Cardiometabolic	Weighted mode	4	-0.0156703	0.0331244	0.668452	-0.080594	0.0492535	0.984452	0.922568	1.05049	0.977074
ukb-ppp-CA4-OID20241	finngen_R10_J10_COPD	COPD || id:finngen_R10_J10_COPD	Carbonic anhydrase 4 | Cardiometabolic	Simple median	4	0.0434815	0.111805	0.697345	-0.175655	0.262618	1.04444	0.838907	1.30033	0.998904
ukb-ppp-CA5A-OID20075	finngen_R10_J10_COPD	COPD || id:finngen_R10_J10_COPD	Carbonic anhydrase 5A, mitochondrial | Cardiometabolic	Inverse variance weighted	5	0.032637	0.0460139	0.478147	-0.0575501	0.122824	1.03318	0.944075	1.13069	0.976816
ukb-ppp-CA5A-OID20075	finngen_R10_J10_COPD	COPD || id:finngen_R10_J10_COPD	Carbonic anhydrase 5A, mitochondrial | Cardiometabolic	MR Egger	5	0.013707	0.0647741	0.84597	-0.11325	0.140664	1.0138	0.892927	1.15104	0.997109
ukb-ppp-CA5A-OID20075	finngen_R10_J10_COPD	COPD || id:finngen_R10_J10_COPD	Carbonic anhydrase 5A, mitochondrial | Cardiometabolic	Weighted median	5	0.0334473	0.0502312	0.505496	-0.0650059	0.1319	1.03401	0.937062	1.14099	0.901999
ukb-ppp-CA5A-OID20075	finngen_R10_J10_COPD	COPD || id:finngen_R10_J10_COPD	Carbonic anhydrase 5A, mitochondrial | Cardiometabolic	Weighted mode	5	0.0307882	0.0528046	0.591143	-0.0727088	0.134285	1.03127	0.929872	1.14372	0.974633
ukb-ppp-CA5A-OID20075	finngen_R10_J10_COPD	COPD || id:finngen_R10_J10_COPD	Carbonic anhydrase 5A, mitochondrial | Cardiometabolic	Simple median	5	0.0555021	0.0666658	0.405103	-0.075163	0.186167	1.05707	0.927592	1.20462	0.998904
ukb-ppp-CA6-OID21096	finngen_R10_J10_COPD	COPD || id:finngen_R10_J10_COPD	Carbonic anhydrase 6 | Neurology	Inverse variance weighted	7	0.0317277	0.0385537	0.410536	-0.0438374	0.107293	1.03224	0.95711	1.11326	0.969855
ukb-ppp-CA6-OID21096	finngen_R10_J10_COPD	COPD || id:finngen_R10_J10_COPD	Carbonic anhydrase 6 | Neurology	MR Egger	7	0.0949731	0.0767701	0.270976	-0.0554963	0.245442	1.09963	0.946016	1.27819	0.997109
ukb-ppp-CA6-OID21096	finngen_R10_J10_COPD	COPD || id:finngen_R10_J10_COPD	Carbonic anhydrase 6 | Neurology	Weighted median	7	0.0526586	0.0319693	0.099525	-0.0100012	0.115318	1.05407	0.990049	1.12223	0.64801
ukb-ppp-CA6-OID21096	finngen_R10_J10_COPD	COPD || id:finngen_R10_J10_COPD	Carbonic anhydrase 6 | Neurology	Weighted mode	7	0.0525892	0.0340007	0.172894	-0.014052	0.119231	1.054	0.986046	1.12663	0.974633
ukb-ppp-CA6-OID21096	finngen_R10_J10_COPD	COPD || id:finngen_R10_J10_COPD	Carbonic anhydrase 6 | Neurology	Simple median	7	-0.236839	0.126848	0.0618855	-0.485461	0.0117822	0.789118	0.615413	1.01185	0.998904
ukb-ppp-CA9-OID21417	finngen_R10_J10_COPD	COPD || id:finngen_R10_J10_COPD	Carbonic anhydrase 9 | Oncology	Inverse variance weighted	3	0.0462045	0.0971187	0.63425	-0.144148	0.236557	1.04729	0.865759	1.26688	0.983999
ukb-ppp-CA9-OID21417	finngen_R10_J10_COPD	COPD || id:finngen_R10_J10_COPD	Carbonic anhydrase 9 | Oncology	MR Egger	3	-0.0123071	0.222359	0.9648	-0.44813	0.423516	0.987768	0.638822	1.52732	0.997109
ukb-ppp-CA9-OID21417	finngen_R10_J10_COPD	COPD || id:finngen_R10_J10_COPD	Carbonic anhydrase 9 | Oncology	Weighted median	3	0.0177751	0.0913407	0.845705	-0.161253	0.196803	1.01793	0.851077	1.2175	0.974669
ukb-ppp-CA9-OID21417	finngen_R10_J10_COPD	COPD || id:finngen_R10_J10_COPD	Carbonic anhydrase 9 | Oncology	Weighted mode	3	0.00789754	0.105916	0.947348	-0.199698	0.215493	1.00793	0.818978	1.24047	0.995923
ukb-ppp-CA9-OID21417	finngen_R10_J10_COPD	COPD || id:finngen_R10_J10_COPD	Carbonic anhydrase 9 | Oncology	Simple median	3	0.0603127	0.10392	0.561663	-0.143371	0.263997	1.06217	0.866432	1.30212	0.998904
ukb-ppp-CACNB3-OID31039	finngen_R10_J10_COPD	COPD || id:finngen_R10_J10_COPD	Voltage-dependent L-type calcium channel subunit beta-3 | Neurology_II	Wald ratio	1	0.290468	0.116265	0.0124783	0.0625881	0.518349	1.33705	1.06459	1.67925	0.264191
ukb-ppp-CACYBP-OID30649	finngen_R10_J10_COPD	COPD || id:finngen_R10_J10_COPD	Calcyclin-binding protein | Inflammation_II	Wald ratio	1	0.0952041	0.10559	0.367247	-0.111752	0.30216	1.09988	0.894266	1.35278	0.805833
ukb-ppp-CALB1-OID21306	finngen_R10_J10_COPD	COPD || id:finngen_R10_J10_COPD	Calbindin | Oncology	Inverse variance weighted	2	0.012174	0.14328	0.932288	-0.268655	0.293003	1.01225	0.764407	1.34045	0.994128
ukb-ppp-CALB2-OID20801	finngen_R10_J10_COPD	COPD || id:finngen_R10_J10_COPD	Calretinin | Neurology	Wald ratio	1	-0.138	0.176845	0.435189	-0.484616	0.208616	0.871099	0.615934	1.23197	0.83955
ukb-ppp-CALCA-OID20983	finngen_R10_J10_COPD	COPD || id:finngen_R10_J10_COPD	Calcitonin [Cleaved into: Calcitonin; Katacalcin | Neurology	Wald ratio	1	-0.0069524	0.107815	0.948584	-0.21827	0.204366	0.993072	0.803908	1.22675	0.99015
ukb-ppp-CALCB-OID31100	finngen_R10_J10_COPD	COPD || id:finngen_R10_J10_COPD	Calcitonin gene-related peptide 2 | Neurology_II	Inverse variance weighted	2	0.00233933	0.144974	0.987126	-0.28181	0.286489	1.00234	0.754417	1.33174	0.996547
ukb-ppp-CALCOCO1-OID21387	finngen_R10_J10_COPD	COPD || id:finngen_R10_J10_COPD	Calcium-binding and coiled-coil domain-containing protein 1 | Oncology	Wald ratio	1	0.0124293	0.0852651	0.884101	-0.15469	0.179549	1.01251	0.85668	1.19668	0.98907
ukb-ppp-CALCOCO2-OID30249	finngen_R10_J10_COPD	COPD || id:finngen_R10_J10_COPD	Calcium-binding and coiled-coil domain-containing protein 2 | Cardiometabolic_II	Wald ratio	1	-0.240007	0.191307	0.209638	-0.614969	0.134955	0.786623	0.540658	1.14449	0.701532
ukb-ppp-CAMKK1-OID21182	finngen_R10_J10_COPD	COPD || id:finngen_R10_J10_COPD	Calcium/calmodulin-dependent protein kinase kinase 1 | Oncology	Inverse variance weighted	2	0.0247034	0.0385455	0.521594	-0.0508457	0.100253	1.02501	0.950425	1.10545	0.983519
ukb-ppp-CANT1-OID20181	finngen_R10_J10_COPD	COPD || id:finngen_R10_J10_COPD	Soluble calcium-activated nucleotidase 1 | Cardiometabolic	Wald ratio	1	0.100192	0.0847476	0.237112	-0.0659136	0.266297	1.10538	0.936212	1.30512	0.722094
ukb-ppp-CAPG-OID21431	finngen_R10_J10_COPD	COPD || id:finngen_R10_J10_COPD	Macrophage-capping protein | Oncology	Inverse variance weighted	5	-0.001604	0.0216591	0.940967	-0.0440559	0.040848	0.998397	0.9569	1.04169	0.994128
ukb-ppp-CAPG-OID21431	finngen_R10_J10_COPD	COPD || id:finngen_R10_J10_COPD	Macrophage-capping protein | Oncology	MR Egger	5	-0.0845244	0.081026	0.373531	-0.243335	0.0742865	0.918949	0.784009	1.07712	0.997109
ukb-ppp-CAPG-OID21431	finngen_R10_J10_COPD	COPD || id:finngen_R10_J10_COPD	Macrophage-capping protein | Oncology	Weighted median	5	0.0113079	0.0246761	0.646769	-0.0370572	0.059673	1.01137	0.963621	1.06149	0.930715
ukb-ppp-CAPG-OID21431	finngen_R10_J10_COPD	COPD || id:finngen_R10_J10_COPD	Macrophage-capping protein | Oncology	Weighted mode	5	-0.0060316	0.0261681	0.829017	-0.057321	0.0452579	0.993987	0.944291	1.0463	0.987005
ukb-ppp-CAPG-OID21431	finngen_R10_J10_COPD	COPD || id:finngen_R10_J10_COPD	Macrophage-capping protein | Oncology	Simple median	5	-0.025462	0.043765	0.560708	-0.111241	0.0603174	0.974859	0.894723	1.06217	0.998904
ukb-ppp-CAPN3-OID31384	finngen_R10_J10_COPD	COPD || id:finngen_R10_J10_COPD	Calpain-3 | Oncology_II	Wald ratio	1	0.320703	0.484049	0.507624	-0.628033	1.26944	1.3781	0.533641	3.55885	0.876453
ukb-ppp-CAPS-OID31126	finngen_R10_J10_COPD	COPD || id:finngen_R10_J10_COPD	Calcyphosin | Neurology_II	Inverse variance weighted	3	0.0705611	0.0955805	0.46037	-0.116777	0.257899	1.07311	0.889784	1.29421	0.976251
ukb-ppp-CAPS-OID31126	finngen_R10_J10_COPD	COPD || id:finngen_R10_J10_COPD	Calcyphosin | Neurology_II	MR Egger	3	-0.667163	0.470645	0.39112	-1.58963	0.255302	0.513162	0.204001	1.29085	0.997109
ukb-ppp-CAPS-OID31126	finngen_R10_J10_COPD	COPD || id:finngen_R10_J10_COPD	Calcyphosin | Neurology_II	Weighted median	3	0.130453	0.0910545	0.151948	-0.0480143	0.308919	1.13934	0.95312	1.36195	0.716593
ukb-ppp-CAPS-OID31126	finngen_R10_J10_COPD	COPD || id:finngen_R10_J10_COPD	Calcyphosin | Neurology_II	Weighted mode	3	0.132975	0.10399	0.329315	-0.0708446	0.336795	1.14222	0.931607	1.40045	0.974633
ukb-ppp-CAPS-OID31126	finngen_R10_J10_COPD	COPD || id:finngen_R10_J10_COPD	Calcyphosin | Neurology_II	Simple median	3	0.123801	0.129645	0.33962	-0.130304	0.377905	1.13179	0.877828	1.45922	0.998904
ukb-ppp-CARHSP1-OID20859	finngen_R10_J10_COPD	COPD || id:finngen_R10_J10_COPD	Calcium-regulated heat-stable protein 1 | Neurology	Inverse variance weighted	2	-0.0653775	0.128607	0.611208	-0.317448	0.186693	0.936714	0.728005	1.20526	0.983519
ukb-ppp-CASP1-OID20854	finngen_R10_J10_COPD	COPD || id:finngen_R10_J10_COPD	Caspase-1 | Neurology	Wald ratio	1	-0.202411	0.19765	0.305794	-0.589804	0.184983	0.81676	0.554436	1.2032	0.767483
ukb-ppp-CASP10-OID20893	finngen_R10_J10_COPD	COPD || id:finngen_R10_J10_COPD	Caspase-10 | Neurology	Wald ratio	1	0.00496034	0.0591025	0.933114	-0.110881	0.120801	1.00497	0.895046	1.1284	0.99015
ukb-ppp-CASP3-OID20305	finngen_R10_J10_COPD	COPD || id:finngen_R10_J10_COPD	Caspase-3 | Cardiometabolic	Wald ratio	1	-0.0424205	0.0936455	0.650556	-0.225966	0.141125	0.958467	0.797746	1.15157	0.932424
ukb-ppp-CASP7-OID31135	finngen_R10_J10_COPD	COPD || id:finngen_R10_J10_COPD	Caspase-7 | Neurology_II	Wald ratio	1	0.0652567	0.0936465	0.485902	-0.11829	0.248804	1.06743	0.888438	1.28249	0.866836
ukb-ppp-CASP8-OID21414	finngen_R10_J10_COPD	COPD || id:finngen_R10_J10_COPD	Caspase-8 | Oncology	Wald ratio	1	0.0335079	0.0564519	0.552803	-0.0771378	0.144154	1.03408	0.925762	1.15506	0.897953
ukb-ppp-CASP9-OID30530	finngen_R10_J10_COPD	COPD || id:finngen_R10_J10_COPD	Caspase-9 | Inflammation_II	Wald ratio	1	0.0176227	0.135949	0.896861	-0.248836	0.284082	1.01778	0.779707	1.32854	0.99015
ukb-ppp-CAT-OID30712	finngen_R10_J10_COPD	COPD || id:finngen_R10_J10_COPD	Catalase | Inflammation_II	Inverse variance weighted	2	0.0615624	0.0616554	0.318042	-0.0592823	0.182407	1.0635	0.942441	1.2001	0.966392
ukb-ppp-CBLIF-OID20179	finngen_R10_J10_COPD	COPD || id:finngen_R10_J10_COPD	Cobalamin binding intrinsic factor | Cardiometabolic	Wald ratio	1	-0.0764995	0.185916	0.680725	-0.440894	0.287895	0.926353	0.643461	1.33362	0.941734
ukb-ppp-CBLN4-OID21386	finngen_R10_J10_COPD	COPD || id:finngen_R10_J10_COPD	Cerebellin-4 | Oncology	Inverse variance weighted	6	0.0214583	0.0376192	0.568401	-0.0522754	0.095192	1.02169	0.949067	1.09987	0.983519
ukb-ppp-CBLN4-OID21386	finngen_R10_J10_COPD	COPD || id:finngen_R10_J10_COPD	Cerebellin-4 | Oncology	MR Egger	6	0.0307657	0.114174	0.800903	-0.193016	0.254547	1.03124	0.824469	1.28988	0.997109
ukb-ppp-CBLN4-OID21386	finngen_R10_J10_COPD	COPD || id:finngen_R10_J10_COPD	Cerebellin-4 | Oncology	Weighted median	6	0.0470259	0.0457187	0.303672	-0.0425828	0.136635	1.04815	0.958311	1.14641	0.829943
ukb-ppp-CBLN4-OID21386	finngen_R10_J10_COPD	COPD || id:finngen_R10_J10_COPD	Cerebellin-4 | Oncology	Weighted mode	6	0.0486667	0.0610147	0.461273	-0.0709222	0.168256	1.04987	0.931534	1.18324	0.974633
ukb-ppp-CBLN4-OID21386	finngen_R10_J10_COPD	COPD || id:finngen_R10_J10_COPD	Cerebellin-4 | Oncology	Simple median	6	0.0470283	0.0480004	0.327211	-0.0470526	0.141109	1.04815	0.954037	1.15155	0.998904
ukb-ppp-CC2D1A-OID20958	finngen_R10_J10_COPD	COPD || id:finngen_R10_J10_COPD	Coiled-coil and C2 domain-containing protein 1A | Neurology	Inverse variance weighted	2	0.185304	0.174464	0.288174	-0.156645	0.527254	1.20358	0.855007	1.69427	0.955257
ukb-ppp-CCDC50-OID31001	finngen_R10_J10_COPD	COPD || id:finngen_R10_J10_COPD	Coiled-coil domain-containing protein 50 | Neurology_II	Inverse variance weighted	2	0.0117183	0.0675606	0.862299	-0.1207	0.144137	1.01179	0.886299	1.15504	0.992933
ukb-ppp-CCDC80-OID20226	finngen_R10_J10_COPD	COPD || id:finngen_R10_J10_COPD	Coiled-coil domain-containing protein 80 | Cardiometabolic	Inverse variance weighted	2	0.0881601	0.22961	0.701012	-0.361876	0.538196	1.09216	0.696369	1.71291	0.989602
ukb-ppp-CCER2-OID30221	finngen_R10_J10_COPD	COPD || id:finngen_R10_J10_COPD	Coiled-coil domain-containing glutamate-rich protein 2 | Cardiometabolic_II	Wald ratio	1	0.0453398	0.0658336	0.491011	-0.0836942	0.174374	1.04638	0.919712	1.1905	0.871697
ukb-ppp-CCL13-OID20655	finngen_R10_J10_COPD	COPD || id:finngen_R10_J10_COPD	C-C motif chemokine 13 | Inflammation	Wald ratio	1	-0.103575	0.0513269	0.0435969	-0.204176	-0.0029742	0.901608	0.815319	0.99703	0.443923
ukb-ppp-CCL14-OID20401	finngen_R10_J10_COPD	COPD || id:finngen_R10_J10_COPD	C-C motif chemokine 14 | Cardiometabolic	Inverse variance weighted	5	0.0524309	0.0287471	0.0681726	-0.0039135	0.108775	1.05383	0.996094	1.11491	0.712977
ukb-ppp-CCL14-OID20401	finngen_R10_J10_COPD	COPD || id:finngen_R10_J10_COPD	C-C motif chemokine 14 | Cardiometabolic	MR Egger	5	0.129939	0.0457036	0.0654804	0.0403599	0.219518	1.13876	1.04119	1.24548	0.997109
ukb-ppp-CCL14-OID20401	finngen_R10_J10_COPD	COPD || id:finngen_R10_J10_COPD	C-C motif chemokine 14 | Cardiometabolic	Weighted median	5	0.0602678	0.0233097	0.00972316	0.0145808	0.105955	1.06212	1.01469	1.11177	0.279995
ukb-ppp-CCL14-OID20401	finngen_R10_J10_COPD	COPD || id:finngen_R10_J10_COPD	C-C motif chemokine 14 | Cardiometabolic	Weighted mode	5	0.0622489	0.0222702	0.0490528	0.0185993	0.105899	1.06423	1.01877	1.11171	0.974633
ukb-ppp-CCL14-OID20401	finngen_R10_J10_COPD	COPD || id:finngen_R10_J10_COPD	C-C motif chemokine 14 | Cardiometabolic	Simple median	5	-0.0443306	0.0956355	0.642979	-0.231776	0.143115	0.956638	0.793124	1.15386	0.998904
ukb-ppp-CCL15-OID20328	finngen_R10_J10_COPD	COPD || id:finngen_R10_J10_COPD	C-C motif chemokine 15 | Cardiometabolic	Inverse variance weighted	5	-0.0328361	0.0206884	0.112473	-0.0733852	0.00771312	0.967697	0.929243	1.00774	0.78764
ukb-ppp-CCL15-OID20328	finngen_R10_J10_COPD	COPD || id:finngen_R10_J10_COPD	C-C motif chemokine 15 | Cardiometabolic	MR Egger	5	-0.0618639	0.0282407	0.11619	-0.117216	-0.0065121	0.940011	0.889393	0.993509	0.997109
ukb-ppp-CCL15-OID20328	finngen_R10_J10_COPD	COPD || id:finngen_R10_J10_COPD	C-C motif chemokine 15 | Cardiometabolic	Weighted median	5	-0.037746	0.0210398	0.0728081	-0.0789839	0.00349193	0.962958	0.924055	1.0035	0.594848
ukb-ppp-CCL15-OID20328	finngen_R10_J10_COPD	COPD || id:finngen_R10_J10_COPD	C-C motif chemokine 15 | Cardiometabolic	Weighted mode	5	-0.038656	0.0218709	0.151888	-0.0815228	0.00421093	0.962082	0.921712	1.00422	0.974633
ukb-ppp-CCL15-OID20328	finngen_R10_J10_COPD	COPD || id:finngen_R10_J10_COPD	C-C motif chemokine 15 | Cardiometabolic	Simple median	5	-0.035722	0.0354786	0.314002	-0.10526	0.0338161	0.964908	0.90009	1.03439	0.998904
ukb-ppp-CCL16-OID20334	finngen_R10_J10_COPD	COPD || id:finngen_R10_J10_COPD	C-C motif chemokine 16 | Cardiometabolic	Inverse variance weighted	6	0.0301105	0.0196683	0.12579	-0.0084393	0.0686604	1.03057	0.991596	1.07107	0.806682
ukb-ppp-CCL16-OID20334	finngen_R10_J10_COPD	COPD || id:finngen_R10_J10_COPD	C-C motif chemokine 16 | Cardiometabolic	MR Egger	6	0.0478146	0.0315313	0.204005	-0.0139868	0.109616	1.04898	0.986111	1.11585	0.997109
ukb-ppp-CCL16-OID20334	finngen_R10_J10_COPD	COPD || id:finngen_R10_J10_COPD	C-C motif chemokine 16 | Cardiometabolic	Weighted median	6	0.0355448	0.0217891	0.102825	-0.0071619	0.0782514	1.03618	0.992864	1.08139	0.654129
ukb-ppp-CCL16-OID20334	finngen_R10_J10_COPD	COPD || id:finngen_R10_J10_COPD	C-C motif chemokine 16 | Cardiometabolic	Weighted mode	6	0.0367008	0.0196458	0.120704	-0.001805	0.0752066	1.03738	0.998197	1.07811	0.974633
ukb-ppp-CCL16-OID20334	finngen_R10_J10_COPD	COPD || id:finngen_R10_J10_COPD	C-C motif chemokine 16 | Cardiometabolic	Simple median	6	0.0400796	0.0471855	0.395656	-0.052404	0.132563	1.04089	0.948945	1.14175	0.998904
ukb-ppp-CCL17-OID20745	finngen_R10_J10_COPD	COPD || id:finngen_R10_J10_COPD	C-C motif chemokine 17 | Inflammation	Inverse variance weighted	2	-0.130601	0.0523716	0.0126407	-0.233249	-0.0279525	0.877568	0.791956	0.972435	0.437419
ukb-ppp-CCL18-OID20395	finngen_R10_J10_COPD	COPD || id:finngen_R10_J10_COPD	C-C motif chemokine 18 | Cardiometabolic	Inverse variance weighted	5	0.0037814	0.0214743	0.860224	-0.0383083	0.0458711	1.00379	0.962416	1.04694	0.992933
ukb-ppp-CCL18-OID20395	finngen_R10_J10_COPD	COPD || id:finngen_R10_J10_COPD	C-C motif chemokine 18 | Cardiometabolic	MR Egger	5	-0.0432867	0.0549065	0.488035	-0.150903	0.0643301	0.957637	0.859931	1.06644	0.997109
ukb-ppp-CCL18-OID20395	finngen_R10_J10_COPD	COPD || id:finngen_R10_J10_COPD	C-C motif chemokine 18 | Cardiometabolic	Weighted median	5	-0.0020347	0.0228157	0.928941	-0.0467535	0.0426841	0.997967	0.954323	1.04361	0.990758
ukb-ppp-CCL18-OID20395	finngen_R10_J10_COPD	COPD || id:finngen_R10_J10_COPD	C-C motif chemokine 18 | Cardiometabolic	Weighted mode	5	-0.0054176	0.0215118	0.813573	-0.0475808	0.0367456	0.994597	0.953533	1.03743	0.986063
ukb-ppp-CCL18-OID20395	finngen_R10_J10_COPD	COPD || id:finngen_R10_J10_COPD	C-C motif chemokine 18 | Cardiometabolic	Simple median	5	0.0909635	0.0809444	0.261108	-0.0676876	0.249615	1.09523	0.934552	1.28353	0.998904
ukb-ppp-CCL19-OID21030	finngen_R10_J10_COPD	COPD || id:finngen_R10_J10_COPD	C-C motif chemokine 19 | Neurology	Wald ratio	1	0.0289783	0.140565	0.836669	-0.246529	0.304486	1.0294	0.781509	1.35593	0.981433
ukb-ppp-CCL2-OID21004	finngen_R10_J10_COPD	COPD || id:finngen_R10_J10_COPD	C-C motif chemokine 2 | Neurology	Wald ratio	1	-0.452853	0.192918	0.0189055	-0.830972	-0.0747342	0.635812	0.435626	0.92799	0.308268
ukb-ppp-CCL20-OID20671	finngen_R10_J10_COPD	COPD || id:finngen_R10_J10_COPD	C-C motif chemokine 20 | Inflammation	Wald ratio	1	0.11156	0.129783	0.390014	-0.142814	0.365934	1.11802	0.866915	1.44186	0.819043
ukb-ppp-CCL21-OID20686	finngen_R10_J10_COPD	COPD || id:finngen_R10_J10_COPD	C-C motif chemokine 21 | Inflammation	Inverse variance weighted	2	0.015282	0.117223	0.896276	-0.214476	0.24504	1.0154	0.806964	1.27767	0.992933
ukb-ppp-CCL22-OID20765	finngen_R10_J10_COPD	COPD || id:finngen_R10_J10_COPD	C-C motif chemokine 22 | Inflammation	Inverse variance weighted	2	-0.0748125	0.134709	0.578645	-0.338842	0.189216	0.927917	0.712595	1.2083	0.983519
ukb-ppp-CCL23-OID20693	finngen_R10_J10_COPD	COPD || id:finngen_R10_J10_COPD	C-C motif chemokine 23 | Inflammation	Inverse variance weighted	7	0.0278434	0.0260817	0.285727	-0.0232768	0.0789636	1.02823	0.976992	1.08216	0.955257
ukb-ppp-CCL23-OID20693	finngen_R10_J10_COPD	COPD || id:finngen_R10_J10_COPD	C-C motif chemokine 23 | Inflammation	MR Egger	7	0.0288522	0.0521623	0.603999	-0.073386	0.13109	1.02927	0.929242	1.14007	0.997109
ukb-ppp-CCL23-OID20693	finngen_R10_J10_COPD	COPD || id:finngen_R10_J10_COPD	C-C motif chemokine 23 | Inflammation	Weighted median	7	0.0248187	0.0269307	0.356749	-0.0279654	0.0776028	1.02513	0.972422	1.08069	0.863117
ukb-ppp-CCL23-OID20693	finngen_R10_J10_COPD	COPD || id:finngen_R10_J10_COPD	C-C motif chemokine 23 | Inflammation	Weighted mode	7	0.027575	0.0267258	0.341963	-0.0248077	0.0799576	1.02796	0.975498	1.08324	0.974633
ukb-ppp-CCL23-OID20693	finngen_R10_J10_COPD	COPD || id:finngen_R10_J10_COPD	C-C motif chemokine 23 | Inflammation	Simple median	7	0.119482	0.0771906	0.121649	-0.0318111	0.270776	1.12691	0.96869	1.31098	0.998904
ukb-ppp-CCL24-OID20772	finngen_R10_J10_COPD	COPD || id:finngen_R10_J10_COPD	C-C motif chemokine 24 | Inflammation	Inverse variance weighted	8	-0.0158006	0.0218217	0.469019	-0.0585712	0.02697	0.984324	0.943111	1.02734	0.976816
ukb-ppp-CCL24-OID20772	finngen_R10_J10_COPD	COPD || id:finngen_R10_J10_COPD	C-C motif chemokine 24 | Inflammation	MR Egger	8	-0.0015075	0.062586	0.981565	-0.124176	0.121161	0.998494	0.883224	1.12881	0.997109
ukb-ppp-CCL24-OID20772	finngen_R10_J10_COPD	COPD || id:finngen_R10_J10_COPD	C-C motif chemokine 24 | Inflammation	Weighted median	8	-0.0167358	0.0184964	0.365566	-0.0529888	0.0195172	0.983403	0.948391	1.01971	0.868166
ukb-ppp-CCL24-OID20772	finngen_R10_J10_COPD	COPD || id:finngen_R10_J10_COPD	C-C motif chemokine 24 | Inflammation	Weighted mode	8	-0.0178906	0.0189436	0.376407	-0.05502	0.0192389	0.982269	0.946466	1.01943	0.974633
ukb-ppp-CCL24-OID20772	finngen_R10_J10_COPD	COPD || id:finngen_R10_J10_COPD	C-C motif chemokine 24 | Inflammation	Simple median	8	-0.0166989	0.0264636	0.528031	-0.0685676	0.0351697	0.98344	0.93373	1.0358	0.998904
ukb-ppp-CCL25-OID20674	finngen_R10_J10_COPD	COPD || id:finngen_R10_J10_COPD	C-C motif chemokine 25 | Inflammation	Inverse variance weighted	7	0.0326286	0.0263305	0.215274	-0.0189792	0.0842363	1.03317	0.9812	1.08789	0.927441
ukb-ppp-CCL25-OID20674	finngen_R10_J10_COPD	COPD || id:finngen_R10_J10_COPD	C-C motif chemokine 25 | Inflammation	MR Egger	7	0.0503764	0.0622315	0.455009	-0.0715973	0.17235	1.05167	0.930906	1.18809	0.997109
ukb-ppp-CCL25-OID20674	finngen_R10_J10_COPD	COPD || id:finngen_R10_J10_COPD	C-C motif chemokine 25 | Inflammation	Weighted median	7	0.0461316	0.0302452	0.127196	-0.013149	0.105412	1.04721	0.986937	1.11117	0.693403
ukb-ppp-CCL25-OID20674	finngen_R10_J10_COPD	COPD || id:finngen_R10_J10_COPD	C-C motif chemokine 25 | Inflammation	Weighted mode	7	0.0493944	0.027627	0.124013	-0.0047546	0.103543	1.05063	0.995257	1.10909	0.974633
ukb-ppp-CCL25-OID20674	finngen_R10_J10_COPD	COPD || id:finngen_R10_J10_COPD	C-C motif chemokine 25 | Inflammation	Simple median	7	0.0313936	0.053306	0.555907	-0.0730862	0.135873	1.03189	0.929521	1.14554	0.998904
ukb-ppp-CCL26-OID20546	finngen_R10_J10_COPD	COPD || id:finngen_R10_J10_COPD	C-C motif chemokine 26 | Inflammation	Inverse variance weighted	2	-0.0104732	0.0390353	0.788468	-0.0869824	0.066036	0.989581	0.916693	1.06827	0.992933
ukb-ppp-CCL27-OID20121	finngen_R10_J10_COPD	COPD || id:finngen_R10_J10_COPD	C-C motif chemokine 27 | Cardiometabolic	Inverse variance weighted	2	0.0758447	0.0488741	0.120701	-0.0199486	0.171638	1.07879	0.980249	1.18725	0.797866
ukb-ppp-CCL28-OID20569	finngen_R10_J10_COPD	COPD || id:finngen_R10_J10_COPD	C-C motif chemokine 28 | Inflammation	Wald ratio	1	-0.122957	0.189885	0.517289	-0.495132	0.249219	0.884302	0.609491	1.28302	0.880446
ukb-ppp-CCL3-OID20610	finngen_R10_J10_COPD	COPD || id:finngen_R10_J10_COPD	C-C motif chemokine 3 | Inflammation	Inverse variance weighted	2	0.0388759	0.0350052	0.266752	-0.0297344	0.107486	1.03964	0.970703	1.11348	0.955257
ukb-ppp-CCL4-OID20695	finngen_R10_J10_COPD	COPD || id:finngen_R10_J10_COPD	C-C motif chemokine 4 | Inflammation	Inverse variance weighted	3	0.11954	0.0547878	0.0291184	0.0121563	0.226925	1.12698	1.01223	1.25474	0.556053
ukb-ppp-CCL4-OID20695	finngen_R10_J10_COPD	COPD || id:finngen_R10_J10_COPD	C-C motif chemokine 4 | Inflammation	MR Egger	3	0.211482	0.0896123	0.255156	0.0358422	0.387122	1.23551	1.03649	1.47274	0.997109
ukb-ppp-CCL4-OID20695	finngen_R10_J10_COPD	COPD || id:finngen_R10_J10_COPD	C-C motif chemokine 4 | Inflammation	Weighted median	3	0.113009	0.0576653	0.0500261	-1.5e-05	0.226033	1.11964	0.999985	1.25362	0.524238
ukb-ppp-CCL4-OID20695	finngen_R10_J10_COPD	COPD || id:finngen_R10_J10_COPD	C-C motif chemokine 4 | Inflammation	Weighted mode	3	0.181197	0.0635974	0.104275	0.0565463	0.305848	1.19865	1.05818	1.35778	0.974633
ukb-ppp-CCL4-OID20695	finngen_R10_J10_COPD	COPD || id:finngen_R10_J10_COPD	C-C motif chemokine 4 | Inflammation	Simple median	3	0.0425421	0.0831289	0.608818	-0.12039	0.205475	1.04346	0.886574	1.22811	0.998904
ukb-ppp-CCL5-OID20412	finngen_R10_J10_COPD	COPD || id:finngen_R10_J10_COPD	C-C motif chemokine 5 | Cardiometabolic	Wald ratio	1	0.0259421	0.0644677	0.687387	-0.100415	0.152299	1.02628	0.904462	1.16451	0.943544
ukb-ppp-CCL7-OID20523	finngen_R10_J10_COPD	COPD || id:finngen_R10_J10_COPD	C-C motif chemokine 7 | Inflammation	Wald ratio	1	0.0250307	0.219804	0.909335	-0.405784	0.455846	1.02535	0.666454	1.57751	0.99015
ukb-ppp-CCL8-OID21466	finngen_R10_J10_COPD	COPD || id:finngen_R10_J10_COPD	C-C motif chemokine 8 | Oncology	Inverse variance weighted	8	0.0245668	0.027746	0.375933	-0.0298155	0.078949	1.02487	0.970625	1.08215	0.969855
ukb-ppp-CCL8-OID21466	finngen_R10_J10_COPD	COPD || id:finngen_R10_J10_COPD	C-C motif chemokine 8 | Oncology	MR Egger	8	0.128826	0.0509942	0.0449045	0.0288771	0.228774	1.13749	1.0293	1.25706	0.997109
ukb-ppp-CCL8-OID21466	finngen_R10_J10_COPD	COPD || id:finngen_R10_J10_COPD	C-C motif chemokine 8 | Oncology	Weighted median	8	0.0314584	0.0303881	0.300567	-0.0281024	0.0910191	1.03196	0.972289	1.09529	0.828283
ukb-ppp-CCL8-OID21466	finngen_R10_J10_COPD	COPD || id:finngen_R10_J10_COPD	C-C motif chemokine 8 | Oncology	Weighted mode	8	0.0457723	0.0281545	0.148029	-0.0094106	0.100955	1.04684	0.990634	1.10623	0.974633
ukb-ppp-CCL8-OID21466	finngen_R10_J10_COPD	COPD || id:finngen_R10_J10_COPD	C-C motif chemokine 8 | Oncology	Simple median	8	-0.0431117	0.0600313	0.472663	-0.160773	0.0745496	0.957804	0.851485	1.0774	0.998904
ukb-ppp-CCN1-OID21368	finngen_R10_J10_COPD	COPD || id:finngen_R10_J10_COPD	CCN family member 1 | Oncology	Inverse variance weighted	3	-0.0821231	0.0838423	0.327336	-0.246454	0.0822079	0.921159	0.781567	1.08568	0.968979
ukb-ppp-CCN1-OID21368	finngen_R10_J10_COPD	COPD || id:finngen_R10_J10_COPD	CCN family member 1 | Oncology	MR Egger	3	0.0498956	0.203465	0.846904	-0.348897	0.448688	1.05116	0.705466	1.56626	0.997109
ukb-ppp-CCN1-OID21368	finngen_R10_J10_COPD	COPD || id:finngen_R10_J10_COPD	CCN family member 1 | Oncology	Weighted median	3	-0.0583266	0.0915286	0.523962	-0.237723	0.12107	0.943342	0.788421	1.1287	0.908877
ukb-ppp-CCN1-OID21368	finngen_R10_J10_COPD	COPD || id:finngen_R10_J10_COPD	CCN family member 1 | Oncology	Weighted mode	3	-0.0569515	0.104413	0.64015	-0.261601	0.147698	0.94464	0.769818	1.15916	0.977074
ukb-ppp-CCN1-OID21368	finngen_R10_J10_COPD	COPD || id:finngen_R10_J10_COPD	CCN family member 1 | Oncology	Simple median	3	-0.0620443	0.10454	0.552848	-0.266943	0.142854	0.939841	0.765717	1.15356	0.998904
ukb-ppp-CCN2-OID20709	finngen_R10_J10_COPD	COPD || id:finngen_R10_J10_COPD	CCN family member 2 | Inflammation	Inverse variance weighted	3	-0.0099352	0.0280124	0.722836	-0.0648395	0.0449691	0.990114	0.937218	1.046	0.989602
ukb-ppp-CCN2-OID20709	finngen_R10_J10_COPD	COPD || id:finngen_R10_J10_COPD	CCN family member 2 | Inflammation	MR Egger	3	-0.0066344	0.0463363	0.909465	-0.0974534	0.0841847	0.993388	0.907145	1.08783	0.997109
ukb-ppp-CCN2-OID20709	finngen_R10_J10_COPD	COPD || id:finngen_R10_J10_COPD	CCN family member 2 | Inflammation	Weighted median	3	-0.0097019	0.028241	0.731194	-0.0650543	0.0456506	0.990345	0.937017	1.04671	0.946597
ukb-ppp-CCN2-OID20709	finngen_R10_J10_COPD	COPD || id:finngen_R10_J10_COPD	CCN family member 2 | Inflammation	Weighted mode	3	-0.0097313	0.0296332	0.773811	-0.0678123	0.0483498	0.990316	0.934436	1.04954	0.984027
ukb-ppp-CCN2-OID20709	finngen_R10_J10_COPD	COPD || id:finngen_R10_J10_COPD	CCN family member 2 | Inflammation	Simple median	3	-0.0105413	0.0391569	0.78777	-0.0872888	0.0662061	0.989514	0.916412	1.06845	0.998904
ukb-ppp-CCN3-OID20299	finngen_R10_J10_COPD	COPD || id:finngen_R10_J10_COPD	CCN family member 3 | Cardiometabolic	Inverse variance weighted	5	0.0458402	0.0483046	0.34263	-0.0488369	0.140517	1.04691	0.952336	1.15087	0.969024
ukb-ppp-CCN3-OID20299	finngen_R10_J10_COPD	COPD || id:finngen_R10_J10_COPD	CCN family member 3 | Cardiometabolic	MR Egger	5	0.196978	0.102398	0.150098	-0.0037216	0.397678	1.21772	0.996285	1.48836	0.997109
ukb-ppp-CCN3-OID20299	finngen_R10_J10_COPD	COPD || id:finngen_R10_J10_COPD	CCN family member 3 | Cardiometabolic	Weighted median	5	0.0610717	0.0449758	0.174501	-0.0270807	0.149224	1.06298	0.973283	1.16093	0.734946
ukb-ppp-CCN3-OID20299	finngen_R10_J10_COPD	COPD || id:finngen_R10_J10_COPD	CCN family member 3 | Cardiometabolic	Weighted mode	5	0.0700667	0.0494293	0.229303	-0.0268147	0.166948	1.07258	0.973542	1.18169	0.974633
ukb-ppp-CCN3-OID20299	finngen_R10_J10_COPD	COPD || id:finngen_R10_J10_COPD	CCN family member 3 | Cardiometabolic	Simple median	5	-0.0160288	0.0989309	0.87129	-0.209933	0.177876	0.984099	0.810638	1.19468	0.998904
ukb-ppp-CCN4-OID21444	finngen_R10_J10_COPD	COPD || id:finngen_R10_J10_COPD	WNT1-inducible-signaling pathway protein 1 | Oncology	Inverse variance weighted	7	0.025769	0.0297308	0.386083	-0.0325034	0.0840414	1.0261	0.968019	1.08767	0.969855
ukb-ppp-CCN4-OID21444	finngen_R10_J10_COPD	COPD || id:finngen_R10_J10_COPD	WNT1-inducible-signaling pathway protein 1 | Oncology	MR Egger	7	0.123839	0.165312	0.487508	-0.200173	0.447852	1.13183	0.818589	1.56495	0.997109
ukb-ppp-CCN4-OID21444	finngen_R10_J10_COPD	COPD || id:finngen_R10_J10_COPD	WNT1-inducible-signaling pathway protein 1 | Oncology	Weighted median	7	0.029104	0.029284	0.320295	-0.0282927	0.0865007	1.02953	0.972104	1.09035	0.842857
ukb-ppp-CCN4-OID21444	finngen_R10_J10_COPD	COPD || id:finngen_R10_J10_COPD	WNT1-inducible-signaling pathway protein 1 | Oncology	Weighted mode	7	0.032081	0.0318569	0.352789	-0.0303585	0.0945205	1.0326	0.970098	1.09913	0.974633
ukb-ppp-CCN4-OID21444	finngen_R10_J10_COPD	COPD || id:finngen_R10_J10_COPD	WNT1-inducible-signaling pathway protein 1 | Oncology	Simple median	7	0.0182819	0.047218	0.698623	-0.0742655	0.110829	1.01845	0.928425	1.1172	0.998904
ukb-ppp-CCN5-OID21068	finngen_R10_J10_COPD	COPD || id:finngen_R10_J10_COPD	WNT1-inducible-signaling pathway protein 2 | Neurology	Inverse variance weighted	3	-0.0304146	0.0444892	0.494202	-0.117613	0.0567842	0.970043	0.88904	1.05843	0.982718
ukb-ppp-CCN5-OID21068	finngen_R10_J10_COPD	COPD || id:finngen_R10_J10_COPD	WNT1-inducible-signaling pathway protein 2 | Neurology	MR Egger	3	0.0290978	0.239612	0.923067	-0.440542	0.498738	1.02953	0.643687	1.64664	0.997109
ukb-ppp-CCN5-OID21068	finngen_R10_J10_COPD	COPD || id:finngen_R10_J10_COPD	WNT1-inducible-signaling pathway protein 2 | Neurology	Weighted median	3	-0.0219846	0.0452714	0.627239	-0.110716	0.0667473	0.978255	0.895193	1.06903	0.929872
ukb-ppp-CCN5-OID21068	finngen_R10_J10_COPD	COPD || id:finngen_R10_J10_COPD	WNT1-inducible-signaling pathway protein 2 | Neurology	Weighted mode	3	-0.0227455	0.047309	0.678125	-0.115471	0.0699801	0.977511	0.890946	1.07249	0.977074
ukb-ppp-CCN5-OID21068	finngen_R10_J10_COPD	COPD || id:finngen_R10_J10_COPD	WNT1-inducible-signaling pathway protein 2 | Neurology	Simple median	3	-0.0299664	0.0588421	0.610564	-0.145297	0.0853641	0.970478	0.864765	1.08911	0.998904
ukb-ppp-CCS-OID20973	finngen_R10_J10_COPD	COPD || id:finngen_R10_J10_COPD	Copper chaperone for superoxide dismutase | Neurology	Inverse variance weighted	7	0.0377585	0.0396751	0.341253	-0.0400047	0.115522	1.03848	0.960785	1.12246	0.969024
ukb-ppp-CCS-OID20973	finngen_R10_J10_COPD	COPD || id:finngen_R10_J10_COPD	Copper chaperone for superoxide dismutase | Neurology	MR Egger	7	-0.286893	0.314231	0.403119	-0.902785	0.329	0.750592	0.405439	1.38958	0.997109
ukb-ppp-CCS-OID20973	finngen_R10_J10_COPD	COPD || id:finngen_R10_J10_COPD	Copper chaperone for superoxide dismutase | Neurology	Weighted median	7	0.0191602	0.0313485	0.541069	-0.042283	0.0806033	1.01934	0.958598	1.08394	0.917502
ukb-ppp-CCS-OID20973	finngen_R10_J10_COPD	COPD || id:finngen_R10_J10_COPD	Copper chaperone for superoxide dismutase | Neurology	Weighted mode	7	0.0175738	0.0286552	0.562199	-0.0385904	0.0737381	1.01773	0.962145	1.07652	0.974633
ukb-ppp-CCS-OID20973	finngen_R10_J10_COPD	COPD || id:finngen_R10_J10_COPD	Copper chaperone for superoxide dismutase | Neurology	Simple median	7	0.04471	0.129297	0.729498	-0.208712	0.298132	1.04572	0.811629	1.34734	0.998904
ukb-ppp-CD101-OID31480	finngen_R10_J10_COPD	COPD || id:finngen_R10_J10_COPD	Immunoglobulin superfamily member 2 | Oncology_II	Inverse variance weighted (multiplicative random effects)	10	0.017406	0.0272977	0.52371	-0.0360975	0.0709096	1.01756	0.964546	1.07348	0.983519
ukb-ppp-CD101-OID31480	finngen_R10_J10_COPD	COPD || id:finngen_R10_J10_COPD	Immunoglobulin superfamily member 2 | Oncology_II	MR Egger	10	0.0200927	0.055788	0.72805	-0.0892519	0.129437	1.0203	0.914615	1.13819	0.997109
ukb-ppp-CD101-OID31480	finngen_R10_J10_COPD	COPD || id:finngen_R10_J10_COPD	Immunoglobulin superfamily member 2 | Oncology_II	Weighted median	10	0.0248769	0.0194487	0.20086	-0.0132425	0.0629964	1.02519	0.986845	1.06502	0.760915
ukb-ppp-CD101-OID31480	finngen_R10_J10_COPD	COPD || id:finngen_R10_J10_COPD	Immunoglobulin superfamily member 2 | Oncology_II	Weighted mode	10	0.024249	0.0210007	0.27796	-0.0169124	0.0654104	1.02455	0.98323	1.0676	0.974633
ukb-ppp-CD101-OID31480	finngen_R10_J10_COPD	COPD || id:finngen_R10_J10_COPD	Immunoglobulin superfamily member 2 | Oncology_II	Simple median	10	-0.0095172	0.0429492	0.824632	-0.0936976	0.0746633	0.990528	0.910558	1.07752	0.998904
ukb-ppp-CD109-OID21108	finngen_R10_J10_COPD	COPD || id:finngen_R10_J10_COPD	CD109 antigen | Neurology	Inverse variance weighted	8	-0.0105866	0.022865	0.643361	-0.055402	0.0342288	0.989469	0.946105	1.03482	0.986361
ukb-ppp-CD109-OID21108	finngen_R10_J10_COPD	COPD || id:finngen_R10_J10_COPD	CD109 antigen | Neurology	MR Egger	8	-0.0056121	0.0431627	0.900798	-0.0902111	0.0789868	0.994404	0.913738	1.08219	0.997109
ukb-ppp-CD109-OID21108	finngen_R10_J10_COPD	COPD || id:finngen_R10_J10_COPD	CD109 antigen | Neurology	Weighted median	8	-0.0150021	0.0198724	0.450294	-0.0539519	0.0239477	0.98511	0.947478	1.02424	0.892795
ukb-ppp-CD109-OID21108	finngen_R10_J10_COPD	COPD || id:finngen_R10_J10_COPD	CD109 antigen | Neurology	Weighted mode	8	-0.019192	0.0203896	0.377908	-0.0591556	0.0207716	0.980991	0.94256	1.02099	0.974633
ukb-ppp-CD109-OID21108	finngen_R10_J10_COPD	COPD || id:finngen_R10_J10_COPD	CD109 antigen | Neurology	Simple median	8	0.0320752	0.0462564	0.488045	-0.0585874	0.122738	1.0326	0.943096	1.13059	0.998904
ukb-ppp-CD14-OID20378	finngen_R10_J10_COPD	COPD || id:finngen_R10_J10_COPD	Monocyte differentiation antigen CD14 | Cardiometabolic	Inverse variance weighted	3	-0.0140119	0.036055	0.697553	-0.0846797	0.0566559	0.986086	0.918807	1.05829	0.989602
ukb-ppp-CD14-OID20378	finngen_R10_J10_COPD	COPD || id:finngen_R10_J10_COPD	Monocyte differentiation antigen CD14 | Cardiometabolic	MR Egger	3	-0.0948768	0.141133	0.623212	-0.371498	0.181744	0.909485	0.6897	1.19931	0.997109
ukb-ppp-CD14-OID20378	finngen_R10_J10_COPD	COPD || id:finngen_R10_J10_COPD	Monocyte differentiation antigen CD14 | Cardiometabolic	Weighted median	3	-0.0153475	0.035609	0.666468	-0.0851411	0.0544462	0.98477	0.918383	1.05596	0.936351
ukb-ppp-CD14-OID20378	finngen_R10_J10_COPD	COPD || id:finngen_R10_J10_COPD	Monocyte differentiation antigen CD14 | Cardiometabolic	Weighted mode	3	-0.0163741	0.0349832	0.685795	-0.0849411	0.0521929	0.983759	0.918566	1.05358	0.977074
ukb-ppp-CD14-OID20378	finngen_R10_J10_COPD	COPD || id:finngen_R10_J10_COPD	Monocyte differentiation antigen CD14 | Cardiometabolic	Simple median	3	0.0372634	0.107003	0.727656	-0.172463	0.24699	1.03797	0.841589	1.28017	0.998904
ukb-ppp-CD160-OID20647	finngen_R10_J10_COPD	COPD || id:finngen_R10_J10_COPD	CD160 antigen | Inflammation	Wald ratio	1	-0.0383822	0.0333734	0.250111	-0.103794	0.0270298	0.962345	0.901411	1.0274	0.727127
ukb-ppp-CD164-OID21080	finngen_R10_J10_COPD	COPD || id:finngen_R10_J10_COPD	Sialomucin core protein 24 | Neurology	Inverse variance weighted	2	-0.0229923	0.0703561	0.74382	-0.16089	0.114906	0.97727	0.851385	1.12177	0.989602
ukb-ppp-CD164L2-OID30922	finngen_R10_J10_COPD	COPD || id:finngen_R10_J10_COPD	CD164 sialomucin-like 2 protein | Neurology_II	Inverse variance weighted (multiplicative random effects)	3	-0.0041195	0.0570013	0.942387	-0.115842	0.107603	0.995889	0.890616	1.11361	0.994128
ukb-ppp-CD164L2-OID30922	finngen_R10_J10_COPD	COPD || id:finngen_R10_J10_COPD	CD164 sialomucin-like 2 protein | Neurology_II	MR Egger	3	0.0029219	0.107649	0.982725	-0.20807	0.213914	1.00293	0.81215	1.23852	0.997109
ukb-ppp-CD164L2-OID30922	finngen_R10_J10_COPD	COPD || id:finngen_R10_J10_COPD	CD164 sialomucin-like 2 protein | Neurology_II	Weighted median	3	0.00391524	0.0326621	0.904585	-0.0601025	0.067933	1.00392	0.941668	1.07029	0.984345
ukb-ppp-CD164L2-OID30922	finngen_R10_J10_COPD	COPD || id:finngen_R10_J10_COPD	CD164 sialomucin-like 2 protein | Neurology_II	Weighted mode	3	0.00484005	0.0339461	0.899689	-0.0616943	0.0713744	1.00485	0.94017	1.07398	0.994225
ukb-ppp-CD164L2-OID30922	finngen_R10_J10_COPD	COPD || id:finngen_R10_J10_COPD	CD164 sialomucin-like 2 protein | Neurology_II	Simple median	3	0.00028013	0.0615832	0.996371	-0.120423	0.120983	1.00028	0.886545	1.12861	0.998904
ukb-ppp-CD177-OID21119	finngen_R10_J10_COPD	COPD || id:finngen_R10_J10_COPD	CD177 antigen | Neurology	Inverse variance weighted	7	0.0160755	0.0166735	0.334978	-0.0166045	0.0487555	1.01621	0.983533	1.04996	0.968979
ukb-ppp-CD177-OID21119	finngen_R10_J10_COPD	COPD || id:finngen_R10_J10_COPD	CD177 antigen | Neurology	MR Egger	7	0.0319449	0.0274115	0.296431	-0.0217817	0.0856715	1.03246	0.978454	1.08945	0.997109
ukb-ppp-CD177-OID21119	finngen_R10_J10_COPD	COPD || id:finngen_R10_J10_COPD	CD177 antigen | Neurology	Weighted median	7	0.0216797	0.0175091	0.215645	-0.0126382	0.0559975	1.02192	0.987441	1.0576	0.770714
ukb-ppp-CD177-OID21119	finngen_R10_J10_COPD	COPD || id:finngen_R10_J10_COPD	CD177 antigen | Neurology	Weighted mode	7	0.0208795	0.0176144	0.280687	-0.0136447	0.0554036	1.0211	0.986448	1.05697	0.974633
ukb-ppp-CD177-OID21119	finngen_R10_J10_COPD	COPD || id:finngen_R10_J10_COPD	CD177 antigen | Neurology	Simple median	7	0.02125	0.0346364	0.539534	-0.0466373	0.0891374	1.02148	0.954434	1.09323	0.998904
ukb-ppp-CD1C-OID21483	finngen_R10_J10_COPD	COPD || id:finngen_R10_J10_COPD	T-cell surface glycoprotein CD1c | Oncology	Inverse variance weighted	3	-0.0940186	0.0928423	0.311218	-0.275989	0.0879523	0.910266	0.758821	1.09194	0.966392
ukb-ppp-CD1C-OID21483	finngen_R10_J10_COPD	COPD || id:finngen_R10_J10_COPD	T-cell surface glycoprotein CD1c | Oncology	MR Egger	3	-0.225549	0.210253	0.477664	-0.637645	0.186546	0.798078	0.528536	1.20508	0.997109
ukb-ppp-CD1C-OID21483	finngen_R10_J10_COPD	COPD || id:finngen_R10_J10_COPD	T-cell surface glycoprotein CD1c | Oncology	Weighted median	3	-0.115121	0.102667	0.26216	-0.316348	0.0861067	0.891259	0.728806	1.08992	0.81087
ukb-ppp-CD1C-OID21483	finngen_R10_J10_COPD	COPD || id:finngen_R10_J10_COPD	T-cell surface glycoprotein CD1c | Oncology	Weighted mode	3	-0.155606	0.11077	0.295269	-0.372715	0.0615041	0.855897	0.688861	1.06343	0.974633
ukb-ppp-CD1C-OID21483	finngen_R10_J10_COPD	COPD || id:finngen_R10_J10_COPD	T-cell surface glycoprotein CD1c | Oncology	Simple median	3	-0.0370028	0.145693	0.799513	-0.322562	0.248556	0.963673	0.724291	1.28217	0.998904
ukb-ppp-CD2-OID30097	finngen_R10_J10_COPD	COPD || id:finngen_R10_J10_COPD	T-cell surface antigen CD2 | Cardiometabolic_II	Wald ratio	1	0.451036	0.29232	0.122843	-0.121912	1.02398	1.56994	0.885226	2.78426	0.595603
ukb-ppp-CD200-OID20603	finngen_R10_J10_COPD	COPD || id:finngen_R10_J10_COPD	OX-2 membrane glycoprotein | Inflammation	Inverse variance weighted	5	-0.0270774	0.0455328	0.552058	-0.116322	0.062167	0.973286	0.890189	1.06414	0.983519
ukb-ppp-CD200-OID20603	finngen_R10_J10_COPD	COPD || id:finngen_R10_J10_COPD	OX-2 membrane glycoprotein | Inflammation	MR Egger	5	-0.0757219	0.0811249	0.419468	-0.234727	0.083283	0.927074	0.790787	1.08685	0.997109
ukb-ppp-CD200-OID20603	finngen_R10_J10_COPD	COPD || id:finngen_R10_J10_COPD	OX-2 membrane glycoprotein | Inflammation	Weighted median	5	-0.0344302	0.0492511	0.484506	-0.130962	0.062102	0.966156	0.877251	1.06407	0.896537
ukb-ppp-CD200-OID20603	finngen_R10_J10_COPD	COPD || id:finngen_R10_J10_COPD	OX-2 membrane glycoprotein | Inflammation	Weighted mode	5	-0.0367849	0.0502855	0.50501	-0.135345	0.0617747	0.963883	0.873415	1.06372	0.974633
ukb-ppp-CD200-OID20603	finngen_R10_J10_COPD	COPD || id:finngen_R10_J10_COPD	OX-2 membrane glycoprotein | Inflammation	Simple median	5	-0.0218841	0.072673	0.763315	-0.164323	0.120555	0.978354	0.848468	1.12812	0.998904
ukb-ppp-CD200R1-OID20595	finngen_R10_J10_COPD	COPD || id:finngen_R10_J10_COPD	Cell surface glycoprotein CD200 receptor 1 | Inflammation	Inverse variance weighted	6	-0.0125726	0.0178213	0.480512	-0.0475024	0.0223572	0.987506	0.953608	1.02261	0.978869
ukb-ppp-CD200R1-OID20595	finngen_R10_J10_COPD	COPD || id:finngen_R10_J10_COPD	Cell surface glycoprotein CD200 receptor 1 | Inflammation	MR Egger	6	-0.02658	0.0240017	0.330221	-0.0736234	0.0204635	0.97377	0.929022	1.02067	0.997109
ukb-ppp-CD200R1-OID20595	finngen_R10_J10_COPD	COPD || id:finngen_R10_J10_COPD	Cell surface glycoprotein CD200 receptor 1 | Inflammation	Weighted median	6	-0.0106167	0.0193274	0.582795	-0.0484984	0.0272651	0.989439	0.952659	1.02764	0.92577
ukb-ppp-CD200R1-OID20595	finngen_R10_J10_COPD	COPD || id:finngen_R10_J10_COPD	Cell surface glycoprotein CD200 receptor 1 | Inflammation	Weighted mode	6	-0.0108848	0.020125	0.611821	-0.0503298	0.0285603	0.989174	0.950916	1.02897	0.975896
ukb-ppp-CD200R1-OID20595	finngen_R10_J10_COPD	COPD || id:finngen_R10_J10_COPD	Cell surface glycoprotein CD200 receptor 1 | Inflammation	Simple median	6	-0.0117407	0.0309715	0.704627	-0.0724447	0.0489633	0.988328	0.930117	1.05018	0.998904
ukb-ppp-CD207-OID21298	finngen_R10_J10_COPD	COPD || id:finngen_R10_J10_COPD	C-type lectin domain family 4 member K | Oncology	Inverse variance weighted	4	0.0727195	0.0288835	0.0118131	0.0161078	0.129331	1.07543	1.01624	1.13807	0.421701
ukb-ppp-CD207-OID21298	finngen_R10_J10_COPD	COPD || id:finngen_R10_J10_COPD	C-type lectin domain family 4 member K | Oncology	MR Egger	4	0.0500621	0.0937494	0.64675	-0.133687	0.233811	1.05134	0.874864	1.26341	0.997109
ukb-ppp-CD207-OID21298	finngen_R10_J10_COPD	COPD || id:finngen_R10_J10_COPD	C-type lectin domain family 4 member K | Oncology	Weighted median	4	0.0705288	0.0298577	0.0181686	0.0120077	0.12905	1.07308	1.01208	1.13775	0.367733
ukb-ppp-CD207-OID21298	finngen_R10_J10_COPD	COPD || id:finngen_R10_J10_COPD	C-type lectin domain family 4 member K | Oncology	Weighted mode	4	0.0705712	0.030642	0.104692	0.0105128	0.13063	1.07312	1.01057	1.13955	0.974633
ukb-ppp-CD207-OID21298	finngen_R10_J10_COPD	COPD || id:finngen_R10_J10_COPD	C-type lectin domain family 4 member K | Oncology	Simple median	4	0.122444	0.0655867	0.0619141	-0.0061054	0.250994	1.13026	0.993913	1.2853	0.998904
ukb-ppp-CD209-OID20262	finngen_R10_J10_COPD	COPD || id:finngen_R10_J10_COPD	CD209 antigen | Cardiometabolic	Inverse variance weighted	4	-0.0063299	0.031161	0.839028	-0.0674056	0.0547457	0.99369	0.934816	1.05627	0.992933
ukb-ppp-CD209-OID20262	finngen_R10_J10_COPD	COPD || id:finngen_R10_J10_COPD	CD209 antigen | Cardiometabolic	MR Egger	4	-0.0642292	0.0424336	0.269302	-0.147399	0.0189406	0.93779	0.86295	1.01912	0.997109
ukb-ppp-CD209-OID20262	finngen_R10_J10_COPD	COPD || id:finngen_R10_J10_COPD	CD209 antigen | Cardiometabolic	Weighted median	4	-0.0098713	0.0273457	0.718113	-0.0634689	0.0437263	0.990177	0.938503	1.0447	0.946597
ukb-ppp-CD209-OID20262	finngen_R10_J10_COPD	COPD || id:finngen_R10_J10_COPD	CD209 antigen | Cardiometabolic	Weighted mode	4	-0.020926	0.0305942	0.543082	-0.0808905	0.0390386	0.979291	0.922295	1.03981	0.974633
ukb-ppp-CD209-OID20262	finngen_R10_J10_COPD	COPD || id:finngen_R10_J10_COPD	CD209 antigen | Cardiometabolic	Simple median	4	0.148745	0.0944728	0.115377	-0.0364213	0.333912	1.16038	0.964234	1.39642	0.998904
ukb-ppp-CD22-OID20637	finngen_R10_J10_COPD	COPD || id:finngen_R10_J10_COPD	B-cell receptor CD22 | Inflammation	Inverse variance weighted	2	0.0556326	0.0697005	0.424774	-0.0809803	0.192246	1.05721	0.922212	1.21197	0.969855
ukb-ppp-CD226-OID30556	finngen_R10_J10_COPD	COPD || id:finngen_R10_J10_COPD	CD226 antigen | Inflammation_II	Inverse variance weighted	2	-0.0519193	0.157519	0.741698	-0.360657	0.256819	0.949405	0.697218	1.29281	0.989602
ukb-ppp-CD244-OID20628	finngen_R10_J10_COPD	COPD || id:finngen_R10_J10_COPD	Natural killer cell receptor 2B4 | Inflammation	Inverse variance weighted	2	0.0405558	0.03323	0.222292	-0.024575	0.105687	1.04139	0.975724	1.11147	0.937647
ukb-ppp-CD248-OID30394	finngen_R10_J10_COPD	COPD || id:finngen_R10_J10_COPD	Endosialin | Cardiometabolic_II	Wald ratio	1	0.0955638	0.383933	0.803432	-0.656944	0.848072	1.10028	0.518433	2.33514	0.971557
ukb-ppp-CD27-OID21527	finngen_R10_J10_COPD	COPD || id:finngen_R10_J10_COPD	CD27 antigen | Oncology	Inverse variance weighted	3	-0.0393913	0.0649573	0.544237	-0.166708	0.087925	0.961374	0.846447	1.09191	0.983519
ukb-ppp-CD27-OID21527	finngen_R10_J10_COPD	COPD || id:finngen_R10_J10_COPD	CD27 antigen | Oncology	MR Egger	3	-0.076655	0.168698	0.728482	-0.407303	0.253993	0.926209	0.665442	1.28916	0.997109
ukb-ppp-CD27-OID21527	finngen_R10_J10_COPD	COPD || id:finngen_R10_J10_COPD	CD27 antigen | Oncology	Weighted median	3	-0.0013195	0.0454362	0.976832	-0.0903745	0.0877355	0.998681	0.913589	1.0917	0.999011
ukb-ppp-CD27-OID21527	finngen_R10_J10_COPD	COPD || id:finngen_R10_J10_COPD	CD27 antigen | Oncology	Weighted mode	3	-0.0009131	0.0455523	0.985828	-0.0901956	0.0883695	0.999087	0.913752	1.09239	0.998652
ukb-ppp-CD27-OID21527	finngen_R10_J10_COPD	COPD || id:finngen_R10_J10_COPD	CD27 antigen | Oncology	Simple median	3	-0.0024502	0.0829662	0.97644	-0.165064	0.160164	0.997553	0.847839	1.1737	0.998904
ukb-ppp-CD274-OID20966	finngen_R10_J10_COPD	COPD || id:finngen_R10_J10_COPD	Programmed cell death 1 ligand 1 | Neurology	Inverse variance weighted	3	-0.0301693	0.0330161	0.360834	-0.0948808	0.0345422	0.970281	0.909481	1.03515	0.969855
ukb-ppp-CD274-OID20966	finngen_R10_J10_COPD	COPD || id:finngen_R10_J10_COPD	Programmed cell death 1 ligand 1 | Neurology	MR Egger	3	-0.0252688	0.0771293	0.798449	-0.176442	0.125905	0.975048	0.838247	1.13417	0.997109
ukb-ppp-CD274-OID20966	finngen_R10_J10_COPD	COPD || id:finngen_R10_J10_COPD	Programmed cell death 1 ligand 1 | Neurology	Weighted median	3	-0.0296834	0.0342729	0.386441	-0.0968582	0.0374914	0.970753	0.907685	1.0382	0.87703
ukb-ppp-CD274-OID20966	finngen_R10_J10_COPD	COPD || id:finngen_R10_J10_COPD	Programmed cell death 1 ligand 1 | Neurology	Weighted mode	3	-0.0288177	0.0359601	0.506992	-0.0992995	0.0416642	0.971594	0.905471	1.04254	0.974633
ukb-ppp-CD274-OID20966	finngen_R10_J10_COPD	COPD || id:finngen_R10_J10_COPD	Programmed cell death 1 ligand 1 | Neurology	Simple median	3	-0.0335827	0.0579382	0.562165	-0.147142	0.0799763	0.966975	0.863172	1.08326	0.998904
ukb-ppp-CD276-OID20680	finngen_R10_J10_COPD	COPD || id:finngen_R10_J10_COPD	CD276 antigen | Inflammation	Inverse variance weighted	5	0.00899794	0.0481024	0.851615	-0.0852828	0.103279	1.00904	0.918253	1.1088	0.992933
ukb-ppp-CD276-OID20680	finngen_R10_J10_COPD	COPD || id:finngen_R10_J10_COPD	CD276 antigen | Inflammation	MR Egger	5	-0.0947336	0.0527225	0.170219	-0.19807	0.00860249	0.909615	0.820313	1.00864	0.997109
ukb-ppp-CD276-OID20680	finngen_R10_J10_COPD	COPD || id:finngen_R10_J10_COPD	CD276 antigen | Inflammation	Weighted median	5	-0.0046304	0.0358111	0.897119	-0.0748202	0.0655593	0.99538	0.92791	1.06776	0.984006
ukb-ppp-CD276-OID20680	finngen_R10_J10_COPD	COPD || id:finngen_R10_J10_COPD	CD276 antigen | Inflammation	Weighted mode	5	-0.0189114	0.0378691	0.643725	-0.0931348	0.0553121	0.981266	0.911071	1.05687	0.977074
ukb-ppp-CD276-OID20680	finngen_R10_J10_COPD	COPD || id:finngen_R10_J10_COPD	CD276 antigen | Inflammation	Simple median	5	0.117461	0.100204	0.24111	-0.0789391	0.313861	1.12464	0.924096	1.3687	0.998904
ukb-ppp-CD28-OID21265	finngen_R10_J10_COPD	COPD || id:finngen_R10_J10_COPD	T-cell-specific surface glycoprotein CD28 | Oncology	Inverse variance weighted	3	-0.0643926	0.0582776	0.26919	-0.178617	0.0498314	0.937637	0.836426	1.05109	0.955257
ukb-ppp-CD28-OID21265	finngen_R10_J10_COPD	COPD || id:finngen_R10_J10_COPD	T-cell-specific surface glycoprotein CD28 | Oncology	MR Egger	3	-0.0551041	0.12104	0.728026	-0.292343	0.182134	0.946387	0.746513	1.19978	0.997109
ukb-ppp-CD28-OID21265	finngen_R10_J10_COPD	COPD || id:finngen_R10_J10_COPD	T-cell-specific surface glycoprotein CD28 | Oncology	Weighted median	3	-0.0566548	0.0593076	0.339441	-0.172898	0.0595881	0.94492	0.841224	1.0614	0.84886
ukb-ppp-CD28-OID21265	finngen_R10_J10_COPD	COPD || id:finngen_R10_J10_COPD	T-cell-specific surface glycoprotein CD28 | Oncology	Weighted mode	3	-0.0534239	0.0628976	0.485125	-0.176703	0.0698555	0.947978	0.838028	1.07235	0.974633
ukb-ppp-CD28-OID21265	finngen_R10_J10_COPD	COPD || id:finngen_R10_J10_COPD	T-cell-specific surface glycoprotein CD28 | Oncology	Simple median	3	-0.0574658	0.0876816	0.512216	-0.229322	0.11439	0.944154	0.795073	1.12119	0.998904
ukb-ppp-CD2AP-OID20177	finngen_R10_J10_COPD	COPD || id:finngen_R10_J10_COPD	CD2-associated protein | Cardiometabolic	Inverse variance weighted	2	-0.0161583	0.0390845	0.6793	-0.0927639	0.0604474	0.983972	0.911409	1.06231	0.989602
ukb-ppp-CD300A-OID30576	finngen_R10_J10_COPD	COPD || id:finngen_R10_J10_COPD	CMRF35-like molecule 8 | Inflammation_II	Inverse variance weighted	3	-0.046969	0.0442932	0.288958	-0.133784	0.0398458	0.954117	0.874779	1.04065	0.955257
ukb-ppp-CD300A-OID30576	finngen_R10_J10_COPD	COPD || id:finngen_R10_J10_COPD	CMRF35-like molecule 8 | Inflammation_II	MR Egger	3	0.00544691	0.0638266	0.945803	-0.119653	0.130547	1.00546	0.887228	1.13945	0.997109
ukb-ppp-CD300A-OID30576	finngen_R10_J10_COPD	COPD || id:finngen_R10_J10_COPD	CMRF35-like molecule 8 | Inflammation_II	Weighted median	3	-0.0306155	0.0447051	0.49345	-0.118237	0.0570064	0.969848	0.888485	1.05866	0.896537
ukb-ppp-CD300A-OID30576	finngen_R10_J10_COPD	COPD || id:finngen_R10_J10_COPD	CMRF35-like molecule 8 | Inflammation_II	Weighted mode	3	-0.0266153	0.0507416	0.652252	-0.126069	0.0728382	0.973736	0.881554	1.07556	0.977074
ukb-ppp-CD300A-OID30576	finngen_R10_J10_COPD	COPD || id:finngen_R10_J10_COPD	CMRF35-like molecule 8 | Inflammation_II	Simple median	3	-0.047175	0.0725309	0.515426	-0.189336	0.0949857	0.95392	0.827509	1.09964	0.998904
ukb-ppp-CD300C-OID21010	finngen_R10_J10_COPD	COPD || id:finngen_R10_J10_COPD	CMRF35-like molecule 6 | Neurology	Inverse variance weighted	4	-0.0054283	0.0244926	0.824603	-0.0534337	0.0425772	0.994586	0.947969	1.0435	0.992933
ukb-ppp-CD300C-OID21010	finngen_R10_J10_COPD	COPD || id:finngen_R10_J10_COPD	CMRF35-like molecule 6 | Neurology	MR Egger	4	-0.0751426	0.0487721	0.263302	-0.170736	0.0204507	0.927611	0.843044	1.02066	0.997109
ukb-ppp-CD300C-OID21010	finngen_R10_J10_COPD	COPD || id:finngen_R10_J10_COPD	CMRF35-like molecule 6 | Neurology	Weighted median	4	-0.007203	0.0243531	0.767404	-0.054935	0.0405291	0.992823	0.946547	1.04136	0.954159
ukb-ppp-CD300C-OID21010	finngen_R10_J10_COPD	COPD || id:finngen_R10_J10_COPD	CMRF35-like molecule 6 | Neurology	Weighted mode	4	-0.0105908	0.0253532	0.704242	-0.0602831	0.0391015	0.989465	0.941498	1.03988	0.977074
ukb-ppp-CD300C-OID21010	finngen_R10_J10_COPD	COPD || id:finngen_R10_J10_COPD	CMRF35-like molecule 6 | Neurology	Simple median	4	0.0199999	0.0417904	0.632239	-0.0619093	0.101909	1.0202	0.939968	1.10728	0.998904
ukb-ppp-CD300E-OID21418	finngen_R10_J10_COPD	COPD || id:finngen_R10_J10_COPD	CMRF35-like molecule 2 | Oncology	Inverse variance weighted	2	-0.0327032	0.0381886	0.391798	-0.107553	0.0421464	0.967826	0.898029	1.04305	0.969855
ukb-ppp-CD300LF-OID21469	finngen_R10_J10_COPD	COPD || id:finngen_R10_J10_COPD	CMRF35-like molecule 1 | Oncology	Inverse variance weighted	7	-0.0059163	0.0219841	0.787838	-0.0490052	0.0371725	0.994101	0.952176	1.03787	0.992933
ukb-ppp-CD300LF-OID21469	finngen_R10_J10_COPD	COPD || id:finngen_R10_J10_COPD	CMRF35-like molecule 1 | Oncology	MR Egger	7	0.00269735	0.0343631	0.940479	-0.0646543	0.070049	1.0027	0.937391	1.07256	0.997109
ukb-ppp-CD300LF-OID21469	finngen_R10_J10_COPD	COPD || id:finngen_R10_J10_COPD	CMRF35-like molecule 1 | Oncology	Weighted median	7	0.00439634	0.0238236	0.853592	-0.0422979	0.0510906	1.00441	0.958584	1.05242	0.974669
ukb-ppp-CD300LF-OID21469	finngen_R10_J10_COPD	COPD || id:finngen_R10_J10_COPD	CMRF35-like molecule 1 | Oncology	Weighted mode	7	-7.45e-05	0.0199762	0.997146	-0.0392278	0.0390789	0.999926	0.961532	1.03985	0.998745
ukb-ppp-CD300LF-OID21469	finngen_R10_J10_COPD	COPD || id:finngen_R10_J10_COPD	CMRF35-like molecule 1 | Oncology	Simple median	7	0.0170771	0.0287701	0.5528	-0.0393123	0.0734665	1.01722	0.96145	1.07623	0.998904
ukb-ppp-CD300LG-OID21130	finngen_R10_J10_COPD	COPD || id:finngen_R10_J10_COPD	CMRF35-like molecule 9 | Neurology	Wald ratio	1	-0.0272575	0.0382073	0.475593	-0.102144	0.0476289	0.973111	0.9029	1.04878	0.861654
ukb-ppp-CD302-OID21328	finngen_R10_J10_COPD	COPD || id:finngen_R10_J10_COPD	CD302 antigen | Oncology	Inverse variance weighted	3	-0.0932216	0.038926	0.0166277	-0.169517	-0.0169266	0.910992	0.844073	0.983216	0.483955
ukb-ppp-CD302-OID21328	finngen_R10_J10_COPD	COPD || id:finngen_R10_J10_COPD	CD302 antigen | Oncology	MR Egger	3	-0.0961084	0.0578782	0.345079	-0.209549	0.0173328	0.908366	0.810949	1.01748	0.997109
ukb-ppp-CD302-OID21328	finngen_R10_J10_COPD	COPD || id:finngen_R10_J10_COPD	CD302 antigen | Oncology	Weighted median	3	-0.0935402	0.0397187	0.0185194	-0.171389	-0.0156915	0.910701	0.842494	0.984431	0.368077
ukb-ppp-CD302-OID21328	finngen_R10_J10_COPD	COPD || id:finngen_R10_J10_COPD	CD302 antigen | Oncology	Weighted mode	3	-0.0932322	0.0415153	0.153807	-0.174602	-0.0118622	0.910982	0.839791	0.988208	0.974633
ukb-ppp-CD302-OID21328	finngen_R10_J10_COPD	COPD || id:finngen_R10_J10_COPD	CD302 antigen | Oncology	Simple median	3	-0.092108	0.0582373	0.113741	-0.206253	0.0220371	0.912007	0.813627	1.02228	0.998904
ukb-ppp-CD33-OID21472	finngen_R10_J10_COPD	COPD || id:finngen_R10_J10_COPD	Myeloid cell surface antigen CD33 | Oncology	Inverse variance weighted (multiplicative random effects)	5	-0.0142921	0.0648963	0.825692	-0.141489	0.112905	0.98581	0.868065	1.11953	0.992933
ukb-ppp-CD33-OID21472	finngen_R10_J10_COPD	COPD || id:finngen_R10_J10_COPD	Myeloid cell surface antigen CD33 | Oncology	MR Egger	5	-0.12497	0.0934236	0.273369	-0.308081	0.0581397	0.882523	0.734856	1.05986	0.997109
ukb-ppp-CD33-OID21472	finngen_R10_J10_COPD	COPD || id:finngen_R10_J10_COPD	Myeloid cell surface antigen CD33 | Oncology	Weighted median	5	-0.0428044	0.0390754	0.273328	-0.119392	0.0337834	0.958099	0.88746	1.03436	0.81087
ukb-ppp-CD33-OID21472	finngen_R10_J10_COPD	COPD || id:finngen_R10_J10_COPD	Myeloid cell surface antigen CD33 | Oncology	Weighted mode	5	-0.0743044	0.0373626	0.11762	-0.147535	-0.0010738	0.928389	0.862832	0.998927	0.974633
ukb-ppp-CD33-OID21472	finngen_R10_J10_COPD	COPD || id:finngen_R10_J10_COPD	Myeloid cell surface antigen CD33 | Oncology	Simple median	5	0.056353	0.114415	0.622343	-0.1679	0.280606	1.05797	0.845438	1.32393	0.998904
ukb-ppp-CD34-OID21025	finngen_R10_J10_COPD	COPD || id:finngen_R10_J10_COPD	Hematopoietic progenitor cell antigen CD34 | Neurology	Wald ratio	1	-0.0599243	0.184907	0.745878	-0.422341	0.302493	0.941836	0.65551	1.35323	0.959765
ukb-ppp-CD36-OID30485	finngen_R10_J10_COPD	COPD || id:finngen_R10_J10_COPD	Platelet glycoprotein 4 | Inflammation_II	Inverse variance weighted	2	3.39e-05	0.0778089	0.999653	-0.152472	0.152539	1.00003	0.858583	1.16479	0.999687
ukb-ppp-CD38-OID21316	finngen_R10_J10_COPD	COPD || id:finngen_R10_J10_COPD	ADP-ribosyl cyclase/cyclic ADP-ribose hydrolase 1 | Oncology	Inverse variance weighted	3	0.051822	0.0607634	0.393744	-0.0672744	0.170918	1.05319	0.934939	1.18639	0.969855
ukb-ppp-CD38-OID21316	finngen_R10_J10_COPD	COPD || id:finngen_R10_J10_COPD	ADP-ribosyl cyclase/cyclic ADP-ribose hydrolase 1 | Oncology	MR Egger	3	0.187658	0.0854481	0.272018	0.0201802	0.355137	1.20642	1.02039	1.42638	0.997109
ukb-ppp-CD38-OID21316	finngen_R10_J10_COPD	COPD || id:finngen_R10_J10_COPD	ADP-ribosyl cyclase/cyclic ADP-ribose hydrolase 1 | Oncology	Weighted median	3	0.0538486	0.0430111	0.210581	-0.0304532	0.13815	1.05532	0.970006	1.14815	0.768021
ukb-ppp-CD38-OID21316	finngen_R10_J10_COPD	COPD || id:finngen_R10_J10_COPD	ADP-ribosyl cyclase/cyclic ADP-ribose hydrolase 1 | Oncology	Weighted mode	3	0.0664578	0.0465602	0.289632	-0.0248002	0.157716	1.06872	0.975505	1.17083	0.974633
ukb-ppp-CD38-OID21316	finngen_R10_J10_COPD	COPD || id:finngen_R10_J10_COPD	ADP-ribosyl cyclase/cyclic ADP-ribose hydrolase 1 | Oncology	Simple median	3	-0.14591	0.135107	0.280161	-0.410721	0.1189	0.864235	0.663172	1.12626	0.998904
ukb-ppp-CD4-OID20584	finngen_R10_J10_COPD	COPD || id:finngen_R10_J10_COPD	T-cell surface glycoprotein CD4 | Inflammation	Inverse variance weighted	3	-0.0275482	0.0338232	0.415372	-0.0938416	0.0387453	0.972828	0.910427	1.03951	0.969855
ukb-ppp-CD4-OID20584	finngen_R10_J10_COPD	COPD || id:finngen_R10_J10_COPD	T-cell surface glycoprotein CD4 | Inflammation	MR Egger	3	0.0211304	0.27538	0.951246	-0.518614	0.560875	1.02136	0.595345	1.7522	0.997109
ukb-ppp-CD4-OID20584	finngen_R10_J10_COPD	COPD || id:finngen_R10_J10_COPD	T-cell surface glycoprotein CD4 | Inflammation	Weighted median	3	-0.0303793	0.032834	0.354842	-0.094734	0.0339754	0.970078	0.909615	1.03456	0.862647
ukb-ppp-CD4-OID20584	finngen_R10_J10_COPD	COPD || id:finngen_R10_J10_COPD	T-cell surface glycoprotein CD4 | Inflammation	Weighted mode	3	-0.0302969	0.0322403	0.44656	-0.0934879	0.0328942	0.970157	0.910749	1.03344	0.974633
ukb-ppp-CD4-OID20584	finngen_R10_J10_COPD	COPD || id:finngen_R10_J10_COPD	T-cell surface glycoprotein CD4 | Inflammation	Simple median	3	-0.0266983	0.0567219	0.637863	-0.137873	0.0844766	0.973655	0.871209	1.08815	0.998904
ukb-ppp-CD40-OID20724	finngen_R10_J10_COPD	COPD || id:finngen_R10_J10_COPD	Tumor necrosis factor receptor superfamily member 5 | Inflammation	Inverse variance weighted	3	-0.0719018	0.0323489	0.0262365	-0.135306	-0.0084978	0.930622	0.873449	0.991538	0.527458
ukb-ppp-CD40-OID20724	finngen_R10_J10_COPD	COPD || id:finngen_R10_J10_COPD	Tumor necrosis factor receptor superfamily member 5 | Inflammation	MR Egger	3	-0.159379	0.0850102	0.311941	-0.325999	0.00724048	0.852673	0.721806	1.00727	0.997109
ukb-ppp-CD40-OID20724	finngen_R10_J10_COPD	COPD || id:finngen_R10_J10_COPD	Tumor necrosis factor receptor superfamily member 5 | Inflammation	Weighted median	3	-0.0755046	0.0333133	0.0234207	-0.140798	-0.0102106	0.927276	0.868664	0.989841	0.399576
ukb-ppp-CD40-OID20724	finngen_R10_J10_COPD	COPD || id:finngen_R10_J10_COPD	Tumor necrosis factor receptor superfamily member 5 | Inflammation	Weighted mode	3	-0.0778606	0.0330832	0.142849	-0.142704	-0.0130176	0.925093	0.867011	0.987067	0.974633
ukb-ppp-CD40-OID20724	finngen_R10_J10_COPD	COPD || id:finngen_R10_J10_COPD	Tumor necrosis factor receptor superfamily member 5 | Inflammation	Simple median	3	-0.0168054	0.083339	0.84019	-0.18015	0.146539	0.983335	0.835145	1.15782	0.998904
ukb-ppp-CD46-OID20380	finngen_R10_J10_COPD	COPD || id:finngen_R10_J10_COPD	Membrane cofactor protein | Cardiometabolic	Wald ratio	1	0.00356336	0.12229	0.976754	-0.236125	0.243252	1.00357	0.789682	1.27539	0.994096
ukb-ppp-CD48-OID20692	finngen_R10_J10_COPD	COPD || id:finngen_R10_J10_COPD	CD48 antigen | Inflammation	Inverse variance weighted	4	0.00705389	0.0209919	0.736849	-0.0340902	0.048198	1.00708	0.966484	1.04938	0.989602
ukb-ppp-CD48-OID20692	finngen_R10_J10_COPD	COPD || id:finngen_R10_J10_COPD	CD48 antigen | Inflammation	MR Egger	4	0.0132637	0.0316763	0.716098	-0.0488218	0.0753493	1.01335	0.952351	1.07826	0.997109
ukb-ppp-CD48-OID20692	finngen_R10_J10_COPD	COPD || id:finngen_R10_J10_COPD	CD48 antigen | Inflammation	Weighted median	4	0.00846971	0.0222891	0.703951	-0.035217	0.0521564	1.00851	0.965396	1.05354	0.944468
ukb-ppp-CD48-OID20692	finngen_R10_J10_COPD	COPD || id:finngen_R10_J10_COPD	CD48 antigen | Inflammation	Weighted mode	4	0.00819651	0.0217779	0.731684	-0.0344881	0.0508811	1.00823	0.9661	1.0522	0.980621
ukb-ppp-CD48-OID20692	finngen_R10_J10_COPD	COPD || id:finngen_R10_J10_COPD	CD48 antigen | Inflammation	Simple median	4	0.0174417	0.0459499	0.704257	-0.0726201	0.107503	1.01759	0.929954	1.11349	0.998904
ukb-ppp-CD5-OID21449	finngen_R10_J10_COPD	COPD || id:finngen_R10_J10_COPD	T-cell surface glycoprotein CD5 | Oncology	Inverse variance weighted	3	-0.0503654	0.0823	0.540556	-0.211673	0.110943	0.950882	0.809229	1.11733	0.983519
ukb-ppp-CD5-OID21449	finngen_R10_J10_COPD	COPD || id:finngen_R10_J10_COPD	T-cell surface glycoprotein CD5 | Oncology	MR Egger	3	0.270124	0.421027	0.63685	-0.55509	1.09534	1.31013	0.57402	2.99019	0.997109
ukb-ppp-CD5-OID21449	finngen_R10_J10_COPD	COPD || id:finngen_R10_J10_COPD	T-cell surface glycoprotein CD5 | Oncology	Weighted median	3	-0.0536651	0.0737498	0.466819	-0.198215	0.0908846	0.947749	0.820194	1.09514	0.896537
ukb-ppp-CD5-OID21449	finngen_R10_J10_COPD	COPD || id:finngen_R10_J10_COPD	T-cell surface glycoprotein CD5 | Oncology	Weighted mode	3	0.0306064	0.0779218	0.73239	-0.12212	0.183333	1.03108	0.885042	1.20121	0.980621
ukb-ppp-CD5-OID21449	finngen_R10_J10_COPD	COPD || id:finngen_R10_J10_COPD	T-cell surface glycoprotein CD5 | Oncology	Simple median	3	-0.119363	0.0998235	0.231798	-0.315017	0.0762912	0.887486	0.729776	1.07928	0.998904
ukb-ppp-CD55-OID20377	finngen_R10_J10_COPD	COPD || id:finngen_R10_J10_COPD	Complement decay-accelerating factor | Cardiometabolic	Inverse variance weighted	4	-0.0674655	0.036151	0.062011	-0.138321	0.00339035	0.93476	0.870819	1.0034	0.687589
ukb-ppp-CD55-OID20377	finngen_R10_J10_COPD	COPD || id:finngen_R10_J10_COPD	Complement decay-accelerating factor | Cardiometabolic	MR Egger	4	0.027669	0.0548435	0.663999	-0.0798243	0.135162	1.02806	0.923279	1.14472	0.997109
ukb-ppp-CD55-OID20377	finngen_R10_J10_COPD	COPD || id:finngen_R10_J10_COPD	Complement decay-accelerating factor | Cardiometabolic	Weighted median	4	-0.0582304	0.0306881	0.0577627	-0.118379	0.00191817	0.943433	0.888359	1.00192	0.545975
ukb-ppp-CD55-OID20377	finngen_R10_J10_COPD	COPD || id:finngen_R10_J10_COPD	Complement decay-accelerating factor | Cardiometabolic	Weighted mode	4	-0.041159	0.0335575	0.307488	-0.106932	0.0246137	0.959677	0.898587	1.02492	0.974633
ukb-ppp-CD55-OID20377	finngen_R10_J10_COPD	COPD || id:finngen_R10_J10_COPD	Complement decay-accelerating factor | Cardiometabolic	Simple median	4	-0.169999	0.0723838	0.0188454	-0.311871	-0.0281266	0.843666	0.732076	0.972265	0.987244
ukb-ppp-CD58-OID20716	finngen_R10_J10_COPD	COPD || id:finngen_R10_J10_COPD	Lymphocyte function-associated antigen 3 | Inflammation	Inverse variance weighted	3	0.0705346	0.0629494	0.262503	-0.0528463	0.193915	1.07308	0.948526	1.21399	0.953815
ukb-ppp-CD58-OID20716	finngen_R10_J10_COPD	COPD || id:finngen_R10_J10_COPD	Lymphocyte function-associated antigen 3 | Inflammation	MR Egger	3	0.237669	0.549407	0.740079	-0.839169	1.31451	1.26829	0.432069	3.72292	0.997109
ukb-ppp-CD58-OID20716	finngen_R10_J10_COPD	COPD || id:finngen_R10_J10_COPD	Lymphocyte function-associated antigen 3 | Inflammation	Weighted median	3	0.0688829	0.0557214	0.216383	-0.040331	0.178097	1.07131	0.960471	1.19494	0.770714
ukb-ppp-CD58-OID20716	finngen_R10_J10_COPD	COPD || id:finngen_R10_J10_COPD	Lymphocyte function-associated antigen 3 | Inflammation	Weighted mode	3	0.0668943	0.0545171	0.344648	-0.0399592	0.173748	1.06918	0.960829	1.18976	0.974633
ukb-ppp-CD58-OID20716	finngen_R10_J10_COPD	COPD || id:finngen_R10_J10_COPD	Lymphocyte function-associated antigen 3 | Inflammation	Simple median	3	0.0702357	0.0744298	0.345348	-0.0756466	0.216118	1.07276	0.927144	1.24125	0.998904
ukb-ppp-CD59-OID20339	finngen_R10_J10_COPD	COPD || id:finngen_R10_J10_COPD	CD59 glycoprotein | Cardiometabolic	Inverse variance weighted	3	-0.0042999	0.0598872	0.942761	-0.121679	0.113079	0.995709	0.885433	1.11972	0.994128
ukb-ppp-CD59-OID20339	finngen_R10_J10_COPD	COPD || id:finngen_R10_J10_COPD	CD59 glycoprotein | Cardiometabolic	MR Egger	3	0.108965	0.116301	0.520727	-0.118986	0.336915	1.11512	0.88782	1.40062	0.997109
ukb-ppp-CD59-OID20339	finngen_R10_J10_COPD	COPD || id:finngen_R10_J10_COPD	CD59 glycoprotein | Cardiometabolic	Weighted median	3	0.00434478	0.0437685	0.920926	-0.0814414	0.090131	1.00435	0.921787	1.09432	0.986538
ukb-ppp-CD59-OID20339	finngen_R10_J10_COPD	COPD || id:finngen_R10_J10_COPD	CD59 glycoprotein | Cardiometabolic	Weighted mode	3	0.0108366	0.0418015	0.819694	-0.0710943	0.0927676	1.0109	0.931374	1.09721	0.986877
ukb-ppp-CD59-OID20339	finngen_R10_J10_COPD	COPD || id:finngen_R10_J10_COPD	CD59 glycoprotein | Cardiometabolic	Simple median	3	-0.119751	0.118083	0.310522	-0.351193	0.111691	0.887142	0.703848	1.11817	0.998904
ukb-ppp-CD5L-OID30775	finngen_R10_J10_COPD	COPD || id:finngen_R10_J10_COPD	CD5 antigen-like | Inflammation_II	Inverse variance weighted	4	0.056051	0.060872	0.357154	-0.0632581	0.17536	1.05765	0.938701	1.19168	0.969855
ukb-ppp-CD5L-OID30775	finngen_R10_J10_COPD	COPD || id:finngen_R10_J10_COPD	CD5 antigen-like | Inflammation_II	MR Egger	4	0.896879	0.865601	0.408991	-0.799699	2.59346	2.45194	0.449464	13.3759	0.997109
ukb-ppp-CD5L-OID30775	finngen_R10_J10_COPD	COPD || id:finngen_R10_J10_COPD	CD5 antigen-like | Inflammation_II	Weighted median	4	0.0414515	0.0515367	0.421218	-0.0595605	0.142464	1.04232	0.942179	1.15311	0.877042
ukb-ppp-CD5L-OID30775	finngen_R10_J10_COPD	COPD || id:finngen_R10_J10_COPD	CD5 antigen-like | Inflammation_II	Weighted mode	4	0.0354167	0.0475371	0.510309	-0.057756	0.12859	1.03605	0.94388	1.13722	0.974633
ukb-ppp-CD5L-OID30775	finngen_R10_J10_COPD	COPD || id:finngen_R10_J10_COPD	CD5 antigen-like | Inflammation_II	Simple median	4	0.119804	0.119978	0.318014	-0.115353	0.354961	1.12728	0.891051	1.42613	0.998904
ukb-ppp-CD6-OID20649	finngen_R10_J10_COPD	COPD || id:finngen_R10_J10_COPD	T-cell differentiation antigen CD6 | Inflammation	Inverse variance weighted (multiplicative random effects)	5	0.00340278	0.0441877	0.938618	-0.0832051	0.0900107	1.00341	0.920162	1.09419	0.994128
ukb-ppp-CD6-OID20649	finngen_R10_J10_COPD	COPD || id:finngen_R10_J10_COPD	T-cell differentiation antigen CD6 | Inflammation	MR Egger	5	0.126409	0.0527255	0.0960915	0.0230667	0.229751	1.13475	1.02333	1.25829	0.997109
ukb-ppp-CD6-OID20649	finngen_R10_J10_COPD	COPD || id:finngen_R10_J10_COPD	T-cell differentiation antigen CD6 | Inflammation	Weighted median	5	0.018298	0.0267915	0.494623	-0.0342135	0.0708094	1.01847	0.966365	1.07338	0.896537
ukb-ppp-CD6-OID20649	finngen_R10_J10_COPD	COPD || id:finngen_R10_J10_COPD	T-cell differentiation antigen CD6 | Inflammation	Weighted mode	5	0.0177448	0.0261784	0.535057	-0.0335649	0.0690545	1.0179	0.966992	1.07149	0.974633
ukb-ppp-CD6-OID20649	finngen_R10_J10_COPD	COPD || id:finngen_R10_J10_COPD	T-cell differentiation antigen CD6 | Inflammation	Simple median	5	-0.100749	0.117018	0.389256	-0.330103	0.128606	0.90416	0.718849	1.13724	0.998904
ukb-ppp-CD63-OID20988	finngen_R10_J10_COPD	COPD || id:finngen_R10_J10_COPD	CD63 antigen | Neurology	Wald ratio	1	0.644847	0.376375	0.0866554	-0.0928476	1.38254	1.9057	0.911332	3.98502	0.531985
ukb-ppp-CD7-OID30543	finngen_R10_J10_COPD	COPD || id:finngen_R10_J10_COPD	T-cell antigen CD7 | Inflammation_II	Inverse variance weighted	2	-0.0429749	0.0272266	0.114471	-0.0963391	0.0103893	0.957935	0.908156	1.01044	0.78764
ukb-ppp-CD70-OID20599	finngen_R10_J10_COPD	COPD || id:finngen_R10_J10_COPD	CD70 antigen | Inflammation	Inverse variance weighted	4	0.0247519	0.0266434	0.352886	-0.0274692	0.0769729	1.02506	0.972905	1.08001	0.969855
ukb-ppp-CD70-OID20599	finngen_R10_J10_COPD	COPD || id:finngen_R10_J10_COPD	CD70 antigen | Inflammation	MR Egger	4	0.0118262	0.0941	0.911482	-0.17261	0.196262	1.0119	0.841466	1.21685	0.997109
ukb-ppp-CD70-OID20599	finngen_R10_J10_COPD	COPD || id:finngen_R10_J10_COPD	CD70 antigen | Inflammation	Weighted median	4	0.0280946	0.0209147	0.179177	-0.0128982	0.0690874	1.02849	0.987185	1.07153	0.739362
ukb-ppp-CD70-OID20599	finngen_R10_J10_COPD	COPD || id:finngen_R10_J10_COPD	CD70 antigen | Inflammation	Weighted mode	4	0.0275155	0.0211677	0.284505	-0.0139733	0.0690042	1.0279	0.986124	1.07144	0.974633
ukb-ppp-CD70-OID20599	finngen_R10_J10_COPD	COPD || id:finngen_R10_J10_COPD	CD70 antigen | Inflammation	Simple median	4	0.028082	0.0239052	0.240106	-0.0187722	0.0749361	1.02848	0.981403	1.07782	0.998904
ukb-ppp-CD72-OID30641	finngen_R10_J10_COPD	COPD || id:finngen_R10_J10_COPD	B-cell differentiation antigen CD72 | Inflammation_II	Inverse variance weighted	2	-0.140807	0.0754268	0.0619292	-0.288644	0.00702963	0.868657	0.749279	1.00705	0.687589
ukb-ppp-CD74-OID21040	finngen_R10_J10_COPD	COPD || id:finngen_R10_J10_COPD	HLA class II histocompatibility antigen gamma chain | Neurology	Wald ratio	1	-0.220268	0.249057	0.376475	-0.708419	0.267883	0.802304	0.492422	1.30719	0.808638
ukb-ppp-CD79B-OID20635	finngen_R10_J10_COPD	COPD || id:finngen_R10_J10_COPD	B-cell antigen receptor complex-associated protein beta chain | Inflammation	Wald ratio	1	-0.1084	0.0681497	0.111697	-0.241973	0.0251737	0.897269	0.785077	1.02549	0.573034
ukb-ppp-CD80-OID30291	finngen_R10_J10_COPD	COPD || id:finngen_R10_J10_COPD	T-lymphocyte activation antigen CD80 | Cardiometabolic_II	Inverse variance weighted	4	0.00944997	0.0271106	0.727412	-0.0436869	0.0625868	1.00949	0.957254	1.06459	0.989602
ukb-ppp-CD80-OID30291	finngen_R10_J10_COPD	COPD || id:finngen_R10_J10_COPD	T-lymphocyte activation antigen CD80 | Cardiometabolic_II	MR Egger	4	0.00497307	0.0492887	0.928836	-0.0916328	0.101579	1.00499	0.91244	1.10692	0.997109
ukb-ppp-CD80-OID30291	finngen_R10_J10_COPD	COPD || id:finngen_R10_J10_COPD	T-lymphocyte activation antigen CD80 | Cardiometabolic_II	Weighted median	4	0.00350324	0.0267999	0.895998	-0.0490246	0.0560311	1.00351	0.952158	1.05763	0.984006
ukb-ppp-CD80-OID30291	finngen_R10_J10_COPD	COPD || id:finngen_R10_J10_COPD	T-lymphocyte activation antigen CD80 | Cardiometabolic_II	Weighted mode	4	0.00466154	0.0287927	0.881674	-0.0517722	0.0610953	1.00467	0.949545	1.063	0.992561
ukb-ppp-CD80-OID30291	finngen_R10_J10_COPD	COPD || id:finngen_R10_J10_COPD	T-lymphocyte activation antigen CD80 | Cardiometabolic_II	Simple median	4	-0.0020772	0.0579233	0.971393	-0.115607	0.111453	0.997925	0.890825	1.1179	0.998904
ukb-ppp-CD83-OID20565	finngen_R10_J10_COPD	COPD || id:finngen_R10_J10_COPD	CD83 antigen | Inflammation	Inverse variance weighted (multiplicative random effects)	3	-0.0986657	0.149279	0.508646	-0.391253	0.193921	0.906046	0.676209	1.214	0.983519
ukb-ppp-CD83-OID20565	finngen_R10_J10_COPD	COPD || id:finngen_R10_J10_COPD	CD83 antigen | Inflammation	MR Egger	3	0.0118194	0.356572	0.978905	-0.687062	0.710701	1.01189	0.503052	2.03542	0.997109
ukb-ppp-CD83-OID20565	finngen_R10_J10_COPD	COPD || id:finngen_R10_J10_COPD	CD83 antigen | Inflammation	Weighted median	3	-0.130374	0.0623965	0.0366677	-0.252671	-0.0080769	0.877767	0.776723	0.991956	0.474425
ukb-ppp-CD83-OID20565	finngen_R10_J10_COPD	COPD || id:finngen_R10_J10_COPD	CD83 antigen | Inflammation	Weighted mode	3	-0.137041	0.0696571	0.188017	-0.273569	-0.0005133	0.871934	0.76066	0.999487	0.974633
ukb-ppp-CD83-OID20565	finngen_R10_J10_COPD	COPD || id:finngen_R10_J10_COPD	CD83 antigen | Inflammation	Simple median	3	-0.128749	0.0861847	0.135208	-0.297671	0.0401729	0.879194	0.742545	1.04099	0.998904
ukb-ppp-CD84-OID20607	finngen_R10_J10_COPD	COPD || id:finngen_R10_J10_COPD	SLAM family member 5 | Inflammation	Wald ratio	1	-0.121324	0.08518	0.154351	-0.288277	0.0456285	0.885747	0.749554	1.04669	0.63666
ukb-ppp-CD86-OID31500	finngen_R10_J10_COPD	COPD || id:finngen_R10_J10_COPD	T-lymphocyte activation antigen CD86 | Oncology_II	Inverse variance weighted	3	0.0276554	0.0844923	0.743431	-0.13795	0.19326	1.02804	0.871143	1.2132	0.989602
ukb-ppp-CD86-OID31500	finngen_R10_J10_COPD	COPD || id:finngen_R10_J10_COPD	T-lymphocyte activation antigen CD86 | Oncology_II	MR Egger	3	-0.198382	0.407994	0.71188	-0.998051	0.601286	0.820056	0.368597	1.82446	0.997109
ukb-ppp-CD86-OID31500	finngen_R10_J10_COPD	COPD || id:finngen_R10_J10_COPD	T-lymphocyte activation antigen CD86 | Oncology_II	Weighted median	3	0.0480464	0.0801732	0.548984	-0.109093	0.205186	1.04922	0.896647	1.22775	0.920554
ukb-ppp-CD86-OID31500	finngen_R10_J10_COPD	COPD || id:finngen_R10_J10_COPD	T-lymphocyte activation antigen CD86 | Oncology_II	Weighted mode	3	0.0479271	0.085265	0.630644	-0.119192	0.215047	1.04909	0.887637	1.23992	0.977074
ukb-ppp-CD86-OID31500	finngen_R10_J10_COPD	COPD || id:finngen_R10_J10_COPD	T-lymphocyte activation antigen CD86 | Oncology_II	Simple median	3	0.0438223	0.103336	0.67151	-0.158716	0.24636	1.0448	0.853239	1.27936	0.998904
ukb-ppp-CD8A-OID21018	finngen_R10_J10_COPD	COPD || id:finngen_R10_J10_COPD	T-cell surface glycoprotein CD8 alpha chain | Neurology	Inverse variance weighted	3	0.0464147	0.0476525	0.330045	-0.0469842	0.139814	1.04751	0.954102	1.15006	0.968979
ukb-ppp-CD8A-OID21018	finngen_R10_J10_COPD	COPD || id:finngen_R10_J10_COPD	T-cell surface glycoprotein CD8 alpha chain | Neurology	MR Egger	3	0.0184584	0.0814508	0.858125	-0.141185	0.178102	1.01863	0.868329	1.19495	0.997109
ukb-ppp-CD8A-OID21018	finngen_R10_J10_COPD	COPD || id:finngen_R10_J10_COPD	T-cell surface glycoprotein CD8 alpha chain | Neurology	Weighted median	3	0.0441225	0.0492143	0.369965	-0.0523376	0.140583	1.04511	0.949008	1.15094	0.870709
ukb-ppp-CD8A-OID21018	finngen_R10_J10_COPD	COPD || id:finngen_R10_J10_COPD	T-cell surface glycoprotein CD8 alpha chain | Neurology	Weighted mode	3	0.0409971	0.0500125	0.498514	-0.0570274	0.139022	1.04185	0.944568	1.14915	0.974633
ukb-ppp-CD8A-OID21018	finngen_R10_J10_COPD	COPD || id:finngen_R10_J10_COPD	T-cell surface glycoprotein CD8 alpha chain | Neurology	Simple median	3	0.0411957	0.104067	0.69221	-0.162776	0.245167	1.04206	0.849782	1.27784	0.998904
ukb-ppp-CDA-OID30345	finngen_R10_J10_COPD	COPD || id:finngen_R10_J10_COPD	Cytidine deaminase | Cardiometabolic_II	Inverse variance weighted	4	-0.0059914	0.0427265	0.888481	-0.0897354	0.0777526	0.994027	0.914173	1.08086	0.992933
ukb-ppp-CDA-OID30345	finngen_R10_J10_COPD	COPD || id:finngen_R10_J10_COPD	Cytidine deaminase | Cardiometabolic_II	MR Egger	4	0.0128032	0.104192	0.913436	-0.191413	0.21702	1.01289	0.825791	1.24237	0.997109
ukb-ppp-CDA-OID30345	finngen_R10_J10_COPD	COPD || id:finngen_R10_J10_COPD	Cytidine deaminase | Cardiometabolic_II	Weighted median	4	0.00845481	0.028029	0.762923	-0.046482	0.0633916	1.00849	0.954582	1.06544	0.954159
ukb-ppp-CDA-OID30345	finngen_R10_J10_COPD	COPD || id:finngen_R10_J10_COPD	Cytidine deaminase | Cardiometabolic_II	Weighted mode	4	0.00793601	0.0281601	0.796406	-0.0472578	0.0631298	1.00797	0.953841	1.06517	0.984027
ukb-ppp-CDA-OID30345	finngen_R10_J10_COPD	COPD || id:finngen_R10_J10_COPD	Cytidine deaminase | Cardiometabolic_II	Simple median	4	-0.0360603	0.0597438	0.546121	-0.153158	0.0810375	0.964582	0.857994	1.08441	0.998904
ukb-ppp-CDC27-OID21238	finngen_R10_J10_COPD	COPD || id:finngen_R10_J10_COPD	Cell division cycle protein 27 homolog | Oncology	Wald ratio	1	-0.0029502	0.148126	0.98411	-0.293277	0.287376	0.997054	0.745816	1.33293	0.995779
ukb-ppp-CDCP1-OID20940	finngen_R10_J10_COPD	COPD || id:finngen_R10_J10_COPD	CUB domain-containing protein 1 | Neurology	Inverse variance weighted	3	-0.040314	0.0399001	0.312316	-0.118518	0.0378901	0.960488	0.888236	1.03862	0.966392
ukb-ppp-CDCP1-OID20940	finngen_R10_J10_COPD	COPD || id:finngen_R10_J10_COPD	CUB domain-containing protein 1 | Neurology	MR Egger	3	-0.0501596	0.0812445	0.64788	-0.209399	0.10908	0.951078	0.811072	1.11525	0.997109
ukb-ppp-CDCP1-OID20940	finngen_R10_J10_COPD	COPD || id:finngen_R10_J10_COPD	CUB domain-containing protein 1 | Neurology	Weighted median	3	-0.0411174	0.0407484	0.312948	-0.120984	0.0387494	0.959716	0.886048	1.03951	0.838241
ukb-ppp-CDCP1-OID20940	finngen_R10_J10_COPD	COPD || id:finngen_R10_J10_COPD	CUB domain-containing protein 1 | Neurology	Weighted mode	3	-0.0410657	0.0395506	0.408185	-0.118585	0.0364534	0.959766	0.888177	1.03713	0.974633
ukb-ppp-CDCP1-OID20940	finngen_R10_J10_COPD	COPD || id:finngen_R10_J10_COPD	CUB domain-containing protein 1 | Neurology	Simple median	3	-0.0403971	0.0646647	0.532157	-0.16714	0.0863456	0.960408	0.846081	1.09018	0.998904
ukb-ppp-CDH1-OID20353	finngen_R10_J10_COPD	COPD || id:finngen_R10_J10_COPD	Cadherin-1 | Cardiometabolic	Wald ratio	1	0.124879	0.233059	0.592079	-0.331917	0.581675	1.13301	0.717547	1.78903	0.911709
ukb-ppp-CDH15-OID21005	finngen_R10_J10_COPD	COPD || id:finngen_R10_J10_COPD	Cadherin-15 | Neurology	Inverse variance weighted (multiplicative random effects)	5	0.0309269	0.0503729	0.539242	-0.0678039	0.129658	1.03141	0.934444	1.13844	0.983519
ukb-ppp-CDH15-OID21005	finngen_R10_J10_COPD	COPD || id:finngen_R10_J10_COPD	Cadherin-15 | Neurology	MR Egger	5	-0.227213	0.145748	0.216903	-0.51288	0.058454	0.796751	0.598769	1.0602	0.997109
ukb-ppp-CDH15-OID21005	finngen_R10_J10_COPD	COPD || id:finngen_R10_J10_COPD	Cadherin-15 | Neurology	Weighted median	5	0.0373984	0.0358075	0.296287	-0.0327844	0.107581	1.03811	0.967747	1.11358	0.82516
ukb-ppp-CDH15-OID21005	finngen_R10_J10_COPD	COPD || id:finngen_R10_J10_COPD	Cadherin-15 | Neurology	Weighted mode	5	0.0369326	0.0371715	0.37667	-0.0359236	0.109789	1.03762	0.964714	1.11604	0.974633
ukb-ppp-CDH15-OID21005	finngen_R10_J10_COPD	COPD || id:finngen_R10_J10_COPD	Cadherin-15 | Neurology	Simple median	5	0.10636	0.0714072	0.13636	-0.0335982	0.246318	1.11222	0.96696	1.27931	0.998904
ukb-ppp-CDH17-OID20134	finngen_R10_J10_COPD	COPD || id:finngen_R10_J10_COPD	Cadherin-17 | Cardiometabolic	Inverse variance weighted	4	-0.0072474	0.0341623	0.831992	-0.0742055	0.0597106	0.992779	0.928481	1.06153	0.992933
ukb-ppp-CDH17-OID20134	finngen_R10_J10_COPD	COPD || id:finngen_R10_J10_COPD	Cadherin-17 | Cardiometabolic	MR Egger	4	-0.017442	0.155747	0.921058	-0.322706	0.287822	0.982709	0.724187	1.33352	0.997109
ukb-ppp-CDH17-OID20134	finngen_R10_J10_COPD	COPD || id:finngen_R10_J10_COPD	Cadherin-17 | Cardiometabolic	Weighted median	4	-0.0064674	0.0353357	0.854777	-0.0757253	0.0627905	0.993553	0.927071	1.0648	0.975339
ukb-ppp-CDH17-OID20134	finngen_R10_J10_COPD	COPD || id:finngen_R10_J10_COPD	Cadherin-17 | Cardiometabolic	Weighted mode	4	-0.0088352	0.0390683	0.835619	-0.0854091	0.0677387	0.991204	0.918137	1.07009	0.988106
ukb-ppp-CDH17-OID20134	finngen_R10_J10_COPD	COPD || id:finngen_R10_J10_COPD	Cadherin-17 | Cardiometabolic	Simple median	4	-0.0200346	0.0662821	0.762452	-0.149948	0.109878	0.980165	0.860753	1.11614	0.998904
ukb-ppp-CDH2-OID20170	finngen_R10_J10_COPD	COPD || id:finngen_R10_J10_COPD	Cadherin-2 | Cardiometabolic	Inverse variance weighted	3	0.0430509	0.096949	0.657001	-0.146969	0.233071	1.04399	0.863321	1.26247	0.989467
ukb-ppp-CDH2-OID20170	finngen_R10_J10_COPD	COPD || id:finngen_R10_J10_COPD	Cadherin-2 | Cardiometabolic	MR Egger	3	1.81381	3.1867	0.670582	-4.43213	8.05974	6.13374	0.0118892	3164.46	0.997109
ukb-ppp-CDH2-OID20170	finngen_R10_J10_COPD	COPD || id:finngen_R10_J10_COPD	Cadherin-2 | Cardiometabolic	Weighted median	3	0.0566375	0.0997735	0.570265	-0.138919	0.252194	1.05827	0.870299	1.28685	0.92577
ukb-ppp-CDH2-OID20170	finngen_R10_J10_COPD	COPD || id:finngen_R10_J10_COPD	Cadherin-2 | Cardiometabolic	Weighted mode	3	0.066984	0.116303	0.622824	-0.160969	0.294937	1.06928	0.851318	1.34304	0.975896
ukb-ppp-CDH2-OID20170	finngen_R10_J10_COPD	COPD || id:finngen_R10_J10_COPD	Cadherin-2 | Cardiometabolic	Simple median	3	0.0118845	0.123972	0.923629	-0.231101	0.25487	1.01196	0.793659	1.29029	0.998904
ukb-ppp-CDH23-OID31074	finngen_R10_J10_COPD	COPD || id:finngen_R10_J10_COPD	Cadherin-23 | Neurology_II	Inverse variance weighted	2	-0.0723588	0.0869263	0.405175	-0.242734	0.0980168	0.930197	0.78448	1.10298	0.969855
ukb-ppp-CDH3-OID21008	finngen_R10_J10_COPD	COPD || id:finngen_R10_J10_COPD	Cadherin-3 | Neurology	Inverse variance weighted	2	0.029572	0.182742	0.871445	-0.328603	0.387747	1.03001	0.719929	1.47366	0.992933
ukb-ppp-CDH5-OID20243	finngen_R10_J10_COPD	COPD || id:finngen_R10_J10_COPD	Cadherin-5 | Cardiometabolic	Inverse variance weighted	2	0.115321	0.0496949	0.0203095	0.017919	0.212723	1.12223	1.01808	1.23704	0.51291
ukb-ppp-CDH6-OID20157	finngen_R10_J10_COPD	COPD || id:finngen_R10_J10_COPD	Cadherin-6 | Cardiometabolic	Inverse variance weighted	5	0.0221646	0.0287143	0.440174	-0.0341155	0.0784446	1.02241	0.96646	1.0816	0.969855
ukb-ppp-CDH6-OID20157	finngen_R10_J10_COPD	COPD || id:finngen_R10_J10_COPD	Cadherin-6 | Cardiometabolic	MR Egger	5	0.060451	0.054985	0.351904	-0.0473197	0.168222	1.06232	0.953782	1.1832	0.997109
ukb-ppp-CDH6-OID20157	finngen_R10_J10_COPD	COPD || id:finngen_R10_J10_COPD	Cadherin-6 | Cardiometabolic	Weighted median	5	0.0335439	0.028094	0.232482	-0.0215203	0.0886081	1.03411	0.97871	1.09265	0.78171
ukb-ppp-CDH6-OID20157	finngen_R10_J10_COPD	COPD || id:finngen_R10_J10_COPD	Cadherin-6 | Cardiometabolic	Weighted mode	5	0.0394333	0.0291574	0.24764	-0.0177153	0.0965818	1.04022	0.982441	1.1014	0.974633
ukb-ppp-CDH6-OID20157	finngen_R10_J10_COPD	COPD || id:finngen_R10_J10_COPD	Cadherin-6 | Cardiometabolic	Simple median	5	-0.0023433	0.0516397	0.963807	-0.103557	0.0988705	0.997659	0.901625	1.10392	0.998904
ukb-ppp-CDHR1-OID20808	finngen_R10_J10_COPD	COPD || id:finngen_R10_J10_COPD	Cadherin-related family member 1 | Neurology	Inverse variance weighted	4	0.0488987	0.0647603	0.450206	-0.0780315	0.175829	1.05011	0.924935	1.19223	0.97246
ukb-ppp-CDHR1-OID20808	finngen_R10_J10_COPD	COPD || id:finngen_R10_J10_COPD	Cadherin-related family member 1 | Neurology	MR Egger	4	0.200123	0.1054	0.198015	-0.0064612	0.406706	1.22155	0.99356	1.50186	0.997109
ukb-ppp-CDHR1-OID20808	finngen_R10_J10_COPD	COPD || id:finngen_R10_J10_COPD	Cadherin-related family member 1 | Neurology	Weighted median	4	0.0645608	0.0484492	0.18268	-0.0303995	0.159521	1.06669	0.970058	1.17295	0.742962
ukb-ppp-CDHR1-OID20808	finngen_R10_J10_COPD	COPD || id:finngen_R10_J10_COPD	Cadherin-related family member 1 | Neurology	Weighted mode	4	0.0660618	0.0514644	0.289433	-0.0348084	0.166932	1.06829	0.96579	1.18167	0.974633
ukb-ppp-CDHR1-OID20808	finngen_R10_J10_COPD	COPD || id:finngen_R10_J10_COPD	Cadherin-related family member 1 | Neurology	Simple median	4	0.0966289	0.104456	0.354931	-0.108105	0.301363	1.10145	0.897533	1.3517	0.998904
ukb-ppp-CDHR2-OID21282	finngen_R10_J10_COPD	COPD || id:finngen_R10_J10_COPD	Cadherin-related family member 2 | Oncology	Wald ratio	1	0.133694	0.105386	0.204578	-0.0728619	0.340249	1.14304	0.929729	1.4053	0.699918
ukb-ppp-CDKN1A-OID21319	finngen_R10_J10_COPD	COPD || id:finngen_R10_J10_COPD	Cyclin-dependent kinase inhibitor 1 | Oncology	Inverse variance weighted	2	-0.0307019	0.0825691	0.710017	-0.192537	0.131133	0.969765	0.824864	1.14012	0.989602
ukb-ppp-CDNF-OID21318	finngen_R10_J10_COPD	COPD || id:finngen_R10_J10_COPD	Cerebral dopamine neurotrophic factor | Oncology	Inverse variance weighted	6	0.0285833	0.0283687	0.313663	-0.0270194	0.084186	1.029	0.973342	1.08783	0.966392
ukb-ppp-CDNF-OID21318	finngen_R10_J10_COPD	COPD || id:finngen_R10_J10_COPD	Cerebral dopamine neurotrophic factor | Oncology	MR Egger	6	0.112722	0.042883	0.0582725	0.0286709	0.196772	1.11932	1.02909	1.21747	0.997109
ukb-ppp-CDNF-OID21318	finngen_R10_J10_COPD	COPD || id:finngen_R10_J10_COPD	Cerebral dopamine neurotrophic factor | Oncology	Weighted median	6	0.0342179	0.0214671	0.110944	-0.0078577	0.0762934	1.03481	0.992173	1.07928	0.668391
ukb-ppp-CDNF-OID21318	finngen_R10_J10_COPD	COPD || id:finngen_R10_J10_COPD	Cerebral dopamine neurotrophic factor | Oncology	Weighted mode	6	0.036593	0.0216262	0.151416	-0.0057942	0.0789803	1.03727	0.994223	1.08218	0.974633
ukb-ppp-CDNF-OID21318	finngen_R10_J10_COPD	COPD || id:finngen_R10_J10_COPD	Cerebral dopamine neurotrophic factor | Oncology	Simple median	6	-0.134734	0.162282	0.4064	-0.452806	0.183338	0.873949	0.635842	1.20122	0.998904
ukb-ppp-CDON-OID20754	finngen_R10_J10_COPD	COPD || id:finngen_R10_J10_COPD	Cell adhesion molecule-related/down-regulated by oncogenes | Inflammation	Inverse variance weighted	3	0.0256079	0.0736734	0.728151	-0.118792	0.170008	1.02594	0.887992	1.18531	0.989602
ukb-ppp-CDON-OID20754	finngen_R10_J10_COPD	COPD || id:finngen_R10_J10_COPD	Cell adhesion molecule-related/down-regulated by oncogenes | Inflammation	MR Egger	3	-0.221035	0.230909	0.513907	-0.673616	0.231547	0.801689	0.509861	1.26055	0.997109
ukb-ppp-CDON-OID20754	finngen_R10_J10_COPD	COPD || id:finngen_R10_J10_COPD	Cell adhesion molecule-related/down-regulated by oncogenes | Inflammation	Weighted median	3	-0.0288831	0.0908441	0.750529	-0.206937	0.149171	0.97153	0.81307	1.16087	0.952481
ukb-ppp-CDON-OID20754	finngen_R10_J10_COPD	COPD || id:finngen_R10_J10_COPD	Cell adhesion molecule-related/down-regulated by oncogenes | Inflammation	Weighted mode	3	-0.0491159	0.123888	0.730071	-0.291936	0.193705	0.952071	0.746816	1.21374	0.980621
ukb-ppp-CDON-OID20754	finngen_R10_J10_COPD	COPD || id:finngen_R10_J10_COPD	Cell adhesion molecule-related/down-regulated by oncogenes | Inflammation	Simple median	3	-0.0228976	0.103323	0.824616	-0.225412	0.179616	0.977363	0.798188	1.19676	0.998904
ukb-ppp-CDSN-OID20667	finngen_R10_J10_COPD	COPD || id:finngen_R10_J10_COPD	Corneodesmosin | Inflammation	Inverse variance weighted	2	0.0505107	0.0456438	0.268455	-0.0389511	0.139973	1.05181	0.961798	1.15024	0.955257
ukb-ppp-CEACAM1-OID21528	finngen_R10_J10_COPD	COPD || id:finngen_R10_J10_COPD	Carcinoembryonic antigen-related cell adhesion molecule 1 | Oncology	Inverse variance weighted	3	-0.116156	0.056137	0.0385309	-0.226185	-0.006128	0.890336	0.79757	0.993891	0.596593
ukb-ppp-CEACAM1-OID21528	finngen_R10_J10_COPD	COPD || id:finngen_R10_J10_COPD	Carcinoembryonic antigen-related cell adhesion molecule 1 | Oncology	MR Egger	3	-0.781512	0.378201	0.286933	-1.52279	-0.0402375	0.457713	0.218103	0.960561	0.997109
ukb-ppp-CEACAM1-OID21528	finngen_R10_J10_COPD	COPD || id:finngen_R10_J10_COPD	Carcinoembryonic antigen-related cell adhesion molecule 1 | Oncology	Weighted median	3	-0.117854	0.0415368	0.00454917	-0.199266	-0.0364417	0.888826	0.819332	0.964214	0.209262
ukb-ppp-CEACAM1-OID21528	finngen_R10_J10_COPD	COPD || id:finngen_R10_J10_COPD	Carcinoembryonic antigen-related cell adhesion molecule 1 | Oncology	Weighted mode	3	-0.1356	0.0423489	0.085249	-0.218604	-0.052596	0.873192	0.80364	0.948763	0.974633
ukb-ppp-CEACAM1-OID21528	finngen_R10_J10_COPD	COPD || id:finngen_R10_J10_COPD	Carcinoembryonic antigen-related cell adhesion molecule 1 | Oncology	Simple median	3	0.139818	0.157747	0.375431	-0.169365	0.449002	1.15006	0.8442	1.56675	0.998904
ukb-ppp-CEACAM16-OID31495	finngen_R10_J10_COPD	COPD || id:finngen_R10_J10_COPD	Carcinoembryonic antigen-related cell adhesion molecule 16 | Oncology_II	Inverse variance weighted (multiplicative random effects)	4	-0.0069993	0.0530443	0.895022	-0.110966	0.0969676	0.993025	0.894969	1.10182	0.992933
ukb-ppp-CEACAM16-OID31495	finngen_R10_J10_COPD	COPD || id:finngen_R10_J10_COPD	Carcinoembryonic antigen-related cell adhesion molecule 16 | Oncology_II	MR Egger	4	0.0317014	0.116932	0.811725	-0.197485	0.260888	1.03221	0.820792	1.29808	0.997109
ukb-ppp-CEACAM16-OID31495	finngen_R10_J10_COPD	COPD || id:finngen_R10_J10_COPD	Carcinoembryonic antigen-related cell adhesion molecule 16 | Oncology_II	Weighted median	4	0.00717679	0.0309426	0.816586	-0.0534708	0.0678243	1.0072	0.947934	1.07018	0.96734
ukb-ppp-CEACAM16-OID31495	finngen_R10_J10_COPD	COPD || id:finngen_R10_J10_COPD	Carcinoembryonic antigen-related cell adhesion molecule 16 | Oncology_II	Weighted mode	4	0.0172415	0.0315024	0.622255	-0.0445032	0.0789862	1.01739	0.956473	1.08219	0.975896
ukb-ppp-CEACAM16-OID31495	finngen_R10_J10_COPD	COPD || id:finngen_R10_J10_COPD	Carcinoembryonic antigen-related cell adhesion molecule 16 | Oncology_II	Simple median	4	-0.0218557	0.0558615	0.695614	-0.131344	0.0876328	0.978381	0.876916	1.09159	0.998904
ukb-ppp-CEACAM19-OID31443	finngen_R10_J10_COPD	COPD || id:finngen_R10_J10_COPD	Carcinoembryonic antigen-related cell adhesion molecule 19 | Oncology_II	Inverse variance weighted	2	-0.123267	0.0795348	0.121177	-0.279156	0.032621	0.884027	0.756422	1.03316	0.798653
ukb-ppp-CEACAM20-OID31308	finngen_R10_J10_COPD	COPD || id:finngen_R10_J10_COPD	Carcinoembryonic antigen-related cell adhesion molecule 20 | Oncology_II	Inverse variance weighted	2	0.0133999	0.091102	0.883064	-0.16516	0.19196	1.01349	0.847758	1.21162	0.992933
ukb-ppp-CEACAM21-OID20548	finngen_R10_J10_COPD	COPD || id:finngen_R10_J10_COPD	Carcinoembryonic antigen-related cell adhesion molecule 21 | Inflammation	Inverse variance weighted	16	0.0148279	0.0134673	0.270883	-0.011568	0.0412239	1.01494	0.988499	1.04209	0.955257
ukb-ppp-CEACAM21-OID20548	finngen_R10_J10_COPD	COPD || id:finngen_R10_J10_COPD	Carcinoembryonic antigen-related cell adhesion molecule 21 | Inflammation	MR Egger	16	-0.0032989	0.0251008	0.897308	-0.0524965	0.0458986	0.996707	0.948858	1.04697	0.997109
ukb-ppp-CEACAM21-OID20548	finngen_R10_J10_COPD	COPD || id:finngen_R10_J10_COPD	Carcinoembryonic antigen-related cell adhesion molecule 21 | Inflammation	Weighted median	16	0.01991	0.0144957	0.169594	-0.0085016	0.0483217	1.02011	0.991534	1.04951	0.732623
ukb-ppp-CEACAM21-OID20548	finngen_R10_J10_COPD	COPD || id:finngen_R10_J10_COPD	Carcinoembryonic antigen-related cell adhesion molecule 21 | Inflammation	Weighted mode	16	0.0208682	0.014045	0.158044	-0.0066601	0.0483965	1.02109	0.993362	1.04959	0.974633
ukb-ppp-CEACAM21-OID20548	finngen_R10_J10_COPD	COPD || id:finngen_R10_J10_COPD	Carcinoembryonic antigen-related cell adhesion molecule 21 | Inflammation	Simple median	16	0.0121605	0.0217531	0.576145	-0.0304755	0.0547965	1.01223	0.969984	1.05633	0.998904
ukb-ppp-CEACAM5-OID21171	finngen_R10_J10_COPD	COPD || id:finngen_R10_J10_COPD	Carcinoembryonic antigen-related cell adhesion molecule 5 | Oncology	Inverse variance weighted	4	-0.0242405	0.0369112	0.511358	-0.0965865	0.0481055	0.976051	0.907931	1.04928	0.983519
ukb-ppp-CEACAM5-OID21171	finngen_R10_J10_COPD	COPD || id:finngen_R10_J10_COPD	Carcinoembryonic antigen-related cell adhesion molecule 5 | Oncology	MR Egger	4	-0.0470919	0.0494681	0.441587	-0.144049	0.0498655	0.954	0.865845	1.05113	0.997109
ukb-ppp-CEACAM5-OID21171	finngen_R10_J10_COPD	COPD || id:finngen_R10_J10_COPD	Carcinoembryonic antigen-related cell adhesion molecule 5 | Oncology	Weighted median	4	-0.0234738	0.0396326	0.553659	-0.101154	0.0542061	0.9768	0.903794	1.0557	0.921078
ukb-ppp-CEACAM5-OID21171	finngen_R10_J10_COPD	COPD || id:finngen_R10_J10_COPD	Carcinoembryonic antigen-related cell adhesion molecule 5 | Oncology	Weighted mode	4	-0.0357797	0.04002	0.437172	-0.114219	0.0426595	0.964853	0.892063	1.04358	0.974633
ukb-ppp-CEACAM5-OID21171	finngen_R10_J10_COPD	COPD || id:finngen_R10_J10_COPD	Carcinoembryonic antigen-related cell adhesion molecule 5 | Oncology	Simple median	4	-0.002929	0.066527	0.964883	-0.133322	0.127464	0.997075	0.875183	1.13594	0.998904
ukb-ppp-CEACAM6-OID30362	finngen_R10_J10_COPD	COPD || id:finngen_R10_J10_COPD	Carcinoembryonic antigen-related cell adhesion molecule 6 | Cardiometabolic_II	Wald ratio	1	0.199251	0.0982944	0.0426541	0.00659369	0.391908	1.22049	1.00662	1.4798	0.443923
ukb-ppp-CEACAM8-OID20102	finngen_R10_J10_COPD	COPD || id:finngen_R10_J10_COPD	Carcinoembryonic antigen-related cell adhesion molecule 8 | Cardiometabolic	Wald ratio	1	0.183503	0.0905255	0.0426541	0.00607254	0.360933	1.20142	1.00609	1.43467	0.443923
ukb-ppp-CEBPB-OID20052	finngen_R10_J10_COPD	COPD || id:finngen_R10_J10_COPD	CCAAT/enhancer-binding protein beta | Cardiometabolic	Wald ratio	1	-0.067619	0.217311	0.755678	-0.493549	0.358311	0.934616	0.610456	1.43091	0.962251
ukb-ppp-CELA2A-OID30411	finngen_R10_J10_COPD	COPD || id:finngen_R10_J10_COPD	Chymotrypsin-like elastase family member 2A | Cardiometabolic_II	Inverse variance weighted	3	0.0723068	0.120389	0.548098	-0.163655	0.308269	1.07499	0.849035	1.36107	0.983519
ukb-ppp-CELA2A-OID30411	finngen_R10_J10_COPD	COPD || id:finngen_R10_J10_COPD	Chymotrypsin-like elastase family member 2A | Cardiometabolic_II	MR Egger	3	-0.233338	0.74523	0.806825	-1.69399	1.22731	0.791886	0.183785	3.41205	0.997109
ukb-ppp-CELA2A-OID30411	finngen_R10_J10_COPD	COPD || id:finngen_R10_J10_COPD	Chymotrypsin-like elastase family member 2A | Cardiometabolic_II	Weighted median	3	0.144146	0.147634	0.32888	-0.145217	0.433509	1.15505	0.864834	1.54266	0.84886
ukb-ppp-CELA2A-OID30411	finngen_R10_J10_COPD	COPD || id:finngen_R10_J10_COPD	Chymotrypsin-like elastase family member 2A | Cardiometabolic_II	Weighted mode	3	0.197775	0.195751	0.41869	-0.185897	0.581447	1.21869	0.830359	1.78862	0.974633
ukb-ppp-CELA2A-OID30411	finngen_R10_J10_COPD	COPD || id:finngen_R10_J10_COPD	Chymotrypsin-like elastase family member 2A | Cardiometabolic_II	Simple median	3	0.178532	0.161909	0.270169	-0.138809	0.495874	1.19546	0.870394	1.64193	0.998904
ukb-ppp-CELA3A-OID20298	finngen_R10_J10_COPD	COPD || id:finngen_R10_J10_COPD	Chymotrypsin-like elastase family member 3A | Cardiometabolic	Inverse variance weighted	2	-0.0123003	0.0485445	0.799973	-0.107448	0.0828469	0.987775	0.898124	1.08638	0.992933
ukb-ppp-CELSR2-OID30593	finngen_R10_J10_COPD	COPD || id:finngen_R10_J10_COPD	Cadherin EGF LAG seven-pass G-type receptor 2 | Inflammation_II	Inverse variance weighted	5	0.00597021	0.0306296	0.845459	-0.0540639	0.0660043	1.00599	0.947372	1.06823	0.992933
ukb-ppp-CELSR2-OID30593	finngen_R10_J10_COPD	COPD || id:finngen_R10_J10_COPD	Cadherin EGF LAG seven-pass G-type receptor 2 | Inflammation_II	MR Egger	5	-0.0416417	0.117457	0.7464	-0.271857	0.188574	0.959213	0.761963	1.20753	0.997109
ukb-ppp-CELSR2-OID30593	finngen_R10_J10_COPD	COPD || id:finngen_R10_J10_COPD	Cadherin EGF LAG seven-pass G-type receptor 2 | Inflammation_II	Weighted median	5	0.00086572	0.0324393	0.978709	-0.0627154	0.0644469	1.00087	0.939211	1.06657	0.999011
ukb-ppp-CELSR2-OID30593	finngen_R10_J10_COPD	COPD || id:finngen_R10_J10_COPD	Cadherin EGF LAG seven-pass G-type receptor 2 | Inflammation_II	Weighted mode	5	0.00022571	0.0325651	0.994802	-0.0636018	0.0640532	1.00023	0.938379	1.06615	0.998652
ukb-ppp-CELSR2-OID30593	finngen_R10_J10_COPD	COPD || id:finngen_R10_J10_COPD	Cadherin EGF LAG seven-pass G-type receptor 2 | Inflammation_II	Simple median	5	0.00084445	0.0697588	0.990342	-0.135883	0.137572	1.00084	0.872945	1.14748	0.998904
ukb-ppp-CEMIP2-OID30499	finngen_R10_J10_COPD	COPD || id:finngen_R10_J10_COPD	Cell surface hyaluronidase | Inflammation_II	Inverse variance weighted (multiplicative random effects)	3	-0.0099781	0.135002	0.941081	-0.274583	0.254627	0.990071	0.759889	1.28998	0.994128
ukb-ppp-CEMIP2-OID30499	finngen_R10_J10_COPD	COPD || id:finngen_R10_J10_COPD	Cell surface hyaluronidase | Inflammation_II	MR Egger	3	-0.130225	0.315593	0.750857	-0.748787	0.488336	0.877898	0.47294	1.6296	0.997109
ukb-ppp-CEMIP2-OID30499	finngen_R10_J10_COPD	COPD || id:finngen_R10_J10_COPD	Cell surface hyaluronidase | Inflammation_II	Weighted median	3	0.0240833	0.0713788	0.735815	-0.115819	0.163986	1.02438	0.890636	1.1782	0.949127
ukb-ppp-CEMIP2-OID30499	finngen_R10_J10_COPD	COPD || id:finngen_R10_J10_COPD	Cell surface hyaluronidase | Inflammation_II	Weighted mode	3	0.0446298	0.0735755	0.60581	-0.0995783	0.188838	1.04564	0.905219	1.20785	0.974633
ukb-ppp-CEMIP2-OID30499	finngen_R10_J10_COPD	COPD || id:finngen_R10_J10_COPD	Cell surface hyaluronidase | Inflammation_II	Simple median	3	0.037958	0.0782047	0.627415	-0.115323	0.191239	1.03869	0.891078	1.21075	0.998904
ukb-ppp-CENPF-OID31329	finngen_R10_J10_COPD	COPD || id:finngen_R10_J10_COPD	Centromere protein F | Oncology_II	Wald ratio	1	0.249772	0.246871	0.311659	-0.234096	0.73364	1.28373	0.791286	2.08265	0.774957
ukb-ppp-CEP112-OID30115	finngen_R10_J10_COPD	COPD || id:finngen_R10_J10_COPD	Centrosomal protein of 112 kDa | Cardiometabolic_II	Wald ratio	1	-0.0912276	0.150597	0.544665	-0.386397	0.203942	0.91281	0.6795	1.22623	0.89284
ukb-ppp-CEP152-OID31249	finngen_R10_J10_COPD	COPD || id:finngen_R10_J10_COPD	Centrosomal protein of 152 kDa | Oncology_II	Wald ratio	1	-0.0435716	0.162754	0.788919	-0.36257	0.275427	0.957364	0.695886	1.31709	0.967393
ukb-ppp-CEP170-OID30240	finngen_R10_J10_COPD	COPD || id:finngen_R10_J10_COPD	Centrosomal protein of 170 kDa | Cardiometabolic_II	Wald ratio	1	0.167893	0.163869	0.305573	-0.15329	0.489075	1.18281	0.857881	1.63081	0.767483
ukb-ppp-CEP20-OID21209	finngen_R10_J10_COPD	COPD || id:finngen_R10_J10_COPD	LisH domain-containing protein FOPNL | Oncology	Wald ratio	1	0.0895555	0.143799	0.533427	-0.19229	0.371401	1.09369	0.825068	1.44976	0.886498
ukb-ppp-CEP43-OID20084	finngen_R10_J10_COPD	COPD || id:finngen_R10_J10_COPD	FGFR1 oncogene partner | Cardiometabolic	Wald ratio	1	-0.185489	0.166337	0.264791	-0.511509	0.140531	0.830698	0.59959	1.15089	0.738664
ukb-ppp-CEP85-OID21241	finngen_R10_J10_COPD	COPD || id:finngen_R10_J10_COPD	Centrosomal protein of 85 kDa | Oncology	Inverse variance weighted	2	0.0158106	0.116219	0.891788	-0.211978	0.243599	1.01594	0.808982	1.27583	0.992933
ukb-ppp-CERT-OID20857	finngen_R10_J10_COPD	COPD || id:finngen_R10_J10_COPD	Ceramide transfer protein | Neurology	Wald ratio	1	-0.123417	0.209699	0.556169	-0.534427	0.287594	0.883895	0.586005	1.33322	0.898695
ukb-ppp-CES1-OID20244	finngen_R10_J10_COPD	COPD || id:finngen_R10_J10_COPD	Liver carboxylesterase 1 | Cardiometabolic	Inverse variance weighted	5	0.00111177	0.0299022	0.970341	-0.0574965	0.05972	1.00111	0.944125	1.06154	0.99562
ukb-ppp-CES1-OID20244	finngen_R10_J10_COPD	COPD || id:finngen_R10_J10_COPD	Liver carboxylesterase 1 | Cardiometabolic	MR Egger	5	-0.0187852	0.0565763	0.76171	-0.129675	0.0921044	0.98139	0.878381	1.09648	0.997109
ukb-ppp-CES1-OID20244	finngen_R10_J10_COPD	COPD || id:finngen_R10_J10_COPD	Liver carboxylesterase 1 | Cardiometabolic	Weighted median	5	-0.0096158	0.0325505	0.767679	-0.0734147	0.0541831	0.99043	0.929215	1.05568	0.954159
ukb-ppp-CES1-OID20244	finngen_R10_J10_COPD	COPD || id:finngen_R10_J10_COPD	Liver carboxylesterase 1 | Cardiometabolic	Weighted mode	5	-0.0108882	0.0314268	0.746453	-0.0724846	0.0507083	0.989171	0.93008	1.05202	0.980621
ukb-ppp-CES1-OID20244	finngen_R10_J10_COPD	COPD || id:finngen_R10_J10_COPD	Liver carboxylesterase 1 | Cardiometabolic	Simple median	5	-0.0039863	0.076061	0.958203	-0.153066	0.145093	0.996022	0.858073	1.15615	0.998904
ukb-ppp-CES2-OID21366	finngen_R10_J10_COPD	COPD || id:finngen_R10_J10_COPD	Cocaine esterase | Oncology	Inverse variance weighted	2	0.0702946	0.0889017	0.429119	-0.103953	0.244542	1.07282	0.901268	1.27704	0.969855
ukb-ppp-CES3-OID21340	finngen_R10_J10_COPD	COPD || id:finngen_R10_J10_COPD	Carboxylesterase 3 | Oncology	Inverse variance weighted (multiplicative random effects)	4	-0.0371019	0.0541532	0.493263	-0.143242	0.0690385	0.963578	0.866544	1.07148	0.982718
ukb-ppp-CES3-OID21340	finngen_R10_J10_COPD	COPD || id:finngen_R10_J10_COPD	Carboxylesterase 3 | Oncology	MR Egger	4	-0.11932	0.0954034	0.33753	-0.30631	0.0676709	0.887524	0.736158	1.07001	0.997109
ukb-ppp-CES3-OID21340	finngen_R10_J10_COPD	COPD || id:finngen_R10_J10_COPD	Carboxylesterase 3 | Oncology	Weighted median	4	-0.0274875	0.0365181	0.451624	-0.099063	0.0440879	0.972887	0.905686	1.04507	0.894432
ukb-ppp-CES3-OID21340	finngen_R10_J10_COPD	COPD || id:finngen_R10_J10_COPD	Carboxylesterase 3 | Oncology	Weighted mode	4	-0.0280671	0.040684	0.539845	-0.107808	0.0516735	0.972323	0.8978	1.05303	0.974633
ukb-ppp-CES3-OID21340	finngen_R10_J10_COPD	COPD || id:finngen_R10_J10_COPD	Carboxylesterase 3 | Oncology	Simple median	4	0.0382927	0.0664686	0.564546	-0.0919856	0.168571	1.03904	0.912118	1.18361	0.998904
ukb-ppp-CETN3-OID31525	finngen_R10_J10_COPD	COPD || id:finngen_R10_J10_COPD	Centrin-3 | Oncology_II	Wald ratio	1	-0.000754	0.0786445	0.992351	-0.154897	0.153389	0.999246	0.856503	1.16578	0.99731
ukb-ppp-CFB-OID30755	finngen_R10_J10_COPD	COPD || id:finngen_R10_J10_COPD	Complement factor B | Inflammation_II	Inverse variance weighted (multiplicative random effects)	4	0.0461392	0.0507416	0.363193	-0.0533143	0.145593	1.04722	0.948082	1.15673	0.969855
ukb-ppp-CFB-OID30755	finngen_R10_J10_COPD	COPD || id:finngen_R10_J10_COPD	Complement factor B | Inflammation_II	MR Egger	4	-0.112749	0.0753625	0.273287	-0.26046	0.0349614	0.893375	0.770697	1.03558	0.997109
ukb-ppp-CFB-OID30755	finngen_R10_J10_COPD	COPD || id:finngen_R10_J10_COPD	Complement factor B | Inflammation_II	Weighted median	4	0.0298083	0.0265033	0.260717	-0.0221382	0.0817547	1.03026	0.978105	1.08519	0.81087
ukb-ppp-CFB-OID30755	finngen_R10_J10_COPD	COPD || id:finngen_R10_J10_COPD	Complement factor B | Inflammation_II	Weighted mode	4	0.0253953	0.0286206	0.440271	-0.0307012	0.0814917	1.02572	0.969765	1.0849	0.974633
ukb-ppp-CFB-OID30755	finngen_R10_J10_COPD	COPD || id:finngen_R10_J10_COPD	Complement factor B | Inflammation_II	Simple median	4	0.177943	0.0658936	0.0069245	0.0487912	0.307094	1.19476	1.05	1.35947	0.885407
ukb-ppp-CFH-OID30790	finngen_R10_J10_COPD	COPD || id:finngen_R10_J10_COPD	Complement factor H | Inflammation_II	Inverse variance weighted	2	-0.0484664	0.0597222	0.417061	-0.165522	0.0685892	0.952689	0.847451	1.071	0.969855
ukb-ppp-CFHR2-OID30720	finngen_R10_J10_COPD	COPD || id:finngen_R10_J10_COPD	Complement factor H-related protein 2 | Inflammation_II	Inverse variance weighted	8	0.0128654	0.021769	0.554523	-0.0298019	0.0555327	1.01295	0.970638	1.0571	0.983519
ukb-ppp-CFHR2-OID30720	finngen_R10_J10_COPD	COPD || id:finngen_R10_J10_COPD	Complement factor H-related protein 2 | Inflammation_II	MR Egger	8	0.00384223	0.0778317	0.96223	-0.148708	0.156392	1.00385	0.861821	1.16928	0.997109
ukb-ppp-CFHR2-OID30720	finngen_R10_J10_COPD	COPD || id:finngen_R10_J10_COPD	Complement factor H-related protein 2 | Inflammation_II	Weighted median	8	0.0199866	0.0257106	0.436941	-0.0304062	0.0703794	1.02019	0.970051	1.07292	0.88378
ukb-ppp-CFHR2-OID30720	finngen_R10_J10_COPD	COPD || id:finngen_R10_J10_COPD	Complement factor H-related protein 2 | Inflammation_II	Weighted mode	8	0.0254663	0.0241422	0.326537	-0.0218524	0.072785	1.02579	0.978385	1.0755	0.974633
ukb-ppp-CFHR2-OID30720	finngen_R10_J10_COPD	COPD || id:finngen_R10_J10_COPD	Complement factor H-related protein 2 | Inflammation_II	Simple median	8	-0.0257953	0.037849	0.495534	-0.0999793	0.0483886	0.974535	0.904856	1.04958	0.998904
ukb-ppp-CFHR4-OID30758	finngen_R10_J10_COPD	COPD || id:finngen_R10_J10_COPD	Complement factor H-related protein 4 | Inflammation_II	Inverse variance weighted	9	0.00018094	0.0170821	0.991548	-0.0332999	0.0336618	1.00018	0.967248	1.03423	0.996547
ukb-ppp-CFHR4-OID30758	finngen_R10_J10_COPD	COPD || id:finngen_R10_J10_COPD	Complement factor H-related protein 4 | Inflammation_II	MR Egger	9	0.0620898	0.097477	0.544405	-0.128965	0.253145	1.06406	0.879005	1.28807	0.997109
ukb-ppp-CFHR4-OID30758	finngen_R10_J10_COPD	COPD || id:finngen_R10_J10_COPD	Complement factor H-related protein 4 | Inflammation_II	Weighted median	9	0.0050669	0.0220393	0.818168	-0.0381302	0.048264	1.00508	0.962588	1.04945	0.968243
ukb-ppp-CFHR4-OID30758	finngen_R10_J10_COPD	COPD || id:finngen_R10_J10_COPD	Complement factor H-related protein 4 | Inflammation_II	Weighted mode	9	-0.0069761	0.0250835	0.787977	-0.0561398	0.0421876	0.993048	0.945407	1.04309	0.984027
ukb-ppp-CFHR4-OID30758	finngen_R10_J10_COPD	COPD || id:finngen_R10_J10_COPD	Complement factor H-related protein 4 | Inflammation_II	Simple median	9	0.00506515	0.0246991	0.837514	-0.0433451	0.0534754	1.00508	0.957581	1.05493	0.998904
ukb-ppp-CFHR5-OID30716	finngen_R10_J10_COPD	COPD || id:finngen_R10_J10_COPD	Complement factor H-related protein 5 | Inflammation_II	Inverse variance weighted	7	0.00113057	0.0209427	0.956948	-0.039917	0.0421782	1.00113	0.960869	1.04308	0.995203
ukb-ppp-CFHR5-OID30716	finngen_R10_J10_COPD	COPD || id:finngen_R10_J10_COPD	Complement factor H-related protein 5 | Inflammation_II	MR Egger	7	-0.0031701	0.0394062	0.939004	-0.0804062	0.0740661	0.996835	0.922741	1.07688	0.997109
ukb-ppp-CFHR5-OID30716	finngen_R10_J10_COPD	COPD || id:finngen_R10_J10_COPD	Complement factor H-related protein 5 | Inflammation_II	Weighted median	7	0.00516832	0.0221105	0.81518	-0.0381683	0.048505	1.00518	0.962551	1.0497	0.966561
ukb-ppp-CFHR5-OID30716	finngen_R10_J10_COPD	COPD || id:finngen_R10_J10_COPD	Complement factor H-related protein 5 | Inflammation_II	Weighted mode	7	0.00134496	0.0224987	0.954273	-0.0427526	0.0454425	1.00135	0.958148	1.04649	0.995923
ukb-ppp-CFHR5-OID30716	finngen_R10_J10_COPD	COPD || id:finngen_R10_J10_COPD	Complement factor H-related protein 5 | Inflammation_II	Simple median	7	0.00657922	0.0573969	0.908741	-0.105919	0.119077	1.0066	0.899498	1.12646	0.998904
ukb-ppp-CFI-OID30772	finngen_R10_J10_COPD	COPD || id:finngen_R10_J10_COPD	Complement factor I | Inflammation_II	Wald ratio	1	-0.0650558	0.0497839	0.191293	-0.162632	0.0325206	0.937015	0.849904	1.03306	0.68938
ukb-ppp-CGA-OID21069	finngen_R10_J10_COPD	COPD || id:finngen_R10_J10_COPD	Glycoprotein hormones alpha chain | Neurology	Wald ratio	1	0.140591	0.316644	0.657039	-0.480031	0.761214	1.15095	0.618764	2.14087	0.934456
ukb-ppp-CGB3_CGB5_CGB8-OID30671	finngen_R10_J10_COPD	COPD || id:finngen_R10_J10_COPD	Choriogonadotropin subunit beta 3 | Inflammation_II	Wald ratio	1	0.235003	0.176444	0.182899	-0.110828	0.580834	1.26491	0.895093	1.78753	0.682342
ukb-ppp-CGREF1-OID20152	finngen_R10_J10_COPD	COPD || id:finngen_R10_J10_COPD	Cell growth regulator with EF hand domain protein 1 | Cardiometabolic	Inverse variance weighted	12	0.0295502	0.0273258	0.279518	-0.0240084	0.0831087	1.02999	0.976278	1.08666	0.955257
ukb-ppp-CGREF1-OID20152	finngen_R10_J10_COPD	COPD || id:finngen_R10_J10_COPD	Cell growth regulator with EF hand domain protein 1 | Cardiometabolic	MR Egger	12	0.195187	0.089942	0.055157	0.0189004	0.371473	1.21554	1.01908	1.44987	0.997109
ukb-ppp-CGREF1-OID20152	finngen_R10_J10_COPD	COPD || id:finngen_R10_J10_COPD	Cell growth regulator with EF hand domain protein 1 | Cardiometabolic	Weighted median	12	0.0490431	0.032671	0.133324	-0.014992	0.113078	1.05027	0.98512	1.11972	0.697497
ukb-ppp-CGREF1-OID20152	finngen_R10_J10_COPD	COPD || id:finngen_R10_J10_COPD	Cell growth regulator with EF hand domain protein 1 | Cardiometabolic	Weighted mode	12	0.0487023	0.032691	0.164387	-0.0153721	0.112777	1.04991	0.984746	1.11938	0.974633
ukb-ppp-CGREF1-OID20152	finngen_R10_J10_COPD	COPD || id:finngen_R10_J10_COPD	Cell growth regulator with EF hand domain protein 1 | Cardiometabolic	Simple median	12	0.00579849	0.0416364	0.889241	-0.0758088	0.0874058	1.00582	0.926993	1.09134	0.998904
ukb-ppp-CHAC2-OID21230	finngen_R10_J10_COPD	COPD || id:finngen_R10_J10_COPD	Glutathione-specific gamma-glutamylcyclotransferase 2 | Oncology	Wald ratio	1	-0.0083768	0.0782941	0.914796	-0.161833	0.14508	0.991658	0.850583	1.15613	0.99015
ukb-ppp-CHAD-OID30660	finngen_R10_J10_COPD	COPD || id:finngen_R10_J10_COPD	Chondroadherin | Inflammation_II	Inverse variance weighted	2	0.198284	0.0671894	0.00316625	0.0665927	0.329975	1.21931	1.06886	1.39093	0.263309
ukb-ppp-CHCHD10-OID31116	finngen_R10_J10_COPD	COPD || id:finngen_R10_J10_COPD	Coiled-coil-helix-coiled-coil-helix domain-containing protein 10, mitochondrial | Neurology_II	Inverse variance weighted	2	0.152807	0.143799	0.287944	-0.129039	0.434653	1.1651	0.87894	1.54443	0.955257
ukb-ppp-CHCHD6-OID31426	finngen_R10_J10_COPD	COPD || id:finngen_R10_J10_COPD	MICOS complex subunit MIC25 | Oncology_II	Wald ratio	1	-0.0728274	0.0460261	0.11358	-0.163039	0.0173837	0.929761	0.849559	1.01754	0.57577
ukb-ppp-CHGA-OID30403	finngen_R10_J10_COPD	COPD || id:finngen_R10_J10_COPD	Chromogranin-A | Cardiometabolic_II	Inverse variance weighted	2	0.020851	0.0742562	0.778865	-0.124691	0.166393	1.02107	0.882769	1.18104	0.992378
ukb-ppp-CHGB-OID21038	finngen_R10_J10_COPD	COPD || id:finngen_R10_J10_COPD	Secretogranin-1 | Neurology	Inverse variance weighted	6	-0.0258791	0.0221598	0.24287	-0.0693123	0.017554	0.974453	0.933035	1.01771	0.942807
ukb-ppp-CHGB-OID21038	finngen_R10_J10_COPD	COPD || id:finngen_R10_J10_COPD	Secretogranin-1 | Neurology	MR Egger	6	-0.100061	0.124921	0.468011	-0.344907	0.144784	0.904782	0.708286	1.15579	0.997109
ukb-ppp-CHGB-OID21038	finngen_R10_J10_COPD	COPD || id:finngen_R10_J10_COPD	Secretogranin-1 | Neurology	Weighted median	6	-0.0231296	0.024575	0.346611	-0.0712966	0.0250374	0.977136	0.931186	1.02535	0.852748
ukb-ppp-CHGB-OID21038	finngen_R10_J10_COPD	COPD || id:finngen_R10_J10_COPD	Secretogranin-1 | Neurology	Weighted mode	6	-0.0236953	0.026521	0.412547	-0.0756765	0.0282858	0.976583	0.927116	1.02869	0.974633
ukb-ppp-CHGB-OID21038	finngen_R10_J10_COPD	COPD || id:finngen_R10_J10_COPD	Secretogranin-1 | Neurology	Simple median	6	0.00383681	0.0439263	0.930396	-0.0822587	0.0899323	1.00384	0.921034	1.0941	0.998904
ukb-ppp-CHI3L1-OID20399	finngen_R10_J10_COPD	COPD || id:finngen_R10_J10_COPD	Chitinase-3-like protein 1 | Cardiometabolic	Inverse variance weighted	7	0.019201	0.0240169	0.424012	-0.027872	0.0662741	1.01939	0.972513	1.06852	0.969855
ukb-ppp-CHI3L1-OID20399	finngen_R10_J10_COPD	COPD || id:finngen_R10_J10_COPD	Chitinase-3-like protein 1 | Cardiometabolic	MR Egger	7	-0.007086	0.03237	0.835377	-0.0705312	0.0563591	0.992939	0.931899	1.05798	0.997109
ukb-ppp-CHI3L1-OID20399	finngen_R10_J10_COPD	COPD || id:finngen_R10_J10_COPD	Chitinase-3-like protein 1 | Cardiometabolic	Weighted median	7	0.012287	0.0180089	0.495065	-0.0230104	0.0475844	1.01236	0.977252	1.04873	0.896537
ukb-ppp-CHI3L1-OID20399	finngen_R10_J10_COPD	COPD || id:finngen_R10_J10_COPD	Chitinase-3-like protein 1 | Cardiometabolic	Weighted mode	7	0.00749426	0.0172063	0.678394	-0.0262301	0.0412187	1.00752	0.974111	1.04208	0.977074
ukb-ppp-CHI3L1-OID20399	finngen_R10_J10_COPD	COPD || id:finngen_R10_J10_COPD	Chitinase-3-like protein 1 | Cardiometabolic	Simple median	7	0.122591	0.0787153	0.119375	-0.0316907	0.276873	1.13042	0.968806	1.319	0.998904
ukb-ppp-CHIT1-OID20312	finngen_R10_J10_COPD	COPD || id:finngen_R10_J10_COPD	Chitotriosidase-1 | Cardiometabolic	Inverse variance weighted	10	-0.0345717	0.0175319	0.0486171	-0.0689342	-0.0002092	0.966019	0.933388	0.999791	0.645367
ukb-ppp-CHIT1-OID20312	finngen_R10_J10_COPD	COPD || id:finngen_R10_J10_COPD	Chitotriosidase-1 | Cardiometabolic	MR Egger	10	-0.0280125	0.0457546	0.557379	-0.117692	0.0616665	0.972376	0.88897	1.06361	0.997109
ukb-ppp-CHIT1-OID20312	finngen_R10_J10_COPD	COPD || id:finngen_R10_J10_COPD	Chitotriosidase-1 | Cardiometabolic	Weighted median	10	-0.0461599	0.021642	0.0329343	-0.0885783	-0.0037415	0.954889	0.915231	0.996265	0.470377
ukb-ppp-CHIT1-OID20312	finngen_R10_J10_COPD	COPD || id:finngen_R10_J10_COPD	Chitotriosidase-1 | Cardiometabolic	Weighted mode	10	-0.0467773	0.0265894	0.112395	-0.0988924	0.00533787	0.9543	0.90584	1.00535	0.974633
ukb-ppp-CHIT1-OID20312	finngen_R10_J10_COPD	COPD || id:finngen_R10_J10_COPD	Chitotriosidase-1 | Cardiometabolic	Simple median	10	-0.0265183	0.0259094	0.30607	-0.0773007	0.0242641	0.97383	0.925612	1.02456	0.998904
ukb-ppp-CHMP1A-OID20930	finngen_R10_J10_COPD	COPD || id:finngen_R10_J10_COPD	Charged multivesicular body protein 1a | Neurology	Inverse variance weighted	2	-0.0174857	0.0966838	0.856482	-0.206986	0.172015	0.982666	0.813031	1.1877	0.992933
ukb-ppp-CHMP6-OID30327	finngen_R10_J10_COPD	COPD || id:finngen_R10_J10_COPD	Charged multivesicular body protein 6 | Cardiometabolic_II	Inverse variance weighted	2	0.0442061	0.0585445	0.450198	-0.0705411	0.158953	1.0452	0.931889	1.17228	0.97246
ukb-ppp-CHRDL2-OID20223	finngen_R10_J10_COPD	COPD || id:finngen_R10_J10_COPD	Chordin-like protein 2 | Cardiometabolic	Inverse variance weighted	2	0.0108741	0.0860194	0.899404	-0.157724	0.179472	1.01093	0.854086	1.19659	0.992933
ukb-ppp-CIAPIN1-OID21501	finngen_R10_J10_COPD	COPD || id:finngen_R10_J10_COPD	Anamorsin | Oncology	Wald ratio	1	0.0263625	0.192733	0.891203	-0.351395	0.40412	1.02671	0.703706	1.49798	0.99015
ukb-ppp-CILP-OID30399	finngen_R10_J10_COPD	COPD || id:finngen_R10_J10_COPD	Cartilage intermediate layer protein 1 | Cardiometabolic_II	Inverse variance weighted	2	-0.0231151	0.058103	0.690756	-0.136997	0.0907668	0.97715	0.871973	1.09501	0.989602
ukb-ppp-CIT-OID30970	finngen_R10_J10_COPD	COPD || id:finngen_R10_J10_COPD	Citron Rho-interacting kinase | Neurology_II	Inverse variance weighted	2	0.0928173	0.175996	0.597927	-0.252134	0.437769	1.09726	0.777141	1.54925	0.983519
ukb-ppp-CKAP4-OID20617	finngen_R10_J10_COPD	COPD || id:finngen_R10_J10_COPD	Cytoskeleton-associated protein 4 | Inflammation	Inverse variance weighted	2	-0.019209	0.105385	0.855367	-0.225764	0.187346	0.980974	0.797906	1.20604	0.992933
ukb-ppp-CLC-OID20126	finngen_R10_J10_COPD	COPD || id:finngen_R10_J10_COPD	Galectin-10 | Cardiometabolic	Wald ratio	1	0.514481	0.201087	0.0105125	0.12035	0.908611	1.67277	1.12789	2.48087	0.243264
ukb-ppp-CLEC10A-OID20928	finngen_R10_J10_COPD	COPD || id:finngen_R10_J10_COPD	C-type lectin domain family 10 member A | Neurology	Inverse variance weighted (multiplicative random effects)	5	0.00103584	0.0311902	0.973507	-0.0600969	0.0621686	1.00104	0.941673	1.06414	0.995913
ukb-ppp-CLEC10A-OID20928	finngen_R10_J10_COPD	COPD || id:finngen_R10_J10_COPD	C-type lectin domain family 10 member A | Neurology	MR Egger	5	-0.071193	0.0395314	0.169523	-0.148674	0.00628855	0.931282	0.86185	1.00631	0.997109
ukb-ppp-CLEC10A-OID20928	finngen_R10_J10_COPD	COPD || id:finngen_R10_J10_COPD	C-type lectin domain family 10 member A | Neurology	Weighted median	5	-0.0020964	0.0224695	0.925667	-0.0461367	0.0419439	0.997906	0.954911	1.04284	0.988732
ukb-ppp-CLEC10A-OID20928	finngen_R10_J10_COPD	COPD || id:finngen_R10_J10_COPD	C-type lectin domain family 10 member A | Neurology	Weighted mode	5	-0.0180452	0.0234039	0.483704	-0.0639169	0.0278265	0.982117	0.938083	1.02822	0.974633
ukb-ppp-CLEC10A-OID20928	finngen_R10_J10_COPD	COPD || id:finngen_R10_J10_COPD	C-type lectin domain family 10 member A | Neurology	Simple median	5	0.0782516	0.0574962	0.173518	-0.034441	0.190944	1.08139	0.966145	1.21039	0.998904
ukb-ppp-CLEC11A-OID21112	finngen_R10_J10_COPD	COPD || id:finngen_R10_J10_COPD	C-type lectin domain family 11 member A | Neurology	Inverse variance weighted	3	0.0308428	0.0399804	0.440441	-0.0475187	0.109204	1.03132	0.953593	1.11539	0.969855
ukb-ppp-CLEC11A-OID21112	finngen_R10_J10_COPD	COPD || id:finngen_R10_J10_COPD	C-type lectin domain family 11 member A | Neurology	MR Egger	3	0.0587009	0.0544419	0.476047	-0.0480052	0.165407	1.06046	0.953129	1.17987	0.997109
ukb-ppp-CLEC11A-OID21112	finngen_R10_J10_COPD	COPD || id:finngen_R10_J10_COPD	C-type lectin domain family 11 member A | Neurology	Weighted median	3	0.0292479	0.0363154	0.420597	-0.0419303	0.100426	1.02968	0.958937	1.10564	0.877042
ukb-ppp-CLEC11A-OID21112	finngen_R10_J10_COPD	COPD || id:finngen_R10_J10_COPD	C-type lectin domain family 11 member A | Neurology	Weighted mode	3	0.060462	0.0381141	0.253557	-0.0142417	0.135166	1.06233	0.985859	1.14473	0.974633
ukb-ppp-CLEC11A-OID21112	finngen_R10_J10_COPD	COPD || id:finngen_R10_J10_COPD	C-type lectin domain family 11 member A | Neurology	Simple median	3	-0.076193	0.0783202	0.330633	-0.229701	0.0773145	0.926637	0.794772	1.08038	0.998904
ukb-ppp-CLEC12A-OID30552	finngen_R10_J10_COPD	COPD || id:finngen_R10_J10_COPD	C-type lectin domain family 12 member A | Inflammation_II	Inverse variance weighted	3	0.030173	0.0373322	0.418959	-0.0429982	0.103344	1.03063	0.957913	1.10887	0.969855
ukb-ppp-CLEC12A-OID30552	finngen_R10_J10_COPD	COPD || id:finngen_R10_J10_COPD	C-type lectin domain family 12 member A | Inflammation_II	MR Egger	3	-0.0221559	0.0819401	0.831884	-0.182758	0.138447	0.978088	0.832969	1.14849	0.997109
ukb-ppp-CLEC12A-OID30552	finngen_R10_J10_COPD	COPD || id:finngen_R10_J10_COPD	C-type lectin domain family 12 member A | Inflammation_II	Weighted median	3	0.0295328	0.0293655	0.314561	-0.0280235	0.0870891	1.02997	0.972365	1.09099	0.838496
ukb-ppp-CLEC12A-OID30552	finngen_R10_J10_COPD	COPD || id:finngen_R10_J10_COPD	C-type lectin domain family 12 member A | Inflammation_II	Weighted mode	3	0.00521027	0.0321174	0.886037	-0.0577399	0.0681604	1.00522	0.943895	1.07054	0.992561
ukb-ppp-CLEC12A-OID30552	finngen_R10_J10_COPD	COPD || id:finngen_R10_J10_COPD	C-type lectin domain family 12 member A | Inflammation_II	Simple median	3	0.121975	0.0692206	0.0780488	-0.0136973	0.257647	1.12973	0.986396	1.29388	0.998904
ukb-ppp-CLEC14A-OID21090	finngen_R10_J10_COPD	COPD || id:finngen_R10_J10_COPD	C-type lectin domain family 14 member A | Neurology	Wald ratio	1	-0.140557	0.129652	0.278318	-0.394675	0.113562	0.868875	0.673899	1.12026	0.743091
ukb-ppp-CLEC1A-OID20099	finngen_R10_J10_COPD	COPD || id:finngen_R10_J10_COPD	C-type lectin domain family 1 member A | Cardiometabolic	Inverse variance weighted	3	-0.01259	0.0396411	0.750788	-0.0902866	0.0651065	0.987489	0.913669	1.06727	0.989602
ukb-ppp-CLEC1A-OID20099	finngen_R10_J10_COPD	COPD || id:finngen_R10_J10_COPD	C-type lectin domain family 1 member A | Cardiometabolic	MR Egger	3	-0.0063599	0.103913	0.961085	-0.210029	0.197309	0.99366	0.810561	1.21812	0.997109
ukb-ppp-CLEC1A-OID20099	finngen_R10_J10_COPD	COPD || id:finngen_R10_J10_COPD	C-type lectin domain family 1 member A | Cardiometabolic	Weighted median	3	-0.0176564	0.0346408	0.610263	-0.0855523	0.0502396	0.982499	0.918005	1.05152	0.9293
ukb-ppp-CLEC1A-OID20099	finngen_R10_J10_COPD	COPD || id:finngen_R10_J10_COPD	C-type lectin domain family 1 member A | Cardiometabolic	Weighted mode	3	-0.0238176	0.0355065	0.571442	-0.0934103	0.0457751	0.976464	0.91082	1.04684	0.974633
ukb-ppp-CLEC1A-OID20099	finngen_R10_J10_COPD	COPD || id:finngen_R10_J10_COPD	C-type lectin domain family 1 member A | Cardiometabolic	Simple median	3	-0.0228493	0.095481	0.810867	-0.209992	0.164293	0.97741	0.810591	1.17856	0.998904
ukb-ppp-CLEC1B-OID21061	finngen_R10_J10_COPD	COPD || id:finngen_R10_J10_COPD	C-type lectin domain family 1 member B | Neurology	Inverse variance weighted	2	-0.0481735	0.0658541	0.464462	-0.177248	0.0809004	0.952968	0.837572	1.08426	0.976251
ukb-ppp-CLEC3B-OID30756	finngen_R10_J10_COPD	COPD || id:finngen_R10_J10_COPD	Tetranectin | Inflammation_II	Inverse variance weighted	3	0.0505442	0.0467776	0.27991	-0.0411399	0.142228	1.05184	0.959695	1.15284	0.955257
ukb-ppp-CLEC3B-OID30756	finngen_R10_J10_COPD	COPD || id:finngen_R10_J10_COPD	Tetranectin | Inflammation_II	MR Egger	3	-0.0276619	0.192439	0.909112	-0.404842	0.349518	0.972717	0.667082	1.41838	0.997109
ukb-ppp-CLEC3B-OID30756	finngen_R10_J10_COPD	COPD || id:finngen_R10_J10_COPD	Tetranectin | Inflammation_II	Weighted median	3	0.0526428	0.046624	0.258859	-0.0387402	0.144026	1.05405	0.962001	1.15491	0.81087
ukb-ppp-CLEC3B-OID30756	finngen_R10_J10_COPD	COPD || id:finngen_R10_J10_COPD	Tetranectin | Inflammation_II	Weighted mode	3	0.0534388	0.0490874	0.390011	-0.0427725	0.14965	1.05489	0.958129	1.16143	0.974633
ukb-ppp-CLEC3B-OID30756	finngen_R10_J10_COPD	COPD || id:finngen_R10_J10_COPD	Tetranectin | Inflammation_II	Simple median	3	0.0530242	0.0914969	0.562239	-0.12631	0.232358	1.05446	0.881342	1.26157	0.998904
ukb-ppp-CLEC4G-OID20590	finngen_R10_J10_COPD	COPD || id:finngen_R10_J10_COPD	C-type lectin domain family 4 member G | Inflammation	Inverse variance weighted	2	-0.0637229	0.0603089	0.29069	-0.181928	0.0544825	0.938265	0.833661	1.05599	0.955257
ukb-ppp-CLEC4M-OID30405	finngen_R10_J10_COPD	COPD || id:finngen_R10_J10_COPD	C-type lectin domain family 4 member M | Cardiometabolic_II	Inverse variance weighted	5	-0.0235953	0.0263027	0.369682	-0.0751485	0.0279579	0.976681	0.927606	1.02835	0.969855
ukb-ppp-CLEC4M-OID30405	finngen_R10_J10_COPD	COPD || id:finngen_R10_J10_COPD	C-type lectin domain family 4 member M | Cardiometabolic_II	MR Egger	5	-0.0216712	0.103473	0.847522	-0.224478	0.181135	0.978562	0.798933	1.19858	0.997109
ukb-ppp-CLEC4M-OID30405	finngen_R10_J10_COPD	COPD || id:finngen_R10_J10_COPD	C-type lectin domain family 4 member M | Cardiometabolic_II	Weighted median	5	-0.025101	0.0277158	0.365117	-0.079424	0.0292219	0.975211	0.923648	1.02965	0.868166
ukb-ppp-CLEC4M-OID30405	finngen_R10_J10_COPD	COPD || id:finngen_R10_J10_COPD	C-type lectin domain family 4 member M | Cardiometabolic_II	Weighted mode	5	-0.0252502	0.0278112	0.415276	-0.0797601	0.0292597	0.975066	0.923338	1.02969	0.974633
ukb-ppp-CLEC4M-OID30405	finngen_R10_J10_COPD	COPD || id:finngen_R10_J10_COPD	C-type lectin domain family 4 member M | Cardiometabolic_II	Simple median	5	-0.0240793	0.0544077	0.658076	-0.130718	0.0825599	0.976208	0.877465	1.08606	0.998904
ukb-ppp-CLEC5A-OID20165	finngen_R10_J10_COPD	COPD || id:finngen_R10_J10_COPD	C-type lectin domain family 5 member A | Cardiometabolic	Inverse variance weighted	3	-0.0203921	0.0362971	0.574246	-0.0915344	0.0507503	0.979814	0.91253	1.05206	0.983519
ukb-ppp-CLEC5A-OID20165	finngen_R10_J10_COPD	COPD || id:finngen_R10_J10_COPD	C-type lectin domain family 5 member A | Cardiometabolic	MR Egger	3	-0.011734	0.13938	0.946531	-0.284919	0.261451	0.988335	0.752075	1.29881	0.997109
ukb-ppp-CLEC5A-OID20165	finngen_R10_J10_COPD	COPD || id:finngen_R10_J10_COPD	C-type lectin domain family 5 member A | Cardiometabolic	Weighted median	3	-0.0154888	0.0360154	0.667151	-0.0860789	0.0551013	0.984631	0.917522	1.05665	0.936351
ukb-ppp-CLEC5A-OID20165	finngen_R10_J10_COPD	COPD || id:finngen_R10_J10_COPD	C-type lectin domain family 5 member A | Cardiometabolic	Weighted mode	3	-0.0178521	0.0363077	0.671606	-0.0890152	0.053311	0.982306	0.914832	1.05476	0.977074
ukb-ppp-CLEC5A-OID20165	finngen_R10_J10_COPD	COPD || id:finngen_R10_J10_COPD	C-type lectin domain family 5 member A | Cardiometabolic	Simple median	3	-0.0227977	0.0515995	0.65862	-0.123933	0.0783374	0.97746	0.883439	1.08149	0.998904
ukb-ppp-CLEC7A-OID20636	finngen_R10_J10_COPD	COPD || id:finngen_R10_J10_COPD	C-type lectin domain family 7 member A | Inflammation	Inverse variance weighted	4	0.0083901	0.0192565	0.663053	-0.0293527	0.0461329	1.00843	0.971074	1.04721	0.989467
ukb-ppp-CLEC7A-OID20636	finngen_R10_J10_COPD	COPD || id:finngen_R10_J10_COPD	C-type lectin domain family 7 member A | Inflammation	MR Egger	4	-0.0153109	0.0523717	0.797557	-0.117959	0.0873376	0.984806	0.888732	1.09127	0.997109
ukb-ppp-CLEC7A-OID20636	finngen_R10_J10_COPD	COPD || id:finngen_R10_J10_COPD	C-type lectin domain family 7 member A | Inflammation	Weighted median	4	0.0106488	0.0209688	0.611566	-0.0304501	0.0517476	1.01071	0.970009	1.05311	0.929521
ukb-ppp-CLEC7A-OID20636	finngen_R10_J10_COPD	COPD || id:finngen_R10_J10_COPD	C-type lectin domain family 7 member A | Inflammation	Weighted mode	4	0.0109391	0.0228885	0.665366	-0.0339224	0.0558005	1.011	0.966647	1.05739	0.977074
ukb-ppp-CLEC7A-OID20636	finngen_R10_J10_COPD	COPD || id:finngen_R10_J10_COPD	C-type lectin domain family 7 member A | Inflammation	Simple median	4	0.0135406	0.0279909	0.628563	-0.0413215	0.0684028	1.01363	0.959521	1.0708	0.998904
ukb-ppp-CLGN-OID30957	finngen_R10_J10_COPD	COPD || id:finngen_R10_J10_COPD	Calmegin | Neurology_II	Inverse variance weighted	10	-0.0075032	0.022016	0.73325	-0.0506546	0.0356483	0.992525	0.950607	1.03629	0.989602
ukb-ppp-CLGN-OID30957	finngen_R10_J10_COPD	COPD || id:finngen_R10_J10_COPD	Calmegin | Neurology_II	MR Egger	10	-0.0561903	0.038369	0.181224	-0.131393	0.0190129	0.945359	0.876873	1.01919	0.997109
ukb-ppp-CLGN-OID30957	finngen_R10_J10_COPD	COPD || id:finngen_R10_J10_COPD	Calmegin | Neurology_II	Weighted median	10	-0.0139763	0.0256973	0.586524	-0.0643431	0.0363905	0.986121	0.937683	1.03706	0.92577
ukb-ppp-CLGN-OID30957	finngen_R10_J10_COPD	COPD || id:finngen_R10_J10_COPD	Calmegin | Neurology_II	Weighted mode	10	-0.0160569	0.0251009	0.538312	-0.0652546	0.0331408	0.984071	0.936829	1.0337	0.974633
ukb-ppp-CLGN-OID30957	finngen_R10_J10_COPD	COPD || id:finngen_R10_J10_COPD	Calmegin | Neurology_II	Simple median	10	0.0302881	0.0504134	0.547977	-0.0685222	0.129098	1.03075	0.933773	1.1378	0.998904
ukb-ppp-CLIC5-OID30890	finngen_R10_J10_COPD	COPD || id:finngen_R10_J10_COPD	Chloride intracellular channel protein 5 | Neurology_II	Wald ratio	1	-0.115244	0.0927334	0.213961	-0.297002	0.0665134	0.891149	0.743043	1.06878	0.702866
ukb-ppp-CLIP2-OID20559	finngen_R10_J10_COPD	COPD || id:finngen_R10_J10_COPD	CAP-Gly domain-containing linker protein 2 | Inflammation	Inverse variance weighted	2	-0.109222	0.140239	0.436083	-0.384091	0.165647	0.896531	0.681069	1.18016	0.969855
ukb-ppp-CLMP-OID21419	finngen_R10_J10_COPD	COPD || id:finngen_R10_J10_COPD	CXADR-like membrane protein | Oncology	Inverse variance weighted	4	-0.0116701	0.0379708	0.758582	-0.0860929	0.0627527	0.988398	0.917509	1.06476	0.989602
ukb-ppp-CLMP-OID21419	finngen_R10_J10_COPD	COPD || id:finngen_R10_J10_COPD	CXADR-like membrane protein | Oncology	MR Egger	4	0.0978326	0.064377	0.267947	-0.0283464	0.224012	1.10278	0.972052	1.25109	0.997109
ukb-ppp-CLMP-OID21419	finngen_R10_J10_COPD	COPD || id:finngen_R10_J10_COPD	CXADR-like membrane protein | Oncology	Weighted median	4	0.00444041	0.0351812	0.899561	-0.0645147	0.0733956	1.00445	0.937522	1.07616	0.984006
ukb-ppp-CLMP-OID21419	finngen_R10_J10_COPD	COPD || id:finngen_R10_J10_COPD	CXADR-like membrane protein | Oncology	Weighted mode	4	0.00700031	0.0357178	0.857143	-0.0630067	0.0770073	1.00702	0.938937	1.08005	0.992128
ukb-ppp-CLMP-OID21419	finngen_R10_J10_COPD	COPD || id:finngen_R10_J10_COPD	CXADR-like membrane protein | Oncology	Simple median	4	-0.104319	0.0689619	0.130355	-0.239484	0.0308465	0.900938	0.787034	1.03133	0.998904
ukb-ppp-CLPS-OID21156	finngen_R10_J10_COPD	COPD || id:finngen_R10_J10_COPD	Colipase | Neurology	Inverse variance weighted	5	0.0409071	0.0279806	0.143746	-0.0139348	0.095749	1.04176	0.986162	1.10048	0.825142
ukb-ppp-CLPS-OID21156	finngen_R10_J10_COPD	COPD || id:finngen_R10_J10_COPD	Colipase | Neurology	MR Egger	5	0.191733	0.12296	0.21682	-0.0492692	0.432735	1.21135	0.951925	1.54147	0.997109
ukb-ppp-CLPS-OID21156	finngen_R10_J10_COPD	COPD || id:finngen_R10_J10_COPD	Colipase | Neurology	Weighted median	5	0.0552018	0.0310265	0.0752102	-0.0056102	0.116014	1.05675	0.994406	1.12301	0.600881
ukb-ppp-CLPS-OID21156	finngen_R10_J10_COPD	COPD || id:finngen_R10_J10_COPD	Colipase | Neurology	Weighted mode	5	0.0513313	0.031732	0.181047	-0.0108635	0.113526	1.05267	0.989195	1.12022	0.974633
ukb-ppp-CLPS-OID21156	finngen_R10_J10_COPD	COPD || id:finngen_R10_J10_COPD	Colipase | Neurology	Simple median	5	-0.0346872	0.0641395	0.58864	-0.160401	0.0910262	0.965908	0.851803	1.0953	0.998904
ukb-ppp-CLSTN2-OID20664	finngen_R10_J10_COPD	COPD || id:finngen_R10_J10_COPD	Calsyntenin-2 | Inflammation	Inverse variance weighted	8	-0.0420548	0.0281116	0.134654	-0.0971535	0.0130438	0.958817	0.907417	1.01313	0.819923
ukb-ppp-CLSTN2-OID20664	finngen_R10_J10_COPD	COPD || id:finngen_R10_J10_COPD	Calsyntenin-2 | Inflammation	MR Egger	8	0.0157959	0.085432	0.859403	-0.151651	0.183243	1.01592	0.859288	1.20111	0.997109
ukb-ppp-CLSTN2-OID20664	finngen_R10_J10_COPD	COPD || id:finngen_R10_J10_COPD	Calsyntenin-2 | Inflammation	Weighted median	8	-0.0507961	0.0335632	0.130166	-0.11658	0.0149877	0.950472	0.889959	1.0151	0.694348
ukb-ppp-CLSTN2-OID20664	finngen_R10_J10_COPD	COPD || id:finngen_R10_J10_COPD	Calsyntenin-2 | Inflammation	Weighted mode	8	-0.0551505	0.0318062	0.126519	-0.117491	0.00718963	0.946343	0.889149	1.00722	0.974633
ukb-ppp-CLSTN2-OID20664	finngen_R10_J10_COPD	COPD || id:finngen_R10_J10_COPD	Calsyntenin-2 | Inflammation	Simple median	8	-0.049873	0.0444888	0.262278	-0.137071	0.037325	0.95135	0.871908	1.03803	0.998904
ukb-ppp-CLSTN3-OID31092	finngen_R10_J10_COPD	COPD || id:finngen_R10_J10_COPD	Calsyntenin-3 | Neurology_II	Wald ratio	1	-0.140173	0.155267	0.366639	-0.444495	0.16415	0.869208	0.641148	1.17839	0.805833
ukb-ppp-CLU-OID30732	finngen_R10_J10_COPD	COPD || id:finngen_R10_J10_COPD	Clusterin | Inflammation_II	Inverse variance weighted	2	-0.118655	0.101464	0.242228	-0.317525	0.0802136	0.888114	0.727949	1.08352	0.942807
ukb-ppp-CMC1-OID30360	finngen_R10_J10_COPD	COPD || id:finngen_R10_J10_COPD	COX assembly mitochondrial protein homolog | Cardiometabolic_II	Wald ratio	1	0.331484	0.175968	0.0595958	-0.0134136	0.676381	1.39303	0.986676	1.96675	0.484844
ukb-ppp-CNDP1-OID20347	finngen_R10_J10_COPD	COPD || id:finngen_R10_J10_COPD	Beta-Ala-His dipeptidase | Cardiometabolic	Inverse variance weighted	5	0.0576155	0.0301478	0.0559915	-0.0014742	0.116705	1.05931	0.998527	1.12379	0.672942
ukb-ppp-CNDP1-OID20347	finngen_R10_J10_COPD	COPD || id:finngen_R10_J10_COPD	Beta-Ala-His dipeptidase | Cardiometabolic	MR Egger	5	0.162866	0.0800262	0.134672	0.0060152	0.319718	1.17688	1.00603	1.37674	0.997109
ukb-ppp-CNDP1-OID20347	finngen_R10_J10_COPD	COPD || id:finngen_R10_J10_COPD	Beta-Ala-His dipeptidase | Cardiometabolic	Weighted median	5	0.065039	0.0316312	0.0397664	0.00304189	0.127036	1.0672	1.00305	1.13546	0.479709
ukb-ppp-CNDP1-OID20347	finngen_R10_J10_COPD	COPD || id:finngen_R10_J10_COPD	Beta-Ala-His dipeptidase | Cardiometabolic	Weighted mode	5	0.0626853	0.0320696	0.122301	-0.0001712	0.125542	1.06469	0.999829	1.13376	0.974633
ukb-ppp-CNDP1-OID20347	finngen_R10_J10_COPD	COPD || id:finngen_R10_J10_COPD	Beta-Ala-His dipeptidase | Cardiometabolic	Simple median	5	0.0590827	0.0526673	0.261943	-0.0441451	0.162311	1.06086	0.956815	1.17623	0.998904
ukb-ppp-CNP-OID30285	finngen_R10_J10_COPD	COPD || id:finngen_R10_J10_COPD	2',3'-cyclic-nucleotide 3'-phosphodiesterase | Cardiometabolic_II	Wald ratio	1	-0.166897	0.13291	0.209219	-0.4274	0.0936062	0.846287	0.652203	1.09813	0.701532
ukb-ppp-CNPY4-OID21317	finngen_R10_J10_COPD	COPD || id:finngen_R10_J10_COPD	Protein canopy homolog 4 | Oncology	Inverse variance weighted	2	0.0562869	0.0846167	0.505924	-0.109562	0.222136	1.0579	0.896227	1.24874	0.983519
ukb-ppp-CNTN1-OID20307	finngen_R10_J10_COPD	COPD || id:finngen_R10_J10_COPD	Contactin-1 | Cardiometabolic	Inverse variance weighted	3	-0.0160448	0.0492928	0.744803	-0.112659	0.0805691	0.984083	0.893456	1.0839	0.989602
ukb-ppp-CNTN1-OID20307	finngen_R10_J10_COPD	COPD || id:finngen_R10_J10_COPD	Contactin-1 | Cardiometabolic	MR Egger	3	0.12601	0.234474	0.686064	-0.333559	0.585579	1.13429	0.71637	1.79603	0.997109
ukb-ppp-CNTN1-OID20307	finngen_R10_J10_COPD	COPD || id:finngen_R10_J10_COPD	Contactin-1 | Cardiometabolic	Weighted median	3	-0.0128466	0.0504027	0.798817	-0.111636	0.0859427	0.987236	0.89437	1.08974	0.962815
ukb-ppp-CNTN1-OID20307	finngen_R10_J10_COPD	COPD || id:finngen_R10_J10_COPD	Contactin-1 | Cardiometabolic	Weighted mode	3	-0.0088586	0.0525467	0.88163	-0.11185	0.0941329	0.99118	0.894178	1.09871	0.992561
ukb-ppp-CNTN1-OID20307	finngen_R10_J10_COPD	COPD || id:finngen_R10_J10_COPD	Contactin-1 | Cardiometabolic	Simple median	3	-0.0527026	0.08166	0.518674	-0.212756	0.107351	0.948662	0.808353	1.11333	0.998904
ukb-ppp-CNTN2-OID21426	finngen_R10_J10_COPD	COPD || id:finngen_R10_J10_COPD	Contactin-2 | Oncology	Inverse variance weighted (multiplicative random effects)	5	0.0533514	0.0306245	0.0814885	-0.0066727	0.113376	1.0548	0.99335	1.12005	0.738409
ukb-ppp-CNTN2-OID21426	finngen_R10_J10_COPD	COPD || id:finngen_R10_J10_COPD	Contactin-2 | Oncology	MR Egger	5	0.0272331	0.0494677	0.620303	-0.0697236	0.12419	1.02761	0.932652	1.13223	0.997109
ukb-ppp-CNTN2-OID21426	finngen_R10_J10_COPD	COPD || id:finngen_R10_J10_COPD	Contactin-2 | Oncology	Weighted median	5	0.0537739	0.02133	0.0117005	0.0119672	0.0955807	1.05525	1.01204	1.1003	0.311045
ukb-ppp-CNTN2-OID21426	finngen_R10_J10_COPD	COPD || id:finngen_R10_J10_COPD	Contactin-2 | Oncology	Weighted mode	5	0.0559787	0.0202795	0.0508308	0.0162309	0.0957265	1.05758	1.01636	1.10046	0.974633
ukb-ppp-CNTN2-OID21426	finngen_R10_J10_COPD	COPD || id:finngen_R10_J10_COPD	Contactin-2 | Oncology	Simple median	5	0.0729776	0.0297587	0.0141942	0.0146506	0.131305	1.07571	1.01476	1.14032	0.913102
ukb-ppp-CNTN3-OID21092	finngen_R10_J10_COPD	COPD || id:finngen_R10_J10_COPD	Contactin-3 | Neurology	Inverse variance weighted	4	-0.0885588	0.0334427	0.00809513	-0.154107	-0.0230111	0.915249	0.857181	0.977252	0.365969
ukb-ppp-CNTN3-OID21092	finngen_R10_J10_COPD	COPD || id:finngen_R10_J10_COPD	Contactin-3 | Neurology	MR Egger	4	-0.0576601	0.0870837	0.575981	-0.228344	0.113024	0.943971	0.79585	1.11966	0.997109
ukb-ppp-CNTN3-OID21092	finngen_R10_J10_COPD	COPD || id:finngen_R10_J10_COPD	Contactin-3 | Neurology	Weighted median	4	-0.0815912	0.0365531	0.0256067	-0.153235	-0.009947	0.921649	0.857928	0.990102	0.423826
ukb-ppp-CNTN3-OID21092	finngen_R10_J10_COPD	COPD || id:finngen_R10_J10_COPD	Contactin-3 | Neurology	Weighted mode	4	-0.08135	0.0370895	0.115891	-0.154045	-0.0086546	0.921871	0.857233	0.991383	0.974633
ukb-ppp-CNTN3-OID21092	finngen_R10_J10_COPD	COPD || id:finngen_R10_J10_COPD	Contactin-3 | Neurology	Simple median	4	-0.101932	0.0638301	0.110281	-0.227039	0.0231746	0.903091	0.79689	1.02345	0.998904
ukb-ppp-CNTN4-OID21117	finngen_R10_J10_COPD	COPD || id:finngen_R10_J10_COPD	Contactin-4 | Neurology	Inverse variance weighted (multiplicative random effects)	4	-0.0178692	0.0540385	0.74089	-0.123785	0.0880463	0.982289	0.88357	1.09204	0.989602
ukb-ppp-CNTN4-OID21117	finngen_R10_J10_COPD	COPD || id:finngen_R10_J10_COPD	Contactin-4 | Neurology	MR Egger	4	-0.131031	0.0826993	0.253956	-0.293122	0.0310593	0.87719	0.745931	1.03155	0.997109
ukb-ppp-CNTN4-OID21117	finngen_R10_J10_COPD	COPD || id:finngen_R10_J10_COPD	Contactin-4 | Neurology	Weighted median	4	-0.0044057	0.0288901	0.878793	-0.0610303	0.0522188	0.995604	0.940795	1.05361	0.984006
ukb-ppp-CNTN4-OID21117	finngen_R10_J10_COPD	COPD || id:finngen_R10_J10_COPD	Contactin-4 | Neurology	Weighted mode	4	-0.007978	0.0310401	0.813782	-0.0688165	0.0528606	0.992054	0.933498	1.05428	0.986063
ukb-ppp-CNTN4-OID21117	finngen_R10_J10_COPD	COPD || id:finngen_R10_J10_COPD	Contactin-4 | Neurology	Simple median	4	-0.0043854	0.0302174	0.884609	-0.0636116	0.0548407	0.995624	0.938369	1.05637	0.998904
ukb-ppp-CNTN5-OID21006	finngen_R10_J10_COPD	COPD || id:finngen_R10_J10_COPD	Contactin-5 | Neurology	Inverse variance weighted	6	0.00128918	0.0241565	0.957439	-0.0460576	0.048636	1.00129	0.954987	1.04984	0.995203
ukb-ppp-CNTN5-OID21006	finngen_R10_J10_COPD	COPD || id:finngen_R10_J10_COPD	Contactin-5 | Neurology	MR Egger	6	-0.013198	0.0467483	0.791704	-0.104825	0.0784287	0.986889	0.900482	1.08159	0.997109
ukb-ppp-CNTN5-OID21006	finngen_R10_J10_COPD	COPD || id:finngen_R10_J10_COPD	Contactin-5 | Neurology	Weighted median	6	-0.0062421	0.0254492	0.806242	-0.0561224	0.0436383	0.993777	0.945423	1.0446	0.962815
ukb-ppp-CNTN5-OID21006	finngen_R10_J10_COPD	COPD || id:finngen_R10_J10_COPD	Contactin-5 | Neurology	Weighted mode	6	-0.0060641	0.0249442	0.817582	-0.0549548	0.0428266	0.993954	0.946528	1.04376	0.986877
ukb-ppp-CNTN5-OID21006	finngen_R10_J10_COPD	COPD || id:finngen_R10_J10_COPD	Contactin-5 | Neurology	Simple median	6	-0.0370597	0.0460525	0.420977	-0.127323	0.0532032	0.963619	0.88045	1.05464	0.998904
ukb-ppp-CNTNAP2-OID20556	finngen_R10_J10_COPD	COPD || id:finngen_R10_J10_COPD	Contactin-associated protein-like 2 | Inflammation	Inverse variance weighted	6	-0.0056651	0.0257594	0.825931	-0.0561535	0.0448233	0.994351	0.945394	1.04584	0.992933
ukb-ppp-CNTNAP2-OID20556	finngen_R10_J10_COPD	COPD || id:finngen_R10_J10_COPD	Contactin-associated protein-like 2 | Inflammation	MR Egger	6	0.0308378	0.0536167	0.595992	-0.0742509	0.135926	1.03132	0.928439	1.1456	0.997109
ukb-ppp-CNTNAP2-OID20556	finngen_R10_J10_COPD	COPD || id:finngen_R10_J10_COPD	Contactin-associated protein-like 2 | Inflammation	Weighted median	6	-0.00693	0.0281581	0.805598	-0.0621198	0.0482599	0.993094	0.93977	1.04944	0.962815
ukb-ppp-CNTNAP2-OID20556	finngen_R10_J10_COPD	COPD || id:finngen_R10_J10_COPD	Contactin-associated protein-like 2 | Inflammation	Weighted mode	6	-0.0102842	0.0314332	0.756788	-0.0718933	0.0513249	0.989769	0.93063	1.05266	0.981165
ukb-ppp-CNTNAP2-OID20556	finngen_R10_J10_COPD	COPD || id:finngen_R10_J10_COPD	Contactin-associated protein-like 2 | Inflammation	Simple median	6	0.00790577	0.0518177	0.878738	-0.0936569	0.109468	1.00794	0.910595	1.11568	0.998904
ukb-ppp-CNTNAP4-OID30911	finngen_R10_J10_COPD	COPD || id:finngen_R10_J10_COPD	Contactin-associated protein-like 4 | Neurology_II	Wald ratio	1	-0.0775191	0.223398	0.728592	-0.51538	0.360342	0.925409	0.597274	1.43382	0.957492
ukb-ppp-COCH-OID30305	finngen_R10_J10_COPD	COPD || id:finngen_R10_J10_COPD	Cochlin | Cardiometabolic_II	Inverse variance weighted	5	0.00519414	0.0292319	0.858969	-0.0521005	0.0624887	1.00521	0.949234	1.06448	0.992933
ukb-ppp-COCH-OID30305	finngen_R10_J10_COPD	COPD || id:finngen_R10_J10_COPD	Cochlin | Cardiometabolic_II	MR Egger	5	-0.0679392	0.0618776	0.352445	-0.189219	0.0533408	0.934317	0.827605	1.05479	0.997109
ukb-ppp-COCH-OID30305	finngen_R10_J10_COPD	COPD || id:finngen_R10_J10_COPD	Cochlin | Cardiometabolic_II	Weighted median	5	-0.0034889	0.0338274	0.917852	-0.0697906	0.0628127	0.996517	0.932589	1.06483	0.986222
ukb-ppp-COCH-OID30305	finngen_R10_J10_COPD	COPD || id:finngen_R10_J10_COPD	Cochlin | Cardiometabolic_II	Weighted mode	5	-0.0121457	0.0358334	0.751694	-0.0823791	0.0580877	0.987928	0.920923	1.05981	0.980621
ukb-ppp-COCH-OID30305	finngen_R10_J10_COPD	COPD || id:finngen_R10_J10_COPD	Cochlin | Cardiometabolic_II	Simple median	5	0.0450365	0.05144	0.381294	-0.055786	0.145859	1.04607	0.945742	1.15703	0.998904
ukb-ppp-COL15A1-OID30396	finngen_R10_J10_COPD	COPD || id:finngen_R10_J10_COPD	Collagen alpha-1(XV) chain | Cardiometabolic_II	Inverse variance weighted	2	-0.009205	0.0641876	0.885968	-0.135013	0.116603	0.990837	0.873705	1.12367	0.992933
ukb-ppp-COL18A1-OID20332	finngen_R10_J10_COPD	COPD || id:finngen_R10_J10_COPD	Collagen alpha-1 | Cardiometabolic	Inverse variance weighted	2	-0.132737	0.0726021	0.0675078	-0.275037	0.00956325	0.875696	0.759544	1.00961	0.70867
ukb-ppp-COL1A1-OID20335	finngen_R10_J10_COPD	COPD || id:finngen_R10_J10_COPD	Collagen alpha-1 | Cardiometabolic	Wald ratio	1	-0.0040252	0.249185	0.987112	-0.492427	0.484377	0.995983	0.611141	1.62316	0.997052
ukb-ppp-COL24A1-OID31464	finngen_R10_J10_COPD	COPD || id:finngen_R10_J10_COPD	Collagen alpha-1(XXIV) chain | Oncology_II	Inverse variance weighted	3	-0.082956	0.052937	0.117098	-0.186713	0.0208005	0.920392	0.829682	1.02102	0.789838
ukb-ppp-COL24A1-OID31464	finngen_R10_J10_COPD	COPD || id:finngen_R10_J10_COPD	Collagen alpha-1(XXIV) chain | Oncology_II	MR Egger	3	-0.0903439	0.153159	0.660722	-0.390536	0.209848	0.913617	0.676694	1.23349	0.997109
ukb-ppp-COL24A1-OID31464	finngen_R10_J10_COPD	COPD || id:finngen_R10_J10_COPD	Collagen alpha-1(XXIV) chain | Oncology_II	Weighted median	3	-0.0808256	0.0402924	0.0448587	-0.159799	-0.0018525	0.922355	0.852315	0.998149	0.50155
ukb-ppp-COL24A1-OID31464	finngen_R10_J10_COPD	COPD || id:finngen_R10_J10_COPD	Collagen alpha-1(XXIV) chain | Oncology_II	Weighted mode	3	-0.0972415	0.045183	0.164282	-0.1858	-0.0086828	0.907337	0.830439	0.991355	0.974633
ukb-ppp-COL24A1-OID31464	finngen_R10_J10_COPD	COPD || id:finngen_R10_J10_COPD	Collagen alpha-1(XXIV) chain | Oncology_II	Simple median	3	-0.111156	0.0567666	0.0502165	-0.222418	0.00010699	0.8948	0.800581	1.00011	0.998904
ukb-ppp-COL28A1-OID30969	finngen_R10_J10_COPD	COPD || id:finngen_R10_J10_COPD	Collagen alpha-1(XXVIII) chain | Neurology_II	Inverse variance weighted	4	-0.0107648	0.0189612	0.57022	-0.0479288	0.0263992	0.989293	0.953202	1.02675	0.983519
ukb-ppp-COL28A1-OID30969	finngen_R10_J10_COPD	COPD || id:finngen_R10_J10_COPD	Collagen alpha-1(XXVIII) chain | Neurology_II	MR Egger	4	-0.0265535	0.030079	0.470472	-0.0855084	0.0324014	0.973796	0.918045	1.03293	0.997109
ukb-ppp-COL28A1-OID30969	finngen_R10_J10_COPD	COPD || id:finngen_R10_J10_COPD	Collagen alpha-1(XXVIII) chain | Neurology_II	Weighted median	4	-0.0120215	0.0197472	0.542678	-0.0507259	0.026683	0.988051	0.950539	1.02704	0.917502
ukb-ppp-COL28A1-OID30969	finngen_R10_J10_COPD	COPD || id:finngen_R10_J10_COPD	Collagen alpha-1(XXVIII) chain | Neurology_II	Weighted mode	4	-0.0126656	0.0203619	0.577996	-0.052575	0.0272438	0.987414	0.948783	1.02762	0.974633
ukb-ppp-COL28A1-OID30969	finngen_R10_J10_COPD	COPD || id:finngen_R10_J10_COPD	Collagen alpha-1(XXVIII) chain | Neurology_II	Simple median	4	0.0193059	0.0445392	0.664682	-0.067991	0.106603	1.01949	0.934269	1.11249	0.998904
ukb-ppp-COL2A1-OID30286	finngen_R10_J10_COPD	COPD || id:finngen_R10_J10_COPD	Collagen alpha-1(II) chain | Cardiometabolic_II	Inverse variance weighted	4	0.0135408	0.0252162	0.591276	-0.035883	0.0629646	1.01363	0.964753	1.06499	0.983519
ukb-ppp-COL2A1-OID30286	finngen_R10_J10_COPD	COPD || id:finngen_R10_J10_COPD	Collagen alpha-1(II) chain | Cardiometabolic_II	MR Egger	4	0.0212898	0.0903515	0.835648	-0.155799	0.198379	1.02152	0.855731	1.21942	0.997109
ukb-ppp-COL2A1-OID30286	finngen_R10_J10_COPD	COPD || id:finngen_R10_J10_COPD	Collagen alpha-1(II) chain | Cardiometabolic_II	Weighted median	4	0.0146874	0.0226161	0.516064	-0.0296401	0.059015	1.0148	0.970795	1.06079	0.908104
ukb-ppp-COL2A1-OID30286	finngen_R10_J10_COPD	COPD || id:finngen_R10_J10_COPD	Collagen alpha-1(II) chain | Cardiometabolic_II	Weighted mode	4	0.0296858	0.0232767	0.291986	-0.0159366	0.0753083	1.03013	0.98419	1.07822	0.974633
ukb-ppp-COL2A1-OID30286	finngen_R10_J10_COPD	COPD || id:finngen_R10_J10_COPD	Collagen alpha-1(II) chain | Cardiometabolic_II	Simple median	4	0.0381736	0.0369945	0.302131	-0.0343355	0.110683	1.03891	0.966247	1.11704	0.998904
ukb-ppp-COL3A1-OID30379	finngen_R10_J10_COPD	COPD || id:finngen_R10_J10_COPD	Collagen alpha-1(III) chain | Cardiometabolic_II	Wald ratio	1	0.383903	0.334479	0.251066	-0.271676	1.03948	1.468	0.762101	2.82775	0.727127
ukb-ppp-COL4A1-OID20208	finngen_R10_J10_COPD	COPD || id:finngen_R10_J10_COPD	Collagen alpha-1 | Cardiometabolic	Inverse variance weighted	2	0.0114866	0.0591673	0.846068	-0.104481	0.127455	1.01155	0.900792	1.13593	0.992933
ukb-ppp-COL5A1-OID30587	finngen_R10_J10_COPD	COPD || id:finngen_R10_J10_COPD	Collagen alpha-1(V) chain | Inflammation_II	Inverse variance weighted (multiplicative random effects)	4	-0.0585606	0.0726072	0.419932	-0.200871	0.0837496	0.943121	0.818018	1.08736	0.969855
ukb-ppp-COL5A1-OID30587	finngen_R10_J10_COPD	COPD || id:finngen_R10_J10_COPD	Collagen alpha-1(V) chain | Inflammation_II	MR Egger	4	-0.233666	0.143045	0.243968	-0.514035	0.0467022	0.791626	0.598078	1.04781	0.997109
ukb-ppp-COL5A1-OID30587	finngen_R10_J10_COPD	COPD || id:finngen_R10_J10_COPD	Collagen alpha-1(V) chain | Inflammation_II	Weighted median	4	-0.0610493	0.039526	0.122459	-0.13852	0.0164217	0.940777	0.870646	1.01656	0.688889
ukb-ppp-COL5A1-OID30587	finngen_R10_J10_COPD	COPD || id:finngen_R10_J10_COPD	Collagen alpha-1(V) chain | Inflammation_II	Weighted mode	4	-0.0595953	0.0399694	0.232749	-0.137935	0.0187446	0.942146	0.871155	1.01892	0.974633
ukb-ppp-COL5A1-OID30587	finngen_R10_J10_COPD	COPD || id:finngen_R10_J10_COPD	Collagen alpha-1(V) chain | Inflammation_II	Simple median	4	-0.0482463	0.0445325	0.278633	-0.13553	0.0390374	0.952899	0.873253	1.03981	0.998904
ukb-ppp-COL6A3-OID20292	finngen_R10_J10_COPD	COPD || id:finngen_R10_J10_COPD	Collagen alpha-3 | Cardiometabolic	Inverse variance weighted	2	0.0930297	0.10692	0.384254	-0.116534	0.302594	1.09749	0.89	1.35336	0.969855
ukb-ppp-COL9A1-OID20550	finngen_R10_J10_COPD	COPD || id:finngen_R10_J10_COPD	Collagen alpha-1 | Inflammation	Inverse variance weighted	2	-0.064796	0.0614708	0.29184	-0.185279	0.0556867	0.937259	0.830873	1.05727	0.955988
ukb-ppp-COMMD1-OID30222	finngen_R10_J10_COPD	COPD || id:finngen_R10_J10_COPD	COMM domain-containing protein 1 | Cardiometabolic_II	Wald ratio	1	-0.0937376	0.0430351	0.0293937	-0.178086	-0.0093888	0.910522	0.83687	0.990655	0.365281
ukb-ppp-COMP-OID20405	finngen_R10_J10_COPD	COPD || id:finngen_R10_J10_COPD	Cartilage oligomeric matrix protein | Cardiometabolic	Inverse variance weighted	3	0.0269091	0.0685675	0.694728	-0.107483	0.161301	1.02727	0.898092	1.17504	0.989602
ukb-ppp-COMP-OID20405	finngen_R10_J10_COPD	COPD || id:finngen_R10_J10_COPD	Cartilage oligomeric matrix protein | Cardiometabolic	MR Egger	3	-0.0965781	0.0877976	0.469705	-0.268661	0.0755051	0.907939	0.764402	1.07843	0.997109
ukb-ppp-COMP-OID20405	finngen_R10_J10_COPD	COPD || id:finngen_R10_J10_COPD	Cartilage oligomeric matrix protein | Cardiometabolic	Weighted median	3	0.0326064	0.0567535	0.565612	-0.0786305	0.143843	1.03314	0.924381	1.1547	0.923944
ukb-ppp-COMP-OID20405	finngen_R10_J10_COPD	COPD || id:finngen_R10_J10_COPD	Cartilage oligomeric matrix protein | Cardiometabolic	Weighted mode	3	-0.0198426	0.059036	0.768775	-0.135553	0.095868	0.980353	0.873233	1.10061	0.984027
ukb-ppp-COMP-OID20405	finngen_R10_J10_COPD	COPD || id:finngen_R10_J10_COPD	Cartilage oligomeric matrix protein | Cardiometabolic	Simple median	3	0.220925	0.141515	0.11849	-0.0564441	0.498293	1.24723	0.945119	1.64591	0.998904
ukb-ppp-COMT-OID20086	finngen_R10_J10_COPD	COPD || id:finngen_R10_J10_COPD	Catechol O-methyltransferase | Cardiometabolic	Inverse variance weighted	5	0.0223787	0.0430033	0.602788	-0.0619077	0.106665	1.02263	0.93997	1.11256	0.983519
ukb-ppp-COMT-OID20086	finngen_R10_J10_COPD	COPD || id:finngen_R10_J10_COPD	Catechol O-methyltransferase | Cardiometabolic	MR Egger	5	0.0478719	0.145849	0.764313	-0.237992	0.333735	1.04904	0.788209	1.39617	0.997109
ukb-ppp-COMT-OID20086	finngen_R10_J10_COPD	COPD || id:finngen_R10_J10_COPD	Catechol O-methyltransferase | Cardiometabolic	Weighted median	5	0.0307512	0.0304861	0.313121	-0.0290016	0.090504	1.03123	0.971415	1.09473	0.838241
ukb-ppp-COMT-OID20086	finngen_R10_J10_COPD	COPD || id:finngen_R10_J10_COPD	Catechol O-methyltransferase | Cardiometabolic	Weighted mode	5	0.0317183	0.0317944	0.374929	-0.0305987	0.0940353	1.03223	0.969865	1.0986	0.974633
ukb-ppp-COMT-OID20086	finngen_R10_J10_COPD	COPD || id:finngen_R10_J10_COPD	Catechol O-methyltransferase | Cardiometabolic	Simple median	5	-0.109908	0.114086	0.335358	-0.333515	0.1137	0.895917	0.716401	1.12042	0.998904
ukb-ppp-COQ7-OID30217	finngen_R10_J10_COPD	COPD || id:finngen_R10_J10_COPD	5-demethoxyubiquinone hydroxylase, mitochondrial | Cardiometabolic_II	Wald ratio	1	0.0206472	0.0943734	0.82682	-0.164325	0.205619	1.02086	0.848467	1.22829	0.976554
ukb-ppp-CPA1-OID20280	finngen_R10_J10_COPD	COPD || id:finngen_R10_J10_COPD	Carboxypeptidase A1 | Cardiometabolic	Wald ratio	1	0.0586975	0.0683014	0.390126	-0.0751732	0.192568	1.06045	0.927583	1.21236	0.819043
ukb-ppp-CPA2-OID21060	finngen_R10_J10_COPD	COPD || id:finngen_R10_J10_COPD	Carboxypeptidase A2 | Neurology	Inverse variance weighted	5	-0.0923938	0.0355719	0.00939378	-0.162115	-0.0226729	0.911746	0.850344	0.977582	0.384399
ukb-ppp-CPA2-OID21060	finngen_R10_J10_COPD	COPD || id:finngen_R10_J10_COPD	Carboxypeptidase A2 | Neurology	MR Egger	5	0.00957363	0.0868241	0.919162	-0.160602	0.179749	1.00962	0.851631	1.19692	0.997109
ukb-ppp-CPA2-OID21060	finngen_R10_J10_COPD	COPD || id:finngen_R10_J10_COPD	Carboxypeptidase A2 | Neurology	Weighted median	5	-0.0826813	0.0393441	0.0355978	-0.159796	-0.0055669	0.920644	0.852318	0.994449	0.474425
ukb-ppp-CPA2-OID21060	finngen_R10_J10_COPD	COPD || id:finngen_R10_J10_COPD	Carboxypeptidase A2 | Neurology	Weighted mode	5	-0.0802034	0.0385876	0.106206	-0.155835	-0.0045718	0.922929	0.8557	0.995439	0.974633
ukb-ppp-CPA2-OID21060	finngen_R10_J10_COPD	COPD || id:finngen_R10_J10_COPD	Carboxypeptidase A2 | Neurology	Simple median	5	-0.0932619	0.0714886	0.192039	-0.23338	0.0468558	0.910955	0.791853	1.04797	0.998904
ukb-ppp-CPA4-OID30606	finngen_R10_J10_COPD	COPD || id:finngen_R10_J10_COPD	Carboxypeptidase A4 | Inflammation_II	Inverse variance weighted	6	-0.0022057	0.0256649	0.931513	-0.0525089	0.0480976	0.997797	0.948846	1.04927	0.994128
ukb-ppp-CPA4-OID30606	finngen_R10_J10_COPD	COPD || id:finngen_R10_J10_COPD	Carboxypeptidase A4 | Inflammation_II	MR Egger	6	0.0335893	0.108877	0.773096	-0.179809	0.246988	1.03416	0.83543	1.28016	0.997109
ukb-ppp-CPA4-OID30606	finngen_R10_J10_COPD	COPD || id:finngen_R10_J10_COPD	Carboxypeptidase A4 | Inflammation_II	Weighted median	6	-0.0013999	0.0261218	0.957261	-0.0525987	0.0497989	0.998601	0.948761	1.05106	0.999011
ukb-ppp-CPA4-OID30606	finngen_R10_J10_COPD	COPD || id:finngen_R10_J10_COPD	Carboxypeptidase A4 | Inflammation_II	Weighted mode	6	-0.0001093	0.0272608	0.996956	-0.0535406	0.0533219	0.999891	0.947867	1.05477	0.998745
ukb-ppp-CPA4-OID30606	finngen_R10_J10_COPD	COPD || id:finngen_R10_J10_COPD	Carboxypeptidase A4 | Inflammation_II	Simple median	6	-0.0276765	0.0609267	0.649643	-0.147093	0.0917399	0.972703	0.863214	1.09608	0.998904
ukb-ppp-CPB1-OID20289	finngen_R10_J10_COPD	COPD || id:finngen_R10_J10_COPD	Carboxypeptidase B | Cardiometabolic	Wald ratio	1	-0.221004	0.100063	0.0271992	-0.417127	-0.0248803	0.801714	0.658937	0.975427	0.352873
ukb-ppp-CPB2-OID30734	finngen_R10_J10_COPD	COPD || id:finngen_R10_J10_COPD	Carboxypeptidase B2 | Inflammation_II	Inverse variance weighted (multiplicative random effects)	4	0.0366522	0.0536752	0.4947	-0.0685511	0.141856	1.03733	0.933746	1.15241	0.982718
ukb-ppp-CPB2-OID30734	finngen_R10_J10_COPD	COPD || id:finngen_R10_J10_COPD	Carboxypeptidase B2 | Inflammation_II	MR Egger	4	0.100203	0.113264	0.469656	-0.121795	0.322201	1.1054	0.88533	1.38016	0.997109
ukb-ppp-CPB2-OID30734	finngen_R10_J10_COPD	COPD || id:finngen_R10_J10_COPD	Carboxypeptidase B2 | Inflammation_II	Weighted median	4	0.0503478	0.0334398	0.132163	-0.0151942	0.11589	1.05164	0.984921	1.12287	0.69661
ukb-ppp-CPB2-OID30734	finngen_R10_J10_COPD	COPD || id:finngen_R10_J10_COPD	Carboxypeptidase B2 | Inflammation_II	Weighted mode	4	0.0422189	0.0344318	0.307606	-0.0252674	0.109705	1.04312	0.975049	1.11595	0.974633
ukb-ppp-CPB2-OID30734	finngen_R10_J10_COPD	COPD || id:finngen_R10_J10_COPD	Carboxypeptidase B2 | Inflammation_II	Simple median	4	0.0541726	0.0513403	0.291349	-0.0464544	0.1548	1.05567	0.954608	1.16742	0.998904
ukb-ppp-CPE-OID21392	finngen_R10_J10_COPD	COPD || id:finngen_R10_J10_COPD	Carboxypeptidase E | Oncology	Inverse variance weighted	3	0.0385554	0.0439177	0.379997	-0.0475233	0.124634	1.03931	0.953588	1.13273	0.969855
ukb-ppp-CPE-OID21392	finngen_R10_J10_COPD	COPD || id:finngen_R10_J10_COPD	Carboxypeptidase E | Oncology	MR Egger	3	-0.0051905	0.0903737	0.963476	-0.182323	0.171942	0.994823	0.833332	1.18761	0.997109
ukb-ppp-CPE-OID21392	finngen_R10_J10_COPD	COPD || id:finngen_R10_J10_COPD	Carboxypeptidase E | Oncology	Weighted median	3	0.0303982	0.0439152	0.48881	-0.0556755	0.116472	1.03086	0.945846	1.12353	0.896537
ukb-ppp-CPE-OID21392	finngen_R10_J10_COPD	COPD || id:finngen_R10_J10_COPD	Carboxypeptidase E | Oncology	Weighted mode	3	0.0295764	0.0474147	0.596434	-0.0633564	0.122509	1.03002	0.938609	1.13033	0.974633
ukb-ppp-CPE-OID21392	finngen_R10_J10_COPD	COPD || id:finngen_R10_J10_COPD	Carboxypeptidase E | Oncology	Simple median	3	0.0384886	0.0876743	0.660665	-0.133353	0.21033	1.03924	0.875156	1.23409	0.998904
ukb-ppp-CPM-OID21054	finngen_R10_J10_COPD	COPD || id:finngen_R10_J10_COPD	Carboxypeptidase M | Neurology	Inverse variance weighted	3	0.00328794	0.089812	0.970797	-0.172744	0.17932	1.00329	0.841353	1.1964	0.99562
ukb-ppp-CPM-OID21054	finngen_R10_J10_COPD	COPD || id:finngen_R10_J10_COPD	Carboxypeptidase M | Neurology	MR Egger	3	-0.142925	0.170234	0.555376	-0.476585	0.190734	0.866819	0.6209	1.21014	0.997109
ukb-ppp-CPM-OID21054	finngen_R10_J10_COPD	COPD || id:finngen_R10_J10_COPD	Carboxypeptidase M | Neurology	Weighted median	3	0.00645712	0.098836	0.94791	-0.187261	0.200176	1.00648	0.829227	1.22162	0.99393
ukb-ppp-CPM-OID21054	finngen_R10_J10_COPD	COPD || id:finngen_R10_J10_COPD	Carboxypeptidase M | Neurology	Weighted mode	3	0.0124347	0.118897	0.92625	-0.220603	0.245472	1.01251	0.802035	1.27822	0.995923
ukb-ppp-CPM-OID21054	finngen_R10_J10_COPD	COPD || id:finngen_R10_J10_COPD	Carboxypeptidase M | Neurology	Simple median	3	0.0129017	0.108741	0.905556	-0.200231	0.226034	1.01299	0.818542	1.25362	0.998904
ukb-ppp-CPOX-OID30495	finngen_R10_J10_COPD	COPD || id:finngen_R10_J10_COPD	Oxygen-dependent coproporphyrinogen-III oxidase, mitochondrial | Inflammation_II	Inverse variance weighted	3	-0.0308782	0.0737449	0.675423	-0.175418	0.113662	0.969594	0.839106	1.12037	0.989602
ukb-ppp-CPOX-OID30495	finngen_R10_J10_COPD	COPD || id:finngen_R10_J10_COPD	Oxygen-dependent coproporphyrinogen-III oxidase, mitochondrial | Inflammation_II	MR Egger	3	-0.0631741	0.178452	0.783394	-0.41294	0.286592	0.93878	0.661702	1.33188	0.997109
ukb-ppp-CPOX-OID30495	finngen_R10_J10_COPD	COPD || id:finngen_R10_J10_COPD	Oxygen-dependent coproporphyrinogen-III oxidase, mitochondrial | Inflammation_II	Weighted median	3	-0.0183096	0.0756682	0.808802	-0.166619	0.13	0.981857	0.846522	1.13883	0.964571
ukb-ppp-CPOX-OID30495	finngen_R10_J10_COPD	COPD || id:finngen_R10_J10_COPD	Oxygen-dependent coproporphyrinogen-III oxidase, mitochondrial | Inflammation_II	Weighted mode	3	-0.0173975	0.0774755	0.84318	-0.169249	0.134455	0.982753	0.844298	1.14391	0.988922
ukb-ppp-CPOX-OID30495	finngen_R10_J10_COPD	COPD || id:finngen_R10_J10_COPD	Oxygen-dependent coproporphyrinogen-III oxidase, mitochondrial | Inflammation_II	Simple median	3	-0.0252729	0.121246	0.834883	-0.262916	0.21237	0.975044	0.768807	1.23661	0.998904
ukb-ppp-CPPED1-OID21053	finngen_R10_J10_COPD	COPD || id:finngen_R10_J10_COPD	Serine/threonine-protein phosphatase CPPED1 | Neurology	Inverse variance weighted	6	0.015654	0.0180409	0.385563	-0.0197063	0.0510142	1.01578	0.980487	1.05234	0.969855
ukb-ppp-CPPED1-OID21053	finngen_R10_J10_COPD	COPD || id:finngen_R10_J10_COPD	Serine/threonine-protein phosphatase CPPED1 | Neurology	MR Egger	6	0.00841518	0.0283882	0.781654	-0.0472258	0.0640561	1.00845	0.953872	1.06615	0.997109
ukb-ppp-CPPED1-OID21053	finngen_R10_J10_COPD	COPD || id:finngen_R10_J10_COPD	Serine/threonine-protein phosphatase CPPED1 | Neurology	Weighted median	6	0.0166973	0.0229554	0.466993	-0.0282953	0.0616899	1.01684	0.972101	1.06363	0.896537
ukb-ppp-CPPED1-OID21053	finngen_R10_J10_COPD	COPD || id:finngen_R10_J10_COPD	Serine/threonine-protein phosphatase CPPED1 | Neurology	Weighted mode	6	0.00304357	0.0223129	0.896824	-0.0406897	0.0467768	1.00305	0.960127	1.04789	0.993378
ukb-ppp-CPPED1-OID21053	finngen_R10_J10_COPD	COPD || id:finngen_R10_J10_COPD	Serine/threonine-protein phosphatase CPPED1 | Neurology	Simple median	6	0.0139855	0.0268844	0.602916	-0.0387078	0.0666789	1.01408	0.962032	1.06895	0.998904
ukb-ppp-CPQ-OID30406	finngen_R10_J10_COPD	COPD || id:finngen_R10_J10_COPD	Carboxypeptidase Q | Cardiometabolic_II	Inverse variance weighted	7	0.0448216	0.0394555	0.255956	-0.0325113	0.122154	1.04584	0.968012	1.12993	0.950111
ukb-ppp-CPQ-OID30406	finngen_R10_J10_COPD	COPD || id:finngen_R10_J10_COPD	Carboxypeptidase Q | Cardiometabolic_II	MR Egger	7	0.0200735	0.0860309	0.824758	-0.148547	0.188694	1.02028	0.861959	1.20767	0.997109
ukb-ppp-CPQ-OID30406	finngen_R10_J10_COPD	COPD || id:finngen_R10_J10_COPD	Carboxypeptidase Q | Cardiometabolic_II	Weighted median	7	0.0551417	0.0407588	0.176095	-0.0247456	0.135029	1.05669	0.975558	1.14457	0.736167
ukb-ppp-CPQ-OID30406	finngen_R10_J10_COPD	COPD || id:finngen_R10_J10_COPD	Carboxypeptidase Q | Cardiometabolic_II	Weighted mode	7	0.0487672	0.0356169	0.219971	-0.021042	0.118576	1.04998	0.979178	1.12589	0.974633
ukb-ppp-CPQ-OID30406	finngen_R10_J10_COPD	COPD || id:finngen_R10_J10_COPD	Carboxypeptidase Q | Cardiometabolic_II	Simple median	7	0.0553943	0.0551905	0.315527	-0.0527791	0.163568	1.05696	0.948589	1.17771	0.998904
ukb-ppp-CPTP-OID30106	finngen_R10_J10_COPD	COPD || id:finngen_R10_J10_COPD	Ceramide-1-phosphate transfer protein | Cardiometabolic_II	Wald ratio	1	0.323981	0.195066	0.0967386	-0.0583492	0.70631	1.38262	0.94332	2.0265	0.548148
ukb-ppp-CPVL-OID21435	finngen_R10_J10_COPD	COPD || id:finngen_R10_J10_COPD	Probable serine carboxypeptidase CPVL | Oncology	Inverse variance weighted	6	-0.0087026	0.0312323	0.780521	-0.0699179	0.0525128	0.991335	0.93247	1.05392	0.992498
ukb-ppp-CPVL-OID21435	finngen_R10_J10_COPD	COPD || id:finngen_R10_J10_COPD	Probable serine carboxypeptidase CPVL | Oncology	MR Egger	6	-0.0362385	0.0445362	0.461487	-0.12353	0.0510525	0.96441	0.883796	1.05238	0.997109
ukb-ppp-CPVL-OID21435	finngen_R10_J10_COPD	COPD || id:finngen_R10_J10_COPD	Probable serine carboxypeptidase CPVL | Oncology	Weighted median	6	-0.0116047	0.0374349	0.756563	-0.084977	0.0617676	0.988462	0.918533	1.06372	0.954115
ukb-ppp-CPVL-OID21435	finngen_R10_J10_COPD	COPD || id:finngen_R10_J10_COPD	Probable serine carboxypeptidase CPVL | Oncology	Weighted mode	6	-0.0148294	0.0370711	0.705654	-0.0874888	0.0578299	0.98528	0.916229	1.05953	0.977074
ukb-ppp-CPVL-OID21435	finngen_R10_J10_COPD	COPD || id:finngen_R10_J10_COPD	Probable serine carboxypeptidase CPVL | Oncology	Simple median	6	-0.0120652	0.0470623	0.797668	-0.104307	0.080177	0.988007	0.900948	1.08348	0.998904
ukb-ppp-CPXM1-OID21479	finngen_R10_J10_COPD	COPD || id:finngen_R10_J10_COPD	Probable carboxypeptidase X1 | Oncology	Inverse variance weighted	2	-0.0648368	0.0604245	0.283262	-0.183269	0.0535953	0.93722	0.832544	1.05506	0.955257
ukb-ppp-CPXM2-OID30322	finngen_R10_J10_COPD	COPD || id:finngen_R10_J10_COPD	Inactive carboxypeptidase-like protein X2 | Cardiometabolic_II	Inverse variance weighted	4	-0.0402426	0.0305564	0.187841	-0.100133	0.019648	0.960556	0.904717	1.01984	0.893107
ukb-ppp-CPXM2-OID30322	finngen_R10_J10_COPD	COPD || id:finngen_R10_J10_COPD	Inactive carboxypeptidase-like protein X2 | Cardiometabolic_II	MR Egger	4	-0.008156	0.0722913	0.920476	-0.149847	0.133535	0.991877	0.86084	1.14286	0.997109
ukb-ppp-CPXM2-OID30322	finngen_R10_J10_COPD	COPD || id:finngen_R10_J10_COPD	Inactive carboxypeptidase-like protein X2 | Cardiometabolic_II	Weighted median	4	-0.0330454	0.0317085	0.297338	-0.0951941	0.0291034	0.967495	0.909196	1.02953	0.825369
ukb-ppp-CPXM2-OID30322	finngen_R10_J10_COPD	COPD || id:finngen_R10_J10_COPD	Inactive carboxypeptidase-like protein X2 | Cardiometabolic_II	Weighted mode	4	-0.0331341	0.0331827	0.391608	-0.0981721	0.031904	0.967409	0.906493	1.03242	0.974633
ukb-ppp-CPXM2-OID30322	finngen_R10_J10_COPD	COPD || id:finngen_R10_J10_COPD	Inactive carboxypeptidase-like protein X2 | Cardiometabolic_II	Simple median	4	-0.0298186	0.0448547	0.50619	-0.117734	0.0580966	0.970622	0.888933	1.05982	0.998904
ukb-ppp-CR1-OID30697	finngen_R10_J10_COPD	COPD || id:finngen_R10_J10_COPD	Complement receptor type 1 | Inflammation_II	Inverse variance weighted	3	-0.0107399	0.0376966	0.775719	-0.0846252	0.0631455	0.989318	0.918857	1.06518	0.992143
ukb-ppp-CR1-OID30697	finngen_R10_J10_COPD	COPD || id:finngen_R10_J10_COPD	Complement receptor type 1 | Inflammation_II	MR Egger	3	-0.0228077	0.103254	0.8616	-0.225186	0.17957	0.97745	0.798368	1.1967	0.997109
ukb-ppp-CR1-OID30697	finngen_R10_J10_COPD	COPD || id:finngen_R10_J10_COPD	Complement receptor type 1 | Inflammation_II	Weighted median	3	-0.0112777	0.0266958	0.672694	-0.0636014	0.041046	0.988786	0.938379	1.0419	0.937899
ukb-ppp-CR1-OID30697	finngen_R10_J10_COPD	COPD || id:finngen_R10_J10_COPD	Complement receptor type 1 | Inflammation_II	Weighted mode	3	-0.0484733	0.0341973	0.292083	-0.1155	0.0185534	0.952683	0.890921	1.01873	0.974633
ukb-ppp-CR1-OID30697	finngen_R10_J10_COPD	COPD || id:finngen_R10_J10_COPD	Complement receptor type 1 | Inflammation_II	Simple median	3	-0.0480588	0.0566569	0.396302	-0.159106	0.0629886	0.953078	0.852906	1.06501	0.998904
ukb-ppp-CR2-OID20393	finngen_R10_J10_COPD	COPD || id:finngen_R10_J10_COPD	Complement receptor type 2 | Cardiometabolic	Inverse variance weighted	4	-0.0014038	0.0587752	0.980945	-0.116603	0.113796	0.998597	0.889938	1.12052	0.996547
ukb-ppp-CR2-OID20393	finngen_R10_J10_COPD	COPD || id:finngen_R10_J10_COPD	Complement receptor type 2 | Cardiometabolic	MR Egger	4	-0.0599815	0.116787	0.658646	-0.288884	0.168921	0.941782	0.749099	1.18403	0.997109
ukb-ppp-CR2-OID20393	finngen_R10_J10_COPD	COPD || id:finngen_R10_J10_COPD	Complement receptor type 2 | Cardiometabolic	Weighted median	4	-0.042376	0.0660615	0.521222	-0.171856	0.0871045	0.958509	0.8421	1.09101	0.908877
ukb-ppp-CR2-OID20393	finngen_R10_J10_COPD	COPD || id:finngen_R10_J10_COPD	Complement receptor type 2 | Cardiometabolic	Weighted mode	4	-0.0445715	0.0724543	0.581962	-0.186582	0.097439	0.956407	0.829791	1.10234	0.974633
ukb-ppp-CR2-OID20393	finngen_R10_J10_COPD	COPD || id:finngen_R10_J10_COPD	Complement receptor type 2 | Cardiometabolic	Simple median	4	-0.0006827	0.0876981	0.993789	-0.172571	0.171206	0.999318	0.841499	1.18673	0.998904
ukb-ppp-CRACR2A-OID21249	finngen_R10_J10_COPD	COPD || id:finngen_R10_J10_COPD	EF-hand calcium-binding domain-containing protein 4B | Oncology	Inverse variance weighted	3	-0.0497854	0.068763	0.469057	-0.184561	0.0849901	0.951434	0.831469	1.08871	0.976816
ukb-ppp-CRACR2A-OID21249	finngen_R10_J10_COPD	COPD || id:finngen_R10_J10_COPD	EF-hand calcium-binding domain-containing protein 4B | Oncology	MR Egger	3	-0.335738	0.322967	0.48766	-0.968754	0.297279	0.714811	0.379556	1.34619	0.997109
ukb-ppp-CRACR2A-OID21249	finngen_R10_J10_COPD	COPD || id:finngen_R10_J10_COPD	EF-hand calcium-binding domain-containing protein 4B | Oncology	Weighted median	3	-0.0540831	0.0738222	0.463795	-0.198775	0.0906085	0.947353	0.819735	1.09484	0.896537
ukb-ppp-CRACR2A-OID21249	finngen_R10_J10_COPD	COPD || id:finngen_R10_J10_COPD	EF-hand calcium-binding domain-containing protein 4B | Oncology	Weighted mode	3	-0.0808869	0.0863979	0.447995	-0.250227	0.0884531	0.922298	0.778624	1.09248	0.974633
ukb-ppp-CRACR2A-OID21249	finngen_R10_J10_COPD	COPD || id:finngen_R10_J10_COPD	EF-hand calcium-binding domain-containing protein 4B | Oncology	Simple median	3	0.0107186	0.0994575	0.914178	-0.184218	0.205655	1.01078	0.831754	1.22833	0.998904
ukb-ppp-CRADD-OID20923	finngen_R10_J10_COPD	COPD || id:finngen_R10_J10_COPD	Death domain-containing protein CRADD | Neurology	Wald ratio	1	-0.0201677	0.153769	0.895652	-0.321556	0.28122	0.980034	0.72502	1.32475	0.99015
ukb-ppp-CREG1-OID21515	finngen_R10_J10_COPD	COPD || id:finngen_R10_J10_COPD	Protein CREG1 | Oncology	Inverse variance weighted	2	0.0548843	0.0619089	0.37533	-0.0664571	0.176226	1.05642	0.935703	1.19271	0.969855
ukb-ppp-CRELD1-OID30619	finngen_R10_J10_COPD	COPD || id:finngen_R10_J10_COPD	Protein disulfide isomerase CRELD1 | Inflammation_II	Inverse variance weighted	7	0.0227312	0.0229166	0.321242	-0.0221854	0.0676478	1.02299	0.978059	1.06999	0.966392
ukb-ppp-CRELD1-OID30619	finngen_R10_J10_COPD	COPD || id:finngen_R10_J10_COPD	Protein disulfide isomerase CRELD1 | Inflammation_II	MR Egger	7	0.0777615	0.0489617	0.173104	-0.0182035	0.173726	1.08086	0.981961	1.18973	0.997109
ukb-ppp-CRELD1-OID30619	finngen_R10_J10_COPD	COPD || id:finngen_R10_J10_COPD	Protein disulfide isomerase CRELD1 | Inflammation_II	Weighted median	7	0.0079611	0.0276743	0.773598	-0.0462804	0.0622026	1.00799	0.954774	1.06418	0.954923
ukb-ppp-CRELD1-OID30619	finngen_R10_J10_COPD	COPD || id:finngen_R10_J10_COPD	Protein disulfide isomerase CRELD1 | Inflammation_II	Weighted mode	7	0.00588657	0.0260793	0.828913	-0.0452289	0.057002	1.0059	0.955779	1.05866	0.987005
ukb-ppp-CRELD1-OID30619	finngen_R10_J10_COPD	COPD || id:finngen_R10_J10_COPD	Protein disulfide isomerase CRELD1 | Inflammation_II	Simple median	7	0.0291287	0.0476202	0.540744	-0.0642069	0.122464	1.02956	0.937811	1.13028	0.998904
ukb-ppp-CRELD2-OID20751	finngen_R10_J10_COPD	COPD || id:finngen_R10_J10_COPD	Protein disulfide isomerase CRELD2 | Inflammation	Inverse variance weighted	4	0.0320664	0.0318756	0.314422	-0.0304098	0.0945425	1.03259	0.970048	1.09916	0.966392
ukb-ppp-CRELD2-OID20751	finngen_R10_J10_COPD	COPD || id:finngen_R10_J10_COPD	Protein disulfide isomerase CRELD2 | Inflammation	MR Egger	4	0.0204394	0.0624439	0.774508	-0.101951	0.142829	1.02065	0.903074	1.15353	0.997109
ukb-ppp-CRELD2-OID20751	finngen_R10_J10_COPD	COPD || id:finngen_R10_J10_COPD	Protein disulfide isomerase CRELD2 | Inflammation	Weighted median	4	0.0310458	0.0283247	0.27305	-0.0244707	0.0865622	1.03153	0.975826	1.09042	0.81087
ukb-ppp-CRELD2-OID20751	finngen_R10_J10_COPD	COPD || id:finngen_R10_J10_COPD	Protein disulfide isomerase CRELD2 | Inflammation	Weighted mode	4	0.0293356	0.0306363	0.408933	-0.0307116	0.0893827	1.02977	0.969755	1.0935	0.974633
ukb-ppp-CRELD2-OID20751	finngen_R10_J10_COPD	COPD || id:finngen_R10_J10_COPD	Protein disulfide isomerase CRELD2 | Inflammation	Simple median	4	0.041605	0.0529894	0.432362	-0.0622543	0.145464	1.04248	0.939644	1.15658	0.998904
ukb-ppp-CRH-OID21257	finngen_R10_J10_COPD	COPD || id:finngen_R10_J10_COPD	Corticoliberin | Oncology	Inverse variance weighted	3	-0.025548	0.0384085	0.505944	-0.100829	0.0497326	0.974776	0.904088	1.05099	0.983519
ukb-ppp-CRH-OID21257	finngen_R10_J10_COPD	COPD || id:finngen_R10_J10_COPD	Corticoliberin | Oncology	MR Egger	3	-0.152857	0.0749293	0.290152	-0.299718	-0.0059958	0.858252	0.741027	0.994022	0.997109
ukb-ppp-CRH-OID21257	finngen_R10_J10_COPD	COPD || id:finngen_R10_J10_COPD	Corticoliberin | Oncology	Weighted median	3	-0.0357972	0.0289228	0.215834	-0.0924857	0.0208914	0.964836	0.911662	1.02111	0.770714
ukb-ppp-CRH-OID21257	finngen_R10_J10_COPD	COPD || id:finngen_R10_J10_COPD	Corticoliberin | Oncology	Weighted mode	3	-0.0427671	0.0304529	0.295367	-0.102455	0.0169205	0.958135	0.902619	1.01706	0.974633
ukb-ppp-CRH-OID21257	finngen_R10_J10_COPD	COPD || id:finngen_R10_J10_COPD	Corticoliberin | Oncology	Simple median	3	0.0260324	0.0991863	0.792967	-0.168373	0.220438	1.02637	0.845039	1.24662	0.998904
ukb-ppp-CRHBP-OID20747	finngen_R10_J10_COPD	COPD || id:finngen_R10_J10_COPD	Corticotropin-releasing factor-binding protein | Inflammation	Inverse variance weighted	5	0.0197756	0.0225118	0.379696	-0.0243475	0.0638986	1.01997	0.975947	1.06598	0.969855
ukb-ppp-CRHBP-OID20747	finngen_R10_J10_COPD	COPD || id:finngen_R10_J10_COPD	Corticotropin-releasing factor-binding protein | Inflammation	MR Egger	5	0.0323283	0.0361248	0.436778	-0.0384762	0.103133	1.03286	0.962255	1.10864	0.997109
ukb-ppp-CRHBP-OID20747	finngen_R10_J10_COPD	COPD || id:finngen_R10_J10_COPD	Corticotropin-releasing factor-binding protein | Inflammation	Weighted median	5	0.0232875	0.0225026	0.300726	-0.0208177	0.0673926	1.02356	0.979398	1.06972	0.828283
ukb-ppp-CRHBP-OID20747	finngen_R10_J10_COPD	COPD || id:finngen_R10_J10_COPD	Corticotropin-releasing factor-binding protein | Inflammation	Weighted mode	5	0.023177	0.0230382	0.371323	-0.0219779	0.0683318	1.02345	0.978262	1.07072	0.974633
ukb-ppp-CRHBP-OID20747	finngen_R10_J10_COPD	COPD || id:finngen_R10_J10_COPD	Corticotropin-releasing factor-binding protein | Inflammation	Simple median	5	-0.0180117	0.0770481	0.815162	-0.169026	0.133003	0.98215	0.844487	1.14225	0.998904
ukb-ppp-CRIM1-OID20701	finngen_R10_J10_COPD	COPD || id:finngen_R10_J10_COPD	Cysteine-rich motor neuron 1 protein | Inflammation	Inverse variance weighted	3	-0.0955672	0.0939859	0.309237	-0.27978	0.0886452	0.908857	0.75595	1.09269	0.966392
ukb-ppp-CRIM1-OID20701	finngen_R10_J10_COPD	COPD || id:finngen_R10_J10_COPD	Cysteine-rich motor neuron 1 protein | Inflammation	MR Egger	3	0.301112	0.882998	0.790779	-1.42956	2.03179	1.35136	0.239413	7.62771	0.997109
ukb-ppp-CRIM1-OID20701	finngen_R10_J10_COPD	COPD || id:finngen_R10_J10_COPD	Cysteine-rich motor neuron 1 protein | Inflammation	Weighted median	3	-0.122344	0.0732242	0.0947577	-0.265864	0.0211751	0.884844	0.766544	1.0214	0.63695
ukb-ppp-CRIM1-OID20701	finngen_R10_J10_COPD	COPD || id:finngen_R10_J10_COPD	Cysteine-rich motor neuron 1 protein | Inflammation	Weighted mode	3	-0.122978	0.0761606	0.247732	-0.272252	0.0262971	0.884283	0.761662	1.02665	0.974633
ukb-ppp-CRIM1-OID20701	finngen_R10_J10_COPD	COPD || id:finngen_R10_J10_COPD	Cysteine-rich motor neuron 1 protein | Inflammation	Simple median	3	-0.105634	0.0818517	0.196859	-0.266063	0.0547955	0.899754	0.766391	1.05632	0.998904
ukb-ppp-CRIP2-OID20901	finngen_R10_J10_COPD	COPD || id:finngen_R10_J10_COPD	Cysteine-rich protein 2 | Neurology	Inverse variance weighted	2	-0.04917	0.0702764	0.484136	-0.186912	0.0885718	0.952019	0.829517	1.09261	0.980008
ukb-ppp-CRISP2-OID21456	finngen_R10_J10_COPD	COPD || id:finngen_R10_J10_COPD	Cysteine-rich secretory protein 2 | Oncology	Inverse variance weighted	8	-0.0435681	0.0262615	0.0971136	-0.0950407	0.00790443	0.957367	0.909336	1.00794	0.76672
ukb-ppp-CRISP2-OID21456	finngen_R10_J10_COPD	COPD || id:finngen_R10_J10_COPD	Cysteine-rich secretory protein 2 | Oncology	MR Egger	8	-0.0252169	0.0608634	0.693045	-0.144509	0.0940755	0.975098	0.865447	1.09864	0.997109
ukb-ppp-CRISP2-OID21456	finngen_R10_J10_COPD	COPD || id:finngen_R10_J10_COPD	Cysteine-rich secretory protein 2 | Oncology	Weighted median	8	-0.0521169	0.0280415	0.0630895	-0.107078	0.00284453	0.949218	0.898455	1.00285	0.556612
ukb-ppp-CRISP2-OID21456	finngen_R10_J10_COPD	COPD || id:finngen_R10_J10_COPD	Cysteine-rich secretory protein 2 | Oncology	Weighted mode	8	-0.0582115	0.0263823	0.0631263	-0.109921	-0.0065022	0.94345	0.895905	0.993519	0.974633
ukb-ppp-CRISP2-OID21456	finngen_R10_J10_COPD	COPD || id:finngen_R10_J10_COPD	Cysteine-rich secretory protein 2 | Oncology	Simple median	8	-0.0769406	0.0452778	0.0892626	-0.165685	0.0118039	0.925945	0.847313	1.01187	0.998904
ukb-ppp-CRISP3-OID30715	finngen_R10_J10_COPD	COPD || id:finngen_R10_J10_COPD	Cysteine-rich secretory protein 3 | Inflammation_II	Inverse variance weighted	8	-0.0177623	0.0211235	0.400415	-0.0591643	0.0236397	0.982394	0.942552	1.02392	0.969855
ukb-ppp-CRISP3-OID30715	finngen_R10_J10_COPD	COPD || id:finngen_R10_J10_COPD	Cysteine-rich secretory protein 3 | Inflammation_II	MR Egger	8	0.0843791	0.0483764	0.131739	-0.0104386	0.179197	1.08804	0.989616	1.19626	0.997109
ukb-ppp-CRISP3-OID30715	finngen_R10_J10_COPD	COPD || id:finngen_R10_J10_COPD	Cysteine-rich secretory protein 3 | Inflammation_II	Weighted median	8	-0.0110521	0.0195956	0.572747	-0.0494596	0.0273553	0.989009	0.951744	1.02773	0.92577
ukb-ppp-CRISP3-OID30715	finngen_R10_J10_COPD	COPD || id:finngen_R10_J10_COPD	Cysteine-rich secretory protein 3 | Inflammation_II	Weighted mode	8	-0.0099834	0.0180379	0.597168	-0.0453377	0.0253709	0.990066	0.955675	1.0257	0.974633
ukb-ppp-CRISP3-OID30715	finngen_R10_J10_COPD	COPD || id:finngen_R10_J10_COPD	Cysteine-rich secretory protein 3 | Inflammation_II	Simple median	8	-0.106149	0.05542	0.0554483	-0.214772	0.0024747	0.899291	0.806726	1.00248	0.998904
ukb-ppp-CRNN-OID21427	finngen_R10_J10_COPD	COPD || id:finngen_R10_J10_COPD	Cornulin | Oncology	Inverse variance weighted	11	-0.0191035	0.0231168	0.408584	-0.0644124	0.0262055	0.981078	0.937618	1.02655	0.969855
ukb-ppp-CRNN-OID21427	finngen_R10_J10_COPD	COPD || id:finngen_R10_J10_COPD	Cornulin | Oncology	MR Egger	11	-0.0213094	0.0401364	0.608322	-0.0999767	0.0573579	0.978916	0.904859	1.05903	0.997109
ukb-ppp-CRNN-OID21427	finngen_R10_J10_COPD	COPD || id:finngen_R10_J10_COPD	Cornulin | Oncology	Weighted median	11	-0.0233269	0.0274109	0.394764	-0.0770523	0.0303985	0.976943	0.925841	1.03087	0.877042
ukb-ppp-CRNN-OID21427	finngen_R10_J10_COPD	COPD || id:finngen_R10_J10_COPD	Cornulin | Oncology	Weighted mode	11	-0.015977	0.0300415	0.606455	-0.0748583	0.0429043	0.98415	0.927875	1.04384	0.974633
ukb-ppp-CRNN-OID21427	finngen_R10_J10_COPD	COPD || id:finngen_R10_J10_COPD	Cornulin | Oncology	Simple median	11	0.00480081	0.0352142	0.891559	-0.064219	0.0738206	1.00481	0.9378	1.07661	0.998904
ukb-ppp-CRTAC1-OID20279	finngen_R10_J10_COPD	COPD || id:finngen_R10_J10_COPD	Cartilage acidic protein 1 | Cardiometabolic	Inverse variance weighted	5	-0.0107672	0.0247704	0.663794	-0.0593173	0.0377828	0.989291	0.942408	1.03851	0.989467
ukb-ppp-CRTAC1-OID20279	finngen_R10_J10_COPD	COPD || id:finngen_R10_J10_COPD	Cartilage acidic protein 1 | Cardiometabolic	MR Egger	5	-0.0182417	0.0634076	0.792313	-0.142521	0.106037	0.981924	0.86717	1.11186	0.997109
ukb-ppp-CRTAC1-OID20279	finngen_R10_J10_COPD	COPD || id:finngen_R10_J10_COPD	Cartilage acidic protein 1 | Cardiometabolic	Weighted median	5	-0.0138879	0.0271759	0.609323	-0.0671526	0.0393768	0.986208	0.935052	1.04016	0.9293
ukb-ppp-CRTAC1-OID20279	finngen_R10_J10_COPD	COPD || id:finngen_R10_J10_COPD	Cartilage acidic protein 1 | Cardiometabolic	Weighted mode	5	-0.0144164	0.027154	0.62359	-0.0676381	0.0388054	0.985687	0.934599	1.03957	0.975896
ukb-ppp-CRTAC1-OID20279	finngen_R10_J10_COPD	COPD || id:finngen_R10_J10_COPD	Cartilage acidic protein 1 | Cardiometabolic	Simple median	5	-0.0052406	0.0466136	0.910485	-0.0966034	0.0861222	0.994773	0.907916	1.08994	0.998904
ukb-ppp-CRTAM-OID20914	finngen_R10_J10_COPD	COPD || id:finngen_R10_J10_COPD	Cytotoxic and regulatory T-cell molecule | Neurology	Inverse variance weighted	4	0.0033449	0.0323864	0.91774	-0.0601325	0.0668223	1.00335	0.94164	1.06911	0.994128
ukb-ppp-CRTAM-OID20914	finngen_R10_J10_COPD	COPD || id:finngen_R10_J10_COPD	Cytotoxic and regulatory T-cell molecule | Neurology	MR Egger	4	-0.0691388	0.137413	0.664804	-0.338468	0.20019	0.933197	0.712862	1.22164	0.997109
ukb-ppp-CRTAM-OID20914	finngen_R10_J10_COPD	COPD || id:finngen_R10_J10_COPD	Cytotoxic and regulatory T-cell molecule | Neurology	Weighted median	4	0.00159539	0.0339914	0.962565	-0.0650277	0.0682185	1.0016	0.937042	1.0706	0.999011
ukb-ppp-CRTAM-OID20914	finngen_R10_J10_COPD	COPD || id:finngen_R10_J10_COPD	Cytotoxic and regulatory T-cell molecule | Neurology	Weighted mode	4	0.00105398	0.0345715	0.977594	-0.0667061	0.0688141	1.00105	0.93547	1.07124	0.998652
ukb-ppp-CRTAM-OID20914	finngen_R10_J10_COPD	COPD || id:finngen_R10_J10_COPD	Cytotoxic and regulatory T-cell molecule | Neurology	Simple median	4	0.0320157	0.0643543	0.618843	-0.0941188	0.15815	1.03253	0.910175	1.17134	0.998904
ukb-ppp-CRYBB1-OID30319	finngen_R10_J10_COPD	COPD || id:finngen_R10_J10_COPD	Beta-crystallin B1 | Cardiometabolic_II	Wald ratio	1	0.150845	0.0696187	0.0302549	0.0143927	0.287298	1.16282	1.0145	1.33282	0.372357
ukb-ppp-CRYGD-OID31144	finngen_R10_J10_COPD	COPD || id:finngen_R10_J10_COPD	Gamma-crystallin D | Neurology_II	Inverse variance weighted	8	-0.01849	0.028905	0.522379	-0.0751439	0.0381638	0.98168	0.92761	1.0389	0.983519
ukb-ppp-CRYGD-OID31144	finngen_R10_J10_COPD	COPD || id:finngen_R10_J10_COPD	Gamma-crystallin D | Neurology_II	MR Egger	8	0.00185662	0.0655232	0.978314	-0.126569	0.130282	1.00186	0.881113	1.13915	0.997109
ukb-ppp-CRYGD-OID31144	finngen_R10_J10_COPD	COPD || id:finngen_R10_J10_COPD	Gamma-crystallin D | Neurology_II	Weighted median	8	-0.0017677	0.0267519	0.947317	-0.0542015	0.0506661	0.998234	0.947241	1.05197	0.99393
ukb-ppp-CRYGD-OID31144	finngen_R10_J10_COPD	COPD || id:finngen_R10_J10_COPD	Gamma-crystallin D | Neurology_II	Weighted mode	8	-0.0014241	0.0272893	0.959839	-0.0549112	0.052063	0.998577	0.946569	1.05344	0.997872
ukb-ppp-CRYGD-OID31144	finngen_R10_J10_COPD	COPD || id:finngen_R10_J10_COPD	Gamma-crystallin D | Neurology_II	Simple median	8	0.00047628	0.0576979	0.993414	-0.112612	0.113564	1.00048	0.893498	1.12026	0.998904
ukb-ppp-CRYM-OID30815	finngen_R10_J10_COPD	COPD || id:finngen_R10_J10_COPD	Ketimine reductase mu-crystallin | Neurology_II	Inverse variance weighted	4	0.0463419	0.029011	0.110179	-0.0105198	0.103203	1.04743	0.989535	1.10872	0.783565
ukb-ppp-CRYM-OID30815	finngen_R10_J10_COPD	COPD || id:finngen_R10_J10_COPD	Ketimine reductase mu-crystallin | Neurology_II	MR Egger	4	0.0576395	0.0544659	0.400867	-0.0491137	0.164393	1.05933	0.952073	1.17868	0.997109
ukb-ppp-CRYM-OID30815	finngen_R10_J10_COPD	COPD || id:finngen_R10_J10_COPD	Ketimine reductase mu-crystallin | Neurology_II	Weighted median	4	0.0480331	0.0293897	0.102184	-0.0095706	0.105637	1.04921	0.990475	1.11142	0.654129
ukb-ppp-CRYM-OID30815	finngen_R10_J10_COPD	COPD || id:finngen_R10_J10_COPD	Ketimine reductase mu-crystallin | Neurology_II	Weighted mode	4	0.0515912	0.0307273	0.191744	-0.0086343	0.111817	1.05295	0.991403	1.11831	0.974633
ukb-ppp-CRYM-OID30815	finngen_R10_J10_COPD	COPD || id:finngen_R10_J10_COPD	Ketimine reductase mu-crystallin | Neurology_II	Simple median	4	-0.009076	0.0898267	0.919519	-0.185137	0.166984	0.990965	0.830991	1.18174	0.998904
ukb-ppp-CRYZL1-OID30272	finngen_R10_J10_COPD	COPD || id:finngen_R10_J10_COPD	Quinone oxidoreductase-like protein 1 | Cardiometabolic_II	Inverse variance weighted	2	0.0773815	0.099509	0.436785	-0.117656	0.272419	1.08045	0.889002	1.31314	0.969855
ukb-ppp-CSF1-OID20719	finngen_R10_J10_COPD	COPD || id:finngen_R10_J10_COPD	Macrophage colony-stimulating factor 1 | Inflammation	Inverse variance weighted	2	-0.000134	0.0549537	0.998054	-0.107843	0.107575	0.999866	0.897768	1.11357	0.999509
ukb-ppp-CSF1R-OID30681	finngen_R10_J10_COPD	COPD || id:finngen_R10_J10_COPD	Macrophage colony-stimulating factor 1 receptor | Inflammation_II	Inverse variance weighted	3	0.0476169	0.0658282	0.469464	-0.0814063	0.17664	1.04877	0.921819	1.1932	0.976816
ukb-ppp-CSF1R-OID30681	finngen_R10_J10_COPD	COPD || id:finngen_R10_J10_COPD	Macrophage colony-stimulating factor 1 receptor | Inflammation_II	MR Egger	3	0.0312277	0.118639	0.836148	-0.201304	0.263759	1.03172	0.817664	1.30181	0.997109
ukb-ppp-CSF1R-OID30681	finngen_R10_J10_COPD	COPD || id:finngen_R10_J10_COPD	Macrophage colony-stimulating factor 1 receptor | Inflammation_II	Weighted median	3	0.0499254	0.0691218	0.470121	-0.0855533	0.185404	1.05119	0.918004	1.2037	0.896537
ukb-ppp-CSF1R-OID30681	finngen_R10_J10_COPD	COPD || id:finngen_R10_J10_COPD	Macrophage colony-stimulating factor 1 receptor | Inflammation_II	Weighted mode	3	0.0495887	0.082187	0.60758	-0.111498	0.210675	1.05084	0.894493	1.23451	0.974633
ukb-ppp-CSF1R-OID30681	finngen_R10_J10_COPD	COPD || id:finngen_R10_J10_COPD	Macrophage colony-stimulating factor 1 receptor | Inflammation_II	Simple median	3	0.0427329	0.081828	0.601511	-0.11765	0.203116	1.04366	0.889007	1.22521	0.998904
ukb-ppp-CSF2-OID30072	finngen_R10_J10_COPD	COPD || id:finngen_R10_J10_COPD	Granulocyte-macrophage colony-stimulating factor | Cardiometabolic_II	Wald ratio	1	0.117592	0.0471229	0.0125803	0.0252313	0.209953	1.12479	1.02555	1.23362	0.264191
ukb-ppp-CSF2RB-OID30553	finngen_R10_J10_COPD	COPD || id:finngen_R10_J10_COPD	Cytokine receptor common subunit beta | Inflammation_II	Inverse variance weighted	9	0.00837708	0.028118	0.76576	-0.0467343	0.0634885	1.00841	0.954341	1.06555	0.990409
ukb-ppp-CSF2RB-OID30553	finngen_R10_J10_COPD	COPD || id:finngen_R10_J10_COPD	Cytokine receptor common subunit beta | Inflammation_II	MR Egger	9	-0.190074	0.077486	0.0439131	-0.341946	-0.0382013	0.826898	0.710386	0.962519	0.997109
ukb-ppp-CSF2RB-OID30553	finngen_R10_J10_COPD	COPD || id:finngen_R10_J10_COPD	Cytokine receptor common subunit beta | Inflammation_II	Weighted median	9	-0.0043138	0.0225809	0.848495	-0.0485725	0.0399448	0.995695	0.952588	1.04075	0.974669
ukb-ppp-CSF2RB-OID30553	finngen_R10_J10_COPD	COPD || id:finngen_R10_J10_COPD	Cytokine receptor common subunit beta | Inflammation_II	Weighted mode	9	0.00100928	0.0219982	0.96453	-0.0421073	0.0441258	1.00101	0.958767	1.04511	0.998652
ukb-ppp-CSF2RB-OID30553	finngen_R10_J10_COPD	COPD || id:finngen_R10_J10_COPD	Cytokine receptor common subunit beta | Inflammation_II	Simple median	9	0.125793	0.0767314	0.101132	-0.0246009	0.276186	1.13405	0.975699	1.31809	0.998904
ukb-ppp-CSF3-OID20491	finngen_R10_J10_COPD	COPD || id:finngen_R10_J10_COPD	Granulocyte colony-stimulating factor | Inflammation	Wald ratio	1	0.531931	0.145847	0.00026512	0.246072	0.817791	1.70222	1.27899	2.26549	0.027148
ukb-ppp-CSF3R-OID30527	finngen_R10_J10_COPD	COPD || id:finngen_R10_J10_COPD	Granulocyte colony-stimulating factor receptor | Inflammation_II	Inverse variance weighted	5	0.0224883	0.0186877	0.228831	-0.0141396	0.0591162	1.02274	0.98596	1.0609	0.938102
ukb-ppp-CSF3R-OID30527	finngen_R10_J10_COPD	COPD || id:finngen_R10_J10_COPD	Granulocyte colony-stimulating factor receptor | Inflammation_II	MR Egger	5	0.0677408	0.042482	0.209069	-0.015524	0.151006	1.07009	0.984596	1.163	0.997109
ukb-ppp-CSF3R-OID30527	finngen_R10_J10_COPD	COPD || id:finngen_R10_J10_COPD	Granulocyte colony-stimulating factor receptor | Inflammation_II	Weighted median	5	0.0212114	0.0192071	0.269441	-0.0164345	0.0588574	1.02144	0.9837	1.06062	0.81087
ukb-ppp-CSF3R-OID30527	finngen_R10_J10_COPD	COPD || id:finngen_R10_J10_COPD	Granulocyte colony-stimulating factor receptor | Inflammation_II	Weighted mode	5	0.022996	0.0200163	0.31464	-0.016236	0.062228	1.02326	0.983895	1.0642	0.974633
ukb-ppp-CSF3R-OID30527	finngen_R10_J10_COPD	COPD || id:finngen_R10_J10_COPD	Granulocyte colony-stimulating factor receptor | Inflammation_II	Simple median	5	0.0210973	0.0446281	0.636402	-0.0663737	0.108568	1.02132	0.935781	1.11468	0.998904
ukb-ppp-CSPG4-OID30397	finngen_R10_J10_COPD	COPD || id:finngen_R10_J10_COPD	Chondroitin sulfate proteoglycan 4 | Cardiometabolic_II	Inverse variance weighted	2	-0.0360393	0.13462	0.788921	-0.299894	0.227816	0.964602	0.740897	1.25585	0.992933
ukb-ppp-CST1-OID30581	finngen_R10_J10_COPD	COPD || id:finngen_R10_J10_COPD	Cystatin-SN | Inflammation_II	Inverse variance weighted	6	0.00753664	0.0237622	0.751115	-0.0390373	0.0541106	1.00757	0.961715	1.0556	0.989602
ukb-ppp-CST1-OID30581	finngen_R10_J10_COPD	COPD || id:finngen_R10_J10_COPD	Cystatin-SN | Inflammation_II	MR Egger	6	-0.029449	0.0704933	0.697576	-0.167616	0.108718	0.97098	0.845679	1.11485	0.997109
ukb-ppp-CST1-OID30581	finngen_R10_J10_COPD	COPD || id:finngen_R10_J10_COPD	Cystatin-SN | Inflammation_II	Weighted median	6	-0.0020068	0.0273932	0.941599	-0.0556975	0.0516839	0.997995	0.945825	1.05304	0.993879
ukb-ppp-CST1-OID30581	finngen_R10_J10_COPD	COPD || id:finngen_R10_J10_COPD	Cystatin-SN | Inflammation_II	Weighted mode	6	-0.0165582	0.0287427	0.589518	-0.0728939	0.0397776	0.983578	0.929699	1.04058	0.974633
ukb-ppp-CST1-OID30581	finngen_R10_J10_COPD	COPD || id:finngen_R10_J10_COPD	Cystatin-SN | Inflammation_II	Simple median	6	0.0239613	0.0491712	0.626043	-0.0724142	0.120337	1.02425	0.930146	1.12788	0.998904
ukb-ppp-CST3-OID20400	finngen_R10_J10_COPD	COPD || id:finngen_R10_J10_COPD	Cystatin-C | Cardiometabolic	Inverse variance weighted	2	0.0689303	0.069315	0.320004	-0.0669271	0.204788	1.07136	0.935263	1.22726	0.966392
ukb-ppp-CST5-OID20995	finngen_R10_J10_COPD	COPD || id:finngen_R10_J10_COPD	Cystatin-D | Neurology	Inverse variance weighted	7	-0.0014369	0.033867	0.966159	-0.0678161	0.0649424	0.998564	0.934432	1.0671	0.99562
ukb-ppp-CST5-OID20995	finngen_R10_J10_COPD	COPD || id:finngen_R10_J10_COPD	Cystatin-D | Neurology	MR Egger	7	0.03806	0.0517652	0.49521	-0.0633999	0.13952	1.03879	0.938568	1.14972	0.997109
ukb-ppp-CST5-OID20995	finngen_R10_J10_COPD	COPD || id:finngen_R10_J10_COPD	Cystatin-D | Neurology	Weighted median	7	0.00810038	0.0269863	0.76405	-0.0447927	0.0609935	1.00813	0.956196	1.06289	0.954159
ukb-ppp-CST5-OID20995	finngen_R10_J10_COPD	COPD || id:finngen_R10_J10_COPD	Cystatin-D | Neurology	Weighted mode	7	0.00404303	0.0285792	0.892131	-0.0519722	0.0600583	1.00405	0.949355	1.0619	0.992561
ukb-ppp-CST5-OID20995	finngen_R10_J10_COPD	COPD || id:finngen_R10_J10_COPD	Cystatin-D | Neurology	Simple median	7	-0.0178283	0.0520676	0.732045	-0.119881	0.0842243	0.98233	0.887026	1.08787	0.998904
ukb-ppp-CST6-OID20293	finngen_R10_J10_COPD	COPD || id:finngen_R10_J10_COPD	Cystatin-M | Cardiometabolic	Wald ratio	1	0.0511623	0.0580067	0.377773	-0.0625308	0.164855	1.05249	0.939384	1.17922	0.809204
ukb-ppp-CST7-OID20704	finngen_R10_J10_COPD	COPD || id:finngen_R10_J10_COPD	Cystatin-F | Inflammation	Inverse variance weighted	6	-0.0176818	0.0252665	0.484045	-0.0672041	0.0318406	0.982474	0.935004	1.03235	0.980008
ukb-ppp-CST7-OID20704	finngen_R10_J10_COPD	COPD || id:finngen_R10_J10_COPD	Cystatin-F | Inflammation	MR Egger	6	0.0191508	0.0409878	0.664651	-0.0611853	0.0994869	1.01934	0.940649	1.1046	0.997109
ukb-ppp-CST7-OID20704	finngen_R10_J10_COPD	COPD || id:finngen_R10_J10_COPD	Cystatin-F | Inflammation	Weighted median	6	-0.0185436	0.0306149	0.54471	-0.0785488	0.0414616	0.981627	0.924457	1.04233	0.918384
ukb-ppp-CST7-OID20704	finngen_R10_J10_COPD	COPD || id:finngen_R10_J10_COPD	Cystatin-F | Inflammation	Weighted mode	6	0.022969	0.0327771	0.514711	-0.0412742	0.0872122	1.02323	0.959566	1.09113	0.974633
ukb-ppp-CST7-OID20704	finngen_R10_J10_COPD	COPD || id:finngen_R10_J10_COPD	Cystatin-F | Inflammation	Simple median	6	-0.0609149	0.0433546	0.16001	-0.14589	0.0240601	0.940903	0.864253	1.02435	0.998904
ukb-ppp-CSTB-OID20294	finngen_R10_J10_COPD	COPD || id:finngen_R10_J10_COPD	Cystatin-B | Cardiometabolic	Inverse variance weighted	4	-0.0506891	0.0287179	0.0775521	-0.106976	0.00559799	0.950574	0.898547	1.00561	0.73075
ukb-ppp-CSTB-OID20294	finngen_R10_J10_COPD	COPD || id:finngen_R10_J10_COPD	Cystatin-B | Cardiometabolic	MR Egger	4	-0.0394778	0.0600524	0.578472	-0.157181	0.078225	0.961291	0.85455	1.08137	0.997109
ukb-ppp-CSTB-OID20294	finngen_R10_J10_COPD	COPD || id:finngen_R10_J10_COPD	Cystatin-B | Cardiometabolic	Weighted median	4	-0.0530197	0.030759	0.0847597	-0.113307	0.00726797	0.948361	0.892876	1.00729	0.622894
ukb-ppp-CSTB-OID20294	finngen_R10_J10_COPD	COPD || id:finngen_R10_J10_COPD	Cystatin-B | Cardiometabolic	Weighted mode	4	-0.0573562	0.0329262	0.179879	-0.121891	0.00717918	0.944258	0.885244	1.00721	0.974633
ukb-ppp-CSTB-OID20294	finngen_R10_J10_COPD	COPD || id:finngen_R10_J10_COPD	Cystatin-B | Cardiometabolic	Simple median	4	-0.0668027	0.0576269	0.246364	-0.179752	0.0461461	0.93538	0.835478	1.04723	0.998904
ukb-ppp-CTBS-OID30710	finngen_R10_J10_COPD	COPD || id:finngen_R10_J10_COPD	Di-N-acetylchitobiase | Inflammation_II	Inverse variance weighted	6	0.0226116	0.0200126	0.258532	-0.0166131	0.0618363	1.02287	0.983524	1.06379	0.951663
ukb-ppp-CTBS-OID30710	finngen_R10_J10_COPD	COPD || id:finngen_R10_J10_COPD	Di-N-acetylchitobiase | Inflammation_II	MR Egger	6	0.0368619	0.0521338	0.518543	-0.0653204	0.139044	1.03755	0.936767	1.14917	0.997109
ukb-ppp-CTBS-OID30710	finngen_R10_J10_COPD	COPD || id:finngen_R10_J10_COPD	Di-N-acetylchitobiase | Inflammation_II	Weighted median	6	0.0220509	0.0228197	0.33389	-0.0226758	0.0667775	1.0223	0.977579	1.06906	0.84886
ukb-ppp-CTBS-OID30710	finngen_R10_J10_COPD	COPD || id:finngen_R10_J10_COPD	Di-N-acetylchitobiase | Inflammation_II	Weighted mode	6	0.0210297	0.0258601	0.453066	-0.0296561	0.0717154	1.02125	0.970779	1.07435	0.974633
ukb-ppp-CTBS-OID30710	finngen_R10_J10_COPD	COPD || id:finngen_R10_J10_COPD	Di-N-acetylchitobiase | Inflammation_II	Simple median	6	0.0142003	0.0263193	0.589515	-0.0373856	0.0657862	1.0143	0.963305	1.068	0.998904
ukb-ppp-CTF1-OID20061	finngen_R10_J10_COPD	COPD || id:finngen_R10_J10_COPD	Cardiotrophin-1 | Cardiometabolic	Wald ratio	1	-0.320034	0.208797	0.125336	-0.729275	0.0892073	0.726124	0.482258	1.09331	0.600732
ukb-ppp-CTHRC1-OID30393	finngen_R10_J10_COPD	COPD || id:finngen_R10_J10_COPD	Collagen triple helix repeat-containing protein 1 | Cardiometabolic_II	Inverse variance weighted	2	0.363339	0.183753	0.0480055	0.00318263	0.723496	1.43812	1.00319	2.06163	0.641234
ukb-ppp-CTRB1-OID21150	finngen_R10_J10_COPD	COPD || id:finngen_R10_J10_COPD	Chymotrypsinogen B | Neurology	Inverse variance weighted	5	-0.0028628	0.0264161	0.9137	-0.0546384	0.0489128	0.997141	0.946827	1.05013	0.994128
ukb-ppp-CTRB1-OID21150	finngen_R10_J10_COPD	COPD || id:finngen_R10_J10_COPD	Chymotrypsinogen B | Neurology	MR Egger	5	-0.0359665	0.130919	0.801362	-0.292569	0.220635	0.964673	0.746344	1.24687	0.997109
ukb-ppp-CTRB1-OID21150	finngen_R10_J10_COPD	COPD || id:finngen_R10_J10_COPD	Chymotrypsinogen B | Neurology	Weighted median	5	-0.0283798	0.0307132	0.355473	-0.0885776	0.031818	0.972019	0.915232	1.03233	0.862647
ukb-ppp-CTRB1-OID21150	finngen_R10_J10_COPD	COPD || id:finngen_R10_J10_COPD	Chymotrypsinogen B | Neurology	Weighted mode	5	-0.0186926	0.0300923	0.56813	-0.0776734	0.0402882	0.981481	0.925267	1.04111	0.974633
ukb-ppp-CTRB1-OID21150	finngen_R10_J10_COPD	COPD || id:finngen_R10_J10_COPD	Chymotrypsinogen B | Neurology	Simple median	5	0.0195361	0.0473723	0.68005	-0.0733136	0.112386	1.01973	0.929309	1.11894	0.998904
ukb-ppp-CTRC-OID20752	finngen_R10_J10_COPD	COPD || id:finngen_R10_J10_COPD	Chymotrypsin-C | Inflammation	Inverse variance weighted	5	0.0276426	0.0385552	0.473398	-0.0479256	0.103211	1.02803	0.953205	1.10873	0.976816
ukb-ppp-CTRC-OID20752	finngen_R10_J10_COPD	COPD || id:finngen_R10_J10_COPD	Chymotrypsin-C | Inflammation	MR Egger	5	0.0347718	0.0677043	0.642976	-0.0979286	0.167472	1.03538	0.906714	1.18231	0.997109
ukb-ppp-CTRC-OID20752	finngen_R10_J10_COPD	COPD || id:finngen_R10_J10_COPD	Chymotrypsin-C | Inflammation	Weighted median	5	0.0282959	0.0288234	0.326247	-0.0281979	0.0847898	1.0287	0.972196	1.08849	0.847812
ukb-ppp-CTRC-OID20752	finngen_R10_J10_COPD	COPD || id:finngen_R10_J10_COPD	Chymotrypsin-C | Inflammation	Weighted mode	5	0.0342471	0.0289384	0.30216	-0.0224722	0.0909664	1.03484	0.977778	1.09523	0.974633
ukb-ppp-CTRC-OID20752	finngen_R10_J10_COPD	COPD || id:finngen_R10_J10_COPD	Chymotrypsin-C | Inflammation	Simple median	5	-0.119275	0.0871685	0.171209	-0.290126	0.051575	0.887563	0.74817	1.05293	0.998904
ukb-ppp-CTRL-OID31157	finngen_R10_J10_COPD	COPD || id:finngen_R10_J10_COPD	Chymotrypsin-like protease CTRL-1 | Neurology_II	Wald ratio	1	-0.246163	0.153433	0.108633	-0.546892	0.0545659	0.781795	0.578746	1.05608	0.569675
ukb-ppp-CTSB-OID20276	finngen_R10_J10_COPD	COPD || id:finngen_R10_J10_COPD	Cathepsin B | Cardiometabolic	Inverse variance weighted (multiplicative random effects)	7	0.00096176	0.0411839	0.981369	-0.0797588	0.0816823	1.00096	0.923339	1.08511	0.996547
ukb-ppp-CTSB-OID20276	finngen_R10_J10_COPD	COPD || id:finngen_R10_J10_COPD	Cathepsin B | Cardiometabolic	MR Egger	7	0.242796	0.0796426	0.0284707	0.0866967	0.398896	1.27481	1.09057	1.49018	0.997109
ukb-ppp-CTSB-OID20276	finngen_R10_J10_COPD	COPD || id:finngen_R10_J10_COPD	Cathepsin B | Cardiometabolic	Weighted median	7	0.0151281	0.0469715	0.7474	-0.076936	0.107192	1.01524	0.925949	1.11315	0.951236
ukb-ppp-CTSB-OID20276	finngen_R10_J10_COPD	COPD || id:finngen_R10_J10_COPD	Cathepsin B | Cardiometabolic	Weighted mode	7	0.0602751	0.0478128	0.25424	-0.033438	0.153988	1.06213	0.967115	1.16648	0.974633
ukb-ppp-CTSB-OID20276	finngen_R10_J10_COPD	COPD || id:finngen_R10_J10_COPD	Cathepsin B | Cardiometabolic	Simple median	7	-0.0051333	0.0793301	0.948407	-0.16062	0.150354	0.99488	0.851615	1.16225	0.998904
ukb-ppp-CTSC-OID20679	finngen_R10_J10_COPD	COPD || id:finngen_R10_J10_COPD	Dipeptidyl peptidase 1 | Inflammation	Inverse variance weighted	6	0.013778	0.022019	0.53149	-0.0293792	0.0569352	1.01387	0.971048	1.05859	0.983519
ukb-ppp-CTSC-OID20679	finngen_R10_J10_COPD	COPD || id:finngen_R10_J10_COPD	Dipeptidyl peptidase 1 | Inflammation	MR Egger	6	0.0490643	0.0343742	0.226649	-0.018309	0.116438	1.05029	0.981858	1.12349	0.997109
ukb-ppp-CTSC-OID20679	finngen_R10_J10_COPD	COPD || id:finngen_R10_J10_COPD	Dipeptidyl peptidase 1 | Inflammation	Weighted median	6	0.0208188	0.0237879	0.381474	-0.0258055	0.0674432	1.02104	0.974525	1.06977	0.875721
ukb-ppp-CTSC-OID20679	finngen_R10_J10_COPD	COPD || id:finngen_R10_J10_COPD	Dipeptidyl peptidase 1 | Inflammation	Weighted mode	6	0.0222817	0.0238582	0.393215	-0.0244803	0.0690437	1.02253	0.975817	1.07148	0.974633
ukb-ppp-CTSC-OID20679	finngen_R10_J10_COPD	COPD || id:finngen_R10_J10_COPD	Dipeptidyl peptidase 1 | Inflammation	Simple median	6	-0.0099903	0.041744	0.810856	-0.0918086	0.0718281	0.990059	0.91228	1.07447	0.998904
ukb-ppp-CTSD-OID20358	finngen_R10_J10_COPD	COPD || id:finngen_R10_J10_COPD	Cathepsin D | Cardiometabolic	Inverse variance weighted (multiplicative random effects)	3	0.0250523	0.0826706	0.761861	-0.136982	0.187087	1.02537	0.871986	1.20573	0.990409
ukb-ppp-CTSD-OID20358	finngen_R10_J10_COPD	COPD || id:finngen_R10_J10_COPD	Cathepsin D | Cardiometabolic	MR Egger	3	0.124931	0.126571	0.504151	-0.123148	0.373009	1.13307	0.884133	1.4521	0.997109
ukb-ppp-CTSD-OID20358	finngen_R10_J10_COPD	COPD || id:finngen_R10_J10_COPD	Cathepsin D | Cardiometabolic	Weighted median	3	0.0373463	0.0468002	0.424874	-0.0543821	0.129075	1.03805	0.94707	1.13778	0.877042
ukb-ppp-CTSD-OID20358	finngen_R10_J10_COPD	COPD || id:finngen_R10_J10_COPD	Cathepsin D | Cardiometabolic	Weighted mode	3	0.0691342	0.0480592	0.286893	-0.0250617	0.16333	1.07158	0.97525	1.17743	0.974633
ukb-ppp-CTSD-OID20358	finngen_R10_J10_COPD	COPD || id:finngen_R10_J10_COPD	Cathepsin D | Cardiometabolic	Simple median	3	0.0686398	0.107545	0.523316	-0.142148	0.279428	1.07105	0.867492	1.32237	0.998904
ukb-ppp-CTSE-OID30628	finngen_R10_J10_COPD	COPD || id:finngen_R10_J10_COPD	Cathepsin E | Inflammation_II	Inverse variance weighted	5	0.0223117	0.0288395	0.439137	-0.0342137	0.0788371	1.02256	0.966365	1.08203	0.969855
ukb-ppp-CTSE-OID30628	finngen_R10_J10_COPD	COPD || id:finngen_R10_J10_COPD	Cathepsin E | Inflammation_II	MR Egger	5	-0.0129526	0.150232	0.936726	-0.307407	0.281502	0.987131	0.735351	1.32512	0.997109
ukb-ppp-CTSE-OID30628	finngen_R10_J10_COPD	COPD || id:finngen_R10_J10_COPD	Cathepsin E | Inflammation_II	Weighted median	5	0.0214974	0.0321268	0.503404	-0.041471	0.0844659	1.02173	0.959377	1.08814	0.899625
ukb-ppp-CTSE-OID30628	finngen_R10_J10_COPD	COPD || id:finngen_R10_J10_COPD	Cathepsin E | Inflammation_II	Weighted mode	5	0.0202088	0.031512	0.556224	-0.0415547	0.0819724	1.02041	0.959297	1.08543	0.974633
ukb-ppp-CTSE-OID30628	finngen_R10_J10_COPD	COPD || id:finngen_R10_J10_COPD	Cathepsin E | Inflammation_II	Simple median	5	-0.050616	0.0713972	0.478364	-0.190554	0.0893224	0.950644	0.826501	1.09343	0.998904
ukb-ppp-CTSF-OID21500	finngen_R10_J10_COPD	COPD || id:finngen_R10_J10_COPD	Cathepsin F | Oncology	Inverse variance weighted	2	0.0560061	0.0582368	0.336202	-0.058138	0.17015	1.0576	0.94352	1.18548	0.968979
ukb-ppp-CTSH-OID20113	finngen_R10_J10_COPD	COPD || id:finngen_R10_J10_COPD	Pro-cathepsin H [Cleaved into: Cathepsin H mini chain; Cathepsin H | Cardiometabolic	Inverse variance weighted (multiplicative random effects)	11	0.0483136	0.026739	0.0707844	-0.0040949	0.100722	1.0495	0.995914	1.10597	0.715617
ukb-ppp-CTSH-OID20113	finngen_R10_J10_COPD	COPD || id:finngen_R10_J10_COPD	Pro-cathepsin H [Cleaved into: Cathepsin H mini chain; Cathepsin H | Cardiometabolic	MR Egger	11	0.082489	0.0727666	0.28625	-0.0601335	0.225111	1.08599	0.941639	1.25246	0.997109
ukb-ppp-CTSH-OID20113	finngen_R10_J10_COPD	COPD || id:finngen_R10_J10_COPD	Pro-cathepsin H [Cleaved into: Cathepsin H mini chain; Cathepsin H | Cardiometabolic	Weighted median	11	0.0754003	0.0202861	0.00020173	0.0356395	0.115161	1.07832	1.03628	1.12205	0.0376072
ukb-ppp-CTSH-OID20113	finngen_R10_J10_COPD	COPD || id:finngen_R10_J10_COPD	Pro-cathepsin H [Cleaved into: Cathepsin H mini chain; Cathepsin H | Cardiometabolic	Weighted mode	11	0.0964127	0.0220141	0.0013783	0.053265	0.13956	1.10121	1.05471	1.14977	0.924792
ukb-ppp-CTSH-OID20113	finngen_R10_J10_COPD	COPD || id:finngen_R10_J10_COPD	Pro-cathepsin H [Cleaved into: Cathepsin H mini chain; Cathepsin H | Cardiometabolic	Simple median	11	0.076368	0.022946	0.0008742	0.0313939	0.121342	1.07936	1.03189	1.12901	0.309642
ukb-ppp-CTSO-OID20660	finngen_R10_J10_COPD	COPD || id:finngen_R10_J10_COPD	Cathepsin O | Inflammation	Inverse variance weighted	4	-0.0747189	0.058506	0.201562	-0.189391	0.0399529	0.928004	0.827463	1.04076	0.915003
ukb-ppp-CTSO-OID20660	finngen_R10_J10_COPD	COPD || id:finngen_R10_J10_COPD	Cathepsin O | Inflammation	MR Egger	4	-0.124483	0.112815	0.384848	-0.3456	0.0966333	0.882953	0.707795	1.10146	0.997109
ukb-ppp-CTSO-OID20660	finngen_R10_J10_COPD	COPD || id:finngen_R10_J10_COPD	Cathepsin O | Inflammation	Weighted median	4	-0.0911897	0.0623352	0.143497	-0.213367	0.0309873	0.912845	0.80786	1.03147	0.711857
ukb-ppp-CTSO-OID20660	finngen_R10_J10_COPD	COPD || id:finngen_R10_J10_COPD	Cathepsin O | Inflammation	Weighted mode	4	-0.0959452	0.0610972	0.214355	-0.215696	0.0238054	0.908514	0.80598	1.02409	0.974633
ukb-ppp-CTSO-OID20660	finngen_R10_J10_COPD	COPD || id:finngen_R10_J10_COPD	Cathepsin O | Inflammation	Simple median	4	-0.0553101	0.105996	0.601801	-0.263063	0.152443	0.946192	0.768694	1.16468	0.998904
ukb-ppp-CTSS-OID21056	finngen_R10_J10_COPD	COPD || id:finngen_R10_J10_COPD	Cathepsin S | Neurology	Inverse variance weighted	7	0.0357722	0.032071	0.264677	-0.0270871	0.0986314	1.03642	0.973277	1.10366	0.955257
ukb-ppp-CTSS-OID21056	finngen_R10_J10_COPD	COPD || id:finngen_R10_J10_COPD	Cathepsin S | Neurology	MR Egger	7	0.0365138	0.089926	0.701505	-0.139741	0.212769	1.03719	0.869583	1.2371	0.997109
ukb-ppp-CTSS-OID21056	finngen_R10_J10_COPD	COPD || id:finngen_R10_J10_COPD	Cathepsin S | Neurology	Weighted median	7	0.0387475	0.0325131	0.23336	-0.0249783	0.102473	1.03951	0.975331	1.10791	0.781987
ukb-ppp-CTSS-OID21056	finngen_R10_J10_COPD	COPD || id:finngen_R10_J10_COPD	Cathepsin S | Neurology	Weighted mode	7	0.0391274	0.032913	0.279426	-0.0253821	0.103637	1.0399	0.974937	1.1092	0.974633
ukb-ppp-CTSS-OID21056	finngen_R10_J10_COPD	COPD || id:finngen_R10_J10_COPD	Cathepsin S | Neurology	Simple median	7	0.0335728	0.0659705	0.610818	-0.0957294	0.162875	1.03414	0.90871	1.17689	0.998904
ukb-ppp-CTSV-OID21405	finngen_R10_J10_COPD	COPD || id:finngen_R10_J10_COPD	Cathepsin L2 | Oncology	Inverse variance weighted	5	0.0311738	0.0445757	0.484336	-0.0561946	0.118542	1.03166	0.945355	1.12585	0.980008
ukb-ppp-CTSV-OID21405	finngen_R10_J10_COPD	COPD || id:finngen_R10_J10_COPD	Cathepsin L2 | Oncology	MR Egger	5	-0.116249	0.205867	0.611758	-0.519748	0.287249	0.890253	0.594671	1.33276	0.997109
ukb-ppp-CTSV-OID21405	finngen_R10_J10_COPD	COPD || id:finngen_R10_J10_COPD	Cathepsin L2 | Oncology	Weighted median	5	0.0440953	0.0456887	0.334483	-0.0454546	0.133645	1.04508	0.955563	1.14299	0.84886
ukb-ppp-CTSV-OID21405	finngen_R10_J10_COPD	COPD || id:finngen_R10_J10_COPD	Cathepsin L2 | Oncology	Weighted mode	5	0.0427422	0.0480412	0.423901	-0.0514186	0.136903	1.04367	0.949881	1.14672	0.974633
ukb-ppp-CTSV-OID21405	finngen_R10_J10_COPD	COPD || id:finngen_R10_J10_COPD	Cathepsin L2 | Oncology	Simple median	5	0.0188932	0.0695807	0.785984	-0.117485	0.155271	1.01907	0.889154	1.16798	0.998904
ukb-ppp-CTSZ-OID20365	finngen_R10_J10_COPD	COPD || id:finngen_R10_J10_COPD	Cathepsin Z | Cardiometabolic	Inverse variance weighted	2	0.0291782	0.0335981	0.38515	-0.0366742	0.0950305	1.02961	0.96399	1.09969	0.969855
ukb-ppp-CWC15-OID31479	finngen_R10_J10_COPD	COPD || id:finngen_R10_J10_COPD	Spliceosome-associated protein CWC15 homolog | Oncology_II	Wald ratio	1	-0.11427	0.197322	0.56252	-0.501021	0.272482	0.892017	0.605912	1.31322	0.903986
ukb-ppp-CX3CL1-OID20976	finngen_R10_J10_COPD	COPD || id:finngen_R10_J10_COPD	Fractalkine | Neurology	Inverse variance weighted	3	-0.0320982	0.054732	0.557565	-0.139373	0.0751764	0.968411	0.869904	1.07807	0.983519
ukb-ppp-CX3CL1-OID20976	finngen_R10_J10_COPD	COPD || id:finngen_R10_J10_COPD	Fractalkine | Neurology	MR Egger	3	-0.370303	0.415636	0.536679	-1.18495	0.444343	0.690525	0.305762	1.55947	0.997109
ukb-ppp-CX3CL1-OID20976	finngen_R10_J10_COPD	COPD || id:finngen_R10_J10_COPD	Fractalkine | Neurology	Weighted median	3	-0.0441417	0.0504933	0.382004	-0.143108	0.0548251	0.956818	0.86666	1.05636	0.875721
ukb-ppp-CX3CL1-OID20976	finngen_R10_J10_COPD	COPD || id:finngen_R10_J10_COPD	Fractalkine | Neurology	Weighted mode	3	-0.0443446	0.0514044	0.479245	-0.145097	0.0564081	0.956624	0.864938	1.05803	0.974633
ukb-ppp-CX3CL1-OID20976	finngen_R10_J10_COPD	COPD || id:finngen_R10_J10_COPD	Fractalkine | Neurology	Simple median	3	-0.0431325	0.0936532	0.645117	-0.226693	0.140428	0.957784	0.797166	1.15077	0.998904
ukb-ppp-CXADR-OID20561	finngen_R10_J10_COPD	COPD || id:finngen_R10_J10_COPD	Coxsackievirus and adenovirus receptor | Inflammation	Inverse variance weighted	2	0.0842751	0.0877057	0.33661	-0.0876282	0.256178	1.08793	0.916101	1.29198	0.968979
ukb-ppp-CXCL1-OID20762	finngen_R10_J10_COPD	COPD || id:finngen_R10_J10_COPD	Growth-regulated alpha protein | Inflammation	Inverse variance weighted	11	0.00730056	0.031772	0.818263	-0.0549725	0.0695736	1.00733	0.946511	1.07205	0.992933
ukb-ppp-CXCL1-OID20762	finngen_R10_J10_COPD	COPD || id:finngen_R10_J10_COPD	Growth-regulated alpha protein | Inflammation	MR Egger	11	-0.0091665	0.0577168	0.877318	-0.122291	0.103958	0.990875	0.884891	1.10955	0.997109
ukb-ppp-CXCL1-OID20762	finngen_R10_J10_COPD	COPD || id:finngen_R10_J10_COPD	Growth-regulated alpha protein | Inflammation	Weighted median	11	0.0166449	0.035805	0.642021	-0.053533	0.0868227	1.01678	0.947875	1.0907	0.930026
ukb-ppp-CXCL1-OID20762	finngen_R10_J10_COPD	COPD || id:finngen_R10_J10_COPD	Growth-regulated alpha protein | Inflammation	Weighted mode	11	0.013711	0.0399853	0.738772	-0.0646601	0.0920821	1.01381	0.937386	1.09645	0.980621
ukb-ppp-CXCL1-OID20762	finngen_R10_J10_COPD	COPD || id:finngen_R10_J10_COPD	Growth-regulated alpha protein | Inflammation	Simple median	11	0.00972306	0.0609537	0.873263	-0.109746	0.129192	1.00977	0.896061	1.13791	0.998904
ukb-ppp-CXCL10-OID20697	finngen_R10_J10_COPD	COPD || id:finngen_R10_J10_COPD	C-X-C motif chemokine 10 | Inflammation	Inverse variance weighted	2	0.0384129	0.132275	0.771508	-0.220845	0.297671	1.03916	0.801841	1.34672	0.991006
ukb-ppp-CXCL11-OID21042	finngen_R10_J10_COPD	COPD || id:finngen_R10_J10_COPD	C-X-C motif chemokine 11 | Neurology	Inverse variance weighted	3	-0.0547624	0.0451511	0.225179	-0.143259	0.0337337	0.94671	0.86653	1.03431	0.937938
ukb-ppp-CXCL11-OID21042	finngen_R10_J10_COPD	COPD || id:finngen_R10_J10_COPD	C-X-C motif chemokine 11 | Neurology	MR Egger	3	-0.0679743	0.370703	0.884548	-0.794552	0.658604	0.934284	0.451783	1.93209	0.997109
ukb-ppp-CXCL11-OID21042	finngen_R10_J10_COPD	COPD || id:finngen_R10_J10_COPD	C-X-C motif chemokine 11 | Neurology	Weighted median	3	-0.0585918	0.0463102	0.205798	-0.14936	0.0321762	0.943092	0.861259	1.0327	0.768021
ukb-ppp-CXCL11-OID21042	finngen_R10_J10_COPD	COPD || id:finngen_R10_J10_COPD	C-X-C motif chemokine 11 | Neurology	Weighted mode	3	-0.0585551	0.0444461	0.318371	-0.145669	0.0285592	0.943126	0.864443	1.02897	0.974633
ukb-ppp-CXCL11-OID21042	finngen_R10_J10_COPD	COPD || id:finngen_R10_J10_COPD	C-X-C motif chemokine 11 | Neurology	Simple median	3	-0.0566793	0.086686	0.513211	-0.226584	0.113225	0.944897	0.797252	1.11988	0.998904
ukb-ppp-CXCL12-OID20464	finngen_R10_J10_COPD	COPD || id:finngen_R10_J10_COPD	Stromal cell-derived factor 1 | Inflammation	Inverse variance weighted	3	-0.0237577	0.0549029	0.665216	-0.131367	0.0838519	0.976522	0.876896	1.08747	0.989467
ukb-ppp-CXCL12-OID20464	finngen_R10_J10_COPD	COPD || id:finngen_R10_J10_COPD	Stromal cell-derived factor 1 | Inflammation	MR Egger	3	-0.405262	0.79102	0.698585	-1.95566	1.14514	0.666802	0.141471	3.14287	0.997109
ukb-ppp-CXCL12-OID20464	finngen_R10_J10_COPD	COPD || id:finngen_R10_J10_COPD	Stromal cell-derived factor 1 | Inflammation	Weighted median	3	-0.0293891	0.0551244	0.593936	-0.137433	0.0786548	0.971039	0.871593	1.08183	0.927976
ukb-ppp-CXCL12-OID20464	finngen_R10_J10_COPD	COPD || id:finngen_R10_J10_COPD	Stromal cell-derived factor 1 | Inflammation	Weighted mode	3	-0.0319564	0.0563567	0.627844	-0.142416	0.0785028	0.968549	0.867261	1.08167	0.977074
ukb-ppp-CXCL12-OID20464	finngen_R10_J10_COPD	COPD || id:finngen_R10_J10_COPD	Stromal cell-derived factor 1 | Inflammation	Simple median	3	-0.0081628	0.106389	0.938841	-0.216684	0.200359	0.99187	0.805184	1.22184	0.998904
ukb-ppp-CXCL13-OID21024	finngen_R10_J10_COPD	COPD || id:finngen_R10_J10_COPD	C-X-C motif chemokine 13 | Neurology	Wald ratio	1	-0.303764	0.19776	0.124532	-0.691374	0.0838455	0.738035	0.500887	1.08746	0.599254
ukb-ppp-CXCL14-OID20458	finngen_R10_J10_COPD	COPD || id:finngen_R10_J10_COPD	C-X-C motif chemokine 14 | Inflammation	Wald ratio	1	-0.123967	0.232596	0.594052	-0.579855	0.331921	0.883409	0.559979	1.39364	0.911709
ukb-ppp-CXCL16-OID20282	finngen_R10_J10_COPD	COPD || id:finngen_R10_J10_COPD	C-X-C motif chemokine 16 | Cardiometabolic	Inverse variance weighted	2	-0.0543436	0.20692	0.792835	-0.459907	0.351219	0.947107	0.631343	1.4208	0.992933
ukb-ppp-CXCL17-OID20622	finngen_R10_J10_COPD	COPD || id:finngen_R10_J10_COPD	C-X-C motif chemokine 17 | Inflammation	Wald ratio	1	0.54194	0.17022	0.00145374	0.208309	0.875572	1.71934	1.23159	2.40025	0.0890796
ukb-ppp-CXCL5-OID20207	finngen_R10_J10_COPD	COPD || id:finngen_R10_J10_COPD	C-X-C motif chemokine 5 | Cardiometabolic	Inverse variance weighted	4	0.00852622	0.0331848	0.797231	-0.0565159	0.0735684	1.00856	0.945051	1.07634	0.992933
ukb-ppp-CXCL5-OID20207	finngen_R10_J10_COPD	COPD || id:finngen_R10_J10_COPD	C-X-C motif chemokine 5 | Cardiometabolic	MR Egger	4	0.0976002	0.0613295	0.252505	-0.0226057	0.217806	1.10252	0.977648	1.24335	0.997109
ukb-ppp-CXCL5-OID20207	finngen_R10_J10_COPD	COPD || id:finngen_R10_J10_COPD	C-X-C motif chemokine 5 | Cardiometabolic	Weighted median	4	0.0203834	0.0331925	0.539152	-0.044674	0.0854408	1.02059	0.956309	1.0892	0.916352
ukb-ppp-CXCL5-OID20207	finngen_R10_J10_COPD	COPD || id:finngen_R10_J10_COPD	C-X-C motif chemokine 5 | Cardiometabolic	Weighted mode	4	0.0227915	0.0371003	0.582451	-0.049925	0.095508	1.02305	0.951301	1.10022	0.974633
ukb-ppp-CXCL5-OID20207	finngen_R10_J10_COPD	COPD || id:finngen_R10_J10_COPD	C-X-C motif chemokine 5 | Cardiometabolic	Simple median	4	-0.0497175	0.0633446	0.432527	-0.173873	0.0744378	0.951498	0.840404	1.07728	0.998904
ukb-ppp-CXCL6-OID20613	finngen_R10_J10_COPD	COPD || id:finngen_R10_J10_COPD	C-X-C motif chemokine 6 | Inflammation	Inverse variance weighted	4	0.0375533	0.0230434	0.103169	-0.0076117	0.0827183	1.03827	0.992417	1.08624	0.776975
ukb-ppp-CXCL6-OID20613	finngen_R10_J10_COPD	COPD || id:finngen_R10_J10_COPD	C-X-C motif chemokine 6 | Inflammation	MR Egger	4	0.0502073	0.0338424	0.276178	-0.0161238	0.116538	1.05149	0.984006	1.1236	0.997109
ukb-ppp-CXCL6-OID20613	finngen_R10_J10_COPD	COPD || id:finngen_R10_J10_COPD	C-X-C motif chemokine 6 | Inflammation	Weighted median	4	0.0392844	0.0233383	0.0923245	-0.0064586	0.0850275	1.04007	0.993562	1.08875	0.627879
ukb-ppp-CXCL6-OID20613	finngen_R10_J10_COPD	COPD || id:finngen_R10_J10_COPD	C-X-C motif chemokine 6 | Inflammation	Weighted mode	4	0.0403	0.0249251	0.204335	-0.0085532	0.0891533	1.04112	0.991483	1.09325	0.974633
ukb-ppp-CXCL6-OID20613	finngen_R10_J10_COPD	COPD || id:finngen_R10_J10_COPD	C-X-C motif chemokine 6 | Inflammation	Simple median	4	0.0196205	0.0572771	0.731934	-0.0926426	0.131884	1.01981	0.911519	1.14098	0.998904
ukb-ppp-CXCL8-OID20153	finngen_R10_J10_COPD	COPD || id:finngen_R10_J10_COPD	Interleukin-8 | Cardiometabolic	Inverse variance weighted	2	0.109148	0.143718	0.447578	-0.172539	0.390835	1.11533	0.841525	1.47822	0.97085
ukb-ppp-CXCL8-OID20631	finngen_R10_J10_COPD	COPD || id:finngen_R10_J10_COPD	Interleukin-8 | Inflammation	Inverse variance weighted	2	0.108331	0.143303	0.449676	-0.172543	0.389205	1.11442	0.841522	1.47581	0.97246
ukb-ppp-CXCL8-OID20997	finngen_R10_J10_COPD	COPD || id:finngen_R10_J10_COPD	Interleukin-8 | Neurology	Inverse variance weighted	2	0.112263	0.139354	0.420476	-0.16087	0.385396	1.11881	0.851402	1.4702	0.969855
ukb-ppp-CXCL8-OID21430	finngen_R10_J10_COPD	COPD || id:finngen_R10_J10_COPD	Interleukin-8 | Oncology	Inverse variance weighted	2	0.103374	0.140359	0.461428	-0.17173	0.378479	1.10891	0.842206	1.46006	0.976251
ukb-ppp-CXCL9-OID20675	finngen_R10_J10_COPD	COPD || id:finngen_R10_J10_COPD	C-X-C motif chemokine 9 | Inflammation	Wald ratio	1	-0.0648188	0.0799053	0.417253	-0.221433	0.0917955	0.937237	0.80137	1.09614	0.83039
ukb-ppp-CYB5R2-OID31512	finngen_R10_J10_COPD	COPD || id:finngen_R10_J10_COPD	NADH-cytochrome b5 reductase 2 | Oncology_II	Inverse variance weighted	2	-0.0410753	0.0376567	0.275369	-0.114882	0.0327319	0.959757	0.891471	1.03327	0.955257
ukb-ppp-CYTL1-OID30374	finngen_R10_J10_COPD	COPD || id:finngen_R10_J10_COPD	Cytokine-like protein 1 | Cardiometabolic_II	Inverse variance weighted	6	0.00269805	0.0159134	0.865367	-0.0284921	0.0338883	1.0027	0.97191	1.03447	0.992933
ukb-ppp-CYTL1-OID30374	finngen_R10_J10_COPD	COPD || id:finngen_R10_J10_COPD	Cytokine-like protein 1 | Cardiometabolic_II	MR Egger	6	-0.0036262	0.0195138	0.861621	-0.0418733	0.0346207	0.99638	0.958991	1.03523	0.997109
ukb-ppp-CYTL1-OID30374	finngen_R10_J10_COPD	COPD || id:finngen_R10_J10_COPD	Cytokine-like protein 1 | Cardiometabolic_II	Weighted median	6	0.00220418	0.016393	0.89304	-0.0299261	0.0343344	1.00221	0.970517	1.03493	0.984006
ukb-ppp-CYTL1-OID30374	finngen_R10_J10_COPD	COPD || id:finngen_R10_J10_COPD	Cytokine-like protein 1 | Cardiometabolic_II	Weighted mode	6	0.00247867	0.0160625	0.883398	-0.0290039	0.0339612	1.00248	0.971413	1.03454	0.992561
ukb-ppp-CYTL1-OID30374	finngen_R10_J10_COPD	COPD || id:finngen_R10_J10_COPD	Cytokine-like protein 1 | Cardiometabolic_II	Simple median	6	0.00481046	0.0539369	0.928933	-0.100906	0.110527	1.00482	0.904018	1.11687	0.998904
ukb-ppp-DAG1-OID20774	finngen_R10_J10_COPD	COPD || id:finngen_R10_J10_COPD	Dystroglycan | Inflammation	Wald ratio	1	-0.67938	0.183065	0.00020632	-1.03819	-0.320573	0.506931	0.354096	0.725733	0.0240084
ukb-ppp-DAPK2-OID30505	finngen_R10_J10_COPD	COPD || id:finngen_R10_J10_COPD	Death-associated protein kinase 2 | Inflammation_II	Inverse variance weighted	7	0.0209836	0.0388134	0.588763	-0.0550906	0.0970579	1.02121	0.946399	1.10192	0.983519
ukb-ppp-DAPK2-OID30505	finngen_R10_J10_COPD	COPD || id:finngen_R10_J10_COPD	Death-associated protein kinase 2 | Inflammation_II	MR Egger	7	0.0158907	0.112641	0.893319	-0.204885	0.236666	1.01602	0.814741	1.26702	0.997109
ukb-ppp-DAPK2-OID30505	finngen_R10_J10_COPD	COPD || id:finngen_R10_J10_COPD	Death-associated protein kinase 2 | Inflammation_II	Weighted median	7	0.0290017	0.0329616	0.378934	-0.0356031	0.0936064	1.02943	0.965023	1.09813	0.874957
ukb-ppp-DAPK2-OID30505	finngen_R10_J10_COPD	COPD || id:finngen_R10_J10_COPD	Death-associated protein kinase 2 | Inflammation_II	Weighted mode	7	0.028591	0.0342437	0.435735	-0.0385266	0.0957086	1.029	0.962206	1.10044	0.974633
ukb-ppp-DAPK2-OID30505	finngen_R10_J10_COPD	COPD || id:finngen_R10_J10_COPD	Death-associated protein kinase 2 | Inflammation_II	Simple median	7	-0.150383	0.106128	0.156484	-0.358392	0.0576275	0.860379	0.698799	1.05932	0.998904
ukb-ppp-DAPP1-OID20524	finngen_R10_J10_COPD	COPD || id:finngen_R10_J10_COPD	Dual adapter for phosphotyrosine and 3-phosphotyrosine and 3-phosphoinositide | Inflammation	Wald ratio	1	-0.0559174	0.107624	0.603369	-0.266861	0.155026	0.945617	0.76578	1.16769	0.915021
ukb-ppp-DARS1-OID20903	finngen_R10_J10_COPD	COPD || id:finngen_R10_J10_COPD	Aspartate--tRNA ligase, cytoplasmic | Neurology	Inverse variance weighted	2	-0.0512081	0.110775	0.643887	-0.268327	0.165911	0.950081	0.764657	1.18047	0.986361
ukb-ppp-DBH-OID30703	finngen_R10_J10_COPD	COPD || id:finngen_R10_J10_COPD	Dopamine beta-hydroxylase | Inflammation_II	Inverse variance weighted (multiplicative random effects)	6	0.0225373	0.0343561	0.511829	-0.0448006	0.0898753	1.02279	0.956188	1.09404	0.983519
ukb-ppp-DBH-OID30703	finngen_R10_J10_COPD	COPD || id:finngen_R10_J10_COPD	Dopamine beta-hydroxylase | Inflammation_II	MR Egger	6	0.0541343	0.119046	0.672886	-0.179196	0.287464	1.05563	0.835942	1.33304	0.997109
ukb-ppp-DBH-OID30703	finngen_R10_J10_COPD	COPD || id:finngen_R10_J10_COPD	Dopamine beta-hydroxylase | Inflammation_II	Weighted median	6	0.0277171	0.0254984	0.277031	-0.0222598	0.077694	1.0281	0.977986	1.08079	0.813436
ukb-ppp-DBH-OID30703	finngen_R10_J10_COPD	COPD || id:finngen_R10_J10_COPD	Dopamine beta-hydroxylase | Inflammation_II	Weighted mode	6	0.0325822	0.0249582	0.248571	-0.0163358	0.0815002	1.03312	0.983797	1.08491	0.974633
ukb-ppp-DBH-OID30703	finngen_R10_J10_COPD	COPD || id:finngen_R10_J10_COPD	Dopamine beta-hydroxylase | Inflammation_II	Simple median	6	0.0306484	0.0346301	0.376145	-0.0372266	0.0985233	1.03112	0.963458	1.10354	0.998904
ukb-ppp-DBI-OID21143	finngen_R10_J10_COPD	COPD || id:finngen_R10_J10_COPD	Acyl-CoA-binding protein | Neurology	Inverse variance weighted	4	0.0334386	0.0427244	0.433827	-0.0503012	0.117178	1.034	0.950943	1.12432	0.969855
ukb-ppp-DBI-OID21143	finngen_R10_J10_COPD	COPD || id:finngen_R10_J10_COPD	Acyl-CoA-binding protein | Neurology	MR Egger	4	0.175356	0.102685	0.229813	-0.0259065	0.376619	1.19167	0.974426	1.45735	0.997109
ukb-ppp-DBI-OID21143	finngen_R10_J10_COPD	COPD || id:finngen_R10_J10_COPD	Acyl-CoA-binding protein | Neurology	Weighted median	4	0.0438884	0.0440623	0.319224	-0.0424737	0.130251	1.04487	0.958416	1.13911	0.841914
ukb-ppp-DBI-OID21143	finngen_R10_J10_COPD	COPD || id:finngen_R10_J10_COPD	Acyl-CoA-binding protein | Neurology	Weighted mode	4	0.0514415	0.0421283	0.309272	-0.0311299	0.134013	1.05279	0.96935	1.14341	0.974633
ukb-ppp-DBI-OID21143	finngen_R10_J10_COPD	COPD || id:finngen_R10_J10_COPD	Acyl-CoA-binding protein | Neurology	Simple median	4	-0.0470844	0.100146	0.638241	-0.24337	0.149201	0.954007	0.783981	1.16091	0.998904
ukb-ppp-DBN1-OID30549	finngen_R10_J10_COPD	COPD || id:finngen_R10_J10_COPD	Drebrin | Inflammation_II	Wald ratio	1	-0.697376	0.229274	0.00235267	-1.14675	-0.248	0.49789	0.317667	0.78036	0.125475
ukb-ppp-DBNL-OID20681	finngen_R10_J10_COPD	COPD || id:finngen_R10_J10_COPD	Drebrin-like protein | Inflammation	Wald ratio	1	-0.30516	0.201889	0.130656	-0.700863	0.0905429	0.737005	0.496157	1.09477	0.607038
ukb-ppp-DCBLD2-OID21474	finngen_R10_J10_COPD	COPD || id:finngen_R10_J10_COPD	Discoidin, CUB and LCCL domain-containing protein 2 | Oncology	Inverse variance weighted	3	-0.0434541	0.040295	0.280855	-0.122432	0.035524	0.957476	0.884766	1.03616	0.955257
ukb-ppp-DCBLD2-OID21474	finngen_R10_J10_COPD	COPD || id:finngen_R10_J10_COPD	Discoidin, CUB and LCCL domain-containing protein 2 | Oncology	MR Egger	3	-0.0554048	0.0888422	0.645011	-0.229535	0.118726	0.946102	0.794903	1.12606	0.997109
ukb-ppp-DCBLD2-OID21474	finngen_R10_J10_COPD	COPD || id:finngen_R10_J10_COPD	Discoidin, CUB and LCCL domain-containing protein 2 | Oncology	Weighted median	3	-0.0442271	0.0409752	0.280427	-0.124539	0.0360844	0.956737	0.882904	1.03674	0.817582
ukb-ppp-DCBLD2-OID21474	finngen_R10_J10_COPD	COPD || id:finngen_R10_J10_COPD	Discoidin, CUB and LCCL domain-containing protein 2 | Oncology	Weighted mode	3	-0.0458492	0.0426648	0.394975	-0.129472	0.0377737	0.955186	0.878559	1.0385	0.974633
ukb-ppp-DCBLD2-OID21474	finngen_R10_J10_COPD	COPD || id:finngen_R10_J10_COPD	Discoidin, CUB and LCCL domain-containing protein 2 | Oncology	Simple median	3	-0.0205984	0.0731079	0.778133	-0.16389	0.122693	0.979612	0.848836	1.13054	0.998904
ukb-ppp-DCC-OID30953	finngen_R10_J10_COPD	COPD || id:finngen_R10_J10_COPD	Netrin receptor DCC | Neurology_II	Inverse variance weighted	3	-0.0174182	0.0481505	0.717542	-0.111793	0.0769567	0.982733	0.894229	1.08	0.989602
ukb-ppp-DCC-OID30953	finngen_R10_J10_COPD	COPD || id:finngen_R10_J10_COPD	Netrin receptor DCC | Neurology_II	MR Egger	3	0.0058261	0.0772656	0.952087	-0.145614	0.157267	1.00584	0.864491	1.17031	0.997109
ukb-ppp-DCC-OID30953	finngen_R10_J10_COPD	COPD || id:finngen_R10_J10_COPD	Netrin receptor DCC | Neurology_II	Weighted median	3	-0.0117351	0.0478112	0.80611	-0.105445	0.0819749	0.988333	0.899924	1.08543	0.962815
ukb-ppp-DCC-OID30953	finngen_R10_J10_COPD	COPD || id:finngen_R10_J10_COPD	Netrin receptor DCC | Neurology_II	Weighted mode	3	-0.0109636	0.0498101	0.846212	-0.108591	0.0866642	0.989096	0.897097	1.09053	0.989641
ukb-ppp-DCC-OID30953	finngen_R10_J10_COPD	COPD || id:finngen_R10_J10_COPD	Netrin receptor DCC | Neurology_II	Simple median	3	-0.011873	0.101231	0.906633	-0.210285	0.186539	0.988197	0.810353	1.20507	0.998904
ukb-ppp-DCN-OID20106	finngen_R10_J10_COPD	COPD || id:finngen_R10_J10_COPD	Decorin | Cardiometabolic	Wald ratio	1	-0.116134	0.269804	0.666877	-0.64495	0.412682	0.890356	0.524689	1.51086	0.939403
ukb-ppp-DCTD-OID30657	finngen_R10_J10_COPD	COPD || id:finngen_R10_J10_COPD	Deoxycytidylate deaminase | Inflammation_II	Wald ratio	1	-0.170776	0.208265	0.41222	-0.578976	0.237424	0.84301	0.560472	1.26798	0.829173
ukb-ppp-DCTPP1-OID20148	finngen_R10_J10_COPD	COPD || id:finngen_R10_J10_COPD	dCTP pyrophosphatase 1 | Cardiometabolic	Wald ratio	1	-0.0971067	0.206165	0.637631	-0.501191	0.306977	0.907459	0.605809	1.35931	0.92774
ukb-ppp-DCXR-OID21480	finngen_R10_J10_COPD	COPD || id:finngen_R10_J10_COPD	L-xylulose reductase | Oncology	Wald ratio	1	0.0658393	0.132255	0.61861	-0.19338	0.325059	1.06806	0.824169	1.38411	0.921793
ukb-ppp-DDAH1-OID21299	finngen_R10_J10_COPD	COPD || id:finngen_R10_J10_COPD	Dimethylarginine dimethylaminohydrolase 1 | Oncology	Inverse variance weighted	3	-0.0969146	0.0598708	0.105506	-0.214261	0.0204322	0.907634	0.807137	1.02064	0.777374
ukb-ppp-DDAH1-OID21299	finngen_R10_J10_COPD	COPD || id:finngen_R10_J10_COPD	Dimethylarginine dimethylaminohydrolase 1 | Oncology	MR Egger	3	-0.103002	0.139351	0.594776	-0.376129	0.170125	0.902125	0.686514	1.18545	0.997109
ukb-ppp-DDAH1-OID21299	finngen_R10_J10_COPD	COPD || id:finngen_R10_J10_COPD	Dimethylarginine dimethylaminohydrolase 1 | Oncology	Weighted median	3	-0.0944813	0.062044	0.127806	-0.216087	0.0271248	0.909845	0.805665	1.0275	0.693403
ukb-ppp-DDAH1-OID21299	finngen_R10_J10_COPD	COPD || id:finngen_R10_J10_COPD	Dimethylarginine dimethylaminohydrolase 1 | Oncology	Weighted mode	3	-0.0959704	0.0668031	0.287359	-0.226905	0.0349638	0.908491	0.796997	1.03558	0.974633
ukb-ppp-DDAH1-OID21299	finngen_R10_J10_COPD	COPD || id:finngen_R10_J10_COPD	Dimethylarginine dimethylaminohydrolase 1 | Oncology	Simple median	3	-0.103898	0.0882325	0.238976	-0.276834	0.0690375	0.901317	0.75818	1.07148	0.998904
ukb-ppp-DDC-OID20215	finngen_R10_J10_COPD	COPD || id:finngen_R10_J10_COPD	Aromatic-L-amino-acid decarboxylase | Cardiometabolic	Inverse variance weighted	4	0.0409543	0.0545907	0.45313	-0.0660435	0.147952	1.0418	0.93609	1.15946	0.976008
ukb-ppp-DDC-OID20215	finngen_R10_J10_COPD	COPD || id:finngen_R10_J10_COPD	Aromatic-L-amino-acid decarboxylase | Cardiometabolic	MR Egger	4	0.00529047	0.0844994	0.955772	-0.160328	0.170909	1.0053	0.851864	1.18638	0.997109
ukb-ppp-DDC-OID20215	finngen_R10_J10_COPD	COPD || id:finngen_R10_J10_COPD	Aromatic-L-amino-acid decarboxylase | Cardiometabolic	Weighted median	4	0.026415	0.0368737	0.473767	-0.0458575	0.0986875	1.02677	0.955178	1.10372	0.896537
ukb-ppp-DDC-OID20215	finngen_R10_J10_COPD	COPD || id:finngen_R10_J10_COPD	Aromatic-L-amino-acid decarboxylase | Cardiometabolic	Weighted mode	4	0.0237846	0.0357234	0.553159	-0.0462333	0.0938025	1.02407	0.954819	1.09834	0.974633
ukb-ppp-DDC-OID20215	finngen_R10_J10_COPD	COPD || id:finngen_R10_J10_COPD	Aromatic-L-amino-acid decarboxylase | Cardiometabolic	Simple median	4	0.167482	0.0920534	0.0688505	-0.0129427	0.347907	1.18232	0.987141	1.4161	0.998904
ukb-ppp-DDHD2-OID31043	finngen_R10_J10_COPD	COPD || id:finngen_R10_J10_COPD	Phospholipase DDHD2 | Neurology_II	Wald ratio	1	0.214096	0.126415	0.0903421	-0.0336774	0.461869	1.23874	0.966883	1.58704	0.535983
ukb-ppp-DDI2-OID30602	finngen_R10_J10_COPD	COPD || id:finngen_R10_J10_COPD	Protein DDI1 homolog 2 | Inflammation_II	Wald ratio	1	-0.020607	0.337107	0.951257	-0.681336	0.640122	0.979604	0.50594	1.89671	0.99015
ukb-ppp-DDR1-OID21009	finngen_R10_J10_COPD	COPD || id:finngen_R10_J10_COPD	Epithelial discoidin domain-containing receptor 1 | Neurology	Inverse variance weighted (multiplicative random effects)	3	0.0669222	0.0713317	0.34815	-0.072888	0.206732	1.06921	0.929705	1.22965	0.969855
ukb-ppp-DDR1-OID21009	finngen_R10_J10_COPD	COPD || id:finngen_R10_J10_COPD	Epithelial discoidin domain-containing receptor 1 | Neurology	MR Egger	3	0.172792	0.22931	0.5889	-0.276657	0.62224	1.18862	0.758315	1.8631	0.997109
ukb-ppp-DDR1-OID21009	finngen_R10_J10_COPD	COPD || id:finngen_R10_J10_COPD	Epithelial discoidin domain-containing receptor 1 | Neurology	Weighted median	3	0.0691086	0.0348502	0.0473654	0.0008022	0.137415	1.07155	1.0008	1.1473	0.513052
ukb-ppp-DDR1-OID21009	finngen_R10_J10_COPD	COPD || id:finngen_R10_J10_COPD	Epithelial discoidin domain-containing receptor 1 | Neurology	Weighted mode	3	0.0911188	0.0401191	0.151114	0.0124853	0.169752	1.0954	1.01256	1.18501	0.974633
ukb-ppp-DDR1-OID21009	finngen_R10_J10_COPD	COPD || id:finngen_R10_J10_COPD	Epithelial discoidin domain-containing receptor 1 | Neurology	Simple median	3	0.0969483	0.0478724	0.0428533	0.00311826	0.190778	1.1018	1.00312	1.21019	0.998904
ukb-ppp-DDT-OID30372	finngen_R10_J10_COPD	COPD || id:finngen_R10_J10_COPD	D-dopachrome decarboxylase | Cardiometabolic_II	Inverse variance weighted	2	-0.0967319	0.0559183	0.0836516	-0.206332	0.0128679	0.907799	0.813563	1.01295	0.738781
ukb-ppp-DDX58-OID21226	finngen_R10_J10_COPD	COPD || id:finngen_R10_J10_COPD	Antiviral innate immune response receptor RIG-I | Oncology	Inverse variance weighted	2	0.0323142	0.126383	0.798195	-0.215397	0.280025	1.03284	0.806222	1.32316	0.992933
ukb-ppp-DECR1-OID20579	finngen_R10_J10_COPD	COPD || id:finngen_R10_J10_COPD	2,4-dienoyl-CoA reductase, mitochondrial | Inflammation	Inverse variance weighted	2	0.0658319	0.241704	0.785341	-0.407909	0.539572	1.06805	0.66504	1.71527	0.992933
ukb-ppp-DEFA1_DEFA1B-OID20344	finngen_R10_J10_COPD	COPD || id:finngen_R10_J10_COPD	Neutrophil defensin 1 | Cardiometabolic	Inverse variance weighted (multiplicative random effects)	3	0.0698184	0.243771	0.774565	-0.407973	0.54761	1.07231	0.664997	1.72912	0.991726
ukb-ppp-DEFA1_DEFA1B-OID20344	finngen_R10_J10_COPD	COPD || id:finngen_R10_J10_COPD	Neutrophil defensin 1 | Cardiometabolic	MR Egger	3	-3.49014	1.31439	0.229294	-6.06635	-0.913934	0.0304966	0.00231963	0.400944	0.997109
ukb-ppp-DEFA1_DEFA1B-OID20344	finngen_R10_J10_COPD	COPD || id:finngen_R10_J10_COPD	Neutrophil defensin 1 | Cardiometabolic	Weighted median	3	0.0201441	0.162916	0.901595	-0.299172	0.33946	1.02035	0.741432	1.40419	0.984169
ukb-ppp-DEFA1_DEFA1B-OID20344	finngen_R10_J10_COPD	COPD || id:finngen_R10_J10_COPD	Neutrophil defensin 1 | Cardiometabolic	Weighted mode	3	-0.158243	0.171352	0.45324	-0.494093	0.177607	0.853642	0.610124	1.19436	0.974633
ukb-ppp-DEFA1_DEFA1B-OID20344	finngen_R10_J10_COPD	COPD || id:finngen_R10_J10_COPD	Neutrophil defensin 1 | Cardiometabolic	Simple median	3	0.174468	0.238955	0.465311	-0.293883	0.642819	1.19061	0.745363	1.90183	0.998904
ukb-ppp-DEFB104A_DEFB104B-OID30849	finngen_R10_J10_COPD	COPD || id:finngen_R10_J10_COPD	Beta-defensin 104 | Neurology_II	Inverse variance weighted	3	0.0288653	0.0836872	0.730155	-0.135162	0.192892	1.02929	0.873575	1.21275	0.989602
ukb-ppp-DEFB104A_DEFB104B-OID30849	finngen_R10_J10_COPD	COPD || id:finngen_R10_J10_COPD	Beta-defensin 104 | Neurology_II	MR Egger	3	-0.161334	0.214586	0.589586	-0.581924	0.259255	0.851008	0.558822	1.29596	0.997109
ukb-ppp-DEFB104A_DEFB104B-OID30849	finngen_R10_J10_COPD	COPD || id:finngen_R10_J10_COPD	Beta-defensin 104 | Neurology_II	Weighted median	3	0.0345485	0.100025	0.729795	-0.161501	0.230598	1.03515	0.850866	1.25935	0.946597
ukb-ppp-DEFB104A_DEFB104B-OID30849	finngen_R10_J10_COPD	COPD || id:finngen_R10_J10_COPD	Beta-defensin 104 | Neurology_II	Weighted mode	3	0.0488083	0.131908	0.746879	-0.209732	0.307348	1.05002	0.810802	1.35981	0.980621
ukb-ppp-DEFB104A_DEFB104B-OID30849	finngen_R10_J10_COPD	COPD || id:finngen_R10_J10_COPD	Beta-defensin 104 | Neurology_II	Simple median	3	-0.0016416	0.106113	0.987657	-0.209622	0.206339	0.99836	0.81089	1.22917	0.998904
ukb-ppp-DEFB4A_DEFB4B-OID21373	finngen_R10_J10_COPD	COPD || id:finngen_R10_J10_COPD	Beta-defensin 4A | Oncology	Inverse variance weighted	3	-0.116837	0.0854834	0.171693	-0.284385	0.05071	0.88973	0.752477	1.05202	0.866192
ukb-ppp-DEFB4A_DEFB4B-OID21373	finngen_R10_J10_COPD	COPD || id:finngen_R10_J10_COPD	Beta-defensin 4A | Oncology	MR Egger	3	-1.05761	1.01103	0.485667	-3.03923	0.924008	0.347285	0.0478718	2.51937	0.997109
ukb-ppp-DEFB4A_DEFB4B-OID21373	finngen_R10_J10_COPD	COPD || id:finngen_R10_J10_COPD	Beta-defensin 4A | Oncology	Weighted median	3	-0.121639	0.0911572	0.182078	-0.300307	0.0570294	0.885468	0.740591	1.05869	0.742962
ukb-ppp-DEFB4A_DEFB4B-OID21373	finngen_R10_J10_COPD	COPD || id:finngen_R10_J10_COPD	Beta-defensin 4A | Oncology	Weighted mode	3	-0.156617	0.109289	0.288231	-0.370823	0.0575898	0.855032	0.690166	1.05928	0.974633
ukb-ppp-DEFB4A_DEFB4B-OID21373	finngen_R10_J10_COPD	COPD || id:finngen_R10_J10_COPD	Beta-defensin 4A | Oncology	Simple median	3	-0.0077407	0.128604	0.952004	-0.259805	0.244324	0.992289	0.771202	1.27676	0.998904
ukb-ppp-DHRS4L2-OID31072	finngen_R10_J10_COPD	COPD || id:finngen_R10_J10_COPD	Dehydrogenase/reductase SDR family member 4-like 2 | Neurology_II	Inverse variance weighted	4	0.00545969	0.0497902	0.912684	-0.092129	0.103048	1.00547	0.911987	1.10855	0.994128
ukb-ppp-DHRS4L2-OID31072	finngen_R10_J10_COPD	COPD || id:finngen_R10_J10_COPD	Dehydrogenase/reductase SDR family member 4-like 2 | Neurology_II	MR Egger	4	0.0823506	0.110731	0.534561	-0.134683	0.299384	1.08584	0.873993	1.34903	0.997109
ukb-ppp-DHRS4L2-OID31072	finngen_R10_J10_COPD	COPD || id:finngen_R10_J10_COPD	Dehydrogenase/reductase SDR family member 4-like 2 | Neurology_II	Weighted median	4	0.0223358	0.0549608	0.684453	-0.0853875	0.130059	1.02259	0.918156	1.1389	0.940459
ukb-ppp-DHRS4L2-OID31072	finngen_R10_J10_COPD	COPD || id:finngen_R10_J10_COPD	Dehydrogenase/reductase SDR family member 4-like 2 | Neurology_II	Weighted mode	4	0.02681	0.0564823	0.667442	-0.0838953	0.137515	1.02717	0.919528	1.14742	0.977074
ukb-ppp-DHRS4L2-OID31072	finngen_R10_J10_COPD	COPD || id:finngen_R10_J10_COPD	Dehydrogenase/reductase SDR family member 4-like 2 | Neurology_II	Simple median	4	-0.043408	0.0917156	0.636007	-0.223171	0.136355	0.957521	0.799978	1.14609	0.998904
ukb-ppp-DKK1-OID21066	finngen_R10_J10_COPD	COPD || id:finngen_R10_J10_COPD	Dickkopf-related protein 1 | Neurology	Inverse variance weighted	2	-0.0065942	0.0804377	0.934664	-0.164252	0.151064	0.993428	0.848528	1.16307	0.994128
ukb-ppp-DKK3-OID20264	finngen_R10_J10_COPD	COPD || id:finngen_R10_J10_COPD	Dickkopf-related protein 3 | Cardiometabolic	Inverse variance weighted	2	-0.0266479	0.0259862	0.305143	-0.0775809	0.024285	0.973704	0.925352	1.02458	0.964044
ukb-ppp-DKK4-OID20934	finngen_R10_J10_COPD	COPD || id:finngen_R10_J10_COPD	Dickkopf-related protein 4 | Neurology	Wald ratio	1	0.00228629	0.0906386	0.979876	-0.175365	0.179938	1.00229	0.83915	1.19714	0.994096
ukb-ppp-DKKL1-OID21313	finngen_R10_J10_COPD	COPD || id:finngen_R10_J10_COPD	Dickkopf-like protein 1 | Oncology	Inverse variance weighted	10	-0.0104104	0.0170775	0.542129	-0.0438822	0.0230615	0.989644	0.957067	1.02333	0.983519
ukb-ppp-DKKL1-OID21313	finngen_R10_J10_COPD	COPD || id:finngen_R10_J10_COPD	Dickkopf-like protein 1 | Oncology	MR Egger	10	-0.0728809	0.0420929	0.121617	-0.155383	0.00962105	0.929712	0.856087	1.00967	0.997109
ukb-ppp-DKKL1-OID21313	finngen_R10_J10_COPD	COPD || id:finngen_R10_J10_COPD	Dickkopf-like protein 1 | Oncology	Weighted median	10	0.0103049	0.0234786	0.660728	-0.0357131	0.056323	1.01036	0.964917	1.05794	0.936351
ukb-ppp-DKKL1-OID21313	finngen_R10_J10_COPD	COPD || id:finngen_R10_J10_COPD	Dickkopf-like protein 1 | Oncology	Weighted mode	10	0.0137644	0.0235384	0.573073	-0.0323708	0.0598996	1.01386	0.968147	1.06173	0.974633
ukb-ppp-DKKL1-OID21313	finngen_R10_J10_COPD	COPD || id:finngen_R10_J10_COPD	Dickkopf-like protein 1 | Oncology	Simple median	10	0.0123622	0.0311665	0.691627	-0.0487242	0.0734486	1.01244	0.952444	1.07621	0.998904
ukb-ppp-DLK1-OID20295	finngen_R10_J10_COPD	COPD || id:finngen_R10_J10_COPD	Protein delta homolog 1 | Cardiometabolic	Inverse variance weighted	4	0.00134154	0.0357626	0.970076	-0.0687531	0.0714362	1.00134	0.933557	1.07405	0.99562
ukb-ppp-DLK1-OID20295	finngen_R10_J10_COPD	COPD || id:finngen_R10_J10_COPD	Protein delta homolog 1 | Cardiometabolic	MR Egger	4	0.188005	0.104333	0.213339	-0.0164884	0.392499	1.20684	0.983647	1.48068	0.997109
ukb-ppp-DLK1-OID20295	finngen_R10_J10_COPD	COPD || id:finngen_R10_J10_COPD	Protein delta homolog 1 | Cardiometabolic	Weighted median	4	0.00626164	0.032768	0.848455	-0.0579635	0.0704868	1.00628	0.943684	1.07303	0.974669
ukb-ppp-DLK1-OID20295	finngen_R10_J10_COPD	COPD || id:finngen_R10_J10_COPD	Protein delta homolog 1 | Cardiometabolic	Weighted mode	4	0.0211017	0.0327125	0.564821	-0.0430148	0.0852182	1.02133	0.957897	1.08895	0.974633
ukb-ppp-DLK1-OID20295	finngen_R10_J10_COPD	COPD || id:finngen_R10_J10_COPD	Protein delta homolog 1 | Cardiometabolic	Simple median	4	-0.152202	0.0964474	0.114545	-0.341239	0.0368344	0.858814	0.710889	1.03752	0.998904
ukb-ppp-DLL1-OID21525	finngen_R10_J10_COPD	COPD || id:finngen_R10_J10_COPD	Delta-like protein 1 | Oncology	Inverse variance weighted	4	-0.027061	0.0548538	0.62178	-0.134574	0.0804524	0.973302	0.874088	1.08378	0.983519
ukb-ppp-DLL1-OID21525	finngen_R10_J10_COPD	COPD || id:finngen_R10_J10_COPD	Delta-like protein 1 | Oncology	MR Egger	4	0.0759377	0.154091	0.670936	-0.22608	0.377955	1.0789	0.797654	1.4593	0.997109
ukb-ppp-DLL1-OID21525	finngen_R10_J10_COPD	COPD || id:finngen_R10_J10_COPD	Delta-like protein 1 | Oncology	Weighted median	4	-0.0201897	0.0588555	0.731569	-0.135546	0.0951671	0.980013	0.873239	1.09984	0.946737
ukb-ppp-DLL1-OID21525	finngen_R10_J10_COPD	COPD || id:finngen_R10_J10_COPD	Delta-like protein 1 | Oncology	Weighted mode	4	-0.0181214	0.0652104	0.799147	-0.145934	0.109691	0.982042	0.864215	1.11593	0.984027
ukb-ppp-DLL1-OID21525	finngen_R10_J10_COPD	COPD || id:finngen_R10_J10_COPD	Delta-like protein 1 | Oncology	Simple median	4	-0.0424696	0.0810164	0.600133	-0.201262	0.116322	0.95842	0.817698	1.12336	0.998904
ukb-ppp-DMP1-OID30213	finngen_R10_J10_COPD	COPD || id:finngen_R10_J10_COPD	Dentin matrix acidic phosphoprotein 1 | Cardiometabolic_II	Wald ratio	1	-0.0413657	0.216348	0.848369	-0.465408	0.382677	0.959478	0.627879	1.4662	0.98322
ukb-ppp-DNAJA4-OID31130	finngen_R10_J10_COPD	COPD || id:finngen_R10_J10_COPD	DnaJ homolog subfamily A member 4 | Neurology_II	Inverse variance weighted	2	-0.267342	0.238002	0.26132	-0.733826	0.199142	0.765411	0.480069	1.22035	0.953815
ukb-ppp-DNAJB1-OID21363	finngen_R10_J10_COPD	COPD || id:finngen_R10_J10_COPD	DnaJ homolog subfamily B member 1 | Oncology	Wald ratio	1	0.226404	0.216737	0.296207	-0.1984	0.651208	1.25408	0.820041	1.91786	0.75643
ukb-ppp-DNAJB14-OID31434	finngen_R10_J10_COPD	COPD || id:finngen_R10_J10_COPD	DnaJ homolog subfamily B member 14 | Oncology_II	Wald ratio	1	0.472398	0.219117	0.0310897	0.0429298	0.901867	1.60384	1.04386	2.4642	0.377202
ukb-ppp-DNAJB6-OID30613	finngen_R10_J10_COPD	COPD || id:finngen_R10_J10_COPD	DnaJ homolog subfamily B member 6 | Inflammation_II	Inverse variance weighted	2	-0.0620861	0.0669136	0.353483	-0.193237	0.0690645	0.939802	0.824287	1.07151	0.969855
ukb-ppp-DNAJC21-OID31104	finngen_R10_J10_COPD	COPD || id:finngen_R10_J10_COPD	DnaJ homolog subfamily C member 21 | Neurology_II	Wald ratio	1	-0.091854	0.101273	0.364412	-0.29035	0.106642	0.912238	0.748002	1.11254	0.805833
ukb-ppp-DNAJC6-OID30247	finngen_R10_J10_COPD	COPD || id:finngen_R10_J10_COPD	Putative tyrosine-protein phosphatase auxilin | Cardiometabolic_II	Wald ratio	1	-0.187225	0.139113	0.178351	-0.459886	0.0854362	0.829257	0.631355	1.08919	0.675412
ukb-ppp-DNER-OID20712	finngen_R10_J10_COPD	COPD || id:finngen_R10_J10_COPD	Delta and Notch-like epidermal growth factor-related receptor | Inflammation	Inverse variance weighted	5	-0.0032869	0.0324589	0.919342	-0.0669064	0.0603326	0.996719	0.935283	1.06219	0.994128
ukb-ppp-DNER-OID20712	finngen_R10_J10_COPD	COPD || id:finngen_R10_J10_COPD	Delta and Notch-like epidermal growth factor-related receptor | Inflammation	MR Egger	5	-0.0753505	0.0688183	0.353584	-0.210234	0.0595333	0.927418	0.810394	1.06134	0.997109
ukb-ppp-DNER-OID20712	finngen_R10_J10_COPD	COPD || id:finngen_R10_J10_COPD	Delta and Notch-like epidermal growth factor-related receptor | Inflammation	Weighted median	5	-0.0049933	0.0365856	0.891439	-0.076701	0.0667144	0.995019	0.926167	1.06899	0.984006
ukb-ppp-DNER-OID20712	finngen_R10_J10_COPD	COPD || id:finngen_R10_J10_COPD	Delta and Notch-like epidermal growth factor-related receptor | Inflammation	Weighted mode	5	-0.0079742	0.0417158	0.857715	-0.0897371	0.0737887	0.992058	0.914172	1.07658	0.992171
ukb-ppp-DNER-OID20712	finngen_R10_J10_COPD	COPD || id:finngen_R10_J10_COPD	Delta and Notch-like epidermal growth factor-related receptor | Inflammation	Simple median	5	0.0451788	0.053586	0.399168	-0.0598498	0.150207	1.04621	0.941906	1.16208	0.998904
ukb-ppp-DNM1-OID31458	finngen_R10_J10_COPD	COPD || id:finngen_R10_J10_COPD	Dynamin-1 | Oncology_II	Inverse variance weighted	3	0.00690272	0.0449793	0.878032	-0.0812567	0.0950621	1.00693	0.921957	1.09973	0.992933
ukb-ppp-DNM1-OID31458	finngen_R10_J10_COPD	COPD || id:finngen_R10_J10_COPD	Dynamin-1 | Oncology_II	MR Egger	3	-0.27742	0.291652	0.515918	-0.849059	0.294218	0.757736	0.427817	1.34208	0.997109
ukb-ppp-DNM1-OID31458	finngen_R10_J10_COPD	COPD || id:finngen_R10_J10_COPD	Dynamin-1 | Oncology_II	Weighted median	3	0.00088222	0.0391336	0.982014	-0.0758196	0.0775841	1.00088	0.926983	1.08067	0.999033
ukb-ppp-DNM1-OID31458	finngen_R10_J10_COPD	COPD || id:finngen_R10_J10_COPD	Dynamin-1 | Oncology_II	Weighted mode	3	1.77e-05	0.0370516	0.999663	-0.0726035	0.0726388	1.00002	0.92997	1.07534	0.9997
ukb-ppp-DNM1-OID31458	finngen_R10_J10_COPD	COPD || id:finngen_R10_J10_COPD	Dynamin-1 | Oncology_II	Simple median	3	0.00704731	0.064324	0.912759	-0.119028	0.133122	1.00707	0.887783	1.14239	0.998904
ukb-ppp-DNMBP-OID20956	finngen_R10_J10_COPD	COPD || id:finngen_R10_J10_COPD	Dynamin-binding protein | Neurology	Inverse variance weighted (multiplicative random effects)	3	0.0127894	0.176924	0.942373	-0.333982	0.359561	1.01287	0.716066	1.4327	0.994128
ukb-ppp-DNMBP-OID20956	finngen_R10_J10_COPD	COPD || id:finngen_R10_J10_COPD	Dynamin-binding protein | Neurology	MR Egger	3	-0.121387	0.325407	0.772699	-0.759185	0.516411	0.885691	0.468048	1.676	0.997109
ukb-ppp-DNMBP-OID20956	finngen_R10_J10_COPD	COPD || id:finngen_R10_J10_COPD	Dynamin-binding protein | Neurology	Weighted median	3	0.0189552	0.101461	0.851799	-0.179908	0.217818	1.01914	0.835347	1.24336	0.974669
ukb-ppp-DNMBP-OID20956	finngen_R10_J10_COPD	COPD || id:finngen_R10_J10_COPD	Dynamin-binding protein | Neurology	Weighted mode	3	-0.201163	0.117481	0.228972	-0.431426	0.0290997	0.817779	0.649582	1.02953	0.974633
ukb-ppp-DNMBP-OID20956	finngen_R10_J10_COPD	COPD || id:finngen_R10_J10_COPD	Dynamin-binding protein | Neurology	Simple median	3	0.25494	0.161736	0.114964	-0.0620632	0.571943	1.29038	0.939823	1.77171	0.998904
ukb-ppp-DNPEP-OID31118	finngen_R10_J10_COPD	COPD || id:finngen_R10_J10_COPD	Aspartyl aminopeptidase | Neurology_II	Inverse variance weighted	2	0.0381536	0.157874	0.809035	-0.271279	0.347587	1.03889	0.762403	1.41565	0.992933
ukb-ppp-DNPH1-OID20744	finngen_R10_J10_COPD	COPD || id:finngen_R10_J10_COPD	2'-deoxynucleoside 5'-phosphate N-hydrolase 1 | Inflammation	Inverse variance weighted	4	0.0401931	0.0388551	0.300932	-0.0359629	0.116349	1.04101	0.964676	1.12339	0.962078
ukb-ppp-DNPH1-OID20744	finngen_R10_J10_COPD	COPD || id:finngen_R10_J10_COPD	2'-deoxynucleoside 5'-phosphate N-hydrolase 1 | Inflammation	MR Egger	4	0.0328201	0.0569994	0.622908	-0.0788987	0.144539	1.03336	0.924133	1.15551	0.997109
ukb-ppp-DNPH1-OID20744	finngen_R10_J10_COPD	COPD || id:finngen_R10_J10_COPD	2'-deoxynucleoside 5'-phosphate N-hydrolase 1 | Inflammation	Weighted median	4	0.0311943	0.0396211	0.431097	-0.046463	0.108852	1.03169	0.9546	1.115	0.880591
ukb-ppp-DNPH1-OID20744	finngen_R10_J10_COPD	COPD || id:finngen_R10_J10_COPD	2'-deoxynucleoside 5'-phosphate N-hydrolase 1 | Inflammation	Weighted mode	4	0.0308976	0.0383187	0.479046	-0.044207	0.106002	1.03138	0.956756	1.11182	0.974633
ukb-ppp-DNPH1-OID20744	finngen_R10_J10_COPD	COPD || id:finngen_R10_J10_COPD	2'-deoxynucleoside 5'-phosphate N-hydrolase 1 | Inflammation	Simple median	4	0.0272325	0.0831273	0.743214	-0.135697	0.190162	1.02761	0.873107	1.20945	0.998904
ukb-ppp-DOK2-OID20138	finngen_R10_J10_COPD	COPD || id:finngen_R10_J10_COPD	Docking protein 2 | Cardiometabolic	Wald ratio	1	-0.18383	0.17381	0.290217	-0.524498	0.156839	0.832077	0.591852	1.16981	0.75038
ukb-ppp-DPEP1-OID20897	finngen_R10_J10_COPD	COPD || id:finngen_R10_J10_COPD	Dipeptidase 1 | Neurology	Inverse variance weighted	8	-0.0288544	0.0313108	0.356765	-0.0902236	0.0325148	0.971558	0.913727	1.03305	0.969855
ukb-ppp-DPEP1-OID20897	finngen_R10_J10_COPD	COPD || id:finngen_R10_J10_COPD	Dipeptidase 1 | Neurology	MR Egger	8	-0.0180796	0.0464805	0.710726	-0.109181	0.0730221	0.982083	0.896568	1.07575	0.997109
ukb-ppp-DPEP1-OID20897	finngen_R10_J10_COPD	COPD || id:finngen_R10_J10_COPD	Dipeptidase 1 | Neurology	Weighted median	8	-0.0234419	0.0320407	0.464394	-0.0862416	0.0393577	0.976831	0.917373	1.04014	0.896537
ukb-ppp-DPEP1-OID20897	finngen_R10_J10_COPD	COPD || id:finngen_R10_J10_COPD	Dipeptidase 1 | Neurology	Weighted mode	8	-0.0233064	0.0327231	0.499367	-0.0874437	0.0408309	0.976963	0.91627	1.04168	0.974633
ukb-ppp-DPEP1-OID20897	finngen_R10_J10_COPD	COPD || id:finngen_R10_J10_COPD	Dipeptidase 1 | Neurology	Simple median	8	-0.0939266	0.0920816	0.307711	-0.274406	0.0865534	0.91035	0.760023	1.09041	0.998904
ukb-ppp-DPEP2-OID21305	finngen_R10_J10_COPD	COPD || id:finngen_R10_J10_COPD	Dipeptidase 2 | Oncology	Inverse variance weighted	2	0.0423506	0.123701	0.732078	-0.200104	0.284805	1.04326	0.818646	1.3295	0.989602
ukb-ppp-DPP10-OID20527	finngen_R10_J10_COPD	COPD || id:finngen_R10_J10_COPD	Inactive dipeptidyl peptidase 10 | Inflammation	Inverse variance weighted	4	0.0395012	0.0433532	0.362217	-0.045471	0.124473	1.04029	0.955547	1.13255	0.969855
ukb-ppp-DPP10-OID20527	finngen_R10_J10_COPD	COPD || id:finngen_R10_J10_COPD	Inactive dipeptidyl peptidase 10 | Inflammation	MR Egger	4	-0.0261262	0.0924497	0.804046	-0.207328	0.155075	0.974212	0.812753	1.16775	0.997109
ukb-ppp-DPP10-OID20527	finngen_R10_J10_COPD	COPD || id:finngen_R10_J10_COPD	Inactive dipeptidyl peptidase 10 | Inflammation	Weighted median	4	0.0226913	0.0396811	0.56743	-0.0550837	0.100466	1.02295	0.946406	1.10569	0.924488
ukb-ppp-DPP10-OID20527	finngen_R10_J10_COPD	COPD || id:finngen_R10_J10_COPD	Inactive dipeptidyl peptidase 10 | Inflammation	Weighted mode	4	0.00451008	0.0400624	0.917477	-0.0740123	0.0830324	1.00452	0.92866	1.08658	0.995923
ukb-ppp-DPP10-OID20527	finngen_R10_J10_COPD	COPD || id:finngen_R10_J10_COPD	Inactive dipeptidyl peptidase 10 | Inflammation	Simple median	4	0.0880919	0.0900724	0.328068	-0.08845	0.264634	1.09209	0.915349	1.30295	0.998904
ukb-ppp-DPP4-OID20406	finngen_R10_J10_COPD	COPD || id:finngen_R10_J10_COPD	Dipeptidyl peptidase 4 | Cardiometabolic	Inverse variance weighted	2	-0.0233741	0.0461411	0.61245	-0.113811	0.0670625	0.976897	0.892427	1.06936	0.983519
ukb-ppp-DPP6-OID21354	finngen_R10_J10_COPD	COPD || id:finngen_R10_J10_COPD	Dipeptidyl aminopeptidase-like protein 6 | Oncology	Inverse variance weighted	3	0.0240569	0.0455464	0.597371	-0.0652141	0.113328	1.02435	0.936867	1.12	0.983519
ukb-ppp-DPP6-OID21354	finngen_R10_J10_COPD	COPD || id:finngen_R10_J10_COPD	Dipeptidyl aminopeptidase-like protein 6 | Oncology	MR Egger	3	-0.0251798	0.0840668	0.814732	-0.189951	0.139591	0.975135	0.827	1.1498	0.997109
ukb-ppp-DPP6-OID21354	finngen_R10_J10_COPD	COPD || id:finngen_R10_J10_COPD	Dipeptidyl aminopeptidase-like protein 6 | Oncology	Weighted median	3	0.0116077	0.0455658	0.798918	-0.0777012	0.100917	1.01168	0.925241	1.10618	0.962815
ukb-ppp-DPP6-OID21354	finngen_R10_J10_COPD	COPD || id:finngen_R10_J10_COPD	Dipeptidyl aminopeptidase-like protein 6 | Oncology	Weighted mode	3	0.0115733	0.0455197	0.823056	-0.0776454	0.100792	1.01164	0.925293	1.10605	0.986877
ukb-ppp-DPP6-OID21354	finngen_R10_J10_COPD	COPD || id:finngen_R10_J10_COPD	Dipeptidyl aminopeptidase-like protein 6 | Oncology	Simple median	3	0.0119086	0.100973	0.906116	-0.185998	0.209815	1.01198	0.830275	1.23345	0.998904
ukb-ppp-DPP7-OID20142	finngen_R10_J10_COPD	COPD || id:finngen_R10_J10_COPD	Dipeptidyl peptidase 2 | Cardiometabolic	Inverse variance weighted	7	0.0112964	0.0236002	0.632182	-0.03496	0.0575529	1.01136	0.965644	1.05924	0.983999
ukb-ppp-DPP7-OID20142	finngen_R10_J10_COPD	COPD || id:finngen_R10_J10_COPD	Dipeptidyl peptidase 2 | Cardiometabolic	MR Egger	7	-0.0102612	0.0393306	0.804578	-0.0873492	0.0668268	0.989791	0.916357	1.06911	0.997109
ukb-ppp-DPP7-OID20142	finngen_R10_J10_COPD	COPD || id:finngen_R10_J10_COPD	Dipeptidyl peptidase 2 | Cardiometabolic	Weighted median	7	0.00939536	0.0256923	0.714598	-0.0409616	0.0597523	1.00944	0.959866	1.06157	0.946597
ukb-ppp-DPP7-OID20142	finngen_R10_J10_COPD	COPD || id:finngen_R10_J10_COPD	Dipeptidyl peptidase 2 | Cardiometabolic	Weighted mode	7	0.00760255	0.0224076	0.745955	-0.0363163	0.0515214	1.00763	0.964335	1.05287	0.980621
ukb-ppp-DPP7-OID20142	finngen_R10_J10_COPD	COPD || id:finngen_R10_J10_COPD	Dipeptidyl peptidase 2 | Cardiometabolic	Simple median	7	0.0433396	0.0526809	0.410689	-0.0599149	0.146594	1.04429	0.941845	1.15788	0.998904
ukb-ppp-DPT-OID20278	finngen_R10_J10_COPD	COPD || id:finngen_R10_J10_COPD	Dermatopontin | Cardiometabolic	Inverse variance weighted	6	-0.0077604	0.0533441	0.884333	-0.112315	0.0967939	0.99227	0.893763	1.10163	0.992933
ukb-ppp-DPT-OID20278	finngen_R10_J10_COPD	COPD || id:finngen_R10_J10_COPD	Dermatopontin | Cardiometabolic	MR Egger	6	-0.0542027	0.113652	0.658305	-0.27696	0.168554	0.94724	0.758085	1.18359	0.997109
ukb-ppp-DPT-OID20278	finngen_R10_J10_COPD	COPD || id:finngen_R10_J10_COPD	Dermatopontin | Cardiometabolic	Weighted median	6	-0.0307729	0.0490519	0.530428	-0.126915	0.0653689	0.969696	0.880809	1.06755	0.912293
ukb-ppp-DPT-OID20278	finngen_R10_J10_COPD	COPD || id:finngen_R10_J10_COPD	Dermatopontin | Cardiometabolic	Weighted mode	6	-0.0356029	0.049535	0.504477	-0.132691	0.0614857	0.965023	0.875735	1.06342	0.974633
ukb-ppp-DPT-OID20278	finngen_R10_J10_COPD	COPD || id:finngen_R10_J10_COPD	Dermatopontin | Cardiometabolic	Simple median	6	0.0122857	0.0730669	0.866471	-0.130925	0.155497	1.01236	0.877283	1.16824	0.998904
ukb-ppp-DPY30-OID21410	finngen_R10_J10_COPD	COPD || id:finngen_R10_J10_COPD	Protein dpy-30 homolog | Oncology	Wald ratio	1	-0.312363	0.251605	0.214429	-0.805509	0.180784	0.731716	0.44686	1.19816	0.702866
ukb-ppp-DRAXIN-OID20917	finngen_R10_J10_COPD	COPD || id:finngen_R10_J10_COPD	Draxin | Neurology	Inverse variance weighted (multiplicative random effects)	3	-0.002022	0.0775562	0.9792	-0.154032	0.149988	0.99798	0.857245	1.16182	0.996547
ukb-ppp-DRAXIN-OID20917	finngen_R10_J10_COPD	COPD || id:finngen_R10_J10_COPD	Draxin | Neurology	MR Egger	3	-0.136926	0.0514594	0.228858	-0.237787	-0.0360655	0.872035	0.788371	0.964577	0.997109
ukb-ppp-DRAXIN-OID20917	finngen_R10_J10_COPD	COPD || id:finngen_R10_J10_COPD	Draxin | Neurology	Weighted median	3	-0.0181465	0.0337229	0.590504	-0.0842435	0.0479504	0.982017	0.919207	1.04912	0.925847
ukb-ppp-DRAXIN-OID20917	finngen_R10_J10_COPD	COPD || id:finngen_R10_J10_COPD	Draxin | Neurology	Weighted mode	3	-0.0251853	0.0328595	0.523514	-0.08959	0.0392193	0.975129	0.914306	1.04	0.974633
ukb-ppp-DRAXIN-OID20917	finngen_R10_J10_COPD	COPD || id:finngen_R10_J10_COPD	Draxin | Neurology	Simple median	3	0.039199	0.0491393	0.425037	-0.0571139	0.135512	1.03998	0.944486	1.14512	0.998904
ukb-ppp-DSC2-OID21079	finngen_R10_J10_COPD	COPD || id:finngen_R10_J10_COPD	Desmocollin-2 | Neurology	Inverse variance weighted	3	0.0251303	0.0440109	0.567998	-0.061131	0.111392	1.02545	0.9407	1.11783	0.983519
ukb-ppp-DSC2-OID21079	finngen_R10_J10_COPD	COPD || id:finngen_R10_J10_COPD	Desmocollin-2 | Neurology	MR Egger	3	-0.152868	0.16524	0.524746	-0.476738	0.171002	0.858243	0.620805	1.18649	0.997109
ukb-ppp-DSC2-OID21079	finngen_R10_J10_COPD	COPD || id:finngen_R10_J10_COPD	Desmocollin-2 | Neurology	Weighted median	3	0.00534488	0.0461582	0.907815	-0.0851251	0.0958149	1.00536	0.918397	1.10056	0.985878
ukb-ppp-DSC2-OID21079	finngen_R10_J10_COPD	COPD || id:finngen_R10_J10_COPD	Desmocollin-2 | Neurology	Weighted mode	3	0.0020355	0.0528134	0.972757	-0.101479	0.10555	1.00204	0.9035	1.11132	0.998652
ukb-ppp-DSC2-OID21079	finngen_R10_J10_COPD	COPD || id:finngen_R10_J10_COPD	Desmocollin-2 | Neurology	Simple median	3	0.00407764	0.0677444	0.952003	-0.128701	0.136857	1.00409	0.879237	1.14666	0.998904
ukb-ppp-DSCAM-OID30993	finngen_R10_J10_COPD	COPD || id:finngen_R10_J10_COPD	Down syndrome cell adhesion molecule | Neurology_II	Inverse variance weighted	6	0.0122917	0.0213037	0.563957	-0.0294636	0.0540469	1.01237	0.970966	1.05553	0.983519
ukb-ppp-DSCAM-OID30993	finngen_R10_J10_COPD	COPD || id:finngen_R10_J10_COPD	Down syndrome cell adhesion molecule | Neurology_II	MR Egger	6	0.0140585	0.0264972	0.623809	-0.0378761	0.0659931	1.01416	0.962832	1.06822	0.997109
ukb-ppp-DSCAM-OID30993	finngen_R10_J10_COPD	COPD || id:finngen_R10_J10_COPD	Down syndrome cell adhesion molecule | Neurology_II	Weighted median	6	0.0146018	0.0225826	0.517895	-0.0296602	0.0588638	1.01471	0.970775	1.06063	0.908104
ukb-ppp-DSCAM-OID30993	finngen_R10_J10_COPD	COPD || id:finngen_R10_J10_COPD	Down syndrome cell adhesion molecule | Neurology_II	Weighted mode	6	0.014758	0.0220786	0.533474	-0.0285161	0.0580321	1.01487	0.971887	1.05975	0.974633
ukb-ppp-DSCAM-OID30993	finngen_R10_J10_COPD	COPD || id:finngen_R10_J10_COPD	Down syndrome cell adhesion molecule | Neurology_II	Simple median	6	-0.012087	0.0451761	0.789043	-0.100632	0.0764581	0.987986	0.904266	1.07946	0.998904
ukb-ppp-DSG2-OID21113	finngen_R10_J10_COPD	COPD || id:finngen_R10_J10_COPD	Desmoglein-2 | Neurology	Inverse variance weighted	3	-0.0214162	0.0451864	0.635533	-0.109981	0.067149	0.978811	0.895851	1.06945	0.983999
ukb-ppp-DSG2-OID21113	finngen_R10_J10_COPD	COPD || id:finngen_R10_J10_COPD	Desmoglein-2 | Neurology	MR Egger	3	-0.33438	0.39604	0.553615	-1.11062	0.441858	0.715782	0.329356	1.5556	0.997109
ukb-ppp-DSG2-OID21113	finngen_R10_J10_COPD	COPD || id:finngen_R10_J10_COPD	Desmoglein-2 | Neurology	Weighted median	3	-0.0271078	0.0457985	0.553922	-0.116873	0.0626572	0.973256	0.889698	1.06466	0.921078
ukb-ppp-DSG2-OID21113	finngen_R10_J10_COPD	COPD || id:finngen_R10_J10_COPD	Desmoglein-2 | Neurology	Weighted mode	3	-0.0256329	0.0466095	0.637566	-0.116987	0.0657217	0.974693	0.889596	1.06793	0.977074
ukb-ppp-DSG2-OID21113	finngen_R10_J10_COPD	COPD || id:finngen_R10_J10_COPD	Desmoglein-2 | Neurology	Simple median	3	-0.0178138	0.061467	0.77196	-0.138289	0.102661	0.982344	0.870847	1.10812	0.998904
ukb-ppp-DSG3-OID21460	finngen_R10_J10_COPD	COPD || id:finngen_R10_J10_COPD	Desmoglein-3 | Oncology	Inverse variance weighted	2	0.0242238	0.0423673	0.567487	-0.0588161	0.107264	1.02452	0.94288	1.11323	0.983519
ukb-ppp-DSG4-OID21325	finngen_R10_J10_COPD	COPD || id:finngen_R10_J10_COPD	Desmoglein-4 | Oncology	Wald ratio	1	0.166397	0.230534	0.470424	-0.28545	0.618243	1.18104	0.751676	1.85567	0.859331
ukb-ppp-DTD1-OID30580	finngen_R10_J10_COPD	COPD || id:finngen_R10_J10_COPD	D-aminoacyl-tRNA deacylase 1 | Inflammation_II	Wald ratio	1	0.132208	0.0686295	0.0540551	-0.0023063	0.266721	1.14135	0.997696	1.30568	0.471335
ukb-ppp-DTNB-OID31395	finngen_R10_J10_COPD	COPD || id:finngen_R10_J10_COPD	Dystrobrevin beta | Oncology_II	Wald ratio	1	0.178547	0.253727	0.48162	-0.318757	0.675852	1.19548	0.727052	1.96571	0.864715
ukb-ppp-DTX3-OID21349	finngen_R10_J10_COPD	COPD || id:finngen_R10_J10_COPD	Probable E3 ubiquitin-protein ligase DTX3 | Oncology	Wald ratio	1	-0.225453	0.116285	0.0525262	-0.453371	0.00246577	0.798155	0.635482	1.00247	0.471335
ukb-ppp-DTYMK-OID30308	finngen_R10_J10_COPD	COPD || id:finngen_R10_J10_COPD	Thymidylate kinase | Cardiometabolic_II	Inverse variance weighted	2	0.317632	0.173401	0.066985	-0.0222345	0.657498	1.37387	0.978011	1.92996	0.706297
ukb-ppp-DUSP13-OID31394	finngen_R10_J10_COPD	COPD || id:finngen_R10_J10_COPD	Dual specificity protein phosphatase 13 isoform A | Oncology_II	Wald ratio	1	0.00040929	0.0405212	0.991941	-0.0790122	0.0798308	1.00041	0.924029	1.0831	0.99731
ukb-ppp-DUSP29-OID30935	finngen_R10_J10_COPD	COPD || id:finngen_R10_J10_COPD	Dual specificity phosphatase 29 | Neurology_II	Wald ratio	1	0.0392781	0.0784998	0.616822	-0.114581	0.193138	1.04006	0.891739	1.21305	0.920944
ukb-ppp-DXO-OID31080	finngen_R10_J10_COPD	COPD || id:finngen_R10_J10_COPD	Decapping and exoribonuclease protein | Neurology_II	Inverse variance weighted (multiplicative random effects)	4	-0.0243226	0.0658072	0.711677	-0.153305	0.104659	0.975971	0.857868	1.11033	0.989602
ukb-ppp-DXO-OID31080	finngen_R10_J10_COPD	COPD || id:finngen_R10_J10_COPD	Decapping and exoribonuclease protein | Neurology_II	MR Egger	4	0.0443205	0.0590752	0.531362	-0.0714668	0.160108	1.04532	0.931027	1.17364	0.997109
ukb-ppp-DXO-OID31080	finngen_R10_J10_COPD	COPD || id:finngen_R10_J10_COPD	Decapping and exoribonuclease protein | Neurology_II	Weighted median	4	0.00571945	0.0277362	0.836628	-0.0486435	0.0600824	1.00574	0.952521	1.06192	0.97119
ukb-ppp-DXO-OID31080	finngen_R10_J10_COPD	COPD || id:finngen_R10_J10_COPD	Decapping and exoribonuclease protein | Neurology_II	Weighted mode	4	0.0160341	0.0272718	0.597902	-0.0374187	0.0694869	1.01616	0.963273	1.07196	0.974633
ukb-ppp-DXO-OID31080	finngen_R10_J10_COPD	COPD || id:finngen_R10_J10_COPD	Decapping and exoribonuclease protein | Neurology_II	Simple median	4	-0.196985	0.0691589	0.00439548	-0.332536	-0.0614332	0.821203	0.717103	0.940416	0.74385
ukb-ppp-EBAG9-OID20918	finngen_R10_J10_COPD	COPD || id:finngen_R10_J10_COPD	Receptor-binding cancer antigen expressed on SiSo cells | Neurology	Wald ratio	1	-0.0690893	0.161773	0.669325	-0.386165	0.247986	0.933243	0.679658	1.28144	0.939403
ukb-ppp-EBI3_IL27-OID21389	finngen_R10_J10_COPD	COPD || id:finngen_R10_J10_COPD	Interleukin-27 | Oncology	Inverse variance weighted	4	-0.0038857	0.0419676	0.92623	-0.0861422	0.0783708	0.996122	0.917464	1.08152	0.994128
ukb-ppp-EBI3_IL27-OID21389	finngen_R10_J10_COPD	COPD || id:finngen_R10_J10_COPD	Interleukin-27 | Oncology	MR Egger	4	0.0697434	0.054171	0.326806	-0.0364317	0.175919	1.07223	0.964224	1.19234	0.997109
ukb-ppp-EBI3_IL27-OID21389	finngen_R10_J10_COPD	COPD || id:finngen_R10_J10_COPD	Interleukin-27 | Oncology	Weighted median	4	0.00265854	0.0352492	0.93988	-0.06643	0.071747	1.00266	0.935728	1.07438	0.993879
ukb-ppp-EBI3_IL27-OID21389	finngen_R10_J10_COPD	COPD || id:finngen_R10_J10_COPD	Interleukin-27 | Oncology	Weighted mode	4	0.00084884	0.03607	0.982703	-0.0698484	0.071546	1.00085	0.932535	1.07417	0.998652
ukb-ppp-EBI3_IL27-OID21389	finngen_R10_J10_COPD	COPD || id:finngen_R10_J10_COPD	Interleukin-27 | Oncology	Simple median	4	0.0398648	0.0883691	0.651905	-0.133339	0.213068	1.04067	0.875169	1.23747	0.998904
ukb-ppp-ECE1-OID20891	finngen_R10_J10_COPD	COPD || id:finngen_R10_J10_COPD	Endothelin-converting enzyme 1 | Neurology	Inverse variance weighted	2	0.142251	0.109359	0.193339	-0.0720935	0.356595	1.15287	0.930444	1.42846	0.899689
ukb-ppp-ECHDC3-OID30293	finngen_R10_J10_COPD	COPD || id:finngen_R10_J10_COPD	Enoyl-CoA hydratase domain-containing protein 3, mitochondrial | Cardiometabolic_II	Inverse variance weighted	3	0.0360794	0.0606532	0.551945	-0.0828007	0.15496	1.03674	0.920535	1.16761	0.983519
ukb-ppp-ECHDC3-OID30293	finngen_R10_J10_COPD	COPD || id:finngen_R10_J10_COPD	Enoyl-CoA hydratase domain-containing protein 3, mitochondrial | Cardiometabolic_II	MR Egger	3	0.171903	0.203303	0.553153	-0.22657	0.570376	1.18756	0.797263	1.76893	0.997109
ukb-ppp-ECHDC3-OID30293	finngen_R10_J10_COPD	COPD || id:finngen_R10_J10_COPD	Enoyl-CoA hydratase domain-containing protein 3, mitochondrial | Cardiometabolic_II	Weighted median	3	0.0695382	0.0575744	0.227125	-0.0433077	0.182384	1.07201	0.957617	1.20008	0.777328
ukb-ppp-ECHDC3-OID30293	finngen_R10_J10_COPD	COPD || id:finngen_R10_J10_COPD	Enoyl-CoA hydratase domain-containing protein 3, mitochondrial | Cardiometabolic_II	Weighted mode	3	0.0726743	0.0590566	0.343567	-0.0430767	0.188425	1.07538	0.957838	1.20735	0.974633
ukb-ppp-ECHDC3-OID30293	finngen_R10_J10_COPD	COPD || id:finngen_R10_J10_COPD	Enoyl-CoA hydratase domain-containing protein 3, mitochondrial | Cardiometabolic_II	Simple median	3	0.0575892	0.0962008	0.549416	-0.130964	0.246143	1.05928	0.877249	1.27908	0.998904
ukb-ppp-ECHS1-OID30239	finngen_R10_J10_COPD	COPD || id:finngen_R10_J10_COPD	Enoyl-CoA hydratase, mitochondrial | Cardiometabolic_II	Inverse variance weighted	2	0.00846273	0.115704	0.941694	-0.218317	0.235242	1.0085	0.803871	1.26521	0.994128
ukb-ppp-ECI2-OID30142	finngen_R10_J10_COPD	COPD || id:finngen_R10_J10_COPD	Enoyl-CoA delta isomerase 2 | Cardiometabolic_II	Inverse variance weighted	2	0.0396288	0.043582	0.363196	-0.045792	0.12505	1.04042	0.955241	1.1332	0.969855
ukb-ppp-ECM1-OID30736	finngen_R10_J10_COPD	COPD || id:finngen_R10_J10_COPD	Extracellular matrix protein 1 | Inflammation_II	Inverse variance weighted	4	0.0270271	0.0285935	0.344547	-0.0290162	0.0830705	1.0274	0.971401	1.08662	0.969168
ukb-ppp-ECM1-OID30736	finngen_R10_J10_COPD	COPD || id:finngen_R10_J10_COPD	Extracellular matrix protein 1 | Inflammation_II	MR Egger	4	0.0485595	0.156759	0.786031	-0.258688	0.355807	1.04976	0.772064	1.42733	0.997109
ukb-ppp-ECM1-OID30736	finngen_R10_J10_COPD	COPD || id:finngen_R10_J10_COPD	Extracellular matrix protein 1 | Inflammation_II	Weighted median	4	0.0243738	0.0292373	0.404477	-0.0329314	0.081679	1.02467	0.967605	1.08511	0.877042
ukb-ppp-ECM1-OID30736	finngen_R10_J10_COPD	COPD || id:finngen_R10_J10_COPD	Extracellular matrix protein 1 | Inflammation_II	Weighted mode	4	0.023612	0.0304792	0.494977	-0.0361273	0.0833512	1.02389	0.964518	1.08692	0.974633
ukb-ppp-ECM1-OID30736	finngen_R10_J10_COPD	COPD || id:finngen_R10_J10_COPD	Extracellular matrix protein 1 | Inflammation_II	Simple median	4	0.0975846	0.0822007	0.235168	-0.0635288	0.258698	1.1025	0.938447	1.29524	0.998904
ukb-ppp-EDAR-OID20525	finngen_R10_J10_COPD	COPD || id:finngen_R10_J10_COPD	Tumor necrosis factor receptor superfamily member EDAR | Inflammation	Inverse variance weighted	3	-0.0890475	0.027546	0.00122635	-0.143038	-0.0350573	0.914802	0.866721	0.96555	0.17564
ukb-ppp-EDAR-OID20525	finngen_R10_J10_COPD	COPD || id:finngen_R10_J10_COPD	Tumor necrosis factor receptor superfamily member EDAR | Inflammation	MR Egger	3	-0.0577202	0.0364705	0.358742	-0.129202	0.013762	0.943914	0.878796	1.01386	0.997109
ukb-ppp-EDAR-OID20525	finngen_R10_J10_COPD	COPD || id:finngen_R10_J10_COPD	Tumor necrosis factor receptor superfamily member EDAR | Inflammation	Weighted median	3	-0.0870371	0.0282842	0.00208931	-0.142474	-0.0316001	0.916643	0.86721	0.968894	0.142314
ukb-ppp-EDAR-OID20525	finngen_R10_J10_COPD	COPD || id:finngen_R10_J10_COPD	Tumor necrosis factor receptor superfamily member EDAR | Inflammation	Weighted mode	3	-0.0884957	0.0323761	0.111836	-0.151953	-0.0250385	0.915307	0.859029	0.975272	0.974633
ukb-ppp-EDAR-OID20525	finngen_R10_J10_COPD	COPD || id:finngen_R10_J10_COPD	Tumor necrosis factor receptor superfamily member EDAR | Inflammation	Simple median	3	-0.110785	0.038597	0.00410067	-0.186436	-0.0351353	0.895131	0.829912	0.965475	0.74385
ukb-ppp-EDDM3B-OID31365	finngen_R10_J10_COPD	COPD || id:finngen_R10_J10_COPD	Epididymal secretory protein E3-beta | Oncology_II	Wald ratio	1	0.0493134	0.0798592	0.536902	-0.107211	0.205837	1.05055	0.898336	1.22855	0.886498
ukb-ppp-EDF1-OID31010	finngen_R10_J10_COPD	COPD || id:finngen_R10_J10_COPD	Endothelial differentiation-related factor 1 | Neurology_II	Wald ratio	1	0.443298	0.252349	0.0789709	-0.0513054	0.937902	1.55784	0.949989	2.55462	0.505414
ukb-ppp-EDIL3-OID20081	finngen_R10_J10_COPD	COPD || id:finngen_R10_J10_COPD	EGF-like repeat and discoidin I-like domain-containing protein 3 | Cardiometabolic	Inverse variance weighted	2	0.190427	0.196352	0.332133	-0.194423	0.575278	1.20977	0.82331	1.77762	0.968979
ukb-ppp-EDN1-OID30224	finngen_R10_J10_COPD	COPD || id:finngen_R10_J10_COPD	Endothelin-1 | Cardiometabolic_II	Inverse variance weighted	2	-0.06564	0.0533014	0.21814	-0.170111	0.0388307	0.936468	0.843571	1.03959	0.930299
ukb-ppp-EFCAB14-OID31460	finngen_R10_J10_COPD	COPD || id:finngen_R10_J10_COPD	EF-hand calcium-binding domain-containing protein 14 | Oncology_II	Inverse variance weighted	2	-0.149645	0.104702	0.152935	-0.354861	0.0555718	0.861014	0.701271	1.05714	0.841104
ukb-ppp-EFCAB2-OID31313	finngen_R10_J10_COPD	COPD || id:finngen_R10_J10_COPD	Dynein regulatory complex protein 8 | Oncology_II	Inverse variance weighted	3	-0.0003062	0.0325736	0.9925	-0.0641505	0.0635381	0.999694	0.937864	1.0656	0.996547
ukb-ppp-EFCAB2-OID31313	finngen_R10_J10_COPD	COPD || id:finngen_R10_J10_COPD	Dynein regulatory complex protein 8 | Oncology_II	MR Egger	3	-0.0133205	0.0576733	0.855497	-0.12636	0.0997191	0.986768	0.881297	1.10486	0.997109
ukb-ppp-EFCAB2-OID31313	finngen_R10_J10_COPD	COPD || id:finngen_R10_J10_COPD	Dynein regulatory complex protein 8 | Oncology_II	Weighted median	3	-0.0014332	0.0339487	0.966326	-0.0679727	0.0651063	0.998568	0.934286	1.06727	0.999011
ukb-ppp-EFCAB2-OID31313	finngen_R10_J10_COPD	COPD || id:finngen_R10_J10_COPD	Dynein regulatory complex protein 8 | Oncology_II	Weighted mode	3	-0.0016334	0.0335911	0.965637	-0.0674719	0.0642051	0.998368	0.934754	1.06631	0.998652
ukb-ppp-EFCAB2-OID31313	finngen_R10_J10_COPD	COPD || id:finngen_R10_J10_COPD	Dynein regulatory complex protein 8 | Oncology_II	Simple median	3	0.00458121	0.0918163	0.960206	-0.175379	0.184541	1.00459	0.839139	1.20267	0.998904
ukb-ppp-EFEMP1-OID20414	finngen_R10_J10_COPD	COPD || id:finngen_R10_J10_COPD	EGF-containing fibulin-like extracellular matrix protein 1 | Cardiometabolic	Inverse variance weighted	2	0.0342921	0.0553999	0.535921	-0.0742917	0.142876	1.03489	0.928401	1.15359	0.983519
ukb-ppp-EFHD1-OID31044	finngen_R10_J10_COPD	COPD || id:finngen_R10_J10_COPD	EF-hand domain-containing protein D1 | Neurology_II	Inverse variance weighted (multiplicative random effects)	4	0.0133327	0.0839423	0.873801	-0.151194	0.17786	1.01342	0.859681	1.19466	0.992933
ukb-ppp-EFHD1-OID31044	finngen_R10_J10_COPD	COPD || id:finngen_R10_J10_COPD	EF-hand domain-containing protein D1 | Neurology_II	MR Egger	4	-0.0938087	0.337585	0.807195	-0.755475	0.567858	0.910457	0.469787	1.76448	0.997109
ukb-ppp-EFHD1-OID31044	finngen_R10_J10_COPD	COPD || id:finngen_R10_J10_COPD	EF-hand domain-containing protein D1 | Neurology_II	Weighted median	4	-0.0150206	0.0566407	0.790862	-0.126036	0.0959952	0.985092	0.881583	1.10075	0.961632
ukb-ppp-EFHD1-OID31044	finngen_R10_J10_COPD	COPD || id:finngen_R10_J10_COPD	EF-hand domain-containing protein D1 | Neurology_II	Weighted mode	4	-0.0336657	0.0617156	0.623356	-0.154628	0.087297	0.966895	0.856734	1.09122	0.975896
ukb-ppp-EFHD1-OID31044	finngen_R10_J10_COPD	COPD || id:finngen_R10_J10_COPD	EF-hand domain-containing protein D1 | Neurology_II	Simple median	4	0.0535706	0.0695355	0.441059	-0.0827191	0.18986	1.05503	0.92061	1.20908	0.998904
ukb-ppp-EFNA1-OID21125	finngen_R10_J10_COPD	COPD || id:finngen_R10_J10_COPD	Ephrin-A1 | Neurology	Inverse variance weighted	2	-0.018944	0.0350009	0.588341	-0.0875457	0.0496578	0.981234	0.916177	1.05091	0.983519
ukb-ppp-EFNA4-OID20935	finngen_R10_J10_COPD	COPD || id:finngen_R10_J10_COPD	Ephrin-A4 | Neurology	Wald ratio	1	0.182704	0.130474	0.161419	-0.0730239	0.438433	1.20046	0.929579	1.55028	0.64748
ukb-ppp-EGF-OID20698	finngen_R10_J10_COPD	COPD || id:finngen_R10_J10_COPD	Pro-epidermal growth factor | Inflammation	Wald ratio	1	0.05984	0.0832766	0.472406	-0.103382	0.223062	1.06167	0.901782	1.2499	0.860142
ukb-ppp-EGFL7-OID21252	finngen_R10_J10_COPD	COPD || id:finngen_R10_J10_COPD	Epidermal growth factor-like protein 7 | Oncology	Inverse variance weighted	3	0.0195857	0.0469101	0.676301	-0.0723581	0.11153	1.01978	0.930198	1.11799	0.989602
ukb-ppp-EGFL7-OID21252	finngen_R10_J10_COPD	COPD || id:finngen_R10_J10_COPD	Epidermal growth factor-like protein 7 | Oncology	MR Egger	3	0.0162162	0.0792305	0.871477	-0.139076	0.171508	1.01635	0.870162	1.18709	0.997109
ukb-ppp-EGFL7-OID21252	finngen_R10_J10_COPD	COPD || id:finngen_R10_J10_COPD	Epidermal growth factor-like protein 7 | Oncology	Weighted median	3	0.0146411	0.0493791	0.766845	-0.0821419	0.111424	1.01475	0.921141	1.11787	0.954159
ukb-ppp-EGFL7-OID21252	finngen_R10_J10_COPD	COPD || id:finngen_R10_J10_COPD	Epidermal growth factor-like protein 7 | Oncology	Weighted mode	3	0.00817162	0.046872	0.87765	-0.0836974	0.100041	1.00821	0.919709	1.10522	0.992561
ukb-ppp-EGFL7-OID21252	finngen_R10_J10_COPD	COPD || id:finngen_R10_J10_COPD	Epidermal growth factor-like protein 7 | Oncology	Simple median	3	0.00892884	0.0960315	0.925921	-0.179293	0.197151	1.00897	0.835861	1.21793	0.998904
ukb-ppp-EGFLAM-OID31496	finngen_R10_J10_COPD	COPD || id:finngen_R10_J10_COPD	Pikachurin | Oncology_II	Inverse variance weighted	6	0.0633858	0.0333552	0.05739	-0.0019903	0.128762	1.06544	0.998012	1.13742	0.675577
ukb-ppp-EGFLAM-OID31496	finngen_R10_J10_COPD	COPD || id:finngen_R10_J10_COPD	Pikachurin | Oncology_II	MR Egger	6	0.0439654	0.0771666	0.599323	-0.107281	0.195212	1.04495	0.898273	1.21557	0.997109
ukb-ppp-EGFLAM-OID31496	finngen_R10_J10_COPD	COPD || id:finngen_R10_J10_COPD	Pikachurin | Oncology_II	Weighted median	6	0.0665072	0.0368121	0.0708141	-0.0056445	0.138659	1.06877	0.994371	1.14873	0.591686
ukb-ppp-EGFLAM-OID31496	finngen_R10_J10_COPD	COPD || id:finngen_R10_J10_COPD	Pikachurin | Oncology_II	Weighted mode	6	0.0663359	0.043263	0.185777	-0.0184596	0.151131	1.06859	0.98171	1.16315	0.974633
ukb-ppp-EGFLAM-OID31496	finngen_R10_J10_COPD	COPD || id:finngen_R10_J10_COPD	Pikachurin | Oncology_II	Simple median	6	0.0645884	0.0497814	0.19448	-0.0329831	0.16216	1.06672	0.967555	1.17605	0.998904
ukb-ppp-EGFR-OID20319	finngen_R10_J10_COPD	COPD || id:finngen_R10_J10_COPD	Epidermal growth factor receptor | Cardiometabolic	Inverse variance weighted	3	0.0492921	0.0696214	0.478944	-0.0871659	0.18575	1.05053	0.916525	1.20412	0.977496
ukb-ppp-EGFR-OID20319	finngen_R10_J10_COPD	COPD || id:finngen_R10_J10_COPD	Epidermal growth factor receptor | Cardiometabolic	MR Egger	3	0.20083	0.141325	0.390381	-0.076167	0.477826	1.22242	0.926661	1.61256	0.997109
ukb-ppp-EGFR-OID20319	finngen_R10_J10_COPD	COPD || id:finngen_R10_J10_COPD	Epidermal growth factor receptor | Cardiometabolic	Weighted median	3	0.0763819	0.0583816	0.190765	-0.0380461	0.19081	1.07937	0.962669	1.21023	0.753802
ukb-ppp-EGFR-OID20319	finngen_R10_J10_COPD	COPD || id:finngen_R10_J10_COPD	Epidermal growth factor receptor | Cardiometabolic	Weighted mode	3	0.0805354	0.0633498	0.331475	-0.0436303	0.204701	1.08387	0.957308	1.22716	0.974633
ukb-ppp-EGFR-OID20319	finngen_R10_J10_COPD	COPD || id:finngen_R10_J10_COPD	Epidermal growth factor receptor | Cardiometabolic	Simple median	3	0.0523073	0.0993382	0.598501	-0.142396	0.24701	1.0537	0.867278	1.28019	0.998904
ukb-ppp-EGLN1-OID20572	finngen_R10_J10_COPD	COPD || id:finngen_R10_J10_COPD	Egl nine homolog 1 | Inflammation	Inverse variance weighted	2	-0.0008148	0.0800759	0.991881	-0.157764	0.156134	0.999186	0.854052	1.16898	0.996547
ukb-ppp-EHBP1-OID30302	finngen_R10_J10_COPD	COPD || id:finngen_R10_J10_COPD	EH domain-binding protein 1 | Cardiometabolic_II	Wald ratio	1	-0.14457	0.0742848	0.0516361	-0.290168	0.00102845	0.865395	0.748138	1.00103	0.469732
ukb-ppp-EHD3-OID30229	finngen_R10_J10_COPD	COPD || id:finngen_R10_J10_COPD	EH domain-containing protein 3 | Cardiometabolic_II	Wald ratio	1	-0.112835	0.0624847	0.0709499	-0.235305	0.00963526	0.893298	0.79033	1.00968	0.493204
ukb-ppp-EIF2AK2-OID31442	finngen_R10_J10_COPD	COPD || id:finngen_R10_J10_COPD	Interferon-induced, double-stranded RNA-activated protein kinase | Oncology_II	Inverse variance weighted	2	0.00790498	0.069408	0.909324	-0.128135	0.143945	1.00794	0.879735	1.15482	0.994054
ukb-ppp-EIF2AK3-OID30060	finngen_R10_J10_COPD	COPD || id:finngen_R10_J10_COPD	Eukaryotic translation initiation factor 2-alpha kinase 3 | Cardiometabolic_II	Wald ratio	1	0.0867709	0.0909131	0.339862	-0.0914187	0.264961	1.09065	0.912635	1.30338	0.790474
ukb-ppp-EIF5-OID30156	finngen_R10_J10_COPD	COPD || id:finngen_R10_J10_COPD	Eukaryotic translation initiation factor 5 | Cardiometabolic_II	Wald ratio	1	-0.113947	0.156074	0.465341	-0.419852	0.191958	0.892306	0.657144	1.21162	0.859331
ukb-ppp-ELN-OID30301	finngen_R10_J10_COPD	COPD || id:finngen_R10_J10_COPD	Elastin | Cardiometabolic_II	Wald ratio	1	-0.391207	0.164356	0.0173012	-0.713344	-0.0690696	0.67624	0.490003	0.933262	0.295273
ukb-ppp-ELOA-OID21337	finngen_R10_J10_COPD	COPD || id:finngen_R10_J10_COPD	Elongin-A | Oncology	Wald ratio	1	-0.323522	0.127323	0.0110549	-0.573075	-0.0739693	0.723596	0.563789	0.9287	0.252683
[truncated: 3,699 more rows]
