# Supplementary material for: Plasma proteins and different onset subtype of COPD: Proteome-wide Mendelian randomization study and co-localization analyses
Source: Medicine (Baltimore). 2025 May 9;104(19):e42409. doi: 10.1097/MD.0000000000042409 (PMC12074030; doi:10.1097/MD.0000000000042409)
Supplement: Supplementary file 5 [file medi-104-e42409-s005.xlsx]

## Sheet: Supplementary Table 5
Supplementary Table 5. The heterogeneity test for the MR analysis of the association of proteins and COPD and its subtypes.
id.exposure	id.outcome	outcome	exposure	method	Q	Q_df	Q_pval
ukb-ppp-A1BG-OID30771	finngen_R10_COPD_EARLY	Early onset COPD || id:finngen_R10_COPD_EARLY	Alpha-1B-glycoprotein | Inflammation_II	Inverse variance weighted	0.686111	1	0.40749
ukb-ppp-A1BG-OID30771	finngen_R10_COPD_LATER	Later onset COPD || id:finngen_R10_COPD_LATER	Alpha-1B-glycoprotein | Inflammation_II	Inverse variance weighted	1.17093	1	0.279211
ukb-ppp-A1BG-OID30771	finngen_R10_J10_ASTHMACOPDKELA	Asthma/COPD (KELA code 203) || id:finngen_R10_J10_ASTHMACOPDKELA	Alpha-1B-glycoprotein | Inflammation_II	Inverse variance weighted	1.90443	1	0.167583
ukb-ppp-A1BG-OID30771	finngen_R10_J10_COPD	COPD || id:finngen_R10_J10_COPD	Alpha-1B-glycoprotein | Inflammation_II	Inverse variance weighted	2.59955	1	0.106894
ukb-ppp-AAMDC-OID30236	finngen_R10_COPD_EARLY	Early onset COPD || id:finngen_R10_COPD_EARLY	Mth938 domain-containing protein | Cardiometabolic_II	MR Egger	1.20398	1	0.272528
ukb-ppp-AAMDC-OID30236	finngen_R10_COPD_EARLY	Early onset COPD || id:finngen_R10_COPD_EARLY	Mth938 domain-containing protein | Cardiometabolic_II	Inverse variance weighted	1.22499	2	0.541998
ukb-ppp-AAMDC-OID30236	finngen_R10_COPD_LATER	Later onset COPD || id:finngen_R10_COPD_LATER	Mth938 domain-containing protein | Cardiometabolic_II	MR Egger	0.202649	1	0.652591
ukb-ppp-AAMDC-OID30236	finngen_R10_COPD_LATER	Later onset COPD || id:finngen_R10_COPD_LATER	Mth938 domain-containing protein | Cardiometabolic_II	Inverse variance weighted	4.42186	2	0.109598
ukb-ppp-AAMDC-OID30236	finngen_R10_J10_ASTHMACOPDKELA	Asthma/COPD (KELA code 203) || id:finngen_R10_J10_ASTHMACOPDKELA	Mth938 domain-containing protein | Cardiometabolic_II	MR Egger	0.577428	1	0.447322
ukb-ppp-AAMDC-OID30236	finngen_R10_J10_ASTHMACOPDKELA	Asthma/COPD (KELA code 203) || id:finngen_R10_J10_ASTHMACOPDKELA	Mth938 domain-containing protein | Cardiometabolic_II	Inverse variance weighted	4.93507	2	0.0847935
ukb-ppp-AAMDC-OID30236	finngen_R10_J10_COPD	COPD || id:finngen_R10_J10_COPD	Mth938 domain-containing protein | Cardiometabolic_II	MR Egger	0.436048	1	0.509036
ukb-ppp-AAMDC-OID30236	finngen_R10_J10_COPD	COPD || id:finngen_R10_J10_COPD	Mth938 domain-containing protein | Cardiometabolic_II	Inverse variance weighted	1.63839	2	0.440785
ukb-ppp-ABHD14B-OID20921	finngen_R10_COPD_EARLY	Early onset COPD || id:finngen_R10_COPD_EARLY	Protein ABHD14B | Neurology	Inverse variance weighted	2.33062	1	0.126851
ukb-ppp-ABHD14B-OID20921	finngen_R10_COPD_LATER	Later onset COPD || id:finngen_R10_COPD_LATER	Protein ABHD14B | Neurology	Inverse variance weighted	0.0359489	1	0.849621
ukb-ppp-ABHD14B-OID20921	finngen_R10_J10_ASTHMACOPDKELA	Asthma/COPD (KELA code 203) || id:finngen_R10_J10_ASTHMACOPDKELA	Protein ABHD14B | Neurology	Inverse variance weighted	0.572857	1	0.449126
ukb-ppp-ABHD14B-OID20921	finngen_R10_J10_COPD	COPD || id:finngen_R10_J10_COPD	Protein ABHD14B | Neurology	Inverse variance weighted	0.765803	1	0.381518
ukb-ppp-ABO-OID30675	finngen_R10_COPD_EARLY	Early onset COPD || id:finngen_R10_COPD_EARLY	Histo-blood group ABO system transferase | Inflammation_II	MR Egger	4.78423	4	0.310162
ukb-ppp-ABO-OID30675	finngen_R10_COPD_EARLY	Early onset COPD || id:finngen_R10_COPD_EARLY	Histo-blood group ABO system transferase | Inflammation_II	Inverse variance weighted	6.37234	5	0.271655
ukb-ppp-ABO-OID30675	finngen_R10_COPD_LATER	Later onset COPD || id:finngen_R10_COPD_LATER	Histo-blood group ABO system transferase | Inflammation_II	MR Egger	5.5226	4	0.23775
ukb-ppp-ABO-OID30675	finngen_R10_COPD_LATER	Later onset COPD || id:finngen_R10_COPD_LATER	Histo-blood group ABO system transferase | Inflammation_II	Inverse variance weighted	8.13508	5	0.148946
ukb-ppp-ABO-OID30675	finngen_R10_J10_ASTHMACOPDKELA	Asthma/COPD (KELA code 203) || id:finngen_R10_J10_ASTHMACOPDKELA	Histo-blood group ABO system transferase | Inflammation_II	MR Egger	3.69781	4	0.448445
ukb-ppp-ABO-OID30675	finngen_R10_J10_ASTHMACOPDKELA	Asthma/COPD (KELA code 203) || id:finngen_R10_J10_ASTHMACOPDKELA	Histo-blood group ABO system transferase | Inflammation_II	Inverse variance weighted	6.66043	5	0.247144
ukb-ppp-ABO-OID30675	finngen_R10_J10_COPD	COPD || id:finngen_R10_J10_COPD	Histo-blood group ABO system transferase | Inflammation_II	MR Egger	8.4044	4	0.0778384
ukb-ppp-ABO-OID30675	finngen_R10_J10_COPD	COPD || id:finngen_R10_J10_COPD	Histo-blood group ABO system transferase | Inflammation_II	Inverse variance weighted	11.4127	5	0.0437849
ukb-ppp-ACAA1-OID21269	finngen_R10_COPD_EARLY	Early onset COPD || id:finngen_R10_COPD_EARLY	3-ketoacyl-CoA thiolase, peroxisomal | Oncology	Inverse variance weighted	0.0216353	1	0.883062
ukb-ppp-ACAA1-OID21269	finngen_R10_COPD_LATER	Later onset COPD || id:finngen_R10_COPD_LATER	3-ketoacyl-CoA thiolase, peroxisomal | Oncology	Inverse variance weighted	2.32296	1	0.127477
ukb-ppp-ACAA1-OID21269	finngen_R10_J10_ASTHMACOPDKELA	Asthma/COPD (KELA code 203) || id:finngen_R10_J10_ASTHMACOPDKELA	3-ketoacyl-CoA thiolase, peroxisomal | Oncology	Inverse variance weighted	1.71106	1	0.190848
ukb-ppp-ACAA1-OID21269	finngen_R10_J10_COPD	COPD || id:finngen_R10_J10_COPD	3-ketoacyl-CoA thiolase, peroxisomal | Oncology	Inverse variance weighted	0.61533	1	0.432788
ukb-ppp-ACADSB-OID30356	finngen_R10_COPD_EARLY	Early onset COPD || id:finngen_R10_COPD_EARLY	Short/branched chain specific acyl-CoA dehydrogenase, mitochondrial | Cardiometabolic_II	Inverse variance weighted	0.0143798	1	0.90455
ukb-ppp-ACADSB-OID30356	finngen_R10_COPD_LATER	Later onset COPD || id:finngen_R10_COPD_LATER	Short/branched chain specific acyl-CoA dehydrogenase, mitochondrial | Cardiometabolic_II	Inverse variance weighted	3.40854	1	0.0648598
ukb-ppp-ACADSB-OID30356	finngen_R10_J10_ASTHMACOPDKELA	Asthma/COPD (KELA code 203) || id:finngen_R10_J10_ASTHMACOPDKELA	Short/branched chain specific acyl-CoA dehydrogenase, mitochondrial | Cardiometabolic_II	Inverse variance weighted	0.437152	1	0.5085
ukb-ppp-ACADSB-OID30356	finngen_R10_J10_COPD	COPD || id:finngen_R10_J10_COPD	Short/branched chain specific acyl-CoA dehydrogenase, mitochondrial | Cardiometabolic_II	Inverse variance weighted	1.63653	1	0.200802
ukb-ppp-ACAN-OID20159	finngen_R10_COPD_EARLY	Early onset COPD || id:finngen_R10_COPD_EARLY	Aggrecan core protein | Cardiometabolic	Inverse variance weighted	0.00025001	1	0.987385
ukb-ppp-ACAN-OID20159	finngen_R10_COPD_LATER	Later onset COPD || id:finngen_R10_COPD_LATER	Aggrecan core protein | Cardiometabolic	Inverse variance weighted	0.0082091	1	0.927807
ukb-ppp-ACAN-OID20159	finngen_R10_J10_ASTHMACOPDKELA	Asthma/COPD (KELA code 203) || id:finngen_R10_J10_ASTHMACOPDKELA	Aggrecan core protein | Cardiometabolic	Inverse variance weighted	0.956626	1	0.328038
ukb-ppp-ACAN-OID20159	finngen_R10_J10_COPD	COPD || id:finngen_R10_J10_COPD	Aggrecan core protein | Cardiometabolic	Inverse variance weighted	0.0456315	1	0.830847
ukb-ppp-ACE-OID30696	finngen_R10_COPD_EARLY	Early onset COPD || id:finngen_R10_COPD_EARLY	Angiotensin-converting enzyme | Inflammation_II	MR Egger	2.55147	3	0.466061
ukb-ppp-ACE-OID30696	finngen_R10_COPD_EARLY	Early onset COPD || id:finngen_R10_COPD_EARLY	Angiotensin-converting enzyme | Inflammation_II	Inverse variance weighted	2.95067	4	0.566115
ukb-ppp-ACE-OID30696	finngen_R10_COPD_LATER	Later onset COPD || id:finngen_R10_COPD_LATER	Angiotensin-converting enzyme | Inflammation_II	MR Egger	2.26375	3	0.519501
ukb-ppp-ACE-OID30696	finngen_R10_COPD_LATER	Later onset COPD || id:finngen_R10_COPD_LATER	Angiotensin-converting enzyme | Inflammation_II	Inverse variance weighted	2.74938	4	0.600602
ukb-ppp-ACE-OID30696	finngen_R10_J10_ASTHMACOPDKELA	Asthma/COPD (KELA code 203) || id:finngen_R10_J10_ASTHMACOPDKELA	Angiotensin-converting enzyme | Inflammation_II	MR Egger	4.0929	3	0.251606
ukb-ppp-ACE-OID30696	finngen_R10_J10_ASTHMACOPDKELA	Asthma/COPD (KELA code 203) || id:finngen_R10_J10_ASTHMACOPDKELA	Angiotensin-converting enzyme | Inflammation_II	Inverse variance weighted	8.87111	4	0.064403
ukb-ppp-ACE-OID30696	finngen_R10_J10_COPD	COPD || id:finngen_R10_J10_COPD	Angiotensin-converting enzyme | Inflammation_II	MR Egger	2.48814	3	0.477438
ukb-ppp-ACE-OID30696	finngen_R10_J10_COPD	COPD || id:finngen_R10_J10_COPD	Angiotensin-converting enzyme | Inflammation_II	Inverse variance weighted	3.15688	4	0.531923
ukb-ppp-ACHE-OID30585	finngen_R10_COPD_EARLY	Early onset COPD || id:finngen_R10_COPD_EARLY	Acetylcholinesterase | Inflammation_II	MR Egger	2.38241	2	0.303854
ukb-ppp-ACHE-OID30585	finngen_R10_COPD_EARLY	Early onset COPD || id:finngen_R10_COPD_EARLY	Acetylcholinesterase | Inflammation_II	Inverse variance weighted	2.40942	3	0.491883
ukb-ppp-ACHE-OID30585	finngen_R10_COPD_LATER	Later onset COPD || id:finngen_R10_COPD_LATER	Acetylcholinesterase | Inflammation_II	MR Egger	1.64234	2	0.439916
ukb-ppp-ACHE-OID30585	finngen_R10_COPD_LATER	Later onset COPD || id:finngen_R10_COPD_LATER	Acetylcholinesterase | Inflammation_II	Inverse variance weighted	3.83551	3	0.279783
ukb-ppp-ACHE-OID30585	finngen_R10_J10_ASTHMACOPDKELA	Asthma/COPD (KELA code 203) || id:finngen_R10_J10_ASTHMACOPDKELA	Acetylcholinesterase | Inflammation_II	MR Egger	1.63971	2	0.440495
ukb-ppp-ACHE-OID30585	finngen_R10_J10_ASTHMACOPDKELA	Asthma/COPD (KELA code 203) || id:finngen_R10_J10_ASTHMACOPDKELA	Acetylcholinesterase | Inflammation_II	Inverse variance weighted	2.00031	3	0.572342
ukb-ppp-ACHE-OID30585	finngen_R10_J10_COPD	COPD || id:finngen_R10_J10_COPD	Acetylcholinesterase | Inflammation_II	MR Egger	2.72434	2	0.256104
ukb-ppp-ACHE-OID30585	finngen_R10_J10_COPD	COPD || id:finngen_R10_J10_COPD	Acetylcholinesterase | Inflammation_II	Inverse variance weighted	3.15943	3	0.367691
ukb-ppp-ACP5-OID20314	finngen_R10_COPD_EARLY	Early onset COPD || id:finngen_R10_COPD_EARLY	Tartrate-resistant acid phosphatase type 5 | Cardiometabolic	MR Egger	0.120013	1	0.729021
ukb-ppp-ACP5-OID20314	finngen_R10_COPD_EARLY	Early onset COPD || id:finngen_R10_COPD_EARLY	Tartrate-resistant acid phosphatase type 5 | Cardiometabolic	Inverse variance weighted	0.804994	2	0.668648
ukb-ppp-ACP5-OID20314	finngen_R10_COPD_LATER	Later onset COPD || id:finngen_R10_COPD_LATER	Tartrate-resistant acid phosphatase type 5 | Cardiometabolic	MR Egger	0.167609	1	0.682245
ukb-ppp-ACP5-OID20314	finngen_R10_COPD_LATER	Later onset COPD || id:finngen_R10_COPD_LATER	Tartrate-resistant acid phosphatase type 5 | Cardiometabolic	Inverse variance weighted	0.204946	2	0.902603
ukb-ppp-ACP5-OID20314	finngen_R10_J10_ASTHMACOPDKELA	Asthma/COPD (KELA code 203) || id:finngen_R10_J10_ASTHMACOPDKELA	Tartrate-resistant acid phosphatase type 5 | Cardiometabolic	MR Egger	5.01e-05	1	0.994353
ukb-ppp-ACP5-OID20314	finngen_R10_J10_ASTHMACOPDKELA	Asthma/COPD (KELA code 203) || id:finngen_R10_J10_ASTHMACOPDKELA	Tartrate-resistant acid phosphatase type 5 | Cardiometabolic	Inverse variance weighted	3.39009	2	0.183591
ukb-ppp-ACP5-OID20314	finngen_R10_J10_COPD	COPD || id:finngen_R10_J10_COPD	Tartrate-resistant acid phosphatase type 5 | Cardiometabolic	MR Egger	0.101288	1	0.75029
ukb-ppp-ACP5-OID20314	finngen_R10_J10_COPD	COPD || id:finngen_R10_J10_COPD	Tartrate-resistant acid phosphatase type 5 | Cardiometabolic	Inverse variance weighted	0.197336	2	0.906044
ukb-ppp-ACP6-OID21432	finngen_R10_COPD_EARLY	Early onset COPD || id:finngen_R10_COPD_EARLY	Lysophosphatidic acid phosphatase type 6 | Oncology	MR Egger	5.09447	8	0.747432
ukb-ppp-ACP6-OID21432	finngen_R10_COPD_EARLY	Early onset COPD || id:finngen_R10_COPD_EARLY	Lysophosphatidic acid phosphatase type 6 | Oncology	Inverse variance weighted	7.60185	9	0.574713
ukb-ppp-ACP6-OID21432	finngen_R10_COPD_LATER	Later onset COPD || id:finngen_R10_COPD_LATER	Lysophosphatidic acid phosphatase type 6 | Oncology	MR Egger	1.65845	8	0.989754
ukb-ppp-ACP6-OID21432	finngen_R10_COPD_LATER	Later onset COPD || id:finngen_R10_COPD_LATER	Lysophosphatidic acid phosphatase type 6 | Oncology	Inverse variance weighted	2.25615	9	0.986739
ukb-ppp-ACP6-OID21432	finngen_R10_J10_ASTHMACOPDKELA	Asthma/COPD (KELA code 203) || id:finngen_R10_J10_ASTHMACOPDKELA	Lysophosphatidic acid phosphatase type 6 | Oncology	MR Egger	6.03958	8	0.642799
ukb-ppp-ACP6-OID21432	finngen_R10_J10_ASTHMACOPDKELA	Asthma/COPD (KELA code 203) || id:finngen_R10_J10_ASTHMACOPDKELA	Lysophosphatidic acid phosphatase type 6 | Oncology	Inverse variance weighted	6.30496	9	0.709052
ukb-ppp-ACP6-OID21432	finngen_R10_J10_COPD	COPD || id:finngen_R10_J10_COPD	Lysophosphatidic acid phosphatase type 6 | Oncology	MR Egger	6.65984	8	0.573738
ukb-ppp-ACP6-OID21432	finngen_R10_J10_COPD	COPD || id:finngen_R10_J10_COPD	Lysophosphatidic acid phosphatase type 6 | Oncology	Inverse variance weighted	7.025	9	0.634516
ukb-ppp-ACVRL1-OID20999	finngen_R10_COPD_EARLY	Early onset COPD || id:finngen_R10_COPD_EARLY	Serine/threonine-protein kinase receptor R3 | Neurology	MR Egger	0.336393	2	0.845188
ukb-ppp-ACVRL1-OID20999	finngen_R10_COPD_EARLY	Early onset COPD || id:finngen_R10_COPD_EARLY	Serine/threonine-protein kinase receptor R3 | Neurology	Inverse variance weighted	3.23642	3	0.356591
ukb-ppp-ACVRL1-OID20999	finngen_R10_COPD_LATER	Later onset COPD || id:finngen_R10_COPD_LATER	Serine/threonine-protein kinase receptor R3 | Neurology	MR Egger	1.83953	2	0.398613
ukb-ppp-ACVRL1-OID20999	finngen_R10_COPD_LATER	Later onset COPD || id:finngen_R10_COPD_LATER	Serine/threonine-protein kinase receptor R3 | Neurology	Inverse variance weighted	2.70283	3	0.439747
ukb-ppp-ACVRL1-OID20999	finngen_R10_J10_ASTHMACOPDKELA	Asthma/COPD (KELA code 203) || id:finngen_R10_J10_ASTHMACOPDKELA	Serine/threonine-protein kinase receptor R3 | Neurology	MR Egger	8.16336	2	0.0168791
ukb-ppp-ACVRL1-OID20999	finngen_R10_J10_ASTHMACOPDKELA	Asthma/COPD (KELA code 203) || id:finngen_R10_J10_ASTHMACOPDKELA	Serine/threonine-protein kinase receptor R3 | Neurology	Inverse variance weighted	10.4732	3	0.0149438
ukb-ppp-ACVRL1-OID20999	finngen_R10_J10_COPD	COPD || id:finngen_R10_J10_COPD	Serine/threonine-protein kinase receptor R3 | Neurology	MR Egger	1.47952	2	0.477227
ukb-ppp-ACVRL1-OID20999	finngen_R10_J10_COPD	COPD || id:finngen_R10_J10_COPD	Serine/threonine-protein kinase receptor R3 | Neurology	Inverse variance weighted	5.13743	3	0.162006
ukb-ppp-ACY3-OID30086	finngen_R10_COPD_EARLY	Early onset COPD || id:finngen_R10_COPD_EARLY	N-acyl-aromatic-L-amino acid amidohydrolase | Cardiometabolic_II	MR Egger	0.964591	1	0.326033
ukb-ppp-ACY3-OID30086	finngen_R10_COPD_EARLY	Early onset COPD || id:finngen_R10_COPD_EARLY	N-acyl-aromatic-L-amino acid amidohydrolase | Cardiometabolic_II	Inverse variance weighted	4.1742	2	0.124046
ukb-ppp-ACY3-OID30086	finngen_R10_COPD_LATER	Later onset COPD || id:finngen_R10_COPD_LATER	N-acyl-aromatic-L-amino acid amidohydrolase | Cardiometabolic_II	MR Egger	2.50255	1	0.113662
ukb-ppp-ACY3-OID30086	finngen_R10_COPD_LATER	Later onset COPD || id:finngen_R10_COPD_LATER	N-acyl-aromatic-L-amino acid amidohydrolase | Cardiometabolic_II	Inverse variance weighted	3.60837	2	0.164608
ukb-ppp-ACY3-OID30086	finngen_R10_J10_ASTHMACOPDKELA	Asthma/COPD (KELA code 203) || id:finngen_R10_J10_ASTHMACOPDKELA	N-acyl-aromatic-L-amino acid amidohydrolase | Cardiometabolic_II	MR Egger	0.731282	1	0.392468
ukb-ppp-ACY3-OID30086	finngen_R10_J10_ASTHMACOPDKELA	Asthma/COPD (KELA code 203) || id:finngen_R10_J10_ASTHMACOPDKELA	N-acyl-aromatic-L-amino acid amidohydrolase | Cardiometabolic_II	Inverse variance weighted	1.01611	2	0.601665
ukb-ppp-ACY3-OID30086	finngen_R10_J10_COPD	COPD || id:finngen_R10_J10_COPD	N-acyl-aromatic-L-amino acid amidohydrolase | Cardiometabolic_II	MR Egger	1.74493	1	0.186516
ukb-ppp-ACY3-OID30086	finngen_R10_J10_COPD	COPD || id:finngen_R10_J10_COPD	N-acyl-aromatic-L-amino acid amidohydrolase | Cardiometabolic_II	Inverse variance weighted	5.19064	2	0.0746221
ukb-ppp-ACYP1-OID30642	finngen_R10_COPD_EARLY	Early onset COPD || id:finngen_R10_COPD_EARLY	Acylphosphatase-1 | Inflammation_II	Inverse variance weighted	0.858749	1	0.354089
ukb-ppp-ACYP1-OID30642	finngen_R10_COPD_LATER	Later onset COPD || id:finngen_R10_COPD_LATER	Acylphosphatase-1 | Inflammation_II	Inverse variance weighted	0.0330425	1	0.855759
ukb-ppp-ACYP1-OID30642	finngen_R10_J10_ASTHMACOPDKELA	Asthma/COPD (KELA code 203) || id:finngen_R10_J10_ASTHMACOPDKELA	Acylphosphatase-1 | Inflammation_II	Inverse variance weighted	3.42236	1	0.0643189
ukb-ppp-ACYP1-OID30642	finngen_R10_J10_COPD	COPD || id:finngen_R10_J10_COPD	Acylphosphatase-1 | Inflammation_II	Inverse variance weighted	0.722317	1	0.395385
ukb-ppp-ADA-OID20645	finngen_R10_COPD_EARLY	Early onset COPD || id:finngen_R10_COPD_EARLY	Adenosine deaminase | Inflammation	MR Egger	7.62579	4	0.106289
ukb-ppp-ADA-OID20645	finngen_R10_COPD_EARLY	Early onset COPD || id:finngen_R10_COPD_EARLY	Adenosine deaminase | Inflammation	Inverse variance weighted	9.2377	5	0.0999505
ukb-ppp-ADA-OID20645	finngen_R10_COPD_LATER	Later onset COPD || id:finngen_R10_COPD_LATER	Adenosine deaminase | Inflammation	MR Egger	6.10102	4	0.19173
ukb-ppp-ADA-OID20645	finngen_R10_COPD_LATER	Later onset COPD || id:finngen_R10_COPD_LATER	Adenosine deaminase | Inflammation	Inverse variance weighted	6.10125	5	0.296491
ukb-ppp-ADA-OID20645	finngen_R10_J10_ASTHMACOPDKELA	Asthma/COPD (KELA code 203) || id:finngen_R10_J10_ASTHMACOPDKELA	Adenosine deaminase | Inflammation	MR Egger	13.9585	4	0.00742863
ukb-ppp-ADA-OID20645	finngen_R10_J10_ASTHMACOPDKELA	Asthma/COPD (KELA code 203) || id:finngen_R10_J10_ASTHMACOPDKELA	Adenosine deaminase | Inflammation	Inverse variance weighted	14.0233	5	0.0154623
ukb-ppp-ADA-OID20645	finngen_R10_J10_COPD	COPD || id:finngen_R10_J10_COPD	Adenosine deaminase | Inflammation	MR Egger	10.5128	4	0.0326213
ukb-ppp-ADA-OID20645	finngen_R10_J10_COPD	COPD || id:finngen_R10_J10_COPD	Adenosine deaminase | Inflammation	Inverse variance weighted	10.9208	5	0.0529739
ukb-ppp-ADAM12-OID30491	finngen_R10_COPD_EARLY	Early onset COPD || id:finngen_R10_COPD_EARLY	Disintegrin and metalloproteinase domain-containing protein 12 | Inflammation_II	MR Egger	0.644586	1	0.422055
ukb-ppp-ADAM12-OID30491	finngen_R10_COPD_EARLY	Early onset COPD || id:finngen_R10_COPD_EARLY	Disintegrin and metalloproteinase domain-containing protein 12 | Inflammation_II	Inverse variance weighted	2.02206	2	0.363845
ukb-ppp-ADAM12-OID30491	finngen_R10_COPD_LATER	Later onset COPD || id:finngen_R10_COPD_LATER	Disintegrin and metalloproteinase domain-containing protein 12 | Inflammation_II	MR Egger	0.81485	1	0.36669
ukb-ppp-ADAM12-OID30491	finngen_R10_COPD_LATER	Later onset COPD || id:finngen_R10_COPD_LATER	Disintegrin and metalloproteinase domain-containing protein 12 | Inflammation_II	Inverse variance weighted	4.56688	2	0.101933
ukb-ppp-ADAM12-OID30491	finngen_R10_J10_ASTHMACOPDKELA	Asthma/COPD (KELA code 203) || id:finngen_R10_J10_ASTHMACOPDKELA	Disintegrin and metalloproteinase domain-containing protein 12 | Inflammation_II	MR Egger	0.284903	1	0.593506
ukb-ppp-ADAM12-OID30491	finngen_R10_J10_ASTHMACOPDKELA	Asthma/COPD (KELA code 203) || id:finngen_R10_J10_ASTHMACOPDKELA	Disintegrin and metalloproteinase domain-containing protein 12 | Inflammation_II	Inverse variance weighted	7.45463	2	0.0240574
ukb-ppp-ADAM12-OID30491	finngen_R10_J10_COPD	COPD || id:finngen_R10_J10_COPD	Disintegrin and metalloproteinase domain-containing protein 12 | Inflammation_II	MR Egger	0.0321915	1	0.857608
ukb-ppp-ADAM12-OID30491	finngen_R10_J10_COPD	COPD || id:finngen_R10_J10_COPD	Disintegrin and metalloproteinase domain-containing protein 12 | Inflammation_II	Inverse variance weighted	5.6674	2	0.058795
ukb-ppp-ADAM15-OID20109	finngen_R10_COPD_EARLY	Early onset COPD || id:finngen_R10_COPD_EARLY	Disintegrin and metalloproteinase domain-containing protein 15 | Cardiometabolic	MR Egger	0.806905	4	0.93752
ukb-ppp-ADAM15-OID20109	finngen_R10_COPD_EARLY	Early onset COPD || id:finngen_R10_COPD_EARLY	Disintegrin and metalloproteinase domain-containing protein 15 | Cardiometabolic	Inverse variance weighted	1.47194	5	0.916286
ukb-ppp-ADAM15-OID20109	finngen_R10_COPD_LATER	Later onset COPD || id:finngen_R10_COPD_LATER	Disintegrin and metalloproteinase domain-containing protein 15 | Cardiometabolic	MR Egger	0.226315	4	0.994061
ukb-ppp-ADAM15-OID20109	finngen_R10_COPD_LATER	Later onset COPD || id:finngen_R10_COPD_LATER	Disintegrin and metalloproteinase domain-containing protein 15 | Cardiometabolic	Inverse variance weighted	1.04335	5	0.958994
ukb-ppp-ADAM15-OID20109	finngen_R10_J10_ASTHMACOPDKELA	Asthma/COPD (KELA code 203) || id:finngen_R10_J10_ASTHMACOPDKELA	Disintegrin and metalloproteinase domain-containing protein 15 | Cardiometabolic	MR Egger	7.5931	4	0.107673
ukb-ppp-ADAM15-OID20109	finngen_R10_J10_ASTHMACOPDKELA	Asthma/COPD (KELA code 203) || id:finngen_R10_J10_ASTHMACOPDKELA	Disintegrin and metalloproteinase domain-containing protein 15 | Cardiometabolic	Inverse variance weighted	8.54212	5	0.128781
ukb-ppp-ADAM15-OID20109	finngen_R10_J10_COPD	COPD || id:finngen_R10_J10_COPD	Disintegrin and metalloproteinase domain-containing protein 15 | Cardiometabolic	MR Egger	1.63165	4	0.803093
ukb-ppp-ADAM15-OID20109	finngen_R10_J10_COPD	COPD || id:finngen_R10_J10_COPD	Disintegrin and metalloproteinase domain-containing protein 15 | Cardiometabolic	Inverse variance weighted	3.49586	5	0.624014
ukb-ppp-ADAM22-OID21001	finngen_R10_COPD_EARLY	Early onset COPD || id:finngen_R10_COPD_EARLY	Disintegrin and metalloproteinase domain-containing protein 22 | Neurology	MR Egger	0.123845	4	0.99816
ukb-ppp-ADAM22-OID21001	finngen_R10_COPD_EARLY	Early onset COPD || id:finngen_R10_COPD_EARLY	Disintegrin and metalloproteinase domain-containing protein 22 | Neurology	Inverse variance weighted	4.88511	5	0.430063
ukb-ppp-ADAM22-OID21001	finngen_R10_COPD_LATER	Later onset COPD || id:finngen_R10_COPD_LATER	Disintegrin and metalloproteinase domain-containing protein 22 | Neurology	MR Egger	3.70207	4	0.447825
ukb-ppp-ADAM22-OID21001	finngen_R10_COPD_LATER	Later onset COPD || id:finngen_R10_COPD_LATER	Disintegrin and metalloproteinase domain-containing protein 22 | Neurology	Inverse variance weighted	4.10632	5	0.534212
ukb-ppp-ADAM22-OID21001	finngen_R10_J10_ASTHMACOPDKELA	Asthma/COPD (KELA code 203) || id:finngen_R10_J10_ASTHMACOPDKELA	Disintegrin and metalloproteinase domain-containing protein 22 | Neurology	MR Egger	2.39631	4	0.663293
ukb-ppp-ADAM22-OID21001	finngen_R10_J10_ASTHMACOPDKELA	Asthma/COPD (KELA code 203) || id:finngen_R10_J10_ASTHMACOPDKELA	Disintegrin and metalloproteinase domain-containing protein 22 | Neurology	Inverse variance weighted	2.44505	5	0.784747
ukb-ppp-ADAM22-OID21001	finngen_R10_J10_COPD	COPD || id:finngen_R10_J10_COPD	Disintegrin and metalloproteinase domain-containing protein 22 | Neurology	MR Egger	2.87504	4	0.57895
ukb-ppp-ADAM22-OID21001	finngen_R10_J10_COPD	COPD || id:finngen_R10_J10_COPD	Disintegrin and metalloproteinase domain-containing protein 22 | Neurology	Inverse variance weighted	3.34726	5	0.646615
ukb-ppp-ADAM23-OID20651	finngen_R10_COPD_EARLY	Early onset COPD || id:finngen_R10_COPD_EARLY	Disintegrin and metalloproteinase domain-containing protein 23 | Inflammation	MR Egger	2.55133	6	0.86268
ukb-ppp-ADAM23-OID20651	finngen_R10_COPD_EARLY	Early onset COPD || id:finngen_R10_COPD_EARLY	Disintegrin and metalloproteinase domain-containing protein 23 | Inflammation	Inverse variance weighted	2.63965	7	0.91622
ukb-ppp-ADAM23-OID20651	finngen_R10_COPD_LATER	Later onset COPD || id:finngen_R10_COPD_LATER	Disintegrin and metalloproteinase domain-containing protein 23 | Inflammation	MR Egger	13.221	6	0.0396574
ukb-ppp-ADAM23-OID20651	finngen_R10_COPD_LATER	Later onset COPD || id:finngen_R10_COPD_LATER	Disintegrin and metalloproteinase domain-containing protein 23 | Inflammation	Inverse variance weighted	13.2588	7	0.0660492
ukb-ppp-ADAM23-OID20651	finngen_R10_J10_ASTHMACOPDKELA	Asthma/COPD (KELA code 203) || id:finngen_R10_J10_ASTHMACOPDKELA	Disintegrin and metalloproteinase domain-containing protein 23 | Inflammation	MR Egger	4.33985	6	0.630789
ukb-ppp-ADAM23-OID20651	finngen_R10_J10_ASTHMACOPDKELA	Asthma/COPD (KELA code 203) || id:finngen_R10_J10_ASTHMACOPDKELA	Disintegrin and metalloproteinase domain-containing protein 23 | Inflammation	Inverse variance weighted	4.42043	7	0.730277
ukb-ppp-ADAM23-OID20651	finngen_R10_J10_COPD	COPD || id:finngen_R10_J10_COPD	Disintegrin and metalloproteinase domain-containing protein 23 | Inflammation	MR Egger	13.8429	6	0.0314409
ukb-ppp-ADAM23-OID20651	finngen_R10_J10_COPD	COPD || id:finngen_R10_J10_COPD	Disintegrin and metalloproteinase domain-containing protein 23 | Inflammation	Inverse variance weighted	13.929	7	0.0524589
ukb-ppp-ADAM8-OID21039	finngen_R10_COPD_EARLY	Early onset COPD || id:finngen_R10_COPD_EARLY	Disintegrin and metalloproteinase domain-containing protein 8 | Neurology	MR Egger	4.91398	4	0.296238
ukb-ppp-ADAM8-OID21039	finngen_R10_COPD_EARLY	Early onset COPD || id:finngen_R10_COPD_EARLY	Disintegrin and metalloproteinase domain-containing protein 8 | Neurology	Inverse variance weighted	5.07173	5	0.407189
ukb-ppp-ADAM8-OID21039	finngen_R10_COPD_LATER	Later onset COPD || id:finngen_R10_COPD_LATER	Disintegrin and metalloproteinase domain-containing protein 8 | Neurology	MR Egger	2.63386	4	0.620836
ukb-ppp-ADAM8-OID21039	finngen_R10_COPD_LATER	Later onset COPD || id:finngen_R10_COPD_LATER	Disintegrin and metalloproteinase domain-containing protein 8 | Neurology	Inverse variance weighted	2.88149	5	0.718251
ukb-ppp-ADAM8-OID21039	finngen_R10_J10_ASTHMACOPDKELA	Asthma/COPD (KELA code 203) || id:finngen_R10_J10_ASTHMACOPDKELA	Disintegrin and metalloproteinase domain-containing protein 8 | Neurology	MR Egger	2.20216	4	0.698633
ukb-ppp-ADAM8-OID21039	finngen_R10_J10_ASTHMACOPDKELA	Asthma/COPD (KELA code 203) || id:finngen_R10_J10_ASTHMACOPDKELA	Disintegrin and metalloproteinase domain-containing protein 8 | Neurology	Inverse variance weighted	3.05602	5	0.69135
ukb-ppp-ADAM8-OID21039	finngen_R10_J10_COPD	COPD || id:finngen_R10_J10_COPD	Disintegrin and metalloproteinase domain-containing protein 8 | Neurology	MR Egger	4.27394	4	0.3702
ukb-ppp-ADAM8-OID21039	finngen_R10_J10_COPD	COPD || id:finngen_R10_J10_COPD	Disintegrin and metalloproteinase domain-containing protein 8 | Neurology	Inverse variance weighted	4.29355	5	0.507972
ukb-ppp-ADAM9-OID31488	finngen_R10_COPD_EARLY	Early onset COPD || id:finngen_R10_COPD_EARLY	Disintegrin and metalloproteinase domain-containing protein 9 | Oncology_II	MR Egger	4.23845	4	0.374696
ukb-ppp-ADAM9-OID31488	finngen_R10_COPD_EARLY	Early onset COPD || id:finngen_R10_COPD_EARLY	Disintegrin and metalloproteinase domain-containing protein 9 | Oncology_II	Inverse variance weighted	4.47	5	0.483908
ukb-ppp-ADAM9-OID31488	finngen_R10_COPD_LATER	Later onset COPD || id:finngen_R10_COPD_LATER	Disintegrin and metalloproteinase domain-containing protein 9 | Oncology_II	MR Egger	0.787439	4	0.940124
ukb-ppp-ADAM9-OID31488	finngen_R10_COPD_LATER	Later onset COPD || id:finngen_R10_COPD_LATER	Disintegrin and metalloproteinase domain-containing protein 9 | Oncology_II	Inverse variance weighted	1.82794	5	0.872403
ukb-ppp-ADAM9-OID31488	finngen_R10_J10_ASTHMACOPDKELA	Asthma/COPD (KELA code 203) || id:finngen_R10_J10_ASTHMACOPDKELA	Disintegrin and metalloproteinase domain-containing protein 9 | Oncology_II	MR Egger	8.20448	4	0.0843687
ukb-ppp-ADAM9-OID31488	finngen_R10_J10_ASTHMACOPDKELA	Asthma/COPD (KELA code 203) || id:finngen_R10_J10_ASTHMACOPDKELA	Disintegrin and metalloproteinase domain-containing protein 9 | Oncology_II	Inverse variance weighted	8.34951	5	0.137996
ukb-ppp-ADAM9-OID31488	finngen_R10_J10_COPD	COPD || id:finngen_R10_J10_COPD	Disintegrin and metalloproteinase domain-containing protein 9 | Oncology_II	MR Egger	3.01543	4	0.555246
ukb-ppp-ADAM9-OID31488	finngen_R10_J10_COPD	COPD || id:finngen_R10_J10_COPD	Disintegrin and metalloproteinase domain-containing protein 9 | Oncology_II	Inverse variance weighted	3.6666	5	0.598342
ukb-ppp-ADAMTS13-OID20249	finngen_R10_COPD_EARLY	Early onset COPD || id:finngen_R10_COPD_EARLY	A disintegrin and metalloproteinase with thrombospondin motifs 13 | Cardiometabolic	MR Egger	1.29229	4	0.862683
ukb-ppp-ADAMTS13-OID20249	finngen_R10_COPD_EARLY	Early onset COPD || id:finngen_R10_COPD_EARLY	A disintegrin and metalloproteinase with thrombospondin motifs 13 | Cardiometabolic	Inverse variance weighted	1.84718	5	0.869861
ukb-ppp-ADAMTS13-OID20249	finngen_R10_COPD_LATER	Later onset COPD || id:finngen_R10_COPD_LATER	A disintegrin and metalloproteinase with thrombospondin motifs 13 | Cardiometabolic	MR Egger	5.29137	4	0.258686
ukb-ppp-ADAMTS13-OID20249	finngen_R10_COPD_LATER	Later onset COPD || id:finngen_R10_COPD_LATER	A disintegrin and metalloproteinase with thrombospondin motifs 13 | Cardiometabolic	Inverse variance weighted	5.53772	5	0.353828
ukb-ppp-ADAMTS13-OID20249	finngen_R10_J10_ASTHMACOPDKELA	Asthma/COPD (KELA code 203) || id:finngen_R10_J10_ASTHMACOPDKELA	A disintegrin and metalloproteinase with thrombospondin motifs 13 | Cardiometabolic	MR Egger	1.60209	4	0.808416
ukb-ppp-ADAMTS13-OID20249	finngen_R10_J10_ASTHMACOPDKELA	Asthma/COPD (KELA code 203) || id:finngen_R10_J10_ASTHMACOPDKELA	A disintegrin and metalloproteinase with thrombospondin motifs 13 | Cardiometabolic	Inverse variance weighted	1.85551	5	0.868754
ukb-ppp-ADAMTS13-OID20249	finngen_R10_J10_COPD	COPD || id:finngen_R10_J10_COPD	A disintegrin and metalloproteinase with thrombospondin motifs 13 | Cardiometabolic	MR Egger	5.37058	4	0.251342
ukb-ppp-ADAMTS13-OID20249	finngen_R10_J10_COPD	COPD || id:finngen_R10_J10_COPD	A disintegrin and metalloproteinase with thrombospondin motifs 13 | Cardiometabolic	Inverse variance weighted	6.18705	5	0.288442
ukb-ppp-ADAMTS15-OID21275	finngen_R10_COPD_EARLY	Early onset COPD || id:finngen_R10_COPD_EARLY	A disintegrin and metalloproteinase with thrombospondin motifs 15 | Oncology	Inverse variance weighted	1.66102	1	0.197466
ukb-ppp-ADAMTS15-OID21275	finngen_R10_COPD_LATER	Later onset COPD || id:finngen_R10_COPD_LATER	A disintegrin and metalloproteinase with thrombospondin motifs 15 | Oncology	Inverse variance weighted	0.541387	1	0.461859
ukb-ppp-ADAMTS15-OID21275	finngen_R10_J10_ASTHMACOPDKELA	Asthma/COPD (KELA code 203) || id:finngen_R10_J10_ASTHMACOPDKELA	A disintegrin and metalloproteinase with thrombospondin motifs 15 | Oncology	Inverse variance weighted	2.35443	1	0.124928
ukb-ppp-ADAMTS15-OID21275	finngen_R10_J10_COPD	COPD || id:finngen_R10_J10_COPD	A disintegrin and metalloproteinase with thrombospondin motifs 15 | Oncology	Inverse variance weighted	1.97874	1	0.159523
ukb-ppp-ADAMTS16-OID20089	finngen_R10_COPD_EARLY	Early onset COPD || id:finngen_R10_COPD_EARLY	A disintegrin and metalloproteinase with thrombospondin motifs 16 | Cardiometabolic	MR Egger	2.84712	2	0.240854
ukb-ppp-ADAMTS16-OID20089	finngen_R10_COPD_EARLY	Early onset COPD || id:finngen_R10_COPD_EARLY	A disintegrin and metalloproteinase with thrombospondin motifs 16 | Cardiometabolic	Inverse variance weighted	3.15911	3	0.367738
ukb-ppp-ADAMTS16-OID20089	finngen_R10_COPD_LATER	Later onset COPD || id:finngen_R10_COPD_LATER	A disintegrin and metalloproteinase with thrombospondin motifs 16 | Cardiometabolic	MR Egger	3.38102	2	0.184426
ukb-ppp-ADAMTS16-OID20089	finngen_R10_COPD_LATER	Later onset COPD || id:finngen_R10_COPD_LATER	A disintegrin and metalloproteinase with thrombospondin motifs 16 | Cardiometabolic	Inverse variance weighted	4.06689	3	0.254331
ukb-ppp-ADAMTS16-OID20089	finngen_R10_J10_ASTHMACOPDKELA	Asthma/COPD (KELA code 203) || id:finngen_R10_J10_ASTHMACOPDKELA	A disintegrin and metalloproteinase with thrombospondin motifs 16 | Cardiometabolic	MR Egger	4.68055	2	0.096301
ukb-ppp-ADAMTS16-OID20089	finngen_R10_J10_ASTHMACOPDKELA	Asthma/COPD (KELA code 203) || id:finngen_R10_J10_ASTHMACOPDKELA	A disintegrin and metalloproteinase with thrombospondin motifs 16 | Cardiometabolic	Inverse variance weighted	5.12018	3	0.163206
ukb-ppp-ADAMTS16-OID20089	finngen_R10_J10_COPD	COPD || id:finngen_R10_J10_COPD	A disintegrin and metalloproteinase with thrombospondin motifs 16 | Cardiometabolic	MR Egger	5.48214	2	0.0645013
ukb-ppp-ADAMTS16-OID20089	finngen_R10_J10_COPD	COPD || id:finngen_R10_J10_COPD	A disintegrin and metalloproteinase with thrombospondin motifs 16 | Cardiometabolic	Inverse variance weighted	5.60662	3	0.132399
ukb-ppp-ADAMTS8-OID21502	finngen_R10_COPD_EARLY	Early onset COPD || id:finngen_R10_COPD_EARLY	A disintegrin and metalloproteinase with thrombospondin motifs 8 | Oncology	MR Egger	6.10448	5	0.296185
ukb-ppp-ADAMTS8-OID21502	finngen_R10_COPD_EARLY	Early onset COPD || id:finngen_R10_COPD_EARLY	A disintegrin and metalloproteinase with thrombospondin motifs 8 | Oncology	Inverse variance weighted	14.7292	6	0.0224707
ukb-ppp-ADAMTS8-OID21502	finngen_R10_COPD_LATER	Later onset COPD || id:finngen_R10_COPD_LATER	A disintegrin and metalloproteinase with thrombospondin motifs 8 | Oncology	MR Egger	11.6674	5	0.0396414
ukb-ppp-ADAMTS8-OID21502	finngen_R10_COPD_LATER	Later onset COPD || id:finngen_R10_COPD_LATER	A disintegrin and metalloproteinase with thrombospondin motifs 8 | Oncology	Inverse variance weighted	12.2568	6	0.0564798
ukb-ppp-ADAMTS8-OID21502	finngen_R10_J10_ASTHMACOPDKELA	Asthma/COPD (KELA code 203) || id:finngen_R10_J10_ASTHMACOPDKELA	A disintegrin and metalloproteinase with thrombospondin motifs 8 | Oncology	MR Egger	9.58301	5	0.0879504
ukb-ppp-ADAMTS8-OID21502	finngen_R10_J10_ASTHMACOPDKELA	Asthma/COPD (KELA code 203) || id:finngen_R10_J10_ASTHMACOPDKELA	A disintegrin and metalloproteinase with thrombospondin motifs 8 | Oncology	Inverse variance weighted	9.85557	6	0.130867
ukb-ppp-ADAMTS8-OID21502	finngen_R10_J10_COPD	COPD || id:finngen_R10_J10_COPD	A disintegrin and metalloproteinase with thrombospondin motifs 8 | Oncology	MR Egger	12.6027	5	0.027401
ukb-ppp-ADAMTS8-OID21502	finngen_R10_J10_COPD	COPD || id:finngen_R10_J10_COPD	A disintegrin and metalloproteinase with thrombospondin motifs 8 | Oncology	Inverse variance weighted	13.7039	6	0.0331244
ukb-ppp-ADAMTSL2-OID30370	finngen_R10_COPD_EARLY	Early onset COPD || id:finngen_R10_COPD_EARLY	ADAMTS-like protein 2 | Cardiometabolic_II	MR Egger	3.31657	1	0.0685848
ukb-ppp-ADAMTSL2-OID30370	finngen_R10_COPD_EARLY	Early onset COPD || id:finngen_R10_COPD_EARLY	ADAMTS-like protein 2 | Cardiometabolic_II	Inverse variance weighted	6.37301	2	0.041316
ukb-ppp-ADAMTSL2-OID30370	finngen_R10_COPD_LATER	Later onset COPD || id:finngen_R10_COPD_LATER	ADAMTS-like protein 2 | Cardiometabolic_II	MR Egger	6.32792	1	0.0118852
ukb-ppp-ADAMTSL2-OID30370	finngen_R10_COPD_LATER	Later onset COPD || id:finngen_R10_COPD_LATER	ADAMTS-like protein 2 | Cardiometabolic_II	Inverse variance weighted	6.41463	2	0.0404652
ukb-ppp-ADAMTSL2-OID30370	finngen_R10_J10_ASTHMACOPDKELA	Asthma/COPD (KELA code 203) || id:finngen_R10_J10_ASTHMACOPDKELA	ADAMTS-like protein 2 | Cardiometabolic_II	MR Egger	0.00987908	1	0.920826
ukb-ppp-ADAMTSL2-OID30370	finngen_R10_J10_ASTHMACOPDKELA	Asthma/COPD (KELA code 203) || id:finngen_R10_J10_ASTHMACOPDKELA	ADAMTS-like protein 2 | Cardiometabolic_II	Inverse variance weighted	0.73044	2	0.694044
ukb-ppp-ADAMTSL2-OID30370	finngen_R10_J10_COPD	COPD || id:finngen_R10_J10_COPD	ADAMTS-like protein 2 | Cardiometabolic_II	MR Egger	11.1376	1	0.00084597
ukb-ppp-ADAMTSL2-OID30370	finngen_R10_J10_COPD	COPD || id:finngen_R10_J10_COPD	ADAMTS-like protein 2 | Cardiometabolic_II	Inverse variance weighted	11.4562	2	0.00325317
ukb-ppp-ADAMTSL4-OID30275	finngen_R10_COPD_EARLY	Early onset COPD || id:finngen_R10_COPD_EARLY	ADAMTS-like protein 4 | Cardiometabolic_II	MR Egger	0.510123	2	0.774869
ukb-ppp-ADAMTSL4-OID30275	finngen_R10_COPD_EARLY	Early onset COPD || id:finngen_R10_COPD_EARLY	ADAMTS-like protein 4 | Cardiometabolic_II	Inverse variance weighted	0.512521	3	0.916132
ukb-ppp-ADAMTSL4-OID30275	finngen_R10_COPD_LATER	Later onset COPD || id:finngen_R10_COPD_LATER	ADAMTS-like protein 4 | Cardiometabolic_II	MR Egger	2.43356	2	0.296182
ukb-ppp-ADAMTSL4-OID30275	finngen_R10_COPD_LATER	Later onset COPD || id:finngen_R10_COPD_LATER	ADAMTS-like protein 4 | Cardiometabolic_II	Inverse variance weighted	2.90355	3	0.406735
ukb-ppp-ADAMTSL4-OID30275	finngen_R10_J10_ASTHMACOPDKELA	Asthma/COPD (KELA code 203) || id:finngen_R10_J10_ASTHMACOPDKELA	ADAMTS-like protein 4 | Cardiometabolic_II	MR Egger	0.140453	2	0.932183
ukb-ppp-ADAMTSL4-OID30275	finngen_R10_J10_ASTHMACOPDKELA	Asthma/COPD (KELA code 203) || id:finngen_R10_J10_ASTHMACOPDKELA	ADAMTS-like protein 4 | Cardiometabolic_II	Inverse variance weighted	0.159995	3	0.983773
ukb-ppp-ADAMTSL4-OID30275	finngen_R10_J10_COPD	COPD || id:finngen_R10_J10_COPD	ADAMTS-like protein 4 | Cardiometabolic_II	MR Egger	2.13852	2	0.343262
ukb-ppp-ADAMTSL4-OID30275	finngen_R10_J10_COPD	COPD || id:finngen_R10_J10_COPD	ADAMTS-like protein 4 | Cardiometabolic_II	Inverse variance weighted	2.45864	3	0.482813
ukb-ppp-ADAMTSL5-OID30355	finngen_R10_COPD_EARLY	Early onset COPD || id:finngen_R10_COPD_EARLY	ADAMTS-like protein 5 | Cardiometabolic_II	MR Egger	0.0952957	1	0.75755
ukb-ppp-ADAMTSL5-OID30355	finngen_R10_COPD_EARLY	Early onset COPD || id:finngen_R10_COPD_EARLY	ADAMTS-like protein 5 | Cardiometabolic_II	Inverse variance weighted	0.248721	2	0.883061
ukb-ppp-ADAMTSL5-OID30355	finngen_R10_COPD_LATER	Later onset COPD || id:finngen_R10_COPD_LATER	ADAMTS-like protein 5 | Cardiometabolic_II	MR Egger	0.0504132	1	0.822346
ukb-ppp-ADAMTSL5-OID30355	finngen_R10_COPD_LATER	Later onset COPD || id:finngen_R10_COPD_LATER	ADAMTS-like protein 5 | Cardiometabolic_II	Inverse variance weighted	0.251438	2	0.881863
ukb-ppp-ADAMTSL5-OID30355	finngen_R10_J10_ASTHMACOPDKELA	Asthma/COPD (KELA code 203) || id:finngen_R10_J10_ASTHMACOPDKELA	ADAMTS-like protein 5 | Cardiometabolic_II	MR Egger	0.255427	1	0.613279
ukb-ppp-ADAMTSL5-OID30355	finngen_R10_J10_ASTHMACOPDKELA	Asthma/COPD (KELA code 203) || id:finngen_R10_J10_ASTHMACOPDKELA	ADAMTS-like protein 5 | Cardiometabolic_II	Inverse variance weighted	1.38626	2	0.50001
ukb-ppp-ADAMTSL5-OID30355	finngen_R10_J10_COPD	COPD || id:finngen_R10_J10_COPD	ADAMTS-like protein 5 | Cardiometabolic_II	MR Egger	0.00472524	1	0.945196
ukb-ppp-ADAMTSL5-OID30355	finngen_R10_J10_COPD	COPD || id:finngen_R10_J10_COPD	ADAMTS-like protein 5 | Cardiometabolic_II	Inverse variance weighted	0.275224	2	0.871437
ukb-ppp-ADD1-OID30655	finngen_R10_COPD_EARLY	Early onset COPD || id:finngen_R10_COPD_EARLY	Alpha-adducin | Inflammation_II	Inverse variance weighted	0.00221344	1	0.962476
ukb-ppp-ADD1-OID30655	finngen_R10_COPD_LATER	Later onset COPD || id:finngen_R10_COPD_LATER	Alpha-adducin | Inflammation_II	Inverse variance weighted	2.89471	1	0.0888707
ukb-ppp-ADD1-OID30655	finngen_R10_J10_ASTHMACOPDKELA	Asthma/COPD (KELA code 203) || id:finngen_R10_J10_ASTHMACOPDKELA	Alpha-adducin | Inflammation_II	Inverse variance weighted	2.25594	1	0.133103
ukb-ppp-ADD1-OID30655	finngen_R10_J10_COPD	COPD || id:finngen_R10_J10_COPD	Alpha-adducin | Inflammation_II	Inverse variance weighted	3.46302	1	0.0627556
ukb-ppp-ADGRB3-OID20974	finngen_R10_COPD_EARLY	Early onset COPD || id:finngen_R10_COPD_EARLY	Adhesion G protein-coupled receptor B3 | Neurology	MR Egger	13.7704	10	0.183724
ukb-ppp-ADGRB3-OID20974	finngen_R10_COPD_EARLY	Early onset COPD || id:finngen_R10_COPD_EARLY	Adhesion G protein-coupled receptor B3 | Neurology	Inverse variance weighted	14.0288	11	0.231402
ukb-ppp-ADGRB3-OID20974	finngen_R10_COPD_LATER	Later onset COPD || id:finngen_R10_COPD_LATER	Adhesion G protein-coupled receptor B3 | Neurology	MR Egger	12.7828	10	0.236068
ukb-ppp-ADGRB3-OID20974	finngen_R10_COPD_LATER	Later onset COPD || id:finngen_R10_COPD_LATER	Adhesion G protein-coupled receptor B3 | Neurology	Inverse variance weighted	13.9676	11	0.234789
ukb-ppp-ADGRB3-OID20974	finngen_R10_J10_ASTHMACOPDKELA	Asthma/COPD (KELA code 203) || id:finngen_R10_J10_ASTHMACOPDKELA	Adhesion G protein-coupled receptor B3 | Neurology	MR Egger	11.8127	10	0.297788
ukb-ppp-ADGRB3-OID20974	finngen_R10_J10_ASTHMACOPDKELA	Asthma/COPD (KELA code 203) || id:finngen_R10_J10_ASTHMACOPDKELA	Adhesion G protein-coupled receptor B3 | Neurology	Inverse variance weighted	21.9283	11	0.0249349
ukb-ppp-ADGRB3-OID20974	finngen_R10_J10_COPD	COPD || id:finngen_R10_J10_COPD	Adhesion G protein-coupled receptor B3 | Neurology	MR Egger	17.1832	10	0.0704079
ukb-ppp-ADGRB3-OID20974	finngen_R10_J10_COPD	COPD || id:finngen_R10_J10_COPD	Adhesion G protein-coupled receptor B3 | Neurology	Inverse variance weighted	17.7844	11	0.086721
ukb-ppp-ADGRD1-OID30588	finngen_R10_COPD_EARLY	Early onset COPD || id:finngen_R10_COPD_EARLY	Adhesion G-protein coupled receptor D1 | Inflammation_II	MR Egger	0.0877669	3	0.993264
ukb-ppp-ADGRD1-OID30588	finngen_R10_COPD_EARLY	Early onset COPD || id:finngen_R10_COPD_EARLY	Adhesion G-protein coupled receptor D1 | Inflammation_II	Inverse variance weighted	1.73963	4	0.783507
ukb-ppp-ADGRD1-OID30588	finngen_R10_COPD_LATER	Later onset COPD || id:finngen_R10_COPD_LATER	Adhesion G-protein coupled receptor D1 | Inflammation_II	MR Egger	2.75491	3	0.430976
ukb-ppp-ADGRD1-OID30588	finngen_R10_COPD_LATER	Later onset COPD || id:finngen_R10_COPD_LATER	Adhesion G-protein coupled receptor D1 | Inflammation_II	Inverse variance weighted	2.88404	4	0.577415
ukb-ppp-ADGRD1-OID30588	finngen_R10_J10_ASTHMACOPDKELA	Asthma/COPD (KELA code 203) || id:finngen_R10_J10_ASTHMACOPDKELA	Adhesion G-protein coupled receptor D1 | Inflammation_II	MR Egger	7.03755	3	0.0707104
ukb-ppp-ADGRD1-OID30588	finngen_R10_J10_ASTHMACOPDKELA	Asthma/COPD (KELA code 203) || id:finngen_R10_J10_ASTHMACOPDKELA	Adhesion G-protein coupled receptor D1 | Inflammation_II	Inverse variance weighted	9.68435	4	0.0460939
ukb-ppp-ADGRD1-OID30588	finngen_R10_J10_COPD	COPD || id:finngen_R10_J10_COPD	Adhesion G-protein coupled receptor D1 | Inflammation_II	MR Egger	2.46943	3	0.480841
ukb-ppp-ADGRD1-OID30588	finngen_R10_J10_COPD	COPD || id:finngen_R10_J10_COPD	Adhesion G-protein coupled receptor D1 | Inflammation_II	Inverse variance weighted	3.36885	4	0.498098
ukb-ppp-ADGRE1-OID31483	finngen_R10_COPD_EARLY	Early onset COPD || id:finngen_R10_COPD_EARLY	Adhesion G protein-coupled receptor E1 | Oncology_II	MR Egger	0.137539	1	0.71074
ukb-ppp-ADGRE1-OID31483	finngen_R10_COPD_EARLY	Early onset COPD || id:finngen_R10_COPD_EARLY	Adhesion G protein-coupled receptor E1 | Oncology_II	Inverse variance weighted	2.02812	2	0.362742
ukb-ppp-ADGRE1-OID31483	finngen_R10_COPD_LATER	Later onset COPD || id:finngen_R10_COPD_LATER	Adhesion G protein-coupled receptor E1 | Oncology_II	MR Egger	0.127522	1	0.721015
ukb-ppp-ADGRE1-OID31483	finngen_R10_COPD_LATER	Later onset COPD || id:finngen_R10_COPD_LATER	Adhesion G protein-coupled receptor E1 | Oncology_II	Inverse variance weighted	0.38769	2	0.823786
ukb-ppp-ADGRE1-OID31483	finngen_R10_J10_ASTHMACOPDKELA	Asthma/COPD (KELA code 203) || id:finngen_R10_J10_ASTHMACOPDKELA	Adhesion G protein-coupled receptor E1 | Oncology_II	MR Egger	0.0101907	1	0.919591
ukb-ppp-ADGRE1-OID31483	finngen_R10_J10_ASTHMACOPDKELA	Asthma/COPD (KELA code 203) || id:finngen_R10_J10_ASTHMACOPDKELA	Adhesion G protein-coupled receptor E1 | Oncology_II	Inverse variance weighted	0.0496872	2	0.975462
ukb-ppp-ADGRE1-OID31483	finngen_R10_J10_COPD	COPD || id:finngen_R10_J10_COPD	Adhesion G protein-coupled receptor E1 | Oncology_II	MR Egger	0.699393	1	0.402988
ukb-ppp-ADGRE1-OID31483	finngen_R10_J10_COPD	COPD || id:finngen_R10_J10_COPD	Adhesion G protein-coupled receptor E1 | Oncology_II	Inverse variance weighted	1.24067	2	0.537764
ukb-ppp-ADGRE2-OID20755	finngen_R10_COPD_EARLY	Early onset COPD || id:finngen_R10_COPD_EARLY	Adhesion G protein-coupled receptor E2 | Inflammation	MR Egger	0.0005694	1	0.980963
ukb-ppp-ADGRE2-OID20755	finngen_R10_COPD_EARLY	Early onset COPD || id:finngen_R10_COPD_EARLY	Adhesion G protein-coupled receptor E2 | Inflammation	Inverse variance weighted	0.475266	2	0.788492
ukb-ppp-ADGRE2-OID20755	finngen_R10_COPD_LATER	Later onset COPD || id:finngen_R10_COPD_LATER	Adhesion G protein-coupled receptor E2 | Inflammation	MR Egger	11.2901	1	0.00077923
ukb-ppp-ADGRE2-OID20755	finngen_R10_COPD_LATER	Later onset COPD || id:finngen_R10_COPD_LATER	Adhesion G protein-coupled receptor E2 | Inflammation	Inverse variance weighted	11.5989	2	0.00302916
ukb-ppp-ADGRE2-OID20755	finngen_R10_J10_ASTHMACOPDKELA	Asthma/COPD (KELA code 203) || id:finngen_R10_J10_ASTHMACOPDKELA	Adhesion G protein-coupled receptor E2 | Inflammation	MR Egger	0.263175	1	0.607948
ukb-ppp-ADGRE2-OID20755	finngen_R10_J10_ASTHMACOPDKELA	Asthma/COPD (KELA code 203) || id:finngen_R10_J10_ASTHMACOPDKELA	Adhesion G protein-coupled receptor E2 | Inflammation	Inverse variance weighted	3.60936	2	0.164527
ukb-ppp-ADGRE2-OID20755	finngen_R10_J10_COPD	COPD || id:finngen_R10_J10_COPD	Adhesion G protein-coupled receptor E2 | Inflammation	MR Egger	8.00432	1	0.00466659
ukb-ppp-ADGRE2-OID20755	finngen_R10_J10_COPD	COPD || id:finngen_R10_J10_COPD	Adhesion G protein-coupled receptor E2 | Inflammation	Inverse variance weighted	8.23845	2	0.0162571
ukb-ppp-ADGRE5-OID20260	finngen_R10_COPD_EARLY	Early onset COPD || id:finngen_R10_COPD_EARLY	CD97 antigen | Cardiometabolic	MR Egger	3.47018	1	0.0624844
ukb-ppp-ADGRE5-OID20260	finngen_R10_COPD_EARLY	Early onset COPD || id:finngen_R10_COPD_EARLY	CD97 antigen | Cardiometabolic	Inverse variance weighted	5.06892	2	0.0793044
ukb-ppp-ADGRE5-OID20260	finngen_R10_COPD_LATER	Later onset COPD || id:finngen_R10_COPD_LATER	CD97 antigen | Cardiometabolic	MR Egger	1.7797	1	0.182186
ukb-ppp-ADGRE5-OID20260	finngen_R10_COPD_LATER	Later onset COPD || id:finngen_R10_COPD_LATER	CD97 antigen | Cardiometabolic	Inverse variance weighted	2.12311	2	0.345918
ukb-ppp-ADGRE5-OID20260	finngen_R10_J10_ASTHMACOPDKELA	Asthma/COPD (KELA code 203) || id:finngen_R10_J10_ASTHMACOPDKELA	CD97 antigen | Cardiometabolic	MR Egger	3.34743	1	0.0673099
ukb-ppp-ADGRE5-OID20260	finngen_R10_J10_ASTHMACOPDKELA	Asthma/COPD (KELA code 203) || id:finngen_R10_J10_ASTHMACOPDKELA	CD97 antigen | Cardiometabolic	Inverse variance weighted	4.15394	2	0.12531
ukb-ppp-ADGRE5-OID20260	finngen_R10_J10_COPD	COPD || id:finngen_R10_J10_COPD	CD97 antigen | Cardiometabolic	MR Egger	3.32342	1	0.0682997
ukb-ppp-ADGRE5-OID20260	finngen_R10_J10_COPD	COPD || id:finngen_R10_J10_COPD	CD97 antigen | Cardiometabolic	Inverse variance weighted	3.98357	2	0.136452
ukb-ppp-ADGRG1-OID21294	finngen_R10_COPD_EARLY	Early onset COPD || id:finngen_R10_COPD_EARLY	Adhesion G-protein coupled receptor G1 | Oncology	Inverse variance weighted	3.09167	1	0.078694
ukb-ppp-ADGRG1-OID21294	finngen_R10_COPD_LATER	Later onset COPD || id:finngen_R10_COPD_LATER	Adhesion G-protein coupled receptor G1 | Oncology	Inverse variance weighted	0.172089	1	0.678262
ukb-ppp-ADGRG1-OID21294	finngen_R10_J10_ASTHMACOPDKELA	Asthma/COPD (KELA code 203) || id:finngen_R10_J10_ASTHMACOPDKELA	Adhesion G-protein coupled receptor G1 | Oncology	Inverse variance weighted	0.0105875	1	0.918046
ukb-ppp-ADGRG1-OID21294	finngen_R10_J10_COPD	COPD || id:finngen_R10_J10_COPD	Adhesion G-protein coupled receptor G1 | Oncology	Inverse variance weighted	0.67431	1	0.411553
ukb-ppp-ADH1B-OID30612	finngen_R10_COPD_EARLY	Early onset COPD || id:finngen_R10_COPD_EARLY	All-trans-retinol dehydrogenase | Inflammation_II	Inverse variance weighted	1.21957	1	0.269444
ukb-ppp-ADH1B-OID30612	finngen_R10_COPD_LATER	Later onset COPD || id:finngen_R10_COPD_LATER	All-trans-retinol dehydrogenase | Inflammation_II	Inverse variance weighted	0.0932288	1	0.760112
ukb-ppp-ADH1B-OID30612	finngen_R10_J10_ASTHMACOPDKELA	Asthma/COPD (KELA code 203) || id:finngen_R10_J10_ASTHMACOPDKELA	All-trans-retinol dehydrogenase | Inflammation_II	Inverse variance weighted	0.780486	1	0.376992
ukb-ppp-ADH1B-OID30612	finngen_R10_J10_COPD	COPD || id:finngen_R10_J10_COPD	All-trans-retinol dehydrogenase | Inflammation_II	Inverse variance weighted	0.00251557	1	0.959999
ukb-ppp-ADIPOQ-OID30748	finngen_R10_COPD_EARLY	Early onset COPD || id:finngen_R10_COPD_EARLY	Adiponectin | Inflammation_II	MR Egger	0.386553	2	0.824254
ukb-ppp-ADIPOQ-OID30748	finngen_R10_COPD_EARLY	Early onset COPD || id:finngen_R10_COPD_EARLY	Adiponectin | Inflammation_II	Inverse variance weighted	0.483282	3	0.922549
ukb-ppp-ADIPOQ-OID30748	finngen_R10_COPD_LATER	Later onset COPD || id:finngen_R10_COPD_LATER	Adiponectin | Inflammation_II	MR Egger	3.88341	2	0.143459
ukb-ppp-ADIPOQ-OID30748	finngen_R10_COPD_LATER	Later onset COPD || id:finngen_R10_COPD_LATER	Adiponectin | Inflammation_II	Inverse variance weighted	3.94533	3	0.267428
ukb-ppp-ADIPOQ-OID30748	finngen_R10_J10_ASTHMACOPDKELA	Asthma/COPD (KELA code 203) || id:finngen_R10_J10_ASTHMACOPDKELA	Adiponectin | Inflammation_II	MR Egger	3.23002	2	0.198888
ukb-ppp-ADIPOQ-OID30748	finngen_R10_J10_ASTHMACOPDKELA	Asthma/COPD (KELA code 203) || id:finngen_R10_J10_ASTHMACOPDKELA	Adiponectin | Inflammation_II	Inverse variance weighted	3.25565	3	0.353864
ukb-ppp-ADIPOQ-OID30748	finngen_R10_J10_COPD	COPD || id:finngen_R10_J10_COPD	Adiponectin | Inflammation_II	MR Egger	3.76788	2	0.15199
ukb-ppp-ADIPOQ-OID30748	finngen_R10_J10_COPD	COPD || id:finngen_R10_J10_COPD	Adiponectin | Inflammation_II	Inverse variance weighted	3.76818	3	0.287609
ukb-ppp-AFAP1-OID30569	finngen_R10_COPD_EARLY	Early onset COPD || id:finngen_R10_COPD_EARLY	Actin filament-associated protein 1 | Inflammation_II	MR Egger	2.08714	5	0.83696
ukb-ppp-AFAP1-OID30569	finngen_R10_COPD_EARLY	Early onset COPD || id:finngen_R10_COPD_EARLY	Actin filament-associated protein 1 | Inflammation_II	Inverse variance weighted	3.33904	6	0.765247
ukb-ppp-AFAP1-OID30569	finngen_R10_COPD_LATER	Later onset COPD || id:finngen_R10_COPD_LATER	Actin filament-associated protein 1 | Inflammation_II	MR Egger	0.912593	5	0.969303
ukb-ppp-AFAP1-OID30569	finngen_R10_COPD_LATER	Later onset COPD || id:finngen_R10_COPD_LATER	Actin filament-associated protein 1 | Inflammation_II	Inverse variance weighted	2.64987	6	0.851333
ukb-ppp-AFAP1-OID30569	finngen_R10_J10_ASTHMACOPDKELA	Asthma/COPD (KELA code 203) || id:finngen_R10_J10_ASTHMACOPDKELA	Actin filament-associated protein 1 | Inflammation_II	MR Egger	1.79959	5	0.876122
ukb-ppp-AFAP1-OID30569	finngen_R10_J10_ASTHMACOPDKELA	Asthma/COPD (KELA code 203) || id:finngen_R10_J10_ASTHMACOPDKELA	Actin filament-associated protein 1 | Inflammation_II	Inverse variance weighted	2.30332	6	0.889797
ukb-ppp-AFAP1-OID30569	finngen_R10_J10_COPD	COPD || id:finngen_R10_J10_COPD	Actin filament-associated protein 1 | Inflammation_II	MR Egger	2.10735	5	0.834101
ukb-ppp-AFAP1-OID30569	finngen_R10_J10_COPD	COPD || id:finngen_R10_J10_COPD	Actin filament-associated protein 1 | Inflammation_II	Inverse variance weighted	5.35554	6	0.499086
ukb-ppp-AFM-OID30741	finngen_R10_COPD_EARLY	Early onset COPD || id:finngen_R10_COPD_EARLY	Afamin | Inflammation_II	Inverse variance weighted	0.00409062	1	0.949004
ukb-ppp-AFM-OID30741	finngen_R10_COPD_LATER	Later onset COPD || id:finngen_R10_COPD_LATER	Afamin | Inflammation_II	Inverse variance weighted	0.00925881	1	0.923344
ukb-ppp-AFM-OID30741	finngen_R10_J10_ASTHMACOPDKELA	Asthma/COPD (KELA code 203) || id:finngen_R10_J10_ASTHMACOPDKELA	Afamin | Inflammation_II	Inverse variance weighted	3.05095	1	0.0806899
ukb-ppp-AFM-OID30741	finngen_R10_J10_COPD	COPD || id:finngen_R10_J10_COPD	Afamin | Inflammation_II	Inverse variance weighted	0.113293	1	0.736426
ukb-ppp-AFP-OID20978	finngen_R10_COPD_EARLY	Early onset COPD || id:finngen_R10_COPD_EARLY	Alpha-fetoprotein | Neurology	Inverse variance weighted	0.73067	1	0.392666
ukb-ppp-AFP-OID20978	finngen_R10_COPD_LATER	Later onset COPD || id:finngen_R10_COPD_LATER	Alpha-fetoprotein | Neurology	Inverse variance weighted	0.00036154	1	0.98483
ukb-ppp-AFP-OID20978	finngen_R10_J10_ASTHMACOPDKELA	Asthma/COPD (KELA code 203) || id:finngen_R10_J10_ASTHMACOPDKELA	Alpha-fetoprotein | Neurology	Inverse variance weighted	0.635187	1	0.425459
ukb-ppp-AFP-OID20978	finngen_R10_J10_COPD	COPD || id:finngen_R10_J10_COPD	Alpha-fetoprotein | Neurology	Inverse variance weighted	1.11506	1	0.290984
ukb-ppp-AGER-OID20756	finngen_R10_COPD_EARLY	Early onset COPD || id:finngen_R10_COPD_EARLY	Advanced glycosylation end product-specific receptor | Inflammation	Inverse variance weighted	0.86437	1	0.352519
ukb-ppp-AGER-OID20756	finngen_R10_COPD_LATER	Later onset COPD || id:finngen_R10_COPD_LATER	Advanced glycosylation end product-specific receptor | Inflammation	Inverse variance weighted	1.4631	1	0.226437
ukb-ppp-AGER-OID20756	finngen_R10_J10_ASTHMACOPDKELA	Asthma/COPD (KELA code 203) || id:finngen_R10_J10_ASTHMACOPDKELA	Advanced glycosylation end product-specific receptor | Inflammation	Inverse variance weighted	3.62161	1	0.0570337
ukb-ppp-AGER-OID20756	finngen_R10_J10_COPD	COPD || id:finngen_R10_J10_COPD	Advanced glycosylation end product-specific receptor | Inflammation	Inverse variance weighted	0.259297	1	0.610603
ukb-ppp-AGRN-OID20786	finngen_R10_COPD_EARLY	Early onset COPD || id:finngen_R10_COPD_EARLY	Agrin | Inflammation	Inverse variance weighted	1.43834	1	0.230408
ukb-ppp-AGRN-OID20786	finngen_R10_COPD_LATER	Later onset COPD || id:finngen_R10_COPD_LATER	Agrin | Inflammation	Inverse variance weighted	0.487834	1	0.484895
ukb-ppp-AGRN-OID20786	finngen_R10_J10_ASTHMACOPDKELA	Asthma/COPD (KELA code 203) || id:finngen_R10_J10_ASTHMACOPDKELA	Agrin | Inflammation	Inverse variance weighted	0.176614	1	0.6743
ukb-ppp-AGRN-OID20786	finngen_R10_J10_COPD	COPD || id:finngen_R10_J10_COPD	Agrin | Inflammation	Inverse variance weighted	0.00251542	1	0.96
ukb-ppp-AGRP-OID20658	finngen_R10_COPD_EARLY	Early onset COPD || id:finngen_R10_COPD_EARLY	Agouti-related protein | Inflammation	MR Egger	0.711776	1	0.398855
ukb-ppp-AGRP-OID20658	finngen_R10_COPD_EARLY	Early onset COPD || id:finngen_R10_COPD_EARLY	Agouti-related protein | Inflammation	Inverse variance weighted	1.03036	2	0.597392
ukb-ppp-AGRP-OID20658	finngen_R10_COPD_LATER	Later onset COPD || id:finngen_R10_COPD_LATER	Agouti-related protein | Inflammation	MR Egger	0.0951047	1	0.757785
ukb-ppp-AGRP-OID20658	finngen_R10_COPD_LATER	Later onset COPD || id:finngen_R10_COPD_LATER	Agouti-related protein | Inflammation	Inverse variance weighted	2.05796	2	0.357371
ukb-ppp-AGRP-OID20658	finngen_R10_J10_ASTHMACOPDKELA	Asthma/COPD (KELA code 203) || id:finngen_R10_J10_ASTHMACOPDKELA	Agouti-related protein | Inflammation	MR Egger	0.986723	1	0.320545
ukb-ppp-AGRP-OID20658	finngen_R10_J10_ASTHMACOPDKELA	Asthma/COPD (KELA code 203) || id:finngen_R10_J10_ASTHMACOPDKELA	Agouti-related protein | Inflammation	Inverse variance weighted	3.22268	2	0.19962
ukb-ppp-AGRP-OID20658	finngen_R10_J10_COPD	COPD || id:finngen_R10_J10_COPD	Agouti-related protein | Inflammation	MR Egger	0.965044	1	0.325919
ukb-ppp-AGRP-OID20658	finngen_R10_J10_COPD	COPD || id:finngen_R10_J10_COPD	Agouti-related protein | Inflammation	Inverse variance weighted	2.62403	2	0.269277
ukb-ppp-AGT-OID30709	finngen_R10_COPD_EARLY	Early onset COPD || id:finngen_R10_COPD_EARLY	Angiotensinogen | Inflammation_II	MR Egger	0.67339	2	0.714127
ukb-ppp-AGT-OID30709	finngen_R10_COPD_EARLY	Early onset COPD || id:finngen_R10_COPD_EARLY	Angiotensinogen | Inflammation_II	Inverse variance weighted	0.693488	3	0.874735
ukb-ppp-AGT-OID30709	finngen_R10_COPD_LATER	Later onset COPD || id:finngen_R10_COPD_LATER	Angiotensinogen | Inflammation_II	MR Egger	1.24913	2	0.535495
ukb-ppp-AGT-OID30709	finngen_R10_COPD_LATER	Later onset COPD || id:finngen_R10_COPD_LATER	Angiotensinogen | Inflammation_II	Inverse variance weighted	3.71576	3	0.293838
ukb-ppp-AGT-OID30709	finngen_R10_J10_ASTHMACOPDKELA	Asthma/COPD (KELA code 203) || id:finngen_R10_J10_ASTHMACOPDKELA	Angiotensinogen | Inflammation_II	MR Egger	1.24712	2	0.536032
ukb-ppp-AGT-OID30709	finngen_R10_J10_ASTHMACOPDKELA	Asthma/COPD (KELA code 203) || id:finngen_R10_J10_ASTHMACOPDKELA	Angiotensinogen | Inflammation_II	Inverse variance weighted	1.61848	3	0.655208
ukb-ppp-AGT-OID30709	finngen_R10_J10_COPD	COPD || id:finngen_R10_J10_COPD	Angiotensinogen | Inflammation_II	MR Egger	0.257985	2	0.87898
ukb-ppp-AGT-OID30709	finngen_R10_J10_COPD	COPD || id:finngen_R10_J10_COPD	Angiotensinogen | Inflammation_II	Inverse variance weighted	1.934	3	0.586218
ukb-ppp-AHCY-OID20199	finngen_R10_COPD_EARLY	Early onset COPD || id:finngen_R10_COPD_EARLY	Adenosylhomocysteinase | Cardiometabolic	MR Egger	1.61846	1	0.203306
ukb-ppp-AHCY-OID20199	finngen_R10_COPD_EARLY	Early onset COPD || id:finngen_R10_COPD_EARLY	Adenosylhomocysteinase | Cardiometabolic	Inverse variance weighted	3.04656	2	0.217996
ukb-ppp-AHCY-OID20199	finngen_R10_COPD_LATER	Later onset COPD || id:finngen_R10_COPD_LATER	Adenosylhomocysteinase | Cardiometabolic	MR Egger	0.53973	1	0.462544
ukb-ppp-AHCY-OID20199	finngen_R10_COPD_LATER	Later onset COPD || id:finngen_R10_COPD_LATER	Adenosylhomocysteinase | Cardiometabolic	Inverse variance weighted	0.956141	2	0.619979
ukb-ppp-AHCY-OID20199	finngen_R10_J10_ASTHMACOPDKELA	Asthma/COPD (KELA code 203) || id:finngen_R10_J10_ASTHMACOPDKELA	Adenosylhomocysteinase | Cardiometabolic	MR Egger	0.729484	1	0.393051
ukb-ppp-AHCY-OID20199	finngen_R10_J10_ASTHMACOPDKELA	Asthma/COPD (KELA code 203) || id:finngen_R10_J10_ASTHMACOPDKELA	Adenosylhomocysteinase | Cardiometabolic	Inverse variance weighted	2.28017	2	0.319792
ukb-ppp-AHCY-OID20199	finngen_R10_J10_COPD	COPD || id:finngen_R10_J10_COPD	Adenosylhomocysteinase | Cardiometabolic	MR Egger	1.92233	1	0.1656
ukb-ppp-AHCY-OID20199	finngen_R10_J10_COPD	COPD || id:finngen_R10_J10_COPD	Adenosylhomocysteinase | Cardiometabolic	Inverse variance weighted	2.10393	2	0.349251
ukb-ppp-AHNAK2-OID30244	finngen_R10_COPD_EARLY	Early onset COPD || id:finngen_R10_COPD_EARLY	Protein AHNAK2 | Cardiometabolic_II	Inverse variance weighted	0.633254	1	0.426164
ukb-ppp-AHNAK2-OID30244	finngen_R10_COPD_LATER	Later onset COPD || id:finngen_R10_COPD_LATER	Protein AHNAK2 | Cardiometabolic_II	Inverse variance weighted	0.581636	1	0.445672
ukb-ppp-AHNAK2-OID30244	finngen_R10_J10_ASTHMACOPDKELA	Asthma/COPD (KELA code 203) || id:finngen_R10_J10_ASTHMACOPDKELA	Protein AHNAK2 | Cardiometabolic_II	Inverse variance weighted	0.127108	1	0.721449
ukb-ppp-AHNAK2-OID30244	finngen_R10_J10_COPD	COPD || id:finngen_R10_J10_COPD	Protein AHNAK2 | Cardiometabolic_II	Inverse variance weighted	0.0284184	1	0.866129
ukb-ppp-AHSG-OID30706	finngen_R10_COPD_EARLY	Early onset COPD || id:finngen_R10_COPD_EARLY	Alpha-2-HS-glycoprotein | Inflammation_II	MR Egger	2.64809	2	0.266057
ukb-ppp-AHSG-OID30706	finngen_R10_COPD_EARLY	Early onset COPD || id:finngen_R10_COPD_EARLY	Alpha-2-HS-glycoprotein | Inflammation_II	Inverse variance weighted	4.11417	3	0.249397
ukb-ppp-AHSG-OID30706	finngen_R10_COPD_LATER	Later onset COPD || id:finngen_R10_COPD_LATER	Alpha-2-HS-glycoprotein | Inflammation_II	MR Egger	1.79985	2	0.4066
ukb-ppp-AHSG-OID30706	finngen_R10_COPD_LATER	Later onset COPD || id:finngen_R10_COPD_LATER	Alpha-2-HS-glycoprotein | Inflammation_II	Inverse variance weighted	2.08332	3	0.555295
ukb-ppp-AHSG-OID30706	finngen_R10_J10_ASTHMACOPDKELA	Asthma/COPD (KELA code 203) || id:finngen_R10_J10_ASTHMACOPDKELA	Alpha-2-HS-glycoprotein | Inflammation_II	MR Egger	5.69198	2	0.0580768
ukb-ppp-AHSG-OID30706	finngen_R10_J10_ASTHMACOPDKELA	Asthma/COPD (KELA code 203) || id:finngen_R10_J10_ASTHMACOPDKELA	Alpha-2-HS-glycoprotein | Inflammation_II	Inverse variance weighted	6.36091	3	0.0953122
ukb-ppp-AHSG-OID30706	finngen_R10_J10_COPD	COPD || id:finngen_R10_J10_COPD	Alpha-2-HS-glycoprotein | Inflammation_II	MR Egger	2.56856	2	0.27685
ukb-ppp-AHSG-OID30706	finngen_R10_J10_COPD	COPD || id:finngen_R10_J10_COPD	Alpha-2-HS-glycoprotein | Inflammation_II	Inverse variance weighted	4.79268	3	0.187623
ukb-ppp-AIF1L-OID30204	finngen_R10_COPD_EARLY	Early onset COPD || id:finngen_R10_COPD_EARLY	Allograft inflammatory factor 1-like | Cardiometabolic_II	Inverse variance weighted	0.057402	1	0.81065
ukb-ppp-AIF1L-OID30204	finngen_R10_COPD_LATER	Later onset COPD || id:finngen_R10_COPD_LATER	Allograft inflammatory factor 1-like | Cardiometabolic_II	Inverse variance weighted	0.100833	1	0.750833
ukb-ppp-AIF1L-OID30204	finngen_R10_J10_ASTHMACOPDKELA	Asthma/COPD (KELA code 203) || id:finngen_R10_J10_ASTHMACOPDKELA	Allograft inflammatory factor 1-like | Cardiometabolic_II	Inverse variance weighted	0.32565	1	0.568232
ukb-ppp-AIF1L-OID30204	finngen_R10_J10_COPD	COPD || id:finngen_R10_J10_COPD	Allograft inflammatory factor 1-like | Cardiometabolic_II	Inverse variance weighted	0.0125115	1	0.910938
ukb-ppp-AKR7L-OID30488	finngen_R10_COPD_EARLY	Early onset COPD || id:finngen_R10_COPD_EARLY	Aflatoxin B1 aldehyde reductase member 4 | Inflammation_II	Inverse variance weighted	0.0567617	1	0.811689
ukb-ppp-AKR7L-OID30488	finngen_R10_COPD_LATER	Later onset COPD || id:finngen_R10_COPD_LATER	Aflatoxin B1 aldehyde reductase member 4 | Inflammation_II	Inverse variance weighted	3.77784	1	0.0519356
ukb-ppp-AKR7L-OID30488	finngen_R10_J10_ASTHMACOPDKELA	Asthma/COPD (KELA code 203) || id:finngen_R10_J10_ASTHMACOPDKELA	Aflatoxin B1 aldehyde reductase member 4 | Inflammation_II	Inverse variance weighted	7.58882	1	0.00587314
ukb-ppp-AKR7L-OID30488	finngen_R10_J10_COPD	COPD || id:finngen_R10_J10_COPD	Aflatoxin B1 aldehyde reductase member 4 | Inflammation_II	Inverse variance weighted	2.71789	1	0.0992291
ukb-ppp-ALCAM-OID20273	finngen_R10_COPD_EARLY	Early onset COPD || id:finngen_R10_COPD_EARLY	CD166 antigen | Cardiometabolic	MR Egger	0.863765	2	0.649286
ukb-ppp-ALCAM-OID20273	finngen_R10_COPD_EARLY	Early onset COPD || id:finngen_R10_COPD_EARLY	CD166 antigen | Cardiometabolic	Inverse variance weighted	1.47937	3	0.687041
ukb-ppp-ALCAM-OID20273	finngen_R10_COPD_LATER	Later onset COPD || id:finngen_R10_COPD_LATER	CD166 antigen | Cardiometabolic	MR Egger	0.14625	2	0.929485
ukb-ppp-ALCAM-OID20273	finngen_R10_COPD_LATER	Later onset COPD || id:finngen_R10_COPD_LATER	CD166 antigen | Cardiometabolic	Inverse variance weighted	0.957798	3	0.811462
ukb-ppp-ALCAM-OID20273	finngen_R10_J10_ASTHMACOPDKELA	Asthma/COPD (KELA code 203) || id:finngen_R10_J10_ASTHMACOPDKELA	CD166 antigen | Cardiometabolic	MR Egger	3.29782	2	0.19226
ukb-ppp-ALCAM-OID20273	finngen_R10_J10_ASTHMACOPDKELA	Asthma/COPD (KELA code 203) || id:finngen_R10_J10_ASTHMACOPDKELA	CD166 antigen | Cardiometabolic	Inverse variance weighted	3.42018	3	0.331264
ukb-ppp-ALCAM-OID20273	finngen_R10_J10_COPD	COPD || id:finngen_R10_J10_COPD	CD166 antigen | Cardiometabolic	MR Egger	0.374889	2	0.829075
ukb-ppp-ALCAM-OID20273	finngen_R10_J10_COPD	COPD || id:finngen_R10_J10_COPD	CD166 antigen | Cardiometabolic	Inverse variance weighted	1.92585	3	0.587939
ukb-ppp-ALDH3A1-OID20512	finngen_R10_COPD_EARLY	Early onset COPD || id:finngen_R10_COPD_EARLY	Aldehyde dehydrogenase, dimeric NADP-preferring | Inflammation	MR Egger	0.0215643	1	0.883252
ukb-ppp-ALDH3A1-OID20512	finngen_R10_COPD_EARLY	Early onset COPD || id:finngen_R10_COPD_EARLY	Aldehyde dehydrogenase, dimeric NADP-preferring | Inflammation	Inverse variance weighted	1.61188	2	0.446668
ukb-ppp-ALDH3A1-OID20512	finngen_R10_COPD_LATER	Later onset COPD || id:finngen_R10_COPD_LATER	Aldehyde dehydrogenase, dimeric NADP-preferring | Inflammation	MR Egger	0.105696	1	0.745099
ukb-ppp-ALDH3A1-OID20512	finngen_R10_COPD_LATER	Later onset COPD || id:finngen_R10_COPD_LATER	Aldehyde dehydrogenase, dimeric NADP-preferring | Inflammation	Inverse variance weighted	2.03545	2	0.361416
ukb-ppp-ALDH3A1-OID20512	finngen_R10_J10_ASTHMACOPDKELA	Asthma/COPD (KELA code 203) || id:finngen_R10_J10_ASTHMACOPDKELA	Aldehyde dehydrogenase, dimeric NADP-preferring | Inflammation	MR Egger	1.10786	1	0.292547
ukb-ppp-ALDH3A1-OID20512	finngen_R10_J10_ASTHMACOPDKELA	Asthma/COPD (KELA code 203) || id:finngen_R10_J10_ASTHMACOPDKELA	Aldehyde dehydrogenase, dimeric NADP-preferring | Inflammation	Inverse variance weighted	2.68265	2	0.261498
ukb-ppp-ALDH3A1-OID20512	finngen_R10_J10_COPD	COPD || id:finngen_R10_J10_COPD	Aldehyde dehydrogenase, dimeric NADP-preferring | Inflammation	MR Egger	0.00846247	1	0.926705
ukb-ppp-ALDH3A1-OID20512	finngen_R10_J10_COPD	COPD || id:finngen_R10_J10_COPD	Aldehyde dehydrogenase, dimeric NADP-preferring | Inflammation	Inverse variance weighted	0.00849429	2	0.995762
ukb-ppp-ALDH5A1-OID31047	finngen_R10_COPD_EARLY	Early onset COPD || id:finngen_R10_COPD_EARLY	Succinate-semialdehyde dehydrogenase, mitochondrial | Neurology_II	Inverse variance weighted	2.26241	1	0.132547
ukb-ppp-ALDH5A1-OID31047	finngen_R10_COPD_LATER	Later onset COPD || id:finngen_R10_COPD_LATER	Succinate-semialdehyde dehydrogenase, mitochondrial | Neurology_II	Inverse variance weighted	1.48264	1	0.223363
ukb-ppp-ALDH5A1-OID31047	finngen_R10_J10_ASTHMACOPDKELA	Asthma/COPD (KELA code 203) || id:finngen_R10_J10_ASTHMACOPDKELA	Succinate-semialdehyde dehydrogenase, mitochondrial | Neurology_II	Inverse variance weighted	0.0388099	1	0.843826
ukb-ppp-ALDH5A1-OID31047	finngen_R10_J10_COPD	COPD || id:finngen_R10_J10_COPD	Succinate-semialdehyde dehydrogenase, mitochondrial | Neurology_II	Inverse variance weighted	3.12397	1	0.0771486
ukb-ppp-ALPP-OID21383	finngen_R10_COPD_EARLY	Early onset COPD || id:finngen_R10_COPD_EARLY	Alkaline phosphatase, placental type | Oncology	MR Egger	6.81741	4	0.145858
ukb-ppp-ALPP-OID21383	finngen_R10_COPD_EARLY	Early onset COPD || id:finngen_R10_COPD_EARLY	Alkaline phosphatase, placental type | Oncology	Inverse variance weighted	7.14222	5	0.210276
ukb-ppp-ALPP-OID21383	finngen_R10_COPD_LATER	Later onset COPD || id:finngen_R10_COPD_LATER	Alkaline phosphatase, placental type | Oncology	MR Egger	3.48389	4	0.480332
ukb-ppp-ALPP-OID21383	finngen_R10_COPD_LATER	Later onset COPD || id:finngen_R10_COPD_LATER	Alkaline phosphatase, placental type | Oncology	Inverse variance weighted	4.69075	5	0.454775
ukb-ppp-ALPP-OID21383	finngen_R10_J10_ASTHMACOPDKELA	Asthma/COPD (KELA code 203) || id:finngen_R10_J10_ASTHMACOPDKELA	Alkaline phosphatase, placental type | Oncology	MR Egger	4.71491	4	0.317819
ukb-ppp-ALPP-OID21383	finngen_R10_J10_ASTHMACOPDKELA	Asthma/COPD (KELA code 203) || id:finngen_R10_J10_ASTHMACOPDKELA	Alkaline phosphatase, placental type | Oncology	Inverse variance weighted	10.6711	5	0.0583057
ukb-ppp-ALPP-OID21383	finngen_R10_J10_COPD	COPD || id:finngen_R10_J10_COPD	Alkaline phosphatase, placental type | Oncology	MR Egger	5.94526	4	0.203274
ukb-ppp-ALPP-OID21383	finngen_R10_J10_COPD	COPD || id:finngen_R10_J10_COPD	Alkaline phosphatase, placental type | Oncology	Inverse variance weighted	7.80511	5	0.167308
ukb-ppp-AMBP-OID21413	finngen_R10_COPD_EARLY	Early onset COPD || id:finngen_R10_COPD_EARLY	Protein AMBP [Cleaved into: Alpha-1-microglobulin | Oncology	MR Egger	1.89049	2	0.388584
ukb-ppp-AMBP-OID21413	finngen_R10_COPD_EARLY	Early onset COPD || id:finngen_R10_COPD_EARLY	Protein AMBP [Cleaved into: Alpha-1-microglobulin | Oncology	Inverse variance weighted	2.30052	3	0.512421
ukb-ppp-AMBP-OID21413	finngen_R10_COPD_LATER	Later onset COPD || id:finngen_R10_COPD_LATER	Protein AMBP [Cleaved into: Alpha-1-microglobulin | Oncology	MR Egger	6.69186	2	0.0352275
ukb-ppp-AMBP-OID21413	finngen_R10_COPD_LATER	Later onset COPD || id:finngen_R10_COPD_LATER	Protein AMBP [Cleaved into: Alpha-1-microglobulin | Oncology	Inverse variance weighted	16.446	3	0.00091857
ukb-ppp-AMBP-OID21413	finngen_R10_J10_ASTHMACOPDKELA	Asthma/COPD (KELA code 203) || id:finngen_R10_J10_ASTHMACOPDKELA	Protein AMBP [Cleaved into: Alpha-1-microglobulin | Oncology	MR Egger	1.0281	2	0.598067
ukb-ppp-AMBP-OID21413	finngen_R10_J10_ASTHMACOPDKELA	Asthma/COPD (KELA code 203) || id:finngen_R10_J10_ASTHMACOPDKELA	Protein AMBP [Cleaved into: Alpha-1-microglobulin | Oncology	Inverse variance weighted	2.49607	3	0.476001
ukb-ppp-AMBP-OID21413	finngen_R10_J10_COPD	COPD || id:finngen_R10_J10_COPD	Protein AMBP [Cleaved into: Alpha-1-microglobulin | Oncology	MR Egger	1.94815	2	0.377542
ukb-ppp-AMBP-OID21413	finngen_R10_J10_COPD	COPD || id:finngen_R10_J10_COPD	Protein AMBP [Cleaved into: Alpha-1-microglobulin | Oncology	Inverse variance weighted	10.2871	3	0.0162768
ukb-ppp-AMIGO2-OID21370	finngen_R10_COPD_EARLY	Early onset COPD || id:finngen_R10_COPD_EARLY	Amphoterin-induced protein 2 | Oncology	Inverse variance weighted	0.198093	1	0.656265
ukb-ppp-AMIGO2-OID21370	finngen_R10_COPD_LATER	Later onset COPD || id:finngen_R10_COPD_LATER	Amphoterin-induced protein 2 | Oncology	Inverse variance weighted	0.768317	1	0.380738
ukb-ppp-AMIGO2-OID21370	finngen_R10_J10_ASTHMACOPDKELA	Asthma/COPD (KELA code 203) || id:finngen_R10_J10_ASTHMACOPDKELA	Amphoterin-induced protein 2 | Oncology	Inverse variance weighted	2.29415	1	0.129862
ukb-ppp-AMIGO2-OID21370	finngen_R10_J10_COPD	COPD || id:finngen_R10_J10_COPD	Amphoterin-induced protein 2 | Oncology	Inverse variance weighted	0.00012786	1	0.990978
ukb-ppp-AMN-OID20492	finngen_R10_COPD_EARLY	Early onset COPD || id:finngen_R10_COPD_EARLY	Protein amnionless [Cleaved into: Soluble protein amnionless] | Inflammation	MR Egger	6.4507	9	0.694099
ukb-ppp-AMN-OID20492	finngen_R10_COPD_EARLY	Early onset COPD || id:finngen_R10_COPD_EARLY	Protein amnionless [Cleaved into: Soluble protein amnionless] | Inflammation	Inverse variance weighted	6.45622	10	0.775589
ukb-ppp-AMN-OID20492	finngen_R10_COPD_LATER	Later onset COPD || id:finngen_R10_COPD_LATER	Protein amnionless [Cleaved into: Soluble protein amnionless] | Inflammation	MR Egger	6.06367	9	0.73353
ukb-ppp-AMN-OID20492	finngen_R10_COPD_LATER	Later onset COPD || id:finngen_R10_COPD_LATER	Protein amnionless [Cleaved into: Soluble protein amnionless] | Inflammation	Inverse variance weighted	6.7038	10	0.753081
ukb-ppp-AMN-OID20492	finngen_R10_J10_ASTHMACOPDKELA	Asthma/COPD (KELA code 203) || id:finngen_R10_J10_ASTHMACOPDKELA	Protein amnionless [Cleaved into: Soluble protein amnionless] | Inflammation	MR Egger	3.50415	9	0.940924
ukb-ppp-AMN-OID20492	finngen_R10_J10_ASTHMACOPDKELA	Asthma/COPD (KELA code 203) || id:finngen_R10_J10_ASTHMACOPDKELA	Protein amnionless [Cleaved into: Soluble protein amnionless] | Inflammation	Inverse variance weighted	4.33941	10	0.930739
ukb-ppp-AMN-OID20492	finngen_R10_J10_COPD	COPD || id:finngen_R10_J10_COPD	Protein amnionless [Cleaved into: Soluble protein amnionless] | Inflammation	MR Egger	8.98214	9	0.438925
ukb-ppp-AMN-OID20492	finngen_R10_J10_COPD	COPD || id:finngen_R10_J10_COPD	Protein amnionless [Cleaved into: Soluble protein amnionless] | Inflammation	Inverse variance weighted	9.50387	10	0.485043
ukb-ppp-AMPD3-OID31139	finngen_R10_COPD_EARLY	Early onset COPD || id:finngen_R10_COPD_EARLY	AMP deaminase 3 | Neurology_II	MR Egger	0.405534	2	0.816468
ukb-ppp-AMPD3-OID31139	finngen_R10_COPD_EARLY	Early onset COPD || id:finngen_R10_COPD_EARLY	AMP deaminase 3 | Neurology_II	Inverse variance weighted	2.9982	3	0.391903
ukb-ppp-AMPD3-OID31139	finngen_R10_COPD_LATER	Later onset COPD || id:finngen_R10_COPD_LATER	AMP deaminase 3 | Neurology_II	MR Egger	0.827093	2	0.661301
ukb-ppp-AMPD3-OID31139	finngen_R10_COPD_LATER	Later onset COPD || id:finngen_R10_COPD_LATER	AMP deaminase 3 | Neurology_II	Inverse variance weighted	2.59337	3	0.458653
ukb-ppp-AMPD3-OID31139	finngen_R10_J10_ASTHMACOPDKELA	Asthma/COPD (KELA code 203) || id:finngen_R10_J10_ASTHMACOPDKELA	AMP deaminase 3 | Neurology_II	MR Egger	6.25357	2	0.0438586
ukb-ppp-AMPD3-OID31139	finngen_R10_J10_ASTHMACOPDKELA	Asthma/COPD (KELA code 203) || id:finngen_R10_J10_ASTHMACOPDKELA	AMP deaminase 3 | Neurology_II	Inverse variance weighted	6.36734	3	0.0950439
ukb-ppp-AMPD3-OID31139	finngen_R10_J10_COPD	COPD || id:finngen_R10_J10_COPD	AMP deaminase 3 | Neurology_II	MR Egger	0.154855	2	0.925494
ukb-ppp-AMPD3-OID31139	finngen_R10_J10_COPD	COPD || id:finngen_R10_J10_COPD	AMP deaminase 3 | Neurology_II	Inverse variance weighted	0.235128	3	0.971729
ukb-ppp-AMY1A_AMY1B_AMY1C-OID30707	finngen_R10_COPD_EARLY	Early onset COPD || id:finngen_R10_COPD_EARLY	Alpha-amylase 1A_Alpha-amylase 1B_Alpha-amylase 1C | Inflammation_II	MR Egger	16.3776	8	0.0372837
ukb-ppp-AMY1A_AMY1B_AMY1C-OID30707	finngen_R10_COPD_EARLY	Early onset COPD || id:finngen_R10_COPD_EARLY	Alpha-amylase 1A_Alpha-amylase 1B_Alpha-amylase 1C | Inflammation_II	Inverse variance weighted	24.2213	9	0.00396479
ukb-ppp-AMY1A_AMY1B_AMY1C-OID30707	finngen_R10_COPD_LATER	Later onset COPD || id:finngen_R10_COPD_LATER	Alpha-amylase 1A_Alpha-amylase 1B_Alpha-amylase 1C | Inflammation_II	MR Egger	13.4283	8	0.0979389
ukb-ppp-AMY1A_AMY1B_AMY1C-OID30707	finngen_R10_COPD_LATER	Later onset COPD || id:finngen_R10_COPD_LATER	Alpha-amylase 1A_Alpha-amylase 1B_Alpha-amylase 1C | Inflammation_II	Inverse variance weighted	13.4901	9	0.141656
ukb-ppp-AMY1A_AMY1B_AMY1C-OID30707	finngen_R10_J10_ASTHMACOPDKELA	Asthma/COPD (KELA code 203) || id:finngen_R10_J10_ASTHMACOPDKELA	Alpha-amylase 1A_Alpha-amylase 1B_Alpha-amylase 1C | Inflammation_II	MR Egger	2.51904	8	0.960837
ukb-ppp-AMY1A_AMY1B_AMY1C-OID30707	finngen_R10_J10_ASTHMACOPDKELA	Asthma/COPD (KELA code 203) || id:finngen_R10_J10_ASTHMACOPDKELA	Alpha-amylase 1A_Alpha-amylase 1B_Alpha-amylase 1C | Inflammation_II	Inverse variance weighted	3.67853	9	0.93127
ukb-ppp-AMY1A_AMY1B_AMY1C-OID30707	finngen_R10_J10_COPD	COPD || id:finngen_R10_J10_COPD	Alpha-amylase 1A_Alpha-amylase 1B_Alpha-amylase 1C | Inflammation_II	MR Egger	6.47983	8	0.593646
ukb-ppp-AMY1A_AMY1B_AMY1C-OID30707	finngen_R10_J10_COPD	COPD || id:finngen_R10_J10_COPD	Alpha-amylase 1A_Alpha-amylase 1B_Alpha-amylase 1C | Inflammation_II	Inverse variance weighted	9.86115	9	0.361843
ukb-ppp-AMY2A-OID20333	finngen_R10_COPD_EARLY	Early onset COPD || id:finngen_R10_COPD_EARLY	Pancreatic alpha-amylase | Cardiometabolic	MR Egger	3.88185	3	0.274509
ukb-ppp-AMY2A-OID20333	finngen_R10_COPD_EARLY	Early onset COPD || id:finngen_R10_COPD_EARLY	Pancreatic alpha-amylase | Cardiometabolic	Inverse variance weighted	5.08857	4	0.278329
ukb-ppp-AMY2A-OID20333	finngen_R10_COPD_LATER	Later onset COPD || id:finngen_R10_COPD_LATER	Pancreatic alpha-amylase | Cardiometabolic	MR Egger	0.638369	3	0.887595
ukb-ppp-AMY2A-OID20333	finngen_R10_COPD_LATER	Later onset COPD || id:finngen_R10_COPD_LATER	Pancreatic alpha-amylase | Cardiometabolic	Inverse variance weighted	2.10032	4	0.717313
ukb-ppp-AMY2A-OID20333	finngen_R10_J10_ASTHMACOPDKELA	Asthma/COPD (KELA code 203) || id:finngen_R10_J10_ASTHMACOPDKELA	Pancreatic alpha-amylase | Cardiometabolic	MR Egger	0.366365	3	0.9471
ukb-ppp-AMY2A-OID20333	finngen_R10_J10_ASTHMACOPDKELA	Asthma/COPD (KELA code 203) || id:finngen_R10_J10_ASTHMACOPDKELA	Pancreatic alpha-amylase | Cardiometabolic	Inverse variance weighted	3.21299	4	0.522835
ukb-ppp-AMY2A-OID20333	finngen_R10_J10_COPD	COPD || id:finngen_R10_J10_COPD	Pancreatic alpha-amylase | Cardiometabolic	MR Egger	3.06432	3	0.381814
ukb-ppp-AMY2A-OID20333	finngen_R10_J10_COPD	COPD || id:finngen_R10_J10_COPD	Pancreatic alpha-amylase | Cardiometabolic	Inverse variance weighted	4.85877	4	0.302098
ukb-ppp-AMY2B-OID20340	finngen_R10_COPD_EARLY	Early onset COPD || id:finngen_R10_COPD_EARLY	Alpha-amylase 2B | Cardiometabolic	MR Egger	3.65884	3	0.300737
ukb-ppp-AMY2B-OID20340	finngen_R10_COPD_EARLY	Early onset COPD || id:finngen_R10_COPD_EARLY	Alpha-amylase 2B | Cardiometabolic	Inverse variance weighted	5.17966	4	0.269355
ukb-ppp-AMY2B-OID20340	finngen_R10_COPD_LATER	Later onset COPD || id:finngen_R10_COPD_LATER	Alpha-amylase 2B | Cardiometabolic	MR Egger	0.376662	3	0.94502
ukb-ppp-AMY2B-OID20340	finngen_R10_COPD_LATER	Later onset COPD || id:finngen_R10_COPD_LATER	Alpha-amylase 2B | Cardiometabolic	Inverse variance weighted	2.03033	4	0.73018
ukb-ppp-AMY2B-OID20340	finngen_R10_J10_ASTHMACOPDKELA	Asthma/COPD (KELA code 203) || id:finngen_R10_J10_ASTHMACOPDKELA	Alpha-amylase 2B | Cardiometabolic	MR Egger	0.408689	3	0.938442
ukb-ppp-AMY2B-OID20340	finngen_R10_J10_ASTHMACOPDKELA	Asthma/COPD (KELA code 203) || id:finngen_R10_J10_ASTHMACOPDKELA	Alpha-amylase 2B | Cardiometabolic	Inverse variance weighted	3.09122	4	0.542678
ukb-ppp-AMY2B-OID20340	finngen_R10_J10_COPD	COPD || id:finngen_R10_J10_COPD	Alpha-amylase 2B | Cardiometabolic	MR Egger	2.58768	3	0.459653
ukb-ppp-AMY2B-OID20340	finngen_R10_J10_COPD	COPD || id:finngen_R10_J10_COPD	Alpha-amylase 2B | Cardiometabolic	Inverse variance weighted	4.80228	4	0.308193
ukb-ppp-ANG-OID20403	finngen_R10_COPD_EARLY	Early onset COPD || id:finngen_R10_COPD_EARLY	Angiogenin | Cardiometabolic	MR Egger	3.21425	2	0.200463
ukb-ppp-ANG-OID20403	finngen_R10_COPD_EARLY	Early onset COPD || id:finngen_R10_COPD_EARLY	Angiogenin | Cardiometabolic	Inverse variance weighted	3.48445	3	0.322785
ukb-ppp-ANG-OID20403	finngen_R10_COPD_LATER	Later onset COPD || id:finngen_R10_COPD_LATER	Angiogenin | Cardiometabolic	MR Egger	1.4337	2	0.488288
ukb-ppp-ANG-OID20403	finngen_R10_COPD_LATER	Later onset COPD || id:finngen_R10_COPD_LATER	Angiogenin | Cardiometabolic	Inverse variance weighted	2.65693	3	0.447596
ukb-ppp-ANG-OID20403	finngen_R10_J10_ASTHMACOPDKELA	Asthma/COPD (KELA code 203) || id:finngen_R10_J10_ASTHMACOPDKELA	Angiogenin | Cardiometabolic	MR Egger	0.927115	2	0.629042
ukb-ppp-ANG-OID20403	finngen_R10_J10_ASTHMACOPDKELA	Asthma/COPD (KELA code 203) || id:finngen_R10_J10_ASTHMACOPDKELA	Angiogenin | Cardiometabolic	Inverse variance weighted	4.71817	3	0.193636
ukb-ppp-ANG-OID20403	finngen_R10_J10_COPD	COPD || id:finngen_R10_J10_COPD	Angiogenin | Cardiometabolic	MR Egger	1.27496	2	0.528624
ukb-ppp-ANG-OID20403	finngen_R10_J10_COPD	COPD || id:finngen_R10_J10_COPD	Angiogenin | Cardiometabolic	Inverse variance weighted	2.87359	3	0.411529
ukb-ppp-ANGPT1-OID20740	finngen_R10_COPD_EARLY	Early onset COPD || id:finngen_R10_COPD_EARLY	Angiopoietin-1 | Inflammation	Inverse variance weighted	0.0825337	1	0.773893
ukb-ppp-ANGPT1-OID20740	finngen_R10_COPD_LATER	Later onset COPD || id:finngen_R10_COPD_LATER	Angiopoietin-1 | Inflammation	Inverse variance weighted	0.157693	1	0.691289
ukb-ppp-ANGPT1-OID20740	finngen_R10_J10_ASTHMACOPDKELA	Asthma/COPD (KELA code 203) || id:finngen_R10_J10_ASTHMACOPDKELA	Angiopoietin-1 | Inflammation	Inverse variance weighted	2.98728	1	0.0839209
ukb-ppp-ANGPT1-OID20740	finngen_R10_J10_COPD	COPD || id:finngen_R10_J10_COPD	Angiopoietin-1 | Inflammation	Inverse variance weighted	0.0444061	1	0.8331
ukb-ppp-ANGPT2-OID21463	finngen_R10_COPD_EARLY	Early onset COPD || id:finngen_R10_COPD_EARLY	Angiopoietin-2 | Oncology	MR Egger	0.162466	1	0.686896
ukb-ppp-ANGPT2-OID21463	finngen_R10_COPD_EARLY	Early onset COPD || id:finngen_R10_COPD_EARLY	Angiopoietin-2 | Oncology	Inverse variance weighted	2.64162	2	0.266919
ukb-ppp-ANGPT2-OID21463	finngen_R10_COPD_LATER	Later onset COPD || id:finngen_R10_COPD_LATER	Angiopoietin-2 | Oncology	MR Egger	1.225	1	0.268382
ukb-ppp-ANGPT2-OID21463	finngen_R10_COPD_LATER	Later onset COPD || id:finngen_R10_COPD_LATER	Angiopoietin-2 | Oncology	Inverse variance weighted	5.328	2	0.0696689
ukb-ppp-ANGPT2-OID21463	finngen_R10_J10_ASTHMACOPDKELA	Asthma/COPD (KELA code 203) || id:finngen_R10_J10_ASTHMACOPDKELA	Angiopoietin-2 | Oncology	MR Egger	2.76502	1	0.0963457
ukb-ppp-ANGPT2-OID21463	finngen_R10_J10_ASTHMACOPDKELA	Asthma/COPD (KELA code 203) || id:finngen_R10_J10_ASTHMACOPDKELA	Angiopoietin-2 | Oncology	Inverse variance weighted	2.89781	2	0.234827
ukb-ppp-ANGPT2-OID21463	finngen_R10_J10_COPD	COPD || id:finngen_R10_J10_COPD	Angiopoietin-2 | Oncology	MR Egger	1.16289	1	0.280867
ukb-ppp-ANGPT2-OID21463	finngen_R10_J10_COPD	COPD || id:finngen_R10_J10_COPD	Angiopoietin-2 | Oncology	Inverse variance weighted	1.4034	2	0.495742
ukb-ppp-ANGPTL1-OID20211	finngen_R10_COPD_EARLY	Early onset COPD || id:finngen_R10_COPD_EARLY	Angiopoietin-related protein 1 | Cardiometabolic	MR Egger	0.384766	1	0.535063
ukb-ppp-ANGPTL1-OID20211	finngen_R10_COPD_EARLY	Early onset COPD || id:finngen_R10_COPD_EARLY	Angiopoietin-related protein 1 | Cardiometabolic	Inverse variance weighted	3.21749	2	0.200139
ukb-ppp-ANGPTL1-OID20211	finngen_R10_COPD_LATER	Later onset COPD || id:finngen_R10_COPD_LATER	Angiopoietin-related protein 1 | Cardiometabolic	MR Egger	2.92011	1	0.0874817
ukb-ppp-ANGPTL1-OID20211	finngen_R10_COPD_LATER	Later onset COPD || id:finngen_R10_COPD_LATER	Angiopoietin-related protein 1 | Cardiometabolic	Inverse variance weighted	2.92521	2	0.231632
ukb-ppp-ANGPTL1-OID20211	finngen_R10_J10_ASTHMACOPDKELA	Asthma/COPD (KELA code 203) || id:finngen_R10_J10_ASTHMACOPDKELA	Angiopoietin-related protein 1 | Cardiometabolic	MR Egger	3.31171	1	0.0687877
ukb-ppp-ANGPTL1-OID20211	finngen_R10_J10_ASTHMACOPDKELA	Asthma/COPD (KELA code 203) || id:finngen_R10_J10_ASTHMACOPDKELA	Angiopoietin-related protein 1 | Cardiometabolic	Inverse variance weighted	3.83672	2	0.146848
ukb-ppp-ANGPTL1-OID20211	finngen_R10_J10_COPD	COPD || id:finngen_R10_J10_COPD	Angiopoietin-related protein 1 | Cardiometabolic	MR Egger	1.68376	1	0.194426
ukb-ppp-ANGPTL1-OID20211	finngen_R10_J10_COPD	COPD || id:finngen_R10_J10_COPD	Angiopoietin-related protein 1 | Cardiometabolic	Inverse variance weighted	2.88444	2	0.236403
ukb-ppp-ANGPTL3-OID20407	finngen_R10_COPD_EARLY	Early onset COPD || id:finngen_R10_COPD_EARLY	Angiopoietin-related protein 3 | Cardiometabolic	MR Egger	2.91057	2	0.233333
ukb-ppp-ANGPTL3-OID20407	finngen_R10_COPD_EARLY	Early onset COPD || id:finngen_R10_COPD_EARLY	Angiopoietin-related protein 3 | Cardiometabolic	Inverse variance weighted	6.43728	3	0.092169
ukb-ppp-ANGPTL3-OID20407	finngen_R10_COPD_LATER	Later onset COPD || id:finngen_R10_COPD_LATER	Angiopoietin-related protein 3 | Cardiometabolic	MR Egger	4.09389	2	0.129129
ukb-ppp-ANGPTL3-OID20407	finngen_R10_COPD_LATER	Later onset COPD || id:finngen_R10_COPD_LATER	Angiopoietin-related protein 3 | Cardiometabolic	Inverse variance weighted	4.37779	3	0.223454
ukb-ppp-ANGPTL3-OID20407	finngen_R10_J10_ASTHMACOPDKELA	Asthma/COPD (KELA code 203) || id:finngen_R10_J10_ASTHMACOPDKELA	Angiopoietin-related protein 3 | Cardiometabolic	MR Egger	0.292537	2	0.863926
ukb-ppp-ANGPTL3-OID20407	finngen_R10_J10_ASTHMACOPDKELA	Asthma/COPD (KELA code 203) || id:finngen_R10_J10_ASTHMACOPDKELA	Angiopoietin-related protein 3 | Cardiometabolic	Inverse variance weighted	0.817663	3	0.845238
ukb-ppp-ANGPTL3-OID20407	finngen_R10_J10_COPD	COPD || id:finngen_R10_J10_COPD	Angiopoietin-related protein 3 | Cardiometabolic	MR Egger	3.5262	2	0.171512
ukb-ppp-ANGPTL3-OID20407	finngen_R10_J10_COPD	COPD || id:finngen_R10_J10_COPD	Angiopoietin-related protein 3 | Cardiometabolic	Inverse variance weighted	5.86633	3	0.118298
ukb-ppp-ANGPTL4-OID20703	finngen_R10_COPD_EARLY	Early onset COPD || id:finngen_R10_COPD_EARLY	Angiopoietin-related protein 4 | Inflammation	Inverse variance weighted	0.290865	1	0.589667
ukb-ppp-ANGPTL4-OID20703	finngen_R10_COPD_LATER	Later onset COPD || id:finngen_R10_COPD_LATER	Angiopoietin-related protein 4 | Inflammation	Inverse variance weighted	0.948726	1	0.330044
ukb-ppp-ANGPTL4-OID20703	finngen_R10_J10_ASTHMACOPDKELA	Asthma/COPD (KELA code 203) || id:finngen_R10_J10_ASTHMACOPDKELA	Angiopoietin-related protein 4 | Inflammation	Inverse variance weighted	0.9147	1	0.33887
ukb-ppp-ANGPTL4-OID20703	finngen_R10_J10_COPD	COPD || id:finngen_R10_J10_COPD	Angiopoietin-related protein 4 | Inflammation	Inverse variance weighted	1.12066	1	0.289777
ukb-ppp-ANGPTL7-OID21412	finngen_R10_COPD_EARLY	Early onset COPD || id:finngen_R10_COPD_EARLY	Angiopoietin-related protein 7 | Oncology	MR Egger	1.8979	1	0.168314
ukb-ppp-ANGPTL7-OID21412	finngen_R10_COPD_EARLY	Early onset COPD || id:finngen_R10_COPD_EARLY	Angiopoietin-related protein 7 | Oncology	Inverse variance weighted	4.67193	2	0.096717
ukb-ppp-ANGPTL7-OID21412	finngen_R10_COPD_LATER	Later onset COPD || id:finngen_R10_COPD_LATER	Angiopoietin-related protein 7 | Oncology	MR Egger	0.31424	1	0.57509
ukb-ppp-ANGPTL7-OID21412	finngen_R10_COPD_LATER	Later onset COPD || id:finngen_R10_COPD_LATER	Angiopoietin-related protein 7 | Oncology	Inverse variance weighted	3.50557	2	0.173291
ukb-ppp-ANGPTL7-OID21412	finngen_R10_J10_ASTHMACOPDKELA	Asthma/COPD (KELA code 203) || id:finngen_R10_J10_ASTHMACOPDKELA	Angiopoietin-related protein 7 | Oncology	MR Egger	0.0339963	1	0.853715
ukb-ppp-ANGPTL7-OID21412	finngen_R10_J10_ASTHMACOPDKELA	Asthma/COPD (KELA code 203) || id:finngen_R10_J10_ASTHMACOPDKELA	Angiopoietin-related protein 7 | Oncology	Inverse variance weighted	2.18207	2	0.335869
ukb-ppp-ANGPTL7-OID21412	finngen_R10_J10_COPD	COPD || id:finngen_R10_J10_COPD	Angiopoietin-related protein 7 | Oncology	MR Egger	3.69049	1	0.0547235
ukb-ppp-ANGPTL7-OID21412	finngen_R10_J10_COPD	COPD || id:finngen_R10_J10_COPD	Angiopoietin-related protein 7 | Oncology	Inverse variance weighted	9.40882	2	0.00905525
ukb-ppp-ANPEP-OID20350	finngen_R10_COPD_EARLY	Early onset COPD || id:finngen_R10_COPD_EARLY	Aminopeptidase N | Cardiometabolic	MR Egger	1.13389	1	0.286947
ukb-ppp-ANPEP-OID20350	finngen_R10_COPD_EARLY	Early onset COPD || id:finngen_R10_COPD_EARLY	Aminopeptidase N | Cardiometabolic	Inverse variance weighted	3.41337	2	0.181466
ukb-ppp-ANPEP-OID20350	finngen_R10_COPD_LATER	Later onset COPD || id:finngen_R10_COPD_LATER	Aminopeptidase N | Cardiometabolic	MR Egger	1.27541	1	0.258754
ukb-ppp-ANPEP-OID20350	finngen_R10_COPD_LATER	Later onset COPD || id:finngen_R10_COPD_LATER	Aminopeptidase N | Cardiometabolic	Inverse variance weighted	1.34027	2	0.511639
ukb-ppp-ANPEP-OID20350	finngen_R10_J10_ASTHMACOPDKELA	Asthma/COPD (KELA code 203) || id:finngen_R10_J10_ASTHMACOPDKELA	Aminopeptidase N | Cardiometabolic	MR Egger	2.0516	1	0.152047
ukb-ppp-ANPEP-OID20350	finngen_R10_J10_ASTHMACOPDKELA	Asthma/COPD (KELA code 203) || id:finngen_R10_J10_ASTHMACOPDKELA	Aminopeptidase N | Cardiometabolic	Inverse variance weighted	2.19021	2	0.334505
ukb-ppp-ANPEP-OID20350	finngen_R10_J10_COPD	COPD || id:finngen_R10_J10_COPD	Aminopeptidase N | Cardiometabolic	MR Egger	1.58431	1	0.208141
ukb-ppp-ANPEP-OID20350	finngen_R10_J10_COPD	COPD || id:finngen_R10_J10_COPD	Aminopeptidase N | Cardiometabolic	Inverse variance weighted	2.75449	2	0.252273
ukb-ppp-ANXA2-OID30263	finngen_R10_COPD_EARLY	Early onset COPD || id:finngen_R10_COPD_EARLY	Annexin A2 | Cardiometabolic_II	MR Egger	0.458114	4	0.977448
ukb-ppp-ANXA2-OID30263	finngen_R10_COPD_EARLY	Early onset COPD || id:finngen_R10_COPD_EARLY	Annexin A2 | Cardiometabolic_II	Inverse variance weighted	0.564462	5	0.989572
ukb-ppp-ANXA2-OID30263	finngen_R10_COPD_LATER	Later onset COPD || id:finngen_R10_COPD_LATER	Annexin A2 | Cardiometabolic_II	MR Egger	2.44442	4	0.654614
ukb-ppp-ANXA2-OID30263	finngen_R10_COPD_LATER	Later onset COPD || id:finngen_R10_COPD_LATER	Annexin A2 | Cardiometabolic_II	Inverse variance weighted	3.84394	5	0.572096
ukb-ppp-ANXA2-OID30263	finngen_R10_J10_ASTHMACOPDKELA	Asthma/COPD (KELA code 203) || id:finngen_R10_J10_ASTHMACOPDKELA	Annexin A2 | Cardiometabolic_II	MR Egger	3.76764	4	0.438364
ukb-ppp-ANXA2-OID30263	finngen_R10_J10_ASTHMACOPDKELA	Asthma/COPD (KELA code 203) || id:finngen_R10_J10_ASTHMACOPDKELA	Annexin A2 | Cardiometabolic_II	Inverse variance weighted	4.76029	5	0.44583
ukb-ppp-ANXA2-OID30263	finngen_R10_J10_COPD	COPD || id:finngen_R10_J10_COPD	Annexin A2 | Cardiometabolic_II	MR Egger	0.796327	4	0.93894
ukb-ppp-ANXA2-OID30263	finngen_R10_J10_COPD	COPD || id:finngen_R10_J10_COPD	Annexin A2 | Cardiometabolic_II	Inverse variance weighted	1.4604	5	0.917594
ukb-ppp-AOC1-OID20452	finngen_R10_COPD_EARLY	Early onset COPD || id:finngen_R10_COPD_EARLY	Amiloride-sensitive amine oxidase [copper-containing] | Inflammation	Inverse variance weighted	0.0163962	1	0.898111
ukb-ppp-AOC1-OID20452	finngen_R10_COPD_LATER	Later onset COPD || id:finngen_R10_COPD_LATER	Amiloride-sensitive amine oxidase [copper-containing] | Inflammation	Inverse variance weighted	0.391954	1	0.531274
ukb-ppp-AOC1-OID20452	finngen_R10_J10_ASTHMACOPDKELA	Asthma/COPD (KELA code 203) || id:finngen_R10_J10_ASTHMACOPDKELA	Amiloride-sensitive amine oxidase [copper-containing] | Inflammation	Inverse variance weighted	0.119476	1	0.729604
ukb-ppp-AOC1-OID20452	finngen_R10_J10_COPD	COPD || id:finngen_R10_J10_COPD	Amiloride-sensitive amine oxidase [copper-containing] | Inflammation	Inverse variance weighted	0.979733	1	0.322265
ukb-ppp-AOC3-OID20389	finngen_R10_COPD_EARLY	Early onset COPD || id:finngen_R10_COPD_EARLY	Membrane primary amine oxidase | Cardiometabolic	MR Egger	2.75423	3	0.431091
ukb-ppp-AOC3-OID20389	finngen_R10_COPD_EARLY	Early onset COPD || id:finngen_R10_COPD_EARLY	Membrane primary amine oxidase | Cardiometabolic	Inverse variance weighted	2.98047	4	0.5611
ukb-ppp-AOC3-OID20389	finngen_R10_COPD_LATER	Later onset COPD || id:finngen_R10_COPD_LATER	Membrane primary amine oxidase | Cardiometabolic	MR Egger	1.92227	3	0.588696
ukb-ppp-AOC3-OID20389	finngen_R10_COPD_LATER	Later onset COPD || id:finngen_R10_COPD_LATER	Membrane primary amine oxidase | Cardiometabolic	Inverse variance weighted	2.09308	4	0.718643
ukb-ppp-AOC3-OID20389	finngen_R10_J10_ASTHMACOPDKELA	Asthma/COPD (KELA code 203) || id:finngen_R10_J10_ASTHMACOPDKELA	Membrane primary amine oxidase | Cardiometabolic	MR Egger	2.38008	3	0.497354
ukb-ppp-AOC3-OID20389	finngen_R10_J10_ASTHMACOPDKELA	Asthma/COPD (KELA code 203) || id:finngen_R10_J10_ASTHMACOPDKELA	Membrane primary amine oxidase | Cardiometabolic	Inverse variance weighted	3.05551	4	0.548579
ukb-ppp-AOC3-OID20389	finngen_R10_J10_COPD	COPD || id:finngen_R10_J10_COPD	Membrane primary amine oxidase | Cardiometabolic	MR Egger	0.127158	3	0.98839
ukb-ppp-AOC3-OID20389	finngen_R10_J10_COPD	COPD || id:finngen_R10_J10_COPD	Membrane primary amine oxidase | Cardiometabolic	Inverse variance weighted	1.00141	4	0.909581
ukb-ppp-AP1G2-OID31348	finngen_R10_COPD_EARLY	Early onset COPD || id:finngen_R10_COPD_EARLY	AP-1 complex subunit gamma-like 2 | Oncology_II	Inverse variance weighted	0.416166	1	0.518856
ukb-ppp-AP1G2-OID31348	finngen_R10_COPD_LATER	Later onset COPD || id:finngen_R10_COPD_LATER	AP-1 complex subunit gamma-like 2 | Oncology_II	Inverse variance weighted	0.15895	1	0.690125
ukb-ppp-AP1G2-OID31348	finngen_R10_J10_ASTHMACOPDKELA	Asthma/COPD (KELA code 203) || id:finngen_R10_J10_ASTHMACOPDKELA	AP-1 complex subunit gamma-like 2 | Oncology_II	Inverse variance weighted	0.00820856	1	0.92781
ukb-ppp-AP1G2-OID31348	finngen_R10_J10_COPD	COPD || id:finngen_R10_J10_COPD	AP-1 complex subunit gamma-like 2 | Oncology_II	Inverse variance weighted	0.0141762	1	0.905225
ukb-ppp-APBB1IP-OID21359	finngen_R10_COPD_EARLY	Early onset COPD || id:finngen_R10_COPD_EARLY	Amyloid beta A4 precursor protein-binding family B member 1-interacting protein | Oncology	Inverse variance weighted	0.0290116	1	0.864752
ukb-ppp-APBB1IP-OID21359	finngen_R10_COPD_LATER	Later onset COPD || id:finngen_R10_COPD_LATER	Amyloid beta A4 precursor protein-binding family B member 1-interacting protein | Oncology	Inverse variance weighted	6.20401	1	0.0127461
ukb-ppp-APBB1IP-OID21359	finngen_R10_J10_ASTHMACOPDKELA	Asthma/COPD (KELA code 203) || id:finngen_R10_J10_ASTHMACOPDKELA	Amyloid beta A4 precursor protein-binding family B member 1-interacting protein | Oncology	Inverse variance weighted	0.430554	1	0.511717
ukb-ppp-APBB1IP-OID21359	finngen_R10_J10_COPD	COPD || id:finngen_R10_J10_COPD	Amyloid beta A4 precursor protein-binding family B member 1-interacting protein | Oncology	Inverse variance weighted	2.85674	1	0.0909915
ukb-ppp-APCS-OID30778	finngen_R10_COPD_EARLY	Early onset COPD || id:finngen_R10_COPD_EARLY	Serum amyloid P-component | Inflammation_II	Inverse variance weighted	0.639358	1	0.423943
ukb-ppp-APCS-OID30778	finngen_R10_COPD_LATER	Later onset COPD || id:finngen_R10_COPD_LATER	Serum amyloid P-component | Inflammation_II	Inverse variance weighted	0.3466	1	0.556044
ukb-ppp-APCS-OID30778	finngen_R10_J10_ASTHMACOPDKELA	Asthma/COPD (KELA code 203) || id:finngen_R10_J10_ASTHMACOPDKELA	Serum amyloid P-component | Inflammation_II	Inverse variance weighted	0.00585678	1	0.938998
ukb-ppp-APCS-OID30778	finngen_R10_J10_COPD	COPD || id:finngen_R10_J10_COPD	Serum amyloid P-component | Inflammation_II	Inverse variance weighted	1.33788	1	0.247408
ukb-ppp-APEX1-OID21434	finngen_R10_COPD_EARLY	Early onset COPD || id:finngen_R10_COPD_EARLY	APEX nuclease | Oncology	Inverse variance weighted	2.52662	1	0.11194
ukb-ppp-APEX1-OID21434	finngen_R10_COPD_LATER	Later onset COPD || id:finngen_R10_COPD_LATER	APEX nuclease | Oncology	Inverse variance weighted	0.00018276	1	0.989214
ukb-ppp-APEX1-OID21434	finngen_R10_J10_ASTHMACOPDKELA	Asthma/COPD (KELA code 203) || id:finngen_R10_J10_ASTHMACOPDKELA	APEX nuclease | Oncology	Inverse variance weighted	0.297728	1	0.58531
ukb-ppp-APEX1-OID21434	finngen_R10_J10_COPD	COPD || id:finngen_R10_J10_COPD	APEX nuclease | Oncology	Inverse variance weighted	0.736447	1	0.390801
ukb-ppp-APOBR-OID30246	finngen_R10_COPD_EARLY	Early onset COPD || id:finngen_R10_COPD_EARLY	Apolipoprotein B receptor | Cardiometabolic_II	MR Egger	0.136804	1	0.71148
ukb-ppp-APOBR-OID30246	finngen_R10_COPD_EARLY	Early onset COPD || id:finngen_R10_COPD_EARLY	Apolipoprotein B receptor | Cardiometabolic_II	Inverse variance weighted	0.20835	2	0.901068
ukb-ppp-APOBR-OID30246	finngen_R10_COPD_LATER	Later onset COPD || id:finngen_R10_COPD_LATER	Apolipoprotein B receptor | Cardiometabolic_II	MR Egger	1.73821	1	0.187366
ukb-ppp-APOBR-OID30246	finngen_R10_COPD_LATER	Later onset COPD || id:finngen_R10_COPD_LATER	Apolipoprotein B receptor | Cardiometabolic_II	Inverse variance weighted	1.80586	2	0.40538
ukb-ppp-APOBR-OID30246	finngen_R10_J10_ASTHMACOPDKELA	Asthma/COPD (KELA code 203) || id:finngen_R10_J10_ASTHMACOPDKELA	Apolipoprotein B receptor | Cardiometabolic_II	MR Egger	2.02169	1	0.155066
ukb-ppp-APOBR-OID30246	finngen_R10_J10_ASTHMACOPDKELA	Asthma/COPD (KELA code 203) || id:finngen_R10_J10_ASTHMACOPDKELA	Apolipoprotein B receptor | Cardiometabolic_II	Inverse variance weighted	5.05799	2	0.0797389
ukb-ppp-APOBR-OID30246	finngen_R10_J10_COPD	COPD || id:finngen_R10_J10_COPD	Apolipoprotein B receptor | Cardiometabolic_II	MR Egger	0.997623	1	0.317886
ukb-ppp-APOBR-OID30246	finngen_R10_J10_COPD	COPD || id:finngen_R10_J10_COPD	Apolipoprotein B receptor | Cardiometabolic_II	Inverse variance weighted	0.997627	2	0.607251
ukb-ppp-APOC1-OID30749	finngen_R10_COPD_EARLY	Early onset COPD || id:finngen_R10_COPD_EARLY	Apolipoprotein C-I | Inflammation_II	Inverse variance weighted	0.926076	1	0.335885
ukb-ppp-APOC1-OID30749	finngen_R10_COPD_LATER	Later onset COPD || id:finngen_R10_COPD_LATER	Apolipoprotein C-I | Inflammation_II	Inverse variance weighted	0.80535	1	0.369498
ukb-ppp-APOC1-OID30749	finngen_R10_J10_ASTHMACOPDKELA	Asthma/COPD (KELA code 203) || id:finngen_R10_J10_ASTHMACOPDKELA	Apolipoprotein C-I | Inflammation_II	Inverse variance weighted	3.26143	1	0.0709273
ukb-ppp-APOC1-OID30749	finngen_R10_J10_COPD	COPD || id:finngen_R10_J10_COPD	Apolipoprotein C-I | Inflammation_II	Inverse variance weighted	1.97922	1	0.159472
ukb-ppp-APOD-OID30746	finngen_R10_COPD_EARLY	Early onset COPD || id:finngen_R10_COPD_EARLY	Apolipoprotein D | Inflammation_II	Inverse variance weighted	0.28123	1	0.595896
ukb-ppp-APOD-OID30746	finngen_R10_COPD_LATER	Later onset COPD || id:finngen_R10_COPD_LATER	Apolipoprotein D | Inflammation_II	Inverse variance weighted	1.64529	1	0.199602
ukb-ppp-APOD-OID30746	finngen_R10_J10_ASTHMACOPDKELA	Asthma/COPD (KELA code 203) || id:finngen_R10_J10_ASTHMACOPDKELA	Apolipoprotein D | Inflammation_II	Inverse variance weighted	0.355293	1	0.551132
ukb-ppp-APOD-OID30746	finngen_R10_J10_COPD	COPD || id:finngen_R10_J10_COPD	Apolipoprotein D | Inflammation_II	Inverse variance weighted	0.202927	1	0.652369
ukb-ppp-APOE-OID30727	finngen_R10_COPD_EARLY	Early onset COPD || id:finngen_R10_COPD_EARLY	Apolipoprotein E | Inflammation_II	MR Egger	3.79388	5	0.579458
ukb-ppp-APOE-OID30727	finngen_R10_COPD_EARLY	Early onset COPD || id:finngen_R10_COPD_EARLY	Apolipoprotein E | Inflammation_II	Inverse variance weighted	7.46951	6	0.279599
ukb-ppp-APOE-OID30727	finngen_R10_COPD_LATER	Later onset COPD || id:finngen_R10_COPD_LATER	Apolipoprotein E | Inflammation_II	MR Egger	6.61905	5	0.250548
ukb-ppp-APOE-OID30727	finngen_R10_COPD_LATER	Later onset COPD || id:finngen_R10_COPD_LATER	Apolipoprotein E | Inflammation_II	Inverse variance weighted	11.5229	6	0.0734977
ukb-ppp-APOE-OID30727	finngen_R10_J10_ASTHMACOPDKELA	Asthma/COPD (KELA code 203) || id:finngen_R10_J10_ASTHMACOPDKELA	Apolipoprotein E | Inflammation_II	MR Egger	9.79811	5	0.081162
ukb-ppp-APOE-OID30727	finngen_R10_J10_ASTHMACOPDKELA	Asthma/COPD (KELA code 203) || id:finngen_R10_J10_ASTHMACOPDKELA	Apolipoprotein E | Inflammation_II	Inverse variance weighted	27.9718	6	9.51e-05
ukb-ppp-APOE-OID30727	finngen_R10_J10_COPD	COPD || id:finngen_R10_J10_COPD	Apolipoprotein E | Inflammation_II	MR Egger	7.17994	5	0.207598
ukb-ppp-APOE-OID30727	finngen_R10_J10_COPD	COPD || id:finngen_R10_J10_COPD	Apolipoprotein E | Inflammation_II	Inverse variance weighted	17.1859	6	0.00862385
ukb-ppp-APOH-OID21072	finngen_R10_COPD_EARLY	Early onset COPD || id:finngen_R10_COPD_EARLY	Beta-2-glycoprotein 1 | Neurology	MR Egger	5.44234	5	0.36431
ukb-ppp-APOH-OID21072	finngen_R10_COPD_EARLY	Early onset COPD || id:finngen_R10_COPD_EARLY	Beta-2-glycoprotein 1 | Neurology	Inverse variance weighted	5.44465	6	0.488171
ukb-ppp-APOH-OID21072	finngen_R10_COPD_LATER	Later onset COPD || id:finngen_R10_COPD_LATER	Beta-2-glycoprotein 1 | Neurology	MR Egger	1.96408	5	0.854093
ukb-ppp-APOH-OID21072	finngen_R10_COPD_LATER	Later onset COPD || id:finngen_R10_COPD_LATER	Beta-2-glycoprotein 1 | Neurology	Inverse variance weighted	1.97183	6	0.922271
ukb-ppp-APOH-OID21072	finngen_R10_J10_ASTHMACOPDKELA	Asthma/COPD (KELA code 203) || id:finngen_R10_J10_ASTHMACOPDKELA	Beta-2-glycoprotein 1 | Neurology	MR Egger	7.53758	5	0.183629
ukb-ppp-APOH-OID21072	finngen_R10_J10_ASTHMACOPDKELA	Asthma/COPD (KELA code 203) || id:finngen_R10_J10_ASTHMACOPDKELA	Beta-2-glycoprotein 1 | Neurology	Inverse variance weighted	9.87301	6	0.130103
ukb-ppp-APOH-OID21072	finngen_R10_J10_COPD	COPD || id:finngen_R10_J10_COPD	Beta-2-glycoprotein 1 | Neurology	MR Egger	3.78195	5	0.581217
ukb-ppp-APOH-OID21072	finngen_R10_J10_COPD	COPD || id:finngen_R10_J10_COPD	Beta-2-glycoprotein 1 | Neurology	Inverse variance weighted	3.90021	6	0.690179
ukb-ppp-APOM-OID20374	finngen_R10_COPD_EARLY	Early onset COPD || id:finngen_R10_COPD_EARLY	Apolipoprotein M | Cardiometabolic	Inverse variance weighted	1.9839	1	0.15898
ukb-ppp-APOM-OID20374	finngen_R10_COPD_LATER	Later onset COPD || id:finngen_R10_COPD_LATER	Apolipoprotein M | Cardiometabolic	Inverse variance weighted	6.04947	1	0.0139105
ukb-ppp-APOM-OID20374	finngen_R10_J10_ASTHMACOPDKELA	Asthma/COPD (KELA code 203) || id:finngen_R10_J10_ASTHMACOPDKELA	Apolipoprotein M | Cardiometabolic	Inverse variance weighted	0.0938568	1	0.75933
ukb-ppp-APOM-OID20374	finngen_R10_J10_COPD	COPD || id:finngen_R10_J10_COPD	Apolipoprotein M | Cardiometabolic	Inverse variance weighted	5.92202	1	0.0149528
ukb-ppp-APRT-OID20927	finngen_R10_COPD_EARLY	Early onset COPD || id:finngen_R10_COPD_EARLY	Adenine phosphoribosyltransferase | Neurology	Inverse variance weighted	1.17803	1	0.277758
ukb-ppp-APRT-OID20927	finngen_R10_COPD_LATER	Later onset COPD || id:finngen_R10_COPD_LATER	Adenine phosphoribosyltransferase | Neurology	Inverse variance weighted	2.8801	1	0.0896802
ukb-ppp-APRT-OID20927	finngen_R10_J10_ASTHMACOPDKELA	Asthma/COPD (KELA code 203) || id:finngen_R10_J10_ASTHMACOPDKELA	Adenine phosphoribosyltransferase | Neurology	Inverse variance weighted	1.29804	1	0.254572
ukb-ppp-APRT-OID20927	finngen_R10_J10_COPD	COPD || id:finngen_R10_J10_COPD	Adenine phosphoribosyltransferase | Neurology	Inverse variance weighted	0.227884	1	0.633097
ukb-ppp-ARG1-OID21445	finngen_R10_COPD_EARLY	Early onset COPD || id:finngen_R10_COPD_EARLY	Arginase-1 | Oncology	MR Egger	0.22726	1	0.633563
ukb-ppp-ARG1-OID21445	finngen_R10_COPD_EARLY	Early onset COPD || id:finngen_R10_COPD_EARLY	Arginase-1 | Oncology	Inverse variance weighted	3.15443	2	0.20655
ukb-ppp-ARG1-OID21445	finngen_R10_COPD_LATER	Later onset COPD || id:finngen_R10_COPD_LATER	Arginase-1 | Oncology	MR Egger	0.275575	1	0.599616
ukb-ppp-ARG1-OID21445	finngen_R10_COPD_LATER	Later onset COPD || id:finngen_R10_COPD_LATER	Arginase-1 | Oncology	Inverse variance weighted	1.24076	2	0.537741
ukb-ppp-ARG1-OID21445	finngen_R10_J10_ASTHMACOPDKELA	Asthma/COPD (KELA code 203) || id:finngen_R10_J10_ASTHMACOPDKELA	Arginase-1 | Oncology	MR Egger	0.225983	1	0.634519
ukb-ppp-ARG1-OID21445	finngen_R10_J10_ASTHMACOPDKELA	Asthma/COPD (KELA code 203) || id:finngen_R10_J10_ASTHMACOPDKELA	Arginase-1 | Oncology	Inverse variance weighted	0.239667	2	0.887068
ukb-ppp-ARG1-OID21445	finngen_R10_J10_COPD	COPD || id:finngen_R10_J10_COPD	Arginase-1 | Oncology	MR Egger	0.474385	1	0.490977
ukb-ppp-ARG1-OID21445	finngen_R10_J10_COPD	COPD || id:finngen_R10_J10_COPD	Arginase-1 | Oncology	Inverse variance weighted	2.76595	2	0.250832
ukb-ppp-ARHGAP25-OID21255	finngen_R10_COPD_EARLY	Early onset COPD || id:finngen_R10_COPD_EARLY	Rho GTPase-activating protein 25 | Oncology	Inverse variance weighted	0.0742779	1	0.785207
ukb-ppp-ARHGAP25-OID21255	finngen_R10_COPD_LATER	Later onset COPD || id:finngen_R10_COPD_LATER	Rho GTPase-activating protein 25 | Oncology	Inverse variance weighted	0.00050539	1	0.982064
ukb-ppp-ARHGAP25-OID21255	finngen_R10_J10_ASTHMACOPDKELA	Asthma/COPD (KELA code 203) || id:finngen_R10_J10_ASTHMACOPDKELA	Rho GTPase-activating protein 25 | Oncology	Inverse variance weighted	2.12817	1	0.144614
ukb-ppp-ARHGAP25-OID21255	finngen_R10_J10_COPD	COPD || id:finngen_R10_J10_COPD	Rho GTPase-activating protein 25 | Oncology	Inverse variance weighted	0.364459	1	0.54604
ukb-ppp-ARHGEF10-OID30994	finngen_R10_COPD_EARLY	Early onset COPD || id:finngen_R10_COPD_EARLY	Rho guanine nucleotide exchange factor 10 | Neurology_II	Inverse variance weighted	0.035916	1	0.849689
ukb-ppp-ARHGEF10-OID30994	finngen_R10_COPD_LATER	Later onset COPD || id:finngen_R10_COPD_LATER	Rho guanine nucleotide exchange factor 10 | Neurology_II	Inverse variance weighted	0.589958	1	0.442435
ukb-ppp-ARHGEF10-OID30994	finngen_R10_J10_ASTHMACOPDKELA	Asthma/COPD (KELA code 203) || id:finngen_R10_J10_ASTHMACOPDKELA	Rho guanine nucleotide exchange factor 10 | Neurology_II	Inverse variance weighted	0.0593125	1	0.807586
ukb-ppp-ARHGEF10-OID30994	finngen_R10_J10_COPD	COPD || id:finngen_R10_J10_COPD	Rho guanine nucleotide exchange factor 10 | Neurology_II	Inverse variance weighted	0.261516	1	0.609081
ukb-ppp-ARHGEF5-OID30871	finngen_R10_COPD_EARLY	Early onset COPD || id:finngen_R10_COPD_EARLY	Rho guanine nucleotide exchange factor 5 | Neurology_II	MR Egger	0.30739	1	0.579286
ukb-ppp-ARHGEF5-OID30871	finngen_R10_COPD_EARLY	Early onset COPD || id:finngen_R10_COPD_EARLY	Rho guanine nucleotide exchange factor 5 | Neurology_II	Inverse variance weighted	2.21632	2	0.330166
ukb-ppp-ARHGEF5-OID30871	finngen_R10_COPD_LATER	Later onset COPD || id:finngen_R10_COPD_LATER	Rho guanine nucleotide exchange factor 5 | Neurology_II	MR Egger	0.495197	1	0.481618
ukb-ppp-ARHGEF5-OID30871	finngen_R10_COPD_LATER	Later onset COPD || id:finngen_R10_COPD_LATER	Rho guanine nucleotide exchange factor 5 | Neurology_II	Inverse variance weighted	0.670908	2	0.715014
ukb-ppp-ARHGEF5-OID30871	finngen_R10_J10_ASTHMACOPDKELA	Asthma/COPD (KELA code 203) || id:finngen_R10_J10_ASTHMACOPDKELA	Rho guanine nucleotide exchange factor 5 | Neurology_II	MR Egger	2.04713	1	0.152494
ukb-ppp-ARHGEF5-OID30871	finngen_R10_J10_ASTHMACOPDKELA	Asthma/COPD (KELA code 203) || id:finngen_R10_J10_ASTHMACOPDKELA	Rho guanine nucleotide exchange factor 5 | Neurology_II	Inverse variance weighted	2.31644	2	0.314044
ukb-ppp-ARHGEF5-OID30871	finngen_R10_J10_COPD	COPD || id:finngen_R10_J10_COPD	Rho guanine nucleotide exchange factor 5 | Neurology_II	MR Egger	0.0363573	1	0.84878
ukb-ppp-ARHGEF5-OID30871	finngen_R10_J10_COPD	COPD || id:finngen_R10_J10_COPD	Rho guanine nucleotide exchange factor 5 | Neurology_II	Inverse variance weighted	0.698911	2	0.705072
ukb-ppp-ARL2BP-OID30121	finngen_R10_COPD_EARLY	Early onset COPD || id:finngen_R10_COPD_EARLY	ADP-ribosylation factor-like protein 2-binding protein | Cardiometabolic_II	Inverse variance weighted	1.39542	1	0.237491
ukb-ppp-ARL2BP-OID30121	finngen_R10_COPD_LATER	Later onset COPD || id:finngen_R10_COPD_LATER	ADP-ribosylation factor-like protein 2-binding protein | Cardiometabolic_II	Inverse variance weighted	1.32449	1	0.249788
ukb-ppp-ARL2BP-OID30121	finngen_R10_J10_ASTHMACOPDKELA	Asthma/COPD (KELA code 203) || id:finngen_R10_J10_ASTHMACOPDKELA	ADP-ribosylation factor-like protein 2-binding protein | Cardiometabolic_II	Inverse variance weighted	0.0852442	1	0.770313
ukb-ppp-ARL2BP-OID30121	finngen_R10_J10_COPD	COPD || id:finngen_R10_J10_COPD	ADP-ribosylation factor-like protein 2-binding protein | Cardiometabolic_II	Inverse variance weighted	4.90332	1	0.0268051
ukb-ppp-ARSA-OID21138	finngen_R10_COPD_EARLY	Early onset COPD || id:finngen_R10_COPD_EARLY	Arylsulfatase A | Neurology	MR Egger	9.81263	4	0.043705
ukb-ppp-ARSA-OID21138	finngen_R10_COPD_EARLY	Early onset COPD || id:finngen_R10_COPD_EARLY	Arylsulfatase A | Neurology	Inverse variance weighted	9.85866	5	0.0793406
ukb-ppp-ARSA-OID21138	finngen_R10_COPD_LATER	Later onset COPD || id:finngen_R10_COPD_LATER	Arylsulfatase A | Neurology	MR Egger	6.00103	3	0.11156
ukb-ppp-ARSA-OID21138	finngen_R10_COPD_LATER	Later onset COPD || id:finngen_R10_COPD_LATER	Arylsulfatase A | Neurology	Inverse variance weighted	6.36583	4	0.173443
ukb-ppp-ARSA-OID21138	finngen_R10_J10_ASTHMACOPDKELA	Asthma/COPD (KELA code 203) || id:finngen_R10_J10_ASTHMACOPDKELA	Arylsulfatase A | Neurology	MR Egger	4.85071	4	0.302961
ukb-ppp-ARSA-OID21138	finngen_R10_J10_ASTHMACOPDKELA	Asthma/COPD (KELA code 203) || id:finngen_R10_J10_ASTHMACOPDKELA	Arylsulfatase A | Neurology	Inverse variance weighted	5.07465	5	0.406838
ukb-ppp-ARSA-OID21138	finngen_R10_J10_COPD	COPD || id:finngen_R10_J10_COPD	Arylsulfatase A | Neurology	MR Egger	11.7767	4	0.0190911
ukb-ppp-ARSA-OID21138	finngen_R10_J10_COPD	COPD || id:finngen_R10_J10_COPD	Arylsulfatase A | Neurology	Inverse variance weighted	11.7772	5	0.037971
ukb-ppp-ARSB-OID21331	finngen_R10_COPD_EARLY	Early onset COPD || id:finngen_R10_COPD_EARLY	Arylsulfatase B | Oncology	MR Egger	0.701162	2	0.704279
ukb-ppp-ARSB-OID21331	finngen_R10_COPD_EARLY	Early onset COPD || id:finngen_R10_COPD_EARLY	Arylsulfatase B | Oncology	Inverse variance weighted	0.732006	3	0.865651
ukb-ppp-ARSB-OID21331	finngen_R10_COPD_LATER	Later onset COPD || id:finngen_R10_COPD_LATER	Arylsulfatase B | Oncology	MR Egger	0.496129	2	0.78031
ukb-ppp-ARSB-OID21331	finngen_R10_COPD_LATER	Later onset COPD || id:finngen_R10_COPD_LATER	Arylsulfatase B | Oncology	Inverse variance weighted	0.619327	3	0.891994
ukb-ppp-ARSB-OID21331	finngen_R10_J10_ASTHMACOPDKELA	Asthma/COPD (KELA code 203) || id:finngen_R10_J10_ASTHMACOPDKELA	Arylsulfatase B | Oncology	MR Egger	3.28352	2	0.193639
ukb-ppp-ARSB-OID21331	finngen_R10_J10_ASTHMACOPDKELA	Asthma/COPD (KELA code 203) || id:finngen_R10_J10_ASTHMACOPDKELA	Arylsulfatase B | Oncology	Inverse variance weighted	3.76445	3	0.288049
ukb-ppp-ARSB-OID21331	finngen_R10_J10_COPD	COPD || id:finngen_R10_J10_COPD	Arylsulfatase B | Oncology	MR Egger	0.190849	2	0.908987
ukb-ppp-ARSB-OID21331	finngen_R10_J10_COPD	COPD || id:finngen_R10_J10_COPD	Arylsulfatase B | Oncology	Inverse variance weighted	0.193584	3	0.978618
ukb-ppp-ART3-OID20346	finngen_R10_COPD_EARLY	Early onset COPD || id:finngen_R10_COPD_EARLY	Ecto-ADP-ribosyltransferase 3 | Cardiometabolic	MR Egger	1.68405	3	0.640486
ukb-ppp-ART3-OID20346	finngen_R10_COPD_EARLY	Early onset COPD || id:finngen_R10_COPD_EARLY	Ecto-ADP-ribosyltransferase 3 | Cardiometabolic	Inverse variance weighted	1.85373	4	0.762638
ukb-ppp-ART3-OID20346	finngen_R10_COPD_LATER	Later onset COPD || id:finngen_R10_COPD_LATER	Ecto-ADP-ribosyltransferase 3 | Cardiometabolic	MR Egger	6.25185	3	0.0999797
ukb-ppp-ART3-OID20346	finngen_R10_COPD_LATER	Later onset COPD || id:finngen_R10_COPD_LATER	Ecto-ADP-ribosyltransferase 3 | Cardiometabolic	Inverse variance weighted	6.74633	4	0.149916
ukb-ppp-ART3-OID20346	finngen_R10_J10_ASTHMACOPDKELA	Asthma/COPD (KELA code 203) || id:finngen_R10_J10_ASTHMACOPDKELA	Ecto-ADP-ribosyltransferase 3 | Cardiometabolic	MR Egger	0.759167	3	0.859207
ukb-ppp-ART3-OID20346	finngen_R10_J10_ASTHMACOPDKELA	Asthma/COPD (KELA code 203) || id:finngen_R10_J10_ASTHMACOPDKELA	Ecto-ADP-ribosyltransferase 3 | Cardiometabolic	Inverse variance weighted	4.11693	4	0.390413
ukb-ppp-ART3-OID20346	finngen_R10_J10_COPD	COPD || id:finngen_R10_J10_COPD	Ecto-ADP-ribosyltransferase 3 | Cardiometabolic	MR Egger	2.10336	3	0.551233
ukb-ppp-ART3-OID20346	finngen_R10_J10_COPD	COPD || id:finngen_R10_J10_COPD	Ecto-ADP-ribosyltransferase 3 | Cardiometabolic	Inverse variance weighted	2.1087	4	0.715774
ukb-ppp-ART5-OID30828	finngen_R10_COPD_EARLY	Early onset COPD || id:finngen_R10_COPD_EARLY	Ecto-ADP-ribosyltransferase 5 | Neurology_II	Inverse variance weighted	1.01046	1	0.314793
ukb-ppp-ART5-OID30828	finngen_R10_COPD_LATER	Later onset COPD || id:finngen_R10_COPD_LATER	Ecto-ADP-ribosyltransferase 5 | Neurology_II	Inverse variance weighted	0.0695449	1	0.792001
ukb-ppp-ART5-OID30828	finngen_R10_J10_ASTHMACOPDKELA	Asthma/COPD (KELA code 203) || id:finngen_R10_J10_ASTHMACOPDKELA	Ecto-ADP-ribosyltransferase 5 | Neurology_II	Inverse variance weighted	0.727302	1	0.393759
ukb-ppp-ART5-OID30828	finngen_R10_J10_COPD	COPD || id:finngen_R10_J10_COPD	Ecto-ADP-ribosyltransferase 5 | Neurology_II	Inverse variance weighted	0.972922	1	0.323953
ukb-ppp-ASAH1-OID30415	finngen_R10_COPD_EARLY	Early onset COPD || id:finngen_R10_COPD_EARLY	Acid ceramidase | Cardiometabolic_II	MR Egger	2.82872	7	0.900382
ukb-ppp-ASAH1-OID30415	finngen_R10_COPD_EARLY	Early onset COPD || id:finngen_R10_COPD_EARLY	Acid ceramidase | Cardiometabolic_II	Inverse variance weighted	3.86636	8	0.868975
ukb-ppp-ASAH1-OID30415	finngen_R10_COPD_LATER	Later onset COPD || id:finngen_R10_COPD_LATER	Acid ceramidase | Cardiometabolic_II	MR Egger	3.76005	7	0.806963
ukb-ppp-ASAH1-OID30415	finngen_R10_COPD_LATER	Later onset COPD || id:finngen_R10_COPD_LATER	Acid ceramidase | Cardiometabolic_II	Inverse variance weighted	4.24097	8	0.834754
ukb-ppp-ASAH1-OID30415	finngen_R10_J10_ASTHMACOPDKELA	Asthma/COPD (KELA code 203) || id:finngen_R10_J10_ASTHMACOPDKELA	Acid ceramidase | Cardiometabolic_II	MR Egger	7.15284	7	0.413142
ukb-ppp-ASAH1-OID30415	finngen_R10_J10_ASTHMACOPDKELA	Asthma/COPD (KELA code 203) || id:finngen_R10_J10_ASTHMACOPDKELA	Acid ceramidase | Cardiometabolic_II	Inverse variance weighted	11.6187	8	0.169044
ukb-ppp-ASAH1-OID30415	finngen_R10_J10_COPD	COPD || id:finngen_R10_J10_COPD	Acid ceramidase | Cardiometabolic_II	MR Egger	3.39308	7	0.846417
ukb-ppp-ASAH1-OID30415	finngen_R10_J10_COPD	COPD || id:finngen_R10_J10_COPD	Acid ceramidase | Cardiometabolic_II	Inverse variance weighted	4.68807	8	0.790336
ukb-ppp-ASAH2-OID20996	finngen_R10_COPD_EARLY	Early onset COPD || id:finngen_R10_COPD_EARLY	Neutral ceramidase | Neurology	MR Egger	0.284918	1	0.593496
ukb-ppp-ASAH2-OID20996	finngen_R10_COPD_EARLY	Early onset COPD || id:finngen_R10_COPD_EARLY	Neutral ceramidase | Neurology	Inverse variance weighted	2.446	2	0.294345
ukb-ppp-ASAH2-OID20996	finngen_R10_COPD_LATER	Later onset COPD || id:finngen_R10_COPD_LATER	Neutral ceramidase | Neurology	MR Egger	0.464913	1	0.495337
ukb-ppp-ASAH2-OID20996	finngen_R10_COPD_LATER	Later onset COPD || id:finngen_R10_COPD_LATER	Neutral ceramidase | Neurology	Inverse variance weighted	0.560074	2	0.755756
ukb-ppp-ASAH2-OID20996	finngen_R10_J10_ASTHMACOPDKELA	Asthma/COPD (KELA code 203) || id:finngen_R10_J10_ASTHMACOPDKELA	Neutral ceramidase | Neurology	MR Egger	0.4039	1	0.525082
ukb-ppp-ASAH2-OID20996	finngen_R10_J10_ASTHMACOPDKELA	Asthma/COPD (KELA code 203) || id:finngen_R10_J10_ASTHMACOPDKELA	Neutral ceramidase | Neurology	Inverse variance weighted	1.06408	2	0.587406
ukb-ppp-ASAH2-OID20996	finngen_R10_J10_COPD	COPD || id:finngen_R10_J10_COPD	Neutral ceramidase | Neurology	MR Egger	0.683445	1	0.408403
ukb-ppp-ASAH2-OID20996	finngen_R10_J10_COPD	COPD || id:finngen_R10_J10_COPD	Neutral ceramidase | Neurology	Inverse variance weighted	2.14619	2	0.341949
ukb-ppp-ASGR2-OID30679	finngen_R10_COPD_EARLY	Early onset COPD || id:finngen_R10_COPD_EARLY	Asialoglycoprotein receptor 2 | Inflammation_II	Inverse variance weighted	2.33283	1	0.126672
ukb-ppp-ASGR2-OID30679	finngen_R10_COPD_LATER	Later onset COPD || id:finngen_R10_COPD_LATER	Asialoglycoprotein receptor 2 | Inflammation_II	Inverse variance weighted	1.74174	1	0.186918
ukb-ppp-ASGR2-OID30679	finngen_R10_J10_ASTHMACOPDKELA	Asthma/COPD (KELA code 203) || id:finngen_R10_J10_ASTHMACOPDKELA	Asialoglycoprotein receptor 2 | Inflammation_II	Inverse variance weighted	6.28731	1	0.0121606
ukb-ppp-ASGR2-OID30679	finngen_R10_J10_COPD	COPD || id:finngen_R10_J10_COPD	Asialoglycoprotein receptor 2 | Inflammation_II	Inverse variance weighted	3.54421	1	0.0597537
ukb-ppp-ASPN-OID30315	finngen_R10_COPD_EARLY	Early onset COPD || id:finngen_R10_COPD_EARLY	Asporin | Cardiometabolic_II	Inverse variance weighted	0.281403	1	0.595783
ukb-ppp-ASPN-OID30315	finngen_R10_COPD_LATER	Later onset COPD || id:finngen_R10_COPD_LATER	Asporin | Cardiometabolic_II	Inverse variance weighted	0.8924	1	0.344828
ukb-ppp-ASPN-OID30315	finngen_R10_J10_ASTHMACOPDKELA	Asthma/COPD (KELA code 203) || id:finngen_R10_J10_ASTHMACOPDKELA	Asporin | Cardiometabolic_II	Inverse variance weighted	0.00080399	1	0.977379
ukb-ppp-ASPN-OID30315	finngen_R10_J10_COPD	COPD || id:finngen_R10_J10_COPD	Asporin | Cardiometabolic_II	Inverse variance weighted	0.735786	1	0.391014
ukb-ppp-ASRGL1-OID30283	finngen_R10_COPD_EARLY	Early onset COPD || id:finngen_R10_COPD_EARLY	Isoaspartyl peptidase/L-asparaginase | Cardiometabolic_II	MR Egger	1.95002	2	0.377189
ukb-ppp-ASRGL1-OID30283	finngen_R10_COPD_EARLY	Early onset COPD || id:finngen_R10_COPD_EARLY	Isoaspartyl peptidase/L-asparaginase | Cardiometabolic_II	Inverse variance weighted	2.28123	3	0.516127
ukb-ppp-ASRGL1-OID30283	finngen_R10_COPD_LATER	Later onset COPD || id:finngen_R10_COPD_LATER	Isoaspartyl peptidase/L-asparaginase | Cardiometabolic_II	MR Egger	8.27189	2	0.0159876
ukb-ppp-ASRGL1-OID30283	finngen_R10_COPD_LATER	Later onset COPD || id:finngen_R10_COPD_LATER	Isoaspartyl peptidase/L-asparaginase | Cardiometabolic_II	Inverse variance weighted	8.27301	3	0.0406939
ukb-ppp-ASRGL1-OID30283	finngen_R10_J10_ASTHMACOPDKELA	Asthma/COPD (KELA code 203) || id:finngen_R10_J10_ASTHMACOPDKELA	Isoaspartyl peptidase/L-asparaginase | Cardiometabolic_II	MR Egger	4.57937	2	0.101298
ukb-ppp-ASRGL1-OID30283	finngen_R10_J10_ASTHMACOPDKELA	Asthma/COPD (KELA code 203) || id:finngen_R10_J10_ASTHMACOPDKELA	Isoaspartyl peptidase/L-asparaginase | Cardiometabolic_II	Inverse variance weighted	4.60649	3	0.202986
ukb-ppp-ASRGL1-OID30283	finngen_R10_J10_COPD	COPD || id:finngen_R10_J10_COPD	Isoaspartyl peptidase/L-asparaginase | Cardiometabolic_II	MR Egger	7.57825	2	0.0226153
ukb-ppp-ASRGL1-OID30283	finngen_R10_J10_COPD	COPD || id:finngen_R10_J10_COPD	Isoaspartyl peptidase/L-asparaginase | Cardiometabolic_II	Inverse variance weighted	8.05276	3	0.0449338
ukb-ppp-ATP6V1G2-OID30167	finngen_R10_COPD_EARLY	Early onset COPD || id:finngen_R10_COPD_EARLY	V-type proton ATPase subunit G 2 | Cardiometabolic_II	Inverse variance weighted	5.35823	1	0.0206247
ukb-ppp-ATP6V1G2-OID30167	finngen_R10_COPD_LATER	Later onset COPD || id:finngen_R10_COPD_LATER	V-type proton ATPase subunit G 2 | Cardiometabolic_II	Inverse variance weighted	0.141987	1	0.706313
ukb-ppp-ATP6V1G2-OID30167	finngen_R10_J10_ASTHMACOPDKELA	Asthma/COPD (KELA code 203) || id:finngen_R10_J10_ASTHMACOPDKELA	V-type proton ATPase subunit G 2 | Cardiometabolic_II	Inverse variance weighted	24.4235	1	7.73e-07
ukb-ppp-ATP6V1G2-OID30167	finngen_R10_J10_COPD	COPD || id:finngen_R10_J10_COPD	V-type proton ATPase subunit G 2 | Cardiometabolic_II	Inverse variance weighted	7.12103	1	0.00761849
ukb-ppp-ATRAID-OID31451	finngen_R10_COPD_EARLY	Early onset COPD || id:finngen_R10_COPD_EARLY	All-trans retinoic acid-induced differentiation factor | Oncology_II	MR Egger	1.12276	2	0.570422
ukb-ppp-ATRAID-OID31451	finngen_R10_COPD_EARLY	Early onset COPD || id:finngen_R10_COPD_EARLY	All-trans retinoic acid-induced differentiation factor | Oncology_II	Inverse variance weighted	2.80199	3	0.423172
ukb-ppp-ATRAID-OID31451	finngen_R10_COPD_LATER	Later onset COPD || id:finngen_R10_COPD_LATER	All-trans retinoic acid-induced differentiation factor | Oncology_II	MR Egger	5.90665	2	0.052166
ukb-ppp-ATRAID-OID31451	finngen_R10_COPD_LATER	Later onset COPD || id:finngen_R10_COPD_LATER	All-trans retinoic acid-induced differentiation factor | Oncology_II	Inverse variance weighted	6.76311	3	0.0798442
ukb-ppp-ATRAID-OID31451	finngen_R10_J10_ASTHMACOPDKELA	Asthma/COPD (KELA code 203) || id:finngen_R10_J10_ASTHMACOPDKELA	All-trans retinoic acid-induced differentiation factor | Oncology_II	MR Egger	1.65426	2	0.437302
ukb-ppp-ATRAID-OID31451	finngen_R10_J10_ASTHMACOPDKELA	Asthma/COPD (KELA code 203) || id:finngen_R10_J10_ASTHMACOPDKELA	All-trans retinoic acid-induced differentiation factor | Oncology_II	Inverse variance weighted	4.13538	3	0.247212
ukb-ppp-ATRAID-OID31451	finngen_R10_J10_COPD	COPD || id:finngen_R10_J10_COPD	All-trans retinoic acid-induced differentiation factor | Oncology_II	MR Egger	3.28468	2	0.193526
ukb-ppp-ATRAID-OID31451	finngen_R10_J10_COPD	COPD || id:finngen_R10_J10_COPD	All-trans retinoic acid-induced differentiation factor | Oncology_II	Inverse variance weighted	5.88037	3	0.117578
ukb-ppp-ATRN-OID30735	finngen_R10_COPD_EARLY	Early onset COPD || id:finngen_R10_COPD_EARLY	Attractin, Isoform 2 | Inflammation_II	MR Egger	1.09181	2	0.579316
ukb-ppp-ATRN-OID30735	finngen_R10_COPD_EARLY	Early onset COPD || id:finngen_R10_COPD_EARLY	Attractin, Isoform 2 | Inflammation_II	Inverse variance weighted	1.18688	3	0.756152
ukb-ppp-ATRN-OID30735	finngen_R10_COPD_LATER	Later onset COPD || id:finngen_R10_COPD_LATER	Attractin, Isoform 2 | Inflammation_II	MR Egger	0.231989	2	0.89048
ukb-ppp-ATRN-OID30735	finngen_R10_COPD_LATER	Later onset COPD || id:finngen_R10_COPD_LATER	Attractin, Isoform 2 | Inflammation_II	Inverse variance weighted	0.65749	3	0.883154
ukb-ppp-ATRN-OID30735	finngen_R10_J10_ASTHMACOPDKELA	Asthma/COPD (KELA code 203) || id:finngen_R10_J10_ASTHMACOPDKELA	Attractin, Isoform 2 | Inflammation_II	MR Egger	0.940786	2	0.624757
ukb-ppp-ATRN-OID30735	finngen_R10_J10_ASTHMACOPDKELA	Asthma/COPD (KELA code 203) || id:finngen_R10_J10_ASTHMACOPDKELA	Attractin, Isoform 2 | Inflammation_II	Inverse variance weighted	1.16845	3	0.760581
ukb-ppp-ATRN-OID30735	finngen_R10_J10_COPD	COPD || id:finngen_R10_J10_COPD	Attractin, Isoform 2 | Inflammation_II	MR Egger	0.621768	2	0.732799
ukb-ppp-ATRN-OID30735	finngen_R10_J10_COPD	COPD || id:finngen_R10_J10_COPD	Attractin, Isoform 2 | Inflammation_II	Inverse variance weighted	0.825257	3	0.843417
ukb-ppp-ATXN3-OID31149	finngen_R10_COPD_EARLY	Early onset COPD || id:finngen_R10_COPD_EARLY	Ataxin-3 | Neurology_II	Inverse variance weighted	0.435256	1	0.509421
ukb-ppp-ATXN3-OID31149	finngen_R10_COPD_LATER	Later onset COPD || id:finngen_R10_COPD_LATER	Ataxin-3 | Neurology_II	Inverse variance weighted	1.53892	1	0.214778
ukb-ppp-ATXN3-OID31149	finngen_R10_J10_ASTHMACOPDKELA	Asthma/COPD (KELA code 203) || id:finngen_R10_J10_ASTHMACOPDKELA	Ataxin-3 | Neurology_II	Inverse variance weighted	0.839447	1	0.359555
ukb-ppp-ATXN3-OID31149	finngen_R10_J10_COPD	COPD || id:finngen_R10_J10_COPD	Ataxin-3 | Neurology_II	Inverse variance weighted	1.48318	1	0.223278
ukb-ppp-AXL-OID20363	finngen_R10_COPD_EARLY	Early onset COPD || id:finngen_R10_COPD_EARLY	Tyrosine-protein kinase receptor UFO | Cardiometabolic	MR Egger	0.0286845	1	0.86551
ukb-ppp-AXL-OID20363	finngen_R10_COPD_EARLY	Early onset COPD || id:finngen_R10_COPD_EARLY	Tyrosine-protein kinase receptor UFO | Cardiometabolic	Inverse variance weighted	0.61852	2	0.73399
ukb-ppp-AXL-OID20363	finngen_R10_COPD_LATER	Later onset COPD || id:finngen_R10_COPD_LATER	Tyrosine-protein kinase receptor UFO | Cardiometabolic	MR Egger	0.912056	1	0.33957
ukb-ppp-AXL-OID20363	finngen_R10_COPD_LATER	Later onset COPD || id:finngen_R10_COPD_LATER	Tyrosine-protein kinase receptor UFO | Cardiometabolic	Inverse variance weighted	1.40946	2	0.494242
ukb-ppp-AXL-OID20363	finngen_R10_J10_ASTHMACOPDKELA	Asthma/COPD (KELA code 203) || id:finngen_R10_J10_ASTHMACOPDKELA	Tyrosine-protein kinase receptor UFO | Cardiometabolic	MR Egger	1.54121	1	0.214437
ukb-ppp-AXL-OID20363	finngen_R10_J10_ASTHMACOPDKELA	Asthma/COPD (KELA code 203) || id:finngen_R10_J10_ASTHMACOPDKELA	Tyrosine-protein kinase receptor UFO | Cardiometabolic	Inverse variance weighted	1.70617	2	0.426097
ukb-ppp-AXL-OID20363	finngen_R10_J10_COPD	COPD || id:finngen_R10_J10_COPD	Tyrosine-protein kinase receptor UFO | Cardiometabolic	MR Egger	0.812587	1	0.367357
ukb-ppp-AXL-OID20363	finngen_R10_J10_COPD	COPD || id:finngen_R10_J10_COPD	Tyrosine-protein kinase receptor UFO | Cardiometabolic	Inverse variance weighted	2.10974	2	0.348238
ukb-ppp-B3GNT7-OID30281	finngen_R10_COPD_EARLY	Early onset COPD || id:finngen_R10_COPD_EARLY	UDP-GlcNAc:betaGal beta-1,3-N-acetylglucosaminyltransferase 7 | Cardiometabolic_II	MR Egger	6.67086	4	0.154338
ukb-ppp-B3GNT7-OID30281	finngen_R10_COPD_EARLY	Early onset COPD || id:finngen_R10_COPD_EARLY	UDP-GlcNAc:betaGal beta-1,3-N-acetylglucosaminyltransferase 7 | Cardiometabolic_II	Inverse variance weighted	10.1396	5	0.0713744
ukb-ppp-B3GNT7-OID30281	finngen_R10_COPD_LATER	Later onset COPD || id:finngen_R10_COPD_LATER	UDP-GlcNAc:betaGal beta-1,3-N-acetylglucosaminyltransferase 7 | Cardiometabolic_II	MR Egger	6.88314	4	0.142194
ukb-ppp-B3GNT7-OID30281	finngen_R10_COPD_LATER	Later onset COPD || id:finngen_R10_COPD_LATER	UDP-GlcNAc:betaGal beta-1,3-N-acetylglucosaminyltransferase 7 | Cardiometabolic_II	Inverse variance weighted	8.64059	5	0.124288
ukb-ppp-B3GNT7-OID30281	finngen_R10_J10_ASTHMACOPDKELA	Asthma/COPD (KELA code 203) || id:finngen_R10_J10_ASTHMACOPDKELA	UDP-GlcNAc:betaGal beta-1,3-N-acetylglucosaminyltransferase 7 | Cardiometabolic_II	MR Egger	4.08396	4	0.394762
ukb-ppp-B3GNT7-OID30281	finngen_R10_J10_ASTHMACOPDKELA	Asthma/COPD (KELA code 203) || id:finngen_R10_J10_ASTHMACOPDKELA	UDP-GlcNAc:betaGal beta-1,3-N-acetylglucosaminyltransferase 7 | Cardiometabolic_II	Inverse variance weighted	11.6954	5	0.0392091
ukb-ppp-B3GNT7-OID30281	finngen_R10_J10_COPD	COPD || id:finngen_R10_J10_COPD	UDP-GlcNAc:betaGal beta-1,3-N-acetylglucosaminyltransferase 7 | Cardiometabolic_II	MR Egger	11.8956	4	0.0181445
ukb-ppp-B3GNT7-OID30281	finngen_R10_J10_COPD	COPD || id:finngen_R10_J10_COPD	UDP-GlcNAc:betaGal beta-1,3-N-acetylglucosaminyltransferase 7 | Cardiometabolic_II	Inverse variance weighted	15.9301	5	0.0070465
ukb-ppp-B4GAT1-OID21127	finngen_R10_COPD_EARLY	Early onset COPD || id:finngen_R10_COPD_EARLY	Beta-1,4-glucuronyltransferase 1 | Neurology	Inverse variance weighted	0.109122	1	0.741146
ukb-ppp-B4GAT1-OID21127	finngen_R10_COPD_LATER	Later onset COPD || id:finngen_R10_COPD_LATER	Beta-1,4-glucuronyltransferase 1 | Neurology	Inverse variance weighted	0.0263212	1	0.871118
ukb-ppp-B4GAT1-OID21127	finngen_R10_J10_ASTHMACOPDKELA	Asthma/COPD (KELA code 203) || id:finngen_R10_J10_ASTHMACOPDKELA	Beta-1,4-glucuronyltransferase 1 | Neurology	Inverse variance weighted	1.37567	1	0.24084
ukb-ppp-B4GAT1-OID21127	finngen_R10_J10_COPD	COPD || id:finngen_R10_J10_COPD	Beta-1,4-glucuronyltransferase 1 | Neurology	Inverse variance weighted	0.136623	1	0.711662
ukb-ppp-BANK1-OID20594	finngen_R10_COPD_EARLY	Early onset COPD || id:finngen_R10_COPD_EARLY	B-cell scaffold protein with ankyrin repeats | Inflammation	MR Egger	1.76535	2	0.413675
ukb-ppp-BANK1-OID20594	finngen_R10_COPD_EARLY	Early onset COPD || id:finngen_R10_COPD_EARLY	B-cell scaffold protein with ankyrin repeats | Inflammation	Inverse variance weighted	2.48729	3	0.477592
ukb-ppp-BANK1-OID20594	finngen_R10_COPD_LATER	Later onset COPD || id:finngen_R10_COPD_LATER	B-cell scaffold protein with ankyrin repeats | Inflammation	MR Egger	1.02824	2	0.598026
ukb-ppp-BANK1-OID20594	finngen_R10_COPD_LATER	Later onset COPD || id:finngen_R10_COPD_LATER	B-cell scaffold protein with ankyrin repeats | Inflammation	Inverse variance weighted	3.42977	3	0.329986
ukb-ppp-BANK1-OID20594	finngen_R10_J10_ASTHMACOPDKELA	Asthma/COPD (KELA code 203) || id:finngen_R10_J10_ASTHMACOPDKELA	B-cell scaffold protein with ankyrin repeats | Inflammation	MR Egger	1.67769	2	0.43221
ukb-ppp-BANK1-OID20594	finngen_R10_J10_ASTHMACOPDKELA	Asthma/COPD (KELA code 203) || id:finngen_R10_J10_ASTHMACOPDKELA	B-cell scaffold protein with ankyrin repeats | Inflammation	Inverse variance weighted	2.09278	3	0.553375
ukb-ppp-BANK1-OID20594	finngen_R10_J10_COPD	COPD || id:finngen_R10_J10_COPD	B-cell scaffold protein with ankyrin repeats | Inflammation	MR Egger	0.630825	2	0.729488
ukb-ppp-BANK1-OID20594	finngen_R10_J10_COPD	COPD || id:finngen_R10_J10_COPD	B-cell scaffold protein with ankyrin repeats | Inflammation	Inverse variance weighted	0.862095	3	0.834564
ukb-ppp-BCAM-OID21076	finngen_R10_COPD_EARLY	Early onset COPD || id:finngen_R10_COPD_EARLY	Basal cell adhesion molecule | Neurology	MR Egger	4.14294	2	0.126001
ukb-ppp-BCAM-OID21076	finngen_R10_COPD_EARLY	Early onset COPD || id:finngen_R10_COPD_EARLY	Basal cell adhesion molecule | Neurology	Inverse variance weighted	4.22592	3	0.23808
ukb-ppp-BCAM-OID21076	finngen_R10_COPD_LATER	Later onset COPD || id:finngen_R10_COPD_LATER	Basal cell adhesion molecule | Neurology	MR Egger	1.59899	2	0.449557
ukb-ppp-BCAM-OID21076	finngen_R10_COPD_LATER	Later onset COPD || id:finngen_R10_COPD_LATER	Basal cell adhesion molecule | Neurology	Inverse variance weighted	2.80848	3	0.422106
ukb-ppp-BCAM-OID21076	finngen_R10_J10_ASTHMACOPDKELA	Asthma/COPD (KELA code 203) || id:finngen_R10_J10_ASTHMACOPDKELA	Basal cell adhesion molecule | Neurology	MR Egger	12.4095	2	0.00201985
ukb-ppp-BCAM-OID21076	finngen_R10_J10_ASTHMACOPDKELA	Asthma/COPD (KELA code 203) || id:finngen_R10_J10_ASTHMACOPDKELA	Basal cell adhesion molecule | Neurology	Inverse variance weighted	14.1109	3	0.00275799
ukb-ppp-BCAM-OID21076	finngen_R10_J10_COPD	COPD || id:finngen_R10_J10_COPD	Basal cell adhesion molecule | Neurology	MR Egger	3.8217	2	0.147954
ukb-ppp-BCAM-OID21076	finngen_R10_J10_COPD	COPD || id:finngen_R10_J10_COPD	Basal cell adhesion molecule | Neurology	Inverse variance weighted	5.32302	3	0.149616
ukb-ppp-BCAN-OID20998	finngen_R10_COPD_EARLY	Early onset COPD || id:finngen_R10_COPD_EARLY	Brevican core protein | Neurology	Inverse variance weighted	3.0592	1	0.0802813
ukb-ppp-BCAN-OID20998	finngen_R10_COPD_LATER	Later onset COPD || id:finngen_R10_COPD_LATER	Brevican core protein | Neurology	Inverse variance weighted	1.20163	1	0.272996
ukb-ppp-BCAN-OID20998	finngen_R10_J10_ASTHMACOPDKELA	Asthma/COPD (KELA code 203) || id:finngen_R10_J10_ASTHMACOPDKELA	Brevican core protein | Neurology	Inverse variance weighted	3.12789	1	0.0769633
ukb-ppp-BCAN-OID20998	finngen_R10_J10_COPD	COPD || id:finngen_R10_J10_COPD	Brevican core protein | Neurology	Inverse variance weighted	3.80831	1	0.0509987
ukb-ppp-BCAT1-OID30312	finngen_R10_COPD_EARLY	Early onset COPD || id:finngen_R10_COPD_EARLY	Branched-chain-amino-acid aminotransferase, cytosolic | Cardiometabolic_II	MR Egger	0.165571	1	0.684078
ukb-ppp-BCAT1-OID30312	finngen_R10_COPD_EARLY	Early onset COPD || id:finngen_R10_COPD_EARLY	Branched-chain-amino-acid aminotransferase, cytosolic | Cardiometabolic_II	Inverse variance weighted	4.27741	2	0.117807
ukb-ppp-BCAT1-OID30312	finngen_R10_COPD_LATER	Later onset COPD || id:finngen_R10_COPD_LATER	Branched-chain-amino-acid aminotransferase, cytosolic | Cardiometabolic_II	MR Egger	1.98473	1	0.158893
ukb-ppp-BCAT1-OID30312	finngen_R10_COPD_LATER	Later onset COPD || id:finngen_R10_COPD_LATER	Branched-chain-amino-acid aminotransferase, cytosolic | Cardiometabolic_II	Inverse variance weighted	3.89541	2	0.142601
ukb-ppp-BCAT1-OID30312	finngen_R10_J10_ASTHMACOPDKELA	Asthma/COPD (KELA code 203) || id:finngen_R10_J10_ASTHMACOPDKELA	Branched-chain-amino-acid aminotransferase, cytosolic | Cardiometabolic_II	MR Egger	0.737302	1	0.390527
ukb-ppp-BCAT1-OID30312	finngen_R10_J10_ASTHMACOPDKELA	Asthma/COPD (KELA code 203) || id:finngen_R10_J10_ASTHMACOPDKELA	Branched-chain-amino-acid aminotransferase, cytosolic | Cardiometabolic_II	Inverse variance weighted	0.791782	2	0.67308
ukb-ppp-BCAT1-OID30312	finngen_R10_J10_COPD	COPD || id:finngen_R10_J10_COPD	Branched-chain-amino-acid aminotransferase, cytosolic | Cardiometabolic_II	MR Egger	0.899401	1	0.342942
ukb-ppp-BCAT1-OID30312	finngen_R10_J10_COPD	COPD || id:finngen_R10_J10_COPD	Branched-chain-amino-acid aminotransferase, cytosolic | Cardiometabolic_II	Inverse variance weighted	7.05987	2	0.0293069
ukb-ppp-BCHE-OID30717	finngen_R10_COPD_EARLY	Early onset COPD || id:finngen_R10_COPD_EARLY	Cholinesterase | Inflammation_II	MR Egger	9.38437	5	0.0946805
ukb-ppp-BCHE-OID30717	finngen_R10_COPD_EARLY	Early onset COPD || id:finngen_R10_COPD_EARLY	Cholinesterase | Inflammation_II	Inverse variance weighted	9.44879	6	0.149867
ukb-ppp-BCHE-OID30717	finngen_R10_COPD_LATER	Later onset COPD || id:finngen_R10_COPD_LATER	Cholinesterase | Inflammation_II	MR Egger	4.75551	5	0.44644
ukb-ppp-BCHE-OID30717	finngen_R10_COPD_LATER	Later onset COPD || id:finngen_R10_COPD_LATER	Cholinesterase | Inflammation_II	Inverse variance weighted	4.76883	6	0.573786
ukb-ppp-BCHE-OID30717	finngen_R10_J10_ASTHMACOPDKELA	Asthma/COPD (KELA code 203) || id:finngen_R10_J10_ASTHMACOPDKELA	Cholinesterase | Inflammation_II	MR Egger	5.90315	5	0.315757
ukb-ppp-BCHE-OID30717	finngen_R10_J10_ASTHMACOPDKELA	Asthma/COPD (KELA code 203) || id:finngen_R10_J10_ASTHMACOPDKELA	Cholinesterase | Inflammation_II	Inverse variance weighted	5.98168	6	0.425245
ukb-ppp-BCHE-OID30717	finngen_R10_J10_COPD	COPD || id:finngen_R10_J10_COPD	Cholinesterase | Inflammation_II	MR Egger	5.71462	5	0.334985
ukb-ppp-BCHE-OID30717	finngen_R10_J10_COPD	COPD || id:finngen_R10_J10_COPD	Cholinesterase | Inflammation_II	Inverse variance weighted	5.92859	6	0.431236
ukb-ppp-BCL2L15-OID30498	finngen_R10_COPD_EARLY	Early onset COPD || id:finngen_R10_COPD_EARLY	Bcl-2-like protein 15 | Inflammation_II	Inverse variance weighted	2.79438	1	0.0945954
ukb-ppp-BCL2L15-OID30498	finngen_R10_COPD_LATER	Later onset COPD || id:finngen_R10_COPD_LATER	Bcl-2-like protein 15 | Inflammation_II	Inverse variance weighted	0.988644	1	0.320074
ukb-ppp-BCL2L15-OID30498	finngen_R10_J10_ASTHMACOPDKELA	Asthma/COPD (KELA code 203) || id:finngen_R10_J10_ASTHMACOPDKELA	Bcl-2-like protein 15 | Inflammation_II	Inverse variance weighted	0.00035606	1	0.984945
ukb-ppp-BCL2L15-OID30498	finngen_R10_J10_COPD	COPD || id:finngen_R10_J10_COPD	Bcl-2-like protein 15 | Inflammation_II	Inverse variance weighted	1.96084	1	0.161423
ukb-ppp-BGLAP-OID30389	finngen_R10_COPD_EARLY	Early onset COPD || id:finngen_R10_COPD_EARLY	Osteocalcin | Cardiometabolic_II	Inverse variance weighted	0.62615	1	0.428771
ukb-ppp-BGLAP-OID30389	finngen_R10_COPD_LATER	Later onset COPD || id:finngen_R10_COPD_LATER	Osteocalcin | Cardiometabolic_II	Inverse variance weighted	0.323313	1	0.569623
ukb-ppp-BGLAP-OID30389	finngen_R10_J10_ASTHMACOPDKELA	Asthma/COPD (KELA code 203) || id:finngen_R10_J10_ASTHMACOPDKELA	Osteocalcin | Cardiometabolic_II	Inverse variance weighted	4.75455	1	0.029221
ukb-ppp-BGLAP-OID30389	finngen_R10_J10_COPD	COPD || id:finngen_R10_J10_COPD	Osteocalcin | Cardiometabolic_II	Inverse variance weighted	0.130341	1	0.718079
ukb-ppp-BLMH-OID20336	finngen_R10_COPD_EARLY	Early onset COPD || id:finngen_R10_COPD_EARLY	Bleomycin hydrolase | Cardiometabolic	MR Egger	2.00332	1	0.156955
ukb-ppp-BLMH-OID20336	finngen_R10_COPD_EARLY	Early onset COPD || id:finngen_R10_COPD_EARLY	Bleomycin hydrolase | Cardiometabolic	Inverse variance weighted	2.5969	2	0.272955
ukb-ppp-BLMH-OID20336	finngen_R10_COPD_LATER	Later onset COPD || id:finngen_R10_COPD_LATER	Bleomycin hydrolase | Cardiometabolic	MR Egger	1.53209	1	0.2158
ukb-ppp-BLMH-OID20336	finngen_R10_COPD_LATER	Later onset COPD || id:finngen_R10_COPD_LATER	Bleomycin hydrolase | Cardiometabolic	Inverse variance weighted	1.96599	2	0.374188
ukb-ppp-BLMH-OID20336	finngen_R10_J10_ASTHMACOPDKELA	Asthma/COPD (KELA code 203) || id:finngen_R10_J10_ASTHMACOPDKELA	Bleomycin hydrolase | Cardiometabolic	MR Egger	3.00791	1	0.0828592
ukb-ppp-BLMH-OID20336	finngen_R10_J10_ASTHMACOPDKELA	Asthma/COPD (KELA code 203) || id:finngen_R10_J10_ASTHMACOPDKELA	Bleomycin hydrolase | Cardiometabolic	Inverse variance weighted	3.00791	2	0.222249
ukb-ppp-BLMH-OID20336	finngen_R10_J10_COPD	COPD || id:finngen_R10_J10_COPD	Bleomycin hydrolase | Cardiometabolic	MR Egger	0.0638426	1	0.800523
ukb-ppp-BLMH-OID20336	finngen_R10_J10_COPD	COPD || id:finngen_R10_J10_COPD	Bleomycin hydrolase | Cardiometabolic	Inverse variance weighted	0.643542	2	0.724864
ukb-ppp-BLVRB-OID21141	finngen_R10_COPD_EARLY	Early onset COPD || id:finngen_R10_COPD_EARLY	Flavin reductase | Neurology	MR Egger	0.118456	1	0.730715
ukb-ppp-BLVRB-OID21141	finngen_R10_COPD_EARLY	Early onset COPD || id:finngen_R10_COPD_EARLY	Flavin reductase | Neurology	Inverse variance weighted	0.211406	2	0.899692
ukb-ppp-BLVRB-OID21141	finngen_R10_COPD_LATER	Later onset COPD || id:finngen_R10_COPD_LATER	Flavin reductase | Neurology	MR Egger	0.0958643	1	0.75685
ukb-ppp-BLVRB-OID21141	finngen_R10_COPD_LATER	Later onset COPD || id:finngen_R10_COPD_LATER	Flavin reductase | Neurology	Inverse variance weighted	0.399964	2	0.818745
ukb-ppp-BLVRB-OID21141	finngen_R10_J10_ASTHMACOPDKELA	Asthma/COPD (KELA code 203) || id:finngen_R10_J10_ASTHMACOPDKELA	Flavin reductase | Neurology	MR Egger	0.00576139	1	0.939496
ukb-ppp-BLVRB-OID21141	finngen_R10_J10_ASTHMACOPDKELA	Asthma/COPD (KELA code 203) || id:finngen_R10_J10_ASTHMACOPDKELA	Flavin reductase | Neurology	Inverse variance weighted	3.75681	2	0.152833
ukb-ppp-BLVRB-OID21141	finngen_R10_J10_COPD	COPD || id:finngen_R10_J10_COPD	Flavin reductase | Neurology	MR Egger	0.0655313	1	0.797958
ukb-ppp-BLVRB-OID21141	finngen_R10_J10_COPD	COPD || id:finngen_R10_J10_COPD	Flavin reductase | Neurology	Inverse variance weighted	0.413159	2	0.813362
ukb-ppp-BMP10-OID30575	finngen_R10_COPD_EARLY	Early onset COPD || id:finngen_R10_COPD_EARLY	Bone morphogenetic protein 10 | Inflammation_II	MR Egger	0.171291	1	0.678967
ukb-ppp-BMP10-OID30575	finngen_R10_COPD_EARLY	Early onset COPD || id:finngen_R10_COPD_EARLY	Bone morphogenetic protein 10 | Inflammation_II	Inverse variance weighted	1.216	2	0.544439
ukb-ppp-BMP10-OID30575	finngen_R10_COPD_LATER	Later onset COPD || id:finngen_R10_COPD_LATER	Bone morphogenetic protein 10 | Inflammation_II	MR Egger	0.0531449	1	0.817679
ukb-ppp-BMP10-OID30575	finngen_R10_COPD_LATER	Later onset COPD || id:finngen_R10_COPD_LATER	Bone morphogenetic protein 10 | Inflammation_II	Inverse variance weighted	0.745556	2	0.688818
ukb-ppp-BMP10-OID30575	finngen_R10_J10_ASTHMACOPDKELA	Asthma/COPD (KELA code 203) || id:finngen_R10_J10_ASTHMACOPDKELA	Bone morphogenetic protein 10 | Inflammation_II	MR Egger	0.0968351	1	0.755661
ukb-ppp-BMP10-OID30575	finngen_R10_J10_ASTHMACOPDKELA	Asthma/COPD (KELA code 203) || id:finngen_R10_J10_ASTHMACOPDKELA	Bone morphogenetic protein 10 | Inflammation_II	Inverse variance weighted	0.540375	2	0.763236
ukb-ppp-BMP10-OID30575	finngen_R10_J10_COPD	COPD || id:finngen_R10_J10_COPD	Bone morphogenetic protein 10 | Inflammation_II	MR Egger	0.569104	1	0.450615
ukb-ppp-BMP10-OID30575	finngen_R10_J10_COPD	COPD || id:finngen_R10_J10_COPD	Bone morphogenetic protein 10 | Inflammation_II	Inverse variance weighted	0.68727	2	0.709188
ukb-ppp-BMP6-OID20111	finngen_R10_COPD_EARLY	Early onset COPD || id:finngen_R10_COPD_EARLY	Bone morphogenetic protein 6 | Cardiometabolic	Inverse variance weighted	2.14842	1	0.142717
ukb-ppp-BMP6-OID20111	finngen_R10_COPD_LATER	Later onset COPD || id:finngen_R10_COPD_LATER	Bone morphogenetic protein 6 | Cardiometabolic	Inverse variance weighted	4.79515	1	0.0285399
ukb-ppp-BMP6-OID20111	finngen_R10_J10_ASTHMACOPDKELA	Asthma/COPD (KELA code 203) || id:finngen_R10_J10_ASTHMACOPDKELA	Bone morphogenetic protein 6 | Cardiometabolic	Inverse variance weighted	0.710379	1	0.399318
ukb-ppp-BMP6-OID20111	finngen_R10_J10_COPD	COPD || id:finngen_R10_J10_COPD	Bone morphogenetic protein 6 | Cardiometabolic	Inverse variance weighted	0.862949	1	0.352915
ukb-ppp-BMPER-OID30615	finngen_R10_COPD_EARLY	Early onset COPD || id:finngen_R10_COPD_EARLY	BMP-binding endothelial regulator protein | Inflammation_II	MR Egger	0.830511	2	0.660172
ukb-ppp-BMPER-OID30615	finngen_R10_COPD_EARLY	Early onset COPD || id:finngen_R10_COPD_EARLY	BMP-binding endothelial regulator protein | Inflammation_II	Inverse variance weighted	4.24866	3	0.235835
ukb-ppp-BMPER-OID30615	finngen_R10_COPD_LATER	Later onset COPD || id:finngen_R10_COPD_LATER	BMP-binding endothelial regulator protein | Inflammation_II	MR Egger	2.6341	2	0.267924
ukb-ppp-BMPER-OID30615	finngen_R10_COPD_LATER	Later onset COPD || id:finngen_R10_COPD_LATER	BMP-binding endothelial regulator protein | Inflammation_II	Inverse variance weighted	2.63469	3	0.45144
ukb-ppp-BMPER-OID30615	finngen_R10_J10_ASTHMACOPDKELA	Asthma/COPD (KELA code 203) || id:finngen_R10_J10_ASTHMACOPDKELA	BMP-binding endothelial regulator protein | Inflammation_II	MR Egger	1.16013	2	0.559862
ukb-ppp-BMPER-OID30615	finngen_R10_J10_ASTHMACOPDKELA	Asthma/COPD (KELA code 203) || id:finngen_R10_J10_ASTHMACOPDKELA	BMP-binding endothelial regulator protein | Inflammation_II	Inverse variance weighted	1.21199	3	0.750129
ukb-ppp-BMPER-OID30615	finngen_R10_J10_COPD	COPD || id:finngen_R10_J10_COPD	BMP-binding endothelial regulator protein | Inflammation_II	MR Egger	1.08389	2	0.581616
ukb-ppp-BMPER-OID30615	finngen_R10_J10_COPD	COPD || id:finngen_R10_J10_COPD	BMP-binding endothelial regulator protein | Inflammation_II	Inverse variance weighted	2.27269	3	0.517773
ukb-ppp-BOC-OID20116	finngen_R10_COPD_EARLY	Early onset COPD || id:finngen_R10_COPD_EARLY	Brother of CDO | Cardiometabolic	MR Egger	0.186348	1	0.665973
ukb-ppp-BOC-OID20116	finngen_R10_COPD_EARLY	Early onset COPD || id:finngen_R10_COPD_EARLY	Brother of CDO | Cardiometabolic	Inverse variance weighted	1.71735	2	0.423723
ukb-ppp-BOC-OID20116	finngen_R10_COPD_LATER	Later onset COPD || id:finngen_R10_COPD_LATER	Brother of CDO | Cardiometabolic	MR Egger	0.147731	1	0.700713
ukb-ppp-BOC-OID20116	finngen_R10_COPD_LATER	Later onset COPD || id:finngen_R10_COPD_LATER	Brother of CDO | Cardiometabolic	Inverse variance weighted	1.25016	2	0.535219
ukb-ppp-BOC-OID20116	finngen_R10_J10_ASTHMACOPDKELA	Asthma/COPD (KELA code 203) || id:finngen_R10_J10_ASTHMACOPDKELA	Brother of CDO | Cardiometabolic	MR Egger	0.530228	1	0.466511
ukb-ppp-BOC-OID20116	finngen_R10_J10_ASTHMACOPDKELA	Asthma/COPD (KELA code 203) || id:finngen_R10_J10_ASTHMACOPDKELA	Brother of CDO | Cardiometabolic	Inverse variance weighted	0.782552	2	0.676194
ukb-ppp-BOC-OID20116	finngen_R10_J10_COPD	COPD || id:finngen_R10_J10_COPD	Brother of CDO | Cardiometabolic	MR Egger	0.0859253	1	0.769423
ukb-ppp-BOC-OID20116	finngen_R10_J10_COPD	COPD || id:finngen_R10_J10_COPD	Brother of CDO | Cardiometabolic	Inverse variance weighted	0.334247	2	0.846095
ukb-ppp-BOLA2_BOLA2B-OID30267	finngen_R10_COPD_EARLY	Early onset COPD || id:finngen_R10_COPD_EARLY	BolA-like protein 2 | Cardiometabolic_II	MR Egger	0.322502	1	0.570108
ukb-ppp-BOLA2_BOLA2B-OID30267	finngen_R10_COPD_EARLY	Early onset COPD || id:finngen_R10_COPD_EARLY	BolA-like protein 2 | Cardiometabolic_II	Inverse variance weighted	1.48389	2	0.476187
ukb-ppp-BOLA2_BOLA2B-OID30267	finngen_R10_COPD_LATER	Later onset COPD || id:finngen_R10_COPD_LATER	BolA-like protein 2 | Cardiometabolic_II	MR Egger	0.962088	1	0.326661
ukb-ppp-BOLA2_BOLA2B-OID30267	finngen_R10_COPD_LATER	Later onset COPD || id:finngen_R10_COPD_LATER	BolA-like protein 2 | Cardiometabolic_II	Inverse variance weighted	6.59061	2	0.0370567
ukb-ppp-BOLA2_BOLA2B-OID30267	finngen_R10_J10_ASTHMACOPDKELA	Asthma/COPD (KELA code 203) || id:finngen_R10_J10_ASTHMACOPDKELA	BolA-like protein 2 | Cardiometabolic_II	MR Egger	0.805446	1	0.36947
ukb-ppp-BOLA2_BOLA2B-OID30267	finngen_R10_J10_ASTHMACOPDKELA	Asthma/COPD (KELA code 203) || id:finngen_R10_J10_ASTHMACOPDKELA	BolA-like protein 2 | Cardiometabolic_II	Inverse variance weighted	2.96633	2	0.226918
ukb-ppp-BOLA2_BOLA2B-OID30267	finngen_R10_J10_COPD	COPD || id:finngen_R10_J10_COPD	BolA-like protein 2 | Cardiometabolic_II	MR Egger	0.728872	1	0.393249
ukb-ppp-BOLA2_BOLA2B-OID30267	finngen_R10_J10_COPD	COPD || id:finngen_R10_J10_COPD	BolA-like protein 2 | Cardiometabolic_II	Inverse variance weighted	5.04959	2	0.0800748
ukb-ppp-BPIFA2-OID30279	finngen_R10_COPD_EARLY	Early onset COPD || id:finngen_R10_COPD_EARLY	BPI fold-containing family A member 2 | Cardiometabolic_II	MR Egger	2.21128	1	0.137005
ukb-ppp-BPIFA2-OID30279	finngen_R10_COPD_EARLY	Early onset COPD || id:finngen_R10_COPD_EARLY	BPI fold-containing family A member 2 | Cardiometabolic_II	Inverse variance weighted	6.77829	2	0.0337375
ukb-ppp-BPIFA2-OID30279	finngen_R10_COPD_LATER	Later onset COPD || id:finngen_R10_COPD_LATER	BPI fold-containing family A member 2 | Cardiometabolic_II	MR Egger	0.0200323	1	0.887447
ukb-ppp-BPIFA2-OID30279	finngen_R10_COPD_LATER	Later onset COPD || id:finngen_R10_COPD_LATER	BPI fold-containing family A member 2 | Cardiometabolic_II	Inverse variance weighted	4.64242	2	0.0981547
ukb-ppp-BPIFA2-OID30279	finngen_R10_J10_ASTHMACOPDKELA	Asthma/COPD (KELA code 203) || id:finngen_R10_J10_ASTHMACOPDKELA	BPI fold-containing family A member 2 | Cardiometabolic_II	MR Egger	0.0155581	1	0.900736
ukb-ppp-BPIFA2-OID30279	finngen_R10_J10_ASTHMACOPDKELA	Asthma/COPD (KELA code 203) || id:finngen_R10_J10_ASTHMACOPDKELA	BPI fold-containing family A member 2 | Cardiometabolic_II	Inverse variance weighted	16.0175	2	0.00033255
ukb-ppp-BPIFA2-OID30279	finngen_R10_J10_COPD	COPD || id:finngen_R10_J10_COPD	BPI fold-containing family A member 2 | Cardiometabolic_II	MR Egger	0.516555	1	0.472315
ukb-ppp-BPIFA2-OID30279	finngen_R10_J10_COPD	COPD || id:finngen_R10_J10_COPD	BPI fold-containing family A member 2 | Cardiometabolic_II	Inverse variance weighted	7.19645	2	0.0273723
ukb-ppp-BPIFB1-OID20308	finngen_R10_COPD_EARLY	Early onset COPD || id:finngen_R10_COPD_EARLY	BPI fold-containing family B member 1 | Cardiometabolic	MR Egger	4.33884	3	0.227124
ukb-ppp-BPIFB1-OID20308	finngen_R10_COPD_EARLY	Early onset COPD || id:finngen_R10_COPD_EARLY	BPI fold-containing family B member 1 | Cardiometabolic	Inverse variance weighted	4.36536	4	0.358812
ukb-ppp-BPIFB1-OID20308	finngen_R10_COPD_LATER	Later onset COPD || id:finngen_R10_COPD_LATER	BPI fold-containing family B member 1 | Cardiometabolic	MR Egger	1.9627	3	0.580184
ukb-ppp-BPIFB1-OID20308	finngen_R10_COPD_LATER	Later onset COPD || id:finngen_R10_COPD_LATER	BPI fold-containing family B member 1 | Cardiometabolic	Inverse variance weighted	2.62893	4	0.621707
ukb-ppp-BPIFB1-OID20308	finngen_R10_J10_ASTHMACOPDKELA	Asthma/COPD (KELA code 203) || id:finngen_R10_J10_ASTHMACOPDKELA	BPI fold-containing family B member 1 | Cardiometabolic	MR Egger	7.27705	3	0.0635723
ukb-ppp-BPIFB1-OID20308	finngen_R10_J10_ASTHMACOPDKELA	Asthma/COPD (KELA code 203) || id:finngen_R10_J10_ASTHMACOPDKELA	BPI fold-containing family B member 1 | Cardiometabolic	Inverse variance weighted	11.8539	4	0.0184712
ukb-ppp-BPIFB1-OID20308	finngen_R10_J10_COPD	COPD || id:finngen_R10_J10_COPD	BPI fold-containing family B member 1 | Cardiometabolic	MR Egger	3.38161	3	0.336445
ukb-ppp-BPIFB1-OID20308	finngen_R10_J10_COPD	COPD || id:finngen_R10_J10_COPD	BPI fold-containing family B member 1 | Cardiometabolic	Inverse variance weighted	4.8124	4	0.307093
ukb-ppp-BPIFB2-OID30311	finngen_R10_COPD_EARLY	Early onset COPD || id:finngen_R10_COPD_EARLY	BPI fold-containing family B member 2 | Cardiometabolic_II	MR Egger	4.10563	2	0.128373
ukb-ppp-BPIFB2-OID30311	finngen_R10_COPD_EARLY	Early onset COPD || id:finngen_R10_COPD_EARLY	BPI fold-containing family B member 2 | Cardiometabolic_II	Inverse variance weighted	4.88371	3	0.180513
ukb-ppp-BPIFB2-OID30311	finngen_R10_COPD_LATER	Later onset COPD || id:finngen_R10_COPD_LATER	BPI fold-containing family B member 2 | Cardiometabolic_II	MR Egger	4.14654	2	0.125774
ukb-ppp-BPIFB2-OID30311	finngen_R10_COPD_LATER	Later onset COPD || id:finngen_R10_COPD_LATER	BPI fold-containing family B member 2 | Cardiometabolic_II	Inverse variance weighted	9.19231	3	0.0268404
ukb-ppp-BPIFB2-OID30311	finngen_R10_J10_ASTHMACOPDKELA	Asthma/COPD (KELA code 203) || id:finngen_R10_J10_ASTHMACOPDKELA	BPI fold-containing family B member 2 | Cardiometabolic_II	MR Egger	5.86663	2	0.0532202
ukb-ppp-BPIFB2-OID30311	finngen_R10_J10_ASTHMACOPDKELA	Asthma/COPD (KELA code 203) || id:finngen_R10_J10_ASTHMACOPDKELA	BPI fold-containing family B member 2 | Cardiometabolic_II	Inverse variance weighted	8.87289	3	0.0310294
ukb-ppp-BPIFB2-OID30311	finngen_R10_J10_COPD	COPD || id:finngen_R10_J10_COPD	BPI fold-containing family B member 2 | Cardiometabolic_II	MR Egger	7.31762	2	0.0257632
ukb-ppp-BPIFB2-OID30311	finngen_R10_J10_COPD	COPD || id:finngen_R10_J10_COPD	BPI fold-containing family B member 2 | Cardiometabolic_II	Inverse variance weighted	13.6022	3	0.00349975
ukb-ppp-BRSK2-OID31042	finngen_R10_COPD_EARLY	Early onset COPD || id:finngen_R10_COPD_EARLY	Serine/threonine-protein kinase BRSK2 | Neurology_II	Inverse variance weighted	0.113919	1	0.735726
ukb-ppp-BRSK2-OID31042	finngen_R10_COPD_LATER	Later onset COPD || id:finngen_R10_COPD_LATER	Serine/threonine-protein kinase BRSK2 | Neurology_II	Inverse variance weighted	0.0184271	1	0.892022
ukb-ppp-BRSK2-OID31042	finngen_R10_J10_ASTHMACOPDKELA	Asthma/COPD (KELA code 203) || id:finngen_R10_J10_ASTHMACOPDKELA	Serine/threonine-protein kinase BRSK2 | Neurology_II	Inverse variance weighted	1.18986	1	0.275357
ukb-ppp-BRSK2-OID31042	finngen_R10_J10_COPD	COPD || id:finngen_R10_J10_COPD	Serine/threonine-protein kinase BRSK2 | Neurology_II	Inverse variance weighted	0.0153462	1	0.90141
ukb-ppp-BST1-OID21051	finngen_R10_COPD_EARLY	Early onset COPD || id:finngen_R10_COPD_EARLY	ADP-ribosyl cyclase/cyclic ADP-ribose hydrolase 2 | Neurology	MR Egger	12.894	16	0.68049
ukb-ppp-BST1-OID21051	finngen_R10_COPD_EARLY	Early onset COPD || id:finngen_R10_COPD_EARLY	ADP-ribosyl cyclase/cyclic ADP-ribose hydrolase 2 | Neurology	Inverse variance weighted	15.4511	17	0.563023
ukb-ppp-BST1-OID21051	finngen_R10_COPD_LATER	Later onset COPD || id:finngen_R10_COPD_LATER	ADP-ribosyl cyclase/cyclic ADP-ribose hydrolase 2 | Neurology	MR Egger	18.3864	16	0.301762
ukb-ppp-BST1-OID21051	finngen_R10_COPD_LATER	Later onset COPD || id:finngen_R10_COPD_LATER	ADP-ribosyl cyclase/cyclic ADP-ribose hydrolase 2 | Neurology	Inverse variance weighted	18.8426	17	0.337639
ukb-ppp-BST1-OID21051	finngen_R10_J10_ASTHMACOPDKELA	Asthma/COPD (KELA code 203) || id:finngen_R10_J10_ASTHMACOPDKELA	ADP-ribosyl cyclase/cyclic ADP-ribose hydrolase 2 | Neurology	MR Egger	20.7543	16	0.188148
ukb-ppp-BST1-OID21051	finngen_R10_J10_ASTHMACOPDKELA	Asthma/COPD (KELA code 203) || id:finngen_R10_J10_ASTHMACOPDKELA	ADP-ribosyl cyclase/cyclic ADP-ribose hydrolase 2 | Neurology	Inverse variance weighted	20.8137	17	0.234733
ukb-ppp-BST1-OID21051	finngen_R10_J10_COPD	COPD || id:finngen_R10_J10_COPD	ADP-ribosyl cyclase/cyclic ADP-ribose hydrolase 2 | Neurology	MR Egger	14.648	16	0.550554
ukb-ppp-BST1-OID21051	finngen_R10_J10_COPD	COPD || id:finngen_R10_J10_COPD	ADP-ribosyl cyclase/cyclic ADP-ribose hydrolase 2 | Neurology	Inverse variance weighted	14.6861	17	0.618081
ukb-ppp-BST2-OID21029	finngen_R10_COPD_EARLY	Early onset COPD || id:finngen_R10_COPD_EARLY	Bone marrow stromal antigen 2 | Neurology	Inverse variance weighted	2.32706	1	0.127142
ukb-ppp-BST2-OID21029	finngen_R10_COPD_LATER	Later onset COPD || id:finngen_R10_COPD_LATER	Bone marrow stromal antigen 2 | Neurology	Inverse variance weighted	0.324159	1	0.569119
ukb-ppp-BST2-OID21029	finngen_R10_J10_ASTHMACOPDKELA	Asthma/COPD (KELA code 203) || id:finngen_R10_J10_ASTHMACOPDKELA	Bone marrow stromal antigen 2 | Neurology	Inverse variance weighted	2.61246	1	0.106027
ukb-ppp-BST2-OID21029	finngen_R10_J10_COPD	COPD || id:finngen_R10_J10_COPD	Bone marrow stromal antigen 2 | Neurology	Inverse variance weighted	0.425361	1	0.514274
ukb-ppp-BTC-OID21199	finngen_R10_COPD_EARLY	Early onset COPD || id:finngen_R10_COPD_EARLY	Probetacellulin [Cleaved into: Betacellulin | Oncology	MR Egger	2.00468	2	0.36702
ukb-ppp-BTC-OID21199	finngen_R10_COPD_EARLY	Early onset COPD || id:finngen_R10_COPD_EARLY	Probetacellulin [Cleaved into: Betacellulin | Oncology	Inverse variance weighted	4.07394	3	0.25359
ukb-ppp-BTC-OID21199	finngen_R10_COPD_LATER	Later onset COPD || id:finngen_R10_COPD_LATER	Probetacellulin [Cleaved into: Betacellulin | Oncology	MR Egger	4.42622	2	0.10936
ukb-ppp-BTC-OID21199	finngen_R10_COPD_LATER	Later onset COPD || id:finngen_R10_COPD_LATER	Probetacellulin [Cleaved into: Betacellulin | Oncology	Inverse variance weighted	5.42164	3	0.143401
ukb-ppp-BTC-OID21199	finngen_R10_J10_ASTHMACOPDKELA	Asthma/COPD (KELA code 203) || id:finngen_R10_J10_ASTHMACOPDKELA	Probetacellulin [Cleaved into: Betacellulin | Oncology	MR Egger	0.697891	2	0.705432
ukb-ppp-BTC-OID21199	finngen_R10_J10_ASTHMACOPDKELA	Asthma/COPD (KELA code 203) || id:finngen_R10_J10_ASTHMACOPDKELA	Probetacellulin [Cleaved into: Betacellulin | Oncology	Inverse variance weighted	1.37735	3	0.710853
ukb-ppp-BTC-OID21199	finngen_R10_J10_COPD	COPD || id:finngen_R10_J10_COPD	Probetacellulin [Cleaved into: Betacellulin | Oncology	MR Egger	2.41844	2	0.29843
ukb-ppp-BTC-OID21199	finngen_R10_J10_COPD	COPD || id:finngen_R10_J10_COPD	Probetacellulin [Cleaved into: Betacellulin | Oncology	Inverse variance weighted	2.49692	3	0.475848
ukb-ppp-BTD-OID30754	finngen_R10_COPD_EARLY	Early onset COPD || id:finngen_R10_COPD_EARLY	Biotinidase | Inflammation_II	MR Egger	4.73069	3	0.192613
ukb-ppp-BTD-OID30754	finngen_R10_COPD_EARLY	Early onset COPD || id:finngen_R10_COPD_EARLY	Biotinidase | Inflammation_II	Inverse variance weighted	6.01986	4	0.19767
ukb-ppp-BTD-OID30754	finngen_R10_COPD_LATER	Later onset COPD || id:finngen_R10_COPD_LATER	Biotinidase | Inflammation_II	MR Egger	2.80776	3	0.422224
ukb-ppp-BTD-OID30754	finngen_R10_COPD_LATER	Later onset COPD || id:finngen_R10_COPD_LATER	Biotinidase | Inflammation_II	Inverse variance weighted	5.09269	4	0.277918
ukb-ppp-BTD-OID30754	finngen_R10_J10_ASTHMACOPDKELA	Asthma/COPD (KELA code 203) || id:finngen_R10_J10_ASTHMACOPDKELA	Biotinidase | Inflammation_II	MR Egger	2.73277	3	0.434686
ukb-ppp-BTD-OID30754	finngen_R10_J10_ASTHMACOPDKELA	Asthma/COPD (KELA code 203) || id:finngen_R10_J10_ASTHMACOPDKELA	Biotinidase | Inflammation_II	Inverse variance weighted	2.89793	4	0.57505
ukb-ppp-BTD-OID30754	finngen_R10_J10_COPD	COPD || id:finngen_R10_J10_COPD	Biotinidase | Inflammation_II	MR Egger	2.26977	3	0.518337
ukb-ppp-BTD-OID30754	finngen_R10_J10_COPD	COPD || id:finngen_R10_J10_COPD	Biotinidase | Inflammation_II	Inverse variance weighted	6.99219	4	0.136301
ukb-ppp-BTN1A1-OID31363	finngen_R10_COPD_EARLY	Early onset COPD || id:finngen_R10_COPD_EARLY	Butyrophilin subfamily 1 member A1 | Oncology_II	Inverse variance weighted	0.304394	1	0.581141
ukb-ppp-BTN1A1-OID31363	finngen_R10_COPD_LATER	Later onset COPD || id:finngen_R10_COPD_LATER	Butyrophilin subfamily 1 member A1 | Oncology_II	Inverse variance weighted	0.45195	1	0.50141
ukb-ppp-BTN1A1-OID31363	finngen_R10_J10_ASTHMACOPDKELA	Asthma/COPD (KELA code 203) || id:finngen_R10_J10_ASTHMACOPDKELA	Butyrophilin subfamily 1 member A1 | Oncology_II	Inverse variance weighted	0.292065	1	0.5889
ukb-ppp-BTN1A1-OID31363	finngen_R10_J10_COPD	COPD || id:finngen_R10_J10_COPD	Butyrophilin subfamily 1 member A1 | Oncology_II	Inverse variance weighted	0.252083	1	0.615612
ukb-ppp-BTN2A1-OID20713	finngen_R10_COPD_EARLY	Early onset COPD || id:finngen_R10_COPD_EARLY	Butyrophilin subfamily 2 member A1 | Inflammation	MR Egger	12.7711	5	0.0256209
ukb-ppp-BTN2A1-OID20713	finngen_R10_COPD_EARLY	Early onset COPD || id:finngen_R10_COPD_EARLY	Butyrophilin subfamily 2 member A1 | Inflammation	Inverse variance weighted	18.8373	6	0.0044475
ukb-ppp-BTN2A1-OID20713	finngen_R10_COPD_LATER	Later onset COPD || id:finngen_R10_COPD_LATER	Butyrophilin subfamily 2 member A1 | Inflammation	MR Egger	5.13321	5	0.399841
ukb-ppp-BTN2A1-OID20713	finngen_R10_COPD_LATER	Later onset COPD || id:finngen_R10_COPD_LATER	Butyrophilin subfamily 2 member A1 | Inflammation	Inverse variance weighted	7.35757	6	0.289041
ukb-ppp-BTN2A1-OID20713	finngen_R10_J10_ASTHMACOPDKELA	Asthma/COPD (KELA code 203) || id:finngen_R10_J10_ASTHMACOPDKELA	Butyrophilin subfamily 2 member A1 | Inflammation	MR Egger	2.2057	5	0.820012
ukb-ppp-BTN2A1-OID20713	finngen_R10_J10_ASTHMACOPDKELA	Asthma/COPD (KELA code 203) || id:finngen_R10_J10_ASTHMACOPDKELA	Butyrophilin subfamily 2 member A1 | Inflammation	Inverse variance weighted	17.0605	6	0.00906344
ukb-ppp-BTN2A1-OID20713	finngen_R10_J10_COPD	COPD || id:finngen_R10_J10_COPD	Butyrophilin subfamily 2 member A1 | Inflammation	MR Egger	10.1696	5	0.07057
ukb-ppp-BTN2A1-OID20713	finngen_R10_J10_COPD	COPD || id:finngen_R10_J10_COPD	Butyrophilin subfamily 2 member A1 | Inflammation	Inverse variance weighted	21.7126	6	0.00136494
ukb-ppp-BTN3A2-OID20540	finngen_R10_COPD_EARLY	Early onset COPD || id:finngen_R10_COPD_EARLY	Butyrophilin subfamily 3 member A2 | Inflammation	MR Egger	13.3711	2	0.00124881
ukb-ppp-BTN3A2-OID20540	finngen_R10_COPD_EARLY	Early onset COPD || id:finngen_R10_COPD_EARLY	Butyrophilin subfamily 3 member A2 | Inflammation	Inverse variance weighted	13.4039	3	0.00383985
ukb-ppp-BTN3A2-OID20540	finngen_R10_COPD_LATER	Later onset COPD || id:finngen_R10_COPD_LATER	Butyrophilin subfamily 3 member A2 | Inflammation	MR Egger	2.05868	2	0.357243
ukb-ppp-BTN3A2-OID20540	finngen_R10_COPD_LATER	Later onset COPD || id:finngen_R10_COPD_LATER	Butyrophilin subfamily 3 member A2 | Inflammation	Inverse variance weighted	3.33481	3	0.342827
ukb-ppp-BTN3A2-OID20540	finngen_R10_J10_ASTHMACOPDKELA	Asthma/COPD (KELA code 203) || id:finngen_R10_J10_ASTHMACOPDKELA	Butyrophilin subfamily 3 member A2 | Inflammation	MR Egger	6.69198	2	0.0352253
ukb-ppp-BTN3A2-OID20540	finngen_R10_J10_ASTHMACOPDKELA	Asthma/COPD (KELA code 203) || id:finngen_R10_J10_ASTHMACOPDKELA	Butyrophilin subfamily 3 member A2 | Inflammation	Inverse variance weighted	8.99199	3	0.0293975
ukb-ppp-BTN3A2-OID20540	finngen_R10_J10_COPD	COPD || id:finngen_R10_J10_COPD	Butyrophilin subfamily 3 member A2 | Inflammation	MR Egger	4.36572	2	0.112719
ukb-ppp-BTN3A2-OID20540	finngen_R10_J10_COPD	COPD || id:finngen_R10_J10_COPD	Butyrophilin subfamily 3 member A2 | Inflammation	Inverse variance weighted	5.18912	3	0.158461
ukb-ppp-C1QA-OID20654	finngen_R10_COPD_EARLY	Early onset COPD || id:finngen_R10_COPD_EARLY	Complement C1q subcomponent subunit A | Inflammation	MR Egger	2.31983	2	0.313513
ukb-ppp-C1QA-OID20654	finngen_R10_COPD_EARLY	Early onset COPD || id:finngen_R10_COPD_EARLY	Complement C1q subcomponent subunit A | Inflammation	Inverse variance weighted	3.3184	3	0.34509
ukb-ppp-C1QA-OID20654	finngen_R10_COPD_LATER	Later onset COPD || id:finngen_R10_COPD_LATER	Complement C1q subcomponent subunit A | Inflammation	MR Egger	0.0921747	2	0.954959
ukb-ppp-C1QA-OID20654	finngen_R10_COPD_LATER	Later onset COPD || id:finngen_R10_COPD_LATER	Complement C1q subcomponent subunit A | Inflammation	Inverse variance weighted	0.096992	3	0.992196
ukb-ppp-C1QA-OID20654	finngen_R10_J10_ASTHMACOPDKELA	Asthma/COPD (KELA code 203) || id:finngen_R10_J10_ASTHMACOPDKELA	Complement C1q subcomponent subunit A | Inflammation	MR Egger	1.09737	2	0.577708
ukb-ppp-C1QA-OID20654	finngen_R10_J10_ASTHMACOPDKELA	Asthma/COPD (KELA code 203) || id:finngen_R10_J10_ASTHMACOPDKELA	Complement C1q subcomponent subunit A | Inflammation	Inverse variance weighted	1.48914	3	0.684779
ukb-ppp-C1QA-OID20654	finngen_R10_J10_COPD	COPD || id:finngen_R10_J10_COPD	Complement C1q subcomponent subunit A | Inflammation	MR Egger	1.47569	2	0.478143
ukb-ppp-C1QA-OID20654	finngen_R10_J10_COPD	COPD || id:finngen_R10_J10_COPD	Complement C1q subcomponent subunit A | Inflammation	Inverse variance weighted	1.7304	3	0.630196
ukb-ppp-C1QL2-OID30515	finngen_R10_COPD_EARLY	Early onset COPD || id:finngen_R10_COPD_EARLY	Complement C1q-like protein 2 | Inflammation_II	MR Egger	2.14821	2	0.341603
ukb-ppp-C1QL2-OID30515	finngen_R10_COPD_EARLY	Early onset COPD || id:finngen_R10_COPD_EARLY	Complement C1q-like protein 2 | Inflammation_II	Inverse variance weighted	2.1506	3	0.541745
ukb-ppp-C1QL2-OID30515	finngen_R10_COPD_LATER	Later onset COPD || id:finngen_R10_COPD_LATER	Complement C1q-like protein 2 | Inflammation_II	MR Egger	0.900424	2	0.637493
ukb-ppp-C1QL2-OID30515	finngen_R10_COPD_LATER	Later onset COPD || id:finngen_R10_COPD_LATER	Complement C1q-like protein 2 | Inflammation_II	Inverse variance weighted	2.35949	3	0.501219
ukb-ppp-C1QL2-OID30515	finngen_R10_J10_ASTHMACOPDKELA	Asthma/COPD (KELA code 203) || id:finngen_R10_J10_ASTHMACOPDKELA	Complement C1q-like protein 2 | Inflammation_II	MR Egger	4.25228	2	0.119297
ukb-ppp-C1QL2-OID30515	finngen_R10_J10_ASTHMACOPDKELA	Asthma/COPD (KELA code 203) || id:finngen_R10_J10_ASTHMACOPDKELA	Complement C1q-like protein 2 | Inflammation_II	Inverse variance weighted	4.5525	3	0.207655
ukb-ppp-C1QL2-OID30515	finngen_R10_J10_COPD	COPD || id:finngen_R10_J10_COPD	Complement C1q-like protein 2 | Inflammation_II	MR Egger	2.32469	2	0.312752
ukb-ppp-C1QL2-OID30515	finngen_R10_J10_COPD	COPD || id:finngen_R10_J10_COPD	Complement C1q-like protein 2 | Inflammation_II	Inverse variance weighted	2.91152	3	0.40547
ukb-ppp-C1QTNF9-OID30620	finngen_R10_COPD_EARLY	Early onset COPD || id:finngen_R10_COPD_EARLY	Complement C1q and tumor necrosis factor-related protein 9A | Inflammation_II	MR Egger	4.29943	4	0.366996
ukb-ppp-C1QTNF9-OID30620	finngen_R10_COPD_EARLY	Early onset COPD || id:finngen_R10_COPD_EARLY	Complement C1q and tumor necrosis factor-related protein 9A | Inflammation_II	Inverse variance weighted	4.55919	5	0.472003
ukb-ppp-C1QTNF9-OID30620	finngen_R10_COPD_LATER	Later onset COPD || id:finngen_R10_COPD_LATER	Complement C1q and tumor necrosis factor-related protein 9A | Inflammation_II	MR Egger	2.92636	4	0.570224
ukb-ppp-C1QTNF9-OID30620	finngen_R10_COPD_LATER	Later onset COPD || id:finngen_R10_COPD_LATER	Complement C1q and tumor necrosis factor-related protein 9A | Inflammation_II	Inverse variance weighted	3.08478	5	0.686917
ukb-ppp-C1QTNF9-OID30620	finngen_R10_J10_ASTHMACOPDKELA	Asthma/COPD (KELA code 203) || id:finngen_R10_J10_ASTHMACOPDKELA	Complement C1q and tumor necrosis factor-related protein 9A | Inflammation_II	MR Egger	1.24249	4	0.871054
ukb-ppp-C1QTNF9-OID30620	finngen_R10_J10_ASTHMACOPDKELA	Asthma/COPD (KELA code 203) || id:finngen_R10_J10_ASTHMACOPDKELA	Complement C1q and tumor necrosis factor-related protein 9A | Inflammation_II	Inverse variance weighted	1.25054	5	0.939937
ukb-ppp-C1QTNF9-OID30620	finngen_R10_J10_COPD	COPD || id:finngen_R10_J10_COPD	Complement C1q and tumor necrosis factor-related protein 9A | Inflammation_II	MR Egger	2.96337	4	0.563974
ukb-ppp-C1QTNF9-OID30620	finngen_R10_J10_COPD	COPD || id:finngen_R10_J10_COPD	Complement C1q and tumor necrosis factor-related protein 9A | Inflammation_II	Inverse variance weighted	2.97324	5	0.704112
ukb-ppp-C1RL-OID30721	finngen_R10_COPD_EARLY	Early onset COPD || id:finngen_R10_COPD_EARLY	Complement C1r subcomponent-like protein | Inflammation_II	Inverse variance weighted	2.44875	1	0.117618
ukb-ppp-C1RL-OID30721	finngen_R10_COPD_LATER	Later onset COPD || id:finngen_R10_COPD_LATER	Complement C1r subcomponent-like protein | Inflammation_II	Inverse variance weighted	1.84476	1	0.174394
ukb-ppp-C1RL-OID30721	finngen_R10_J10_ASTHMACOPDKELA	Asthma/COPD (KELA code 203) || id:finngen_R10_J10_ASTHMACOPDKELA	Complement C1r subcomponent-like protein | Inflammation_II	Inverse variance weighted	0.431507	1	0.51125
ukb-ppp-C1RL-OID30721	finngen_R10_J10_COPD	COPD || id:finngen_R10_J10_COPD	Complement C1r subcomponent-like protein | Inflammation_II	Inverse variance weighted	0.0834861	1	0.772628
ukb-ppp-C1S-OID30731	finngen_R10_COPD_EARLY	Early onset COPD || id:finngen_R10_COPD_EARLY	Complement C1s subcomponent | Inflammation_II	Inverse variance weighted	0.278467	1	0.597707
ukb-ppp-C1S-OID30731	finngen_R10_COPD_LATER	Later onset COPD || id:finngen_R10_COPD_LATER	Complement C1s subcomponent | Inflammation_II	Inverse variance weighted	0.269333	1	0.603779
ukb-ppp-C1S-OID30731	finngen_R10_J10_ASTHMACOPDKELA	Asthma/COPD (KELA code 203) || id:finngen_R10_J10_ASTHMACOPDKELA	Complement C1s subcomponent | Inflammation_II	Inverse variance weighted	0.00394574	1	0.949914
ukb-ppp-C1S-OID30731	finngen_R10_J10_COPD	COPD || id:finngen_R10_J10_COPD	Complement C1s subcomponent | Inflammation_II	Inverse variance weighted	0.265512	1	0.606358
ukb-ppp-C2-OID20410	finngen_R10_COPD_EARLY	Early onset COPD || id:finngen_R10_COPD_EARLY	Complement C2 | Cardiometabolic	Inverse variance weighted	0.00537445	1	0.941559
ukb-ppp-C2-OID20410	finngen_R10_COPD_LATER	Later onset COPD || id:finngen_R10_COPD_LATER	Complement C2 | Cardiometabolic	Inverse variance weighted	3.25484	1	0.0712128
ukb-ppp-C2-OID20410	finngen_R10_J10_ASTHMACOPDKELA	Asthma/COPD (KELA code 203) || id:finngen_R10_J10_ASTHMACOPDKELA	Complement C2 | Cardiometabolic	Inverse variance weighted	50.9553	1	9.45e-13
ukb-ppp-C2-OID20410	finngen_R10_J10_COPD	COPD || id:finngen_R10_J10_COPD	Complement C2 | Cardiometabolic	Inverse variance weighted	2.91645	1	0.0876807
ukb-ppp-C4BPB-OID21481	finngen_R10_COPD_EARLY	Early onset COPD || id:finngen_R10_COPD_EARLY	C4b-binding protein beta chain | Oncology	MR Egger	0.817461	1	0.365924
ukb-ppp-C4BPB-OID21481	finngen_R10_COPD_EARLY	Early onset COPD || id:finngen_R10_COPD_EARLY	C4b-binding protein beta chain | Oncology	Inverse variance weighted	1.66978	2	0.433923
ukb-ppp-C4BPB-OID21481	finngen_R10_COPD_LATER	Later onset COPD || id:finngen_R10_COPD_LATER	C4b-binding protein beta chain | Oncology	MR Egger	0.488523	1	0.484587
ukb-ppp-C4BPB-OID21481	finngen_R10_COPD_LATER	Later onset COPD || id:finngen_R10_COPD_LATER	C4b-binding protein beta chain | Oncology	Inverse variance weighted	1.36784	2	0.504636
ukb-ppp-C4BPB-OID21481	finngen_R10_J10_ASTHMACOPDKELA	Asthma/COPD (KELA code 203) || id:finngen_R10_J10_ASTHMACOPDKELA	C4b-binding protein beta chain | Oncology	MR Egger	0.981228	1	0.321896
ukb-ppp-C4BPB-OID21481	finngen_R10_J10_ASTHMACOPDKELA	Asthma/COPD (KELA code 203) || id:finngen_R10_J10_ASTHMACOPDKELA	C4b-binding protein beta chain | Oncology	Inverse variance weighted	3.378	2	0.184704
ukb-ppp-C4BPB-OID21481	finngen_R10_J10_COPD	COPD || id:finngen_R10_J10_COPD	C4b-binding protein beta chain | Oncology	MR Egger	0.00015361	1	0.990111
ukb-ppp-C4BPB-OID21481	finngen_R10_J10_COPD	COPD || id:finngen_R10_J10_COPD	C4b-binding protein beta chain | Oncology	Inverse variance weighted	1.45556	2	0.48298
ukb-ppp-C7-OID30766	finngen_R10_COPD_EARLY	Early onset COPD || id:finngen_R10_COPD_EARLY	Complement component C7 | Inflammation_II	MR Egger	7.44737	8	0.489221
ukb-ppp-C7-OID30766	finngen_R10_COPD_EARLY	Early onset COPD || id:finngen_R10_COPD_EARLY	Complement component C7 | Inflammation_II	Inverse variance weighted	8.4444	9	0.490054
ukb-ppp-C7-OID30766	finngen_R10_COPD_LATER	Later onset COPD || id:finngen_R10_COPD_LATER	Complement component C7 | Inflammation_II	MR Egger	8.74504	8	0.364259
ukb-ppp-C7-OID30766	finngen_R10_COPD_LATER	Later onset COPD || id:finngen_R10_COPD_LATER	Complement component C7 | Inflammation_II	Inverse variance weighted	8.93008	9	0.443754
ukb-ppp-C7-OID30766	finngen_R10_J10_ASTHMACOPDKELA	Asthma/COPD (KELA code 203) || id:finngen_R10_J10_ASTHMACOPDKELA	Complement component C7 | Inflammation_II	MR Egger	11.9732	8	0.152405
ukb-ppp-C7-OID30766	finngen_R10_J10_ASTHMACOPDKELA	Asthma/COPD (KELA code 203) || id:finngen_R10_J10_ASTHMACOPDKELA	Complement component C7 | Inflammation_II	Inverse variance weighted	17.6332	9	0.0396756
ukb-ppp-C7-OID30766	finngen_R10_J10_COPD	COPD || id:finngen_R10_J10_COPD	Complement component C7 | Inflammation_II	MR Egger	11.9147	8	0.15505
ukb-ppp-C7-OID30766	finngen_R10_J10_COPD	COPD || id:finngen_R10_J10_COPD	Complement component C7 | Inflammation_II	Inverse variance weighted	12.1127	9	0.207031
ukb-ppp-C8B-OID30719	finngen_R10_COPD_EARLY	Early onset COPD || id:finngen_R10_COPD_EARLY	Complement component C8 beta chain | Inflammation_II	MR Egger	2.64719	4	0.618486
ukb-ppp-C8B-OID30719	finngen_R10_COPD_EARLY	Early onset COPD || id:finngen_R10_COPD_EARLY	Complement component C8 beta chain | Inflammation_II	Inverse variance weighted	2.66398	5	0.751621
ukb-ppp-C8B-OID30719	finngen_R10_COPD_LATER	Later onset COPD || id:finngen_R10_COPD_LATER	Complement component C8 beta chain | Inflammation_II	MR Egger	14.4675	4	0.00594329
ukb-ppp-C8B-OID30719	finngen_R10_COPD_LATER	Later onset COPD || id:finngen_R10_COPD_LATER	Complement component C8 beta chain | Inflammation_II	Inverse variance weighted	16.2039	5	0.00628546
ukb-ppp-C8B-OID30719	finngen_R10_J10_ASTHMACOPDKELA	Asthma/COPD (KELA code 203) || id:finngen_R10_J10_ASTHMACOPDKELA	Complement component C8 beta chain | Inflammation_II	MR Egger	7.91876	4	0.0945998
ukb-ppp-C8B-OID30719	finngen_R10_J10_ASTHMACOPDKELA	Asthma/COPD (KELA code 203) || id:finngen_R10_J10_ASTHMACOPDKELA	Complement component C8 beta chain | Inflammation_II	Inverse variance weighted	8.50796	5	0.130374
ukb-ppp-C8B-OID30719	finngen_R10_J10_COPD	COPD || id:finngen_R10_J10_COPD	Complement component C8 beta chain | Inflammation_II	MR Egger	10.4607	4	0.0333433
ukb-ppp-C8B-OID30719	finngen_R10_J10_COPD	COPD || id:finngen_R10_J10_COPD	Complement component C8 beta chain | Inflammation_II	Inverse variance weighted	11.3065	5	0.0456309
ukb-ppp-C9-OID30698	finngen_R10_COPD_EARLY	Early onset COPD || id:finngen_R10_COPD_EARLY	Complement component C9 | Inflammation_II	MR Egger	0.0172868	1	0.895396
ukb-ppp-C9-OID30698	finngen_R10_COPD_EARLY	Early onset COPD || id:finngen_R10_COPD_EARLY	Complement component C9 | Inflammation_II	Inverse variance weighted	1.09841	2	0.577409
ukb-ppp-C9-OID30698	finngen_R10_COPD_LATER	Later onset COPD || id:finngen_R10_COPD_LATER	Complement component C9 | Inflammation_II	MR Egger	0.276487	1	0.599013
ukb-ppp-C9-OID30698	finngen_R10_COPD_LATER	Later onset COPD || id:finngen_R10_COPD_LATER	Complement component C9 | Inflammation_II	Inverse variance weighted	0.917604	2	0.632041
ukb-ppp-C9-OID30698	finngen_R10_J10_ASTHMACOPDKELA	Asthma/COPD (KELA code 203) || id:finngen_R10_J10_ASTHMACOPDKELA	Complement component C9 | Inflammation_II	MR Egger	2.16499	1	0.141185
ukb-ppp-C9-OID30698	finngen_R10_J10_ASTHMACOPDKELA	Asthma/COPD (KELA code 203) || id:finngen_R10_J10_ASTHMACOPDKELA	Complement component C9 | Inflammation_II	Inverse variance weighted	2.36459	2	0.306574
ukb-ppp-C9-OID30698	finngen_R10_J10_COPD	COPD || id:finngen_R10_J10_COPD	Complement component C9 | Inflammation_II	MR Egger	0.00463425	1	0.945726
ukb-ppp-C9-OID30698	finngen_R10_J10_COPD	COPD || id:finngen_R10_J10_COPD	Complement component C9 | Inflammation_II	Inverse variance weighted	0.046628	2	0.976956
ukb-ppp-CA12-OID21344	finngen_R10_COPD_EARLY	Early onset COPD || id:finngen_R10_COPD_EARLY	Carbonic anhydrase 12 | Oncology	MR Egger	4.50194	2	0.105297
ukb-ppp-CA12-OID21344	finngen_R10_COPD_EARLY	Early onset COPD || id:finngen_R10_COPD_EARLY	Carbonic anhydrase 12 | Oncology	Inverse variance weighted	5.37227	3	0.146481
ukb-ppp-CA12-OID21344	finngen_R10_COPD_LATER	Later onset COPD || id:finngen_R10_COPD_LATER	Carbonic anhydrase 12 | Oncology	MR Egger	7.79322	2	0.0203106
ukb-ppp-CA12-OID21344	finngen_R10_COPD_LATER	Later onset COPD || id:finngen_R10_COPD_LATER	Carbonic anhydrase 12 | Oncology	Inverse variance weighted	7.80296	3	0.0502643
ukb-ppp-CA12-OID21344	finngen_R10_J10_ASTHMACOPDKELA	Asthma/COPD (KELA code 203) || id:finngen_R10_J10_ASTHMACOPDKELA	Carbonic anhydrase 12 | Oncology	MR Egger	0.0586223	2	0.971114
ukb-ppp-CA12-OID21344	finngen_R10_J10_ASTHMACOPDKELA	Asthma/COPD (KELA code 203) || id:finngen_R10_J10_ASTHMACOPDKELA	Carbonic anhydrase 12 | Oncology	Inverse variance weighted	1.97299	3	0.578032
ukb-ppp-CA12-OID21344	finngen_R10_J10_COPD	COPD || id:finngen_R10_J10_COPD	Carbonic anhydrase 12 | Oncology	MR Egger	3.28978	2	0.193034
ukb-ppp-CA12-OID21344	finngen_R10_J10_COPD	COPD || id:finngen_R10_J10_COPD	Carbonic anhydrase 12 | Oncology	Inverse variance weighted	3.59148	3	0.30909
ukb-ppp-CA13-OID20225	finngen_R10_COPD_EARLY	Early onset COPD || id:finngen_R10_COPD_EARLY	Carbonic anhydrase 13 | Cardiometabolic	Inverse variance weighted	0.166586	1	0.683164
ukb-ppp-CA13-OID20225	finngen_R10_COPD_LATER	Later onset COPD || id:finngen_R10_COPD_LATER	Carbonic anhydrase 13 | Cardiometabolic	Inverse variance weighted	0.163548	1	0.685911
ukb-ppp-CA13-OID20225	finngen_R10_J10_ASTHMACOPDKELA	Asthma/COPD (KELA code 203) || id:finngen_R10_J10_ASTHMACOPDKELA	Carbonic anhydrase 13 | Cardiometabolic	Inverse variance weighted	1.15148	1	0.283239
ukb-ppp-CA13-OID20225	finngen_R10_J10_COPD	COPD || id:finngen_R10_J10_COPD	Carbonic anhydrase 13 | Cardiometabolic	Inverse variance weighted	0.0174543	1	0.894894
ukb-ppp-CA14-OID21401	finngen_R10_COPD_EARLY	Early onset COPD || id:finngen_R10_COPD_EARLY	Carbonic anhydrase 14 | Oncology	MR Egger	1.93959	1	0.163713
ukb-ppp-CA14-OID21401	finngen_R10_COPD_EARLY	Early onset COPD || id:finngen_R10_COPD_EARLY	Carbonic anhydrase 14 | Oncology	Inverse variance weighted	2.49885	2	0.28667
ukb-ppp-CA14-OID21401	finngen_R10_COPD_LATER	Later onset COPD || id:finngen_R10_COPD_LATER	Carbonic anhydrase 14 | Oncology	MR Egger	1.02835	1	0.310547
ukb-ppp-CA14-OID21401	finngen_R10_COPD_LATER	Later onset COPD || id:finngen_R10_COPD_LATER	Carbonic anhydrase 14 | Oncology	Inverse variance weighted	1.47935	2	0.477268
ukb-ppp-CA14-OID21401	finngen_R10_J10_ASTHMACOPDKELA	Asthma/COPD (KELA code 203) || id:finngen_R10_J10_ASTHMACOPDKELA	Carbonic anhydrase 14 | Oncology	MR Egger	0.542844	1	0.461257
ukb-ppp-CA14-OID21401	finngen_R10_J10_ASTHMACOPDKELA	Asthma/COPD (KELA code 203) || id:finngen_R10_J10_ASTHMACOPDKELA	Carbonic anhydrase 14 | Oncology	Inverse variance weighted	2.77186	2	0.250092
ukb-ppp-CA14-OID21401	finngen_R10_J10_COPD	COPD || id:finngen_R10_J10_COPD	Carbonic anhydrase 14 | Oncology	MR Egger	2.80529	1	0.0939541
ukb-ppp-CA14-OID21401	finngen_R10_J10_COPD	COPD || id:finngen_R10_J10_COPD	Carbonic anhydrase 14 | Oncology	Inverse variance weighted	2.84396	2	0.241236
ukb-ppp-CA2-OID21149	finngen_R10_COPD_LATER	Later onset COPD || id:finngen_R10_COPD_LATER	Carbonic anhydrase 2 | Neurology	Inverse variance weighted	0.144191	1	0.70415
ukb-ppp-CA2-OID21149	finngen_R10_J10_ASTHMACOPDKELA	Asthma/COPD (KELA code 203) || id:finngen_R10_J10_ASTHMACOPDKELA	Carbonic anhydrase 2 | Neurology	Inverse variance weighted	0.215887	1	0.642192
ukb-ppp-CA2-OID21149	finngen_R10_J10_COPD	COPD || id:finngen_R10_J10_COPD	Carbonic anhydrase 2 | Neurology	Inverse variance weighted	0.795025	1	0.372585
ukb-ppp-CA3-OID20271	finngen_R10_COPD_LATER	Later onset COPD || id:finngen_R10_COPD_LATER	Carbonic anhydrase 3 | Cardiometabolic	MR Egger	0.450386	2	0.798362
ukb-ppp-CA3-OID20271	finngen_R10_COPD_LATER	Later onset COPD || id:finngen_R10_COPD_LATER	Carbonic anhydrase 3 | Cardiometabolic	Inverse variance weighted	0.471358	3	0.925137
ukb-ppp-CA3-OID20271	finngen_R10_J10_ASTHMACOPDKELA	Asthma/COPD (KELA code 203) || id:finngen_R10_J10_ASTHMACOPDKELA	Carbonic anhydrase 3 | Cardiometabolic	MR Egger	3.31247	2	0.190856
ukb-ppp-CA3-OID20271	finngen_R10_J10_ASTHMACOPDKELA	Asthma/COPD (KELA code 203) || id:finngen_R10_J10_ASTHMACOPDKELA	Carbonic anhydrase 3 | Cardiometabolic	Inverse variance weighted	5.01123	3	0.170976
ukb-ppp-CA3-OID20271	finngen_R10_J10_COPD	COPD || id:finngen_R10_J10_COPD	Carbonic anhydrase 3 | Cardiometabolic	MR Egger	0.0577653	2	0.97153
ukb-ppp-CA3-OID20271	finngen_R10_J10_COPD	COPD || id:finngen_R10_J10_COPD	Carbonic anhydrase 3 | Cardiometabolic	Inverse variance weighted	0.0602515	3	0.996137
ukb-ppp-CA4-OID20241	finngen_R10_COPD_EARLY	Early onset COPD || id:finngen_R10_COPD_EARLY	Carbonic anhydrase 4 | Cardiometabolic	MR Egger	2.21826	2	0.329845
ukb-ppp-CA4-OID20241	finngen_R10_COPD_EARLY	Early onset COPD || id:finngen_R10_COPD_EARLY	Carbonic anhydrase 4 | Cardiometabolic	Inverse variance weighted	3.85739	3	0.277281
ukb-ppp-CA4-OID20241	finngen_R10_COPD_LATER	Later onset COPD || id:finngen_R10_COPD_LATER	Carbonic anhydrase 4 | Cardiometabolic	MR Egger	2.23607	2	0.326921
ukb-ppp-CA4-OID20241	finngen_R10_COPD_LATER	Later onset COPD || id:finngen_R10_COPD_LATER	Carbonic anhydrase 4 | Cardiometabolic	Inverse variance weighted	8.16005	3	0.0428172
ukb-ppp-CA4-OID20241	finngen_R10_J10_ASTHMACOPDKELA	Asthma/COPD (KELA code 203) || id:finngen_R10_J10_ASTHMACOPDKELA	Carbonic anhydrase 4 | Cardiometabolic	MR Egger	0.225278	2	0.893473
ukb-ppp-CA4-OID20241	finngen_R10_J10_ASTHMACOPDKELA	Asthma/COPD (KELA code 203) || id:finngen_R10_J10_ASTHMACOPDKELA	Carbonic anhydrase 4 | Cardiometabolic	Inverse variance weighted	4.21268	3	0.239396
ukb-ppp-CA4-OID20241	finngen_R10_J10_COPD	COPD || id:finngen_R10_J10_COPD	Carbonic anhydrase 4 | Cardiometabolic	MR Egger	2.9398	2	0.229949
ukb-ppp-CA4-OID20241	finngen_R10_J10_COPD	COPD || id:finngen_R10_J10_COPD	Carbonic anhydrase 4 | Cardiometabolic	Inverse variance weighted	9.72268	3	0.0210767
ukb-ppp-CA5A-OID20075	finngen_R10_COPD_EARLY	Early onset COPD || id:finngen_R10_COPD_EARLY	Carbonic anhydrase 5A, mitochondrial | Cardiometabolic	MR Egger	3.83109	3	0.28029
ukb-ppp-CA5A-OID20075	finngen_R10_COPD_EARLY	Early onset COPD || id:finngen_R10_COPD_EARLY	Carbonic anhydrase 5A, mitochondrial | Cardiometabolic	Inverse variance weighted	5.82806	4	0.212362
ukb-ppp-CA5A-OID20075	finngen_R10_COPD_LATER	Later onset COPD || id:finngen_R10_COPD_LATER	Carbonic anhydrase 5A, mitochondrial | Cardiometabolic	MR Egger	6.80219	3	0.0784771
ukb-ppp-CA5A-OID20075	finngen_R10_COPD_LATER	Later onset COPD || id:finngen_R10_COPD_LATER	Carbonic anhydrase 5A, mitochondrial | Cardiometabolic	Inverse variance weighted	7.88537	4	0.0958686
ukb-ppp-CA5A-OID20075	finngen_R10_J10_ASTHMACOPDKELA	Asthma/COPD (KELA code 203) || id:finngen_R10_J10_ASTHMACOPDKELA	Carbonic anhydrase 5A, mitochondrial | Cardiometabolic	MR Egger	7.88152	3	0.048525
ukb-ppp-CA5A-OID20075	finngen_R10_J10_ASTHMACOPDKELA	Asthma/COPD (KELA code 203) || id:finngen_R10_J10_ASTHMACOPDKELA	Carbonic anhydrase 5A, mitochondrial | Cardiometabolic	Inverse variance weighted	7.93631	4	0.0939392
ukb-ppp-CA5A-OID20075	finngen_R10_J10_COPD	COPD || id:finngen_R10_J10_COPD	Carbonic anhydrase 5A, mitochondrial | Cardiometabolic	MR Egger	2.44019	3	0.486196
ukb-ppp-CA5A-OID20075	finngen_R10_J10_COPD	COPD || id:finngen_R10_J10_COPD	Carbonic anhydrase 5A, mitochondrial | Cardiometabolic	Inverse variance weighted	2.61261	4	0.624591
ukb-ppp-CA6-OID21096	finngen_R10_COPD_EARLY	Early onset COPD || id:finngen_R10_COPD_EARLY	Carbonic anhydrase 6 | Neurology	MR Egger	1.89504	5	0.863469
ukb-ppp-CA6-OID21096	finngen_R10_COPD_EARLY	Early onset COPD || id:finngen_R10_COPD_EARLY	Carbonic anhydrase 6 | Neurology	Inverse variance weighted	4.63005	6	0.592059
ukb-ppp-CA6-OID21096	finngen_R10_COPD_LATER	Later onset COPD || id:finngen_R10_COPD_LATER	Carbonic anhydrase 6 | Neurology	MR Egger	10.0286	5	0.0744286
ukb-ppp-CA6-OID21096	finngen_R10_COPD_LATER	Later onset COPD || id:finngen_R10_COPD_LATER	Carbonic anhydrase 6 | Neurology	Inverse variance weighted	10.3955	6	0.108955
ukb-ppp-CA6-OID21096	finngen_R10_J10_ASTHMACOPDKELA	Asthma/COPD (KELA code 203) || id:finngen_R10_J10_ASTHMACOPDKELA	Carbonic anhydrase 6 | Neurology	MR Egger	17.5456	5	0.00357334
ukb-ppp-CA6-OID21096	finngen_R10_J10_ASTHMACOPDKELA	Asthma/COPD (KELA code 203) || id:finngen_R10_J10_ASTHMACOPDKELA	Carbonic anhydrase 6 | Neurology	Inverse variance weighted	19.6566	6	0.00318715
ukb-ppp-CA6-OID21096	finngen_R10_J10_COPD	COPD || id:finngen_R10_J10_COPD	Carbonic anhydrase 6 | Neurology	MR Egger	8.52673	5	0.129497
ukb-ppp-CA6-OID21096	finngen_R10_J10_COPD	COPD || id:finngen_R10_J10_COPD	Carbonic anhydrase 6 | Neurology	Inverse variance weighted	10.0823	6	0.12123
ukb-ppp-CA9-OID21417	finngen_R10_COPD_EARLY	Early onset COPD || id:finngen_R10_COPD_EARLY	Carbonic anhydrase 9 | Oncology	MR Egger	1.28843	1	0.256337
ukb-ppp-CA9-OID21417	finngen_R10_COPD_EARLY	Early onset COPD || id:finngen_R10_COPD_EARLY	Carbonic anhydrase 9 | Oncology	Inverse variance weighted	1.37935	2	0.50174
ukb-ppp-CA9-OID21417	finngen_R10_COPD_LATER	Later onset COPD || id:finngen_R10_COPD_LATER	Carbonic anhydrase 9 | Oncology	MR Egger	0.888003	1	0.346019
ukb-ppp-CA9-OID21417	finngen_R10_COPD_LATER	Later onset COPD || id:finngen_R10_COPD_LATER	Carbonic anhydrase 9 | Oncology	Inverse variance weighted	1.25532	2	0.533841
ukb-ppp-CA9-OID21417	finngen_R10_J10_ASTHMACOPDKELA	Asthma/COPD (KELA code 203) || id:finngen_R10_J10_ASTHMACOPDKELA	Carbonic anhydrase 9 | Oncology	MR Egger	10.0569	1	0.0015178
ukb-ppp-CA9-OID21417	finngen_R10_J10_ASTHMACOPDKELA	Asthma/COPD (KELA code 203) || id:finngen_R10_J10_ASTHMACOPDKELA	Carbonic anhydrase 9 | Oncology	Inverse variance weighted	10.057	2	0.00654866
ukb-ppp-CA9-OID21417	finngen_R10_J10_COPD	COPD || id:finngen_R10_J10_COPD	Carbonic anhydrase 9 | Oncology	MR Egger	2.46878	1	0.116128
ukb-ppp-CA9-OID21417	finngen_R10_J10_COPD	COPD || id:finngen_R10_J10_COPD	Carbonic anhydrase 9 | Oncology	Inverse variance weighted	2.72979	2	0.255408
ukb-ppp-CALB1-OID21306	finngen_R10_COPD_EARLY	Early onset COPD || id:finngen_R10_COPD_EARLY	Calbindin | Oncology	Inverse variance weighted	0.311414	1	0.576814
ukb-ppp-CALB1-OID21306	finngen_R10_COPD_LATER	Later onset COPD || id:finngen_R10_COPD_LATER	Calbindin | Oncology	Inverse variance weighted	0.0948527	1	0.758096
ukb-ppp-CALB1-OID21306	finngen_R10_J10_ASTHMACOPDKELA	Asthma/COPD (KELA code 203) || id:finngen_R10_J10_ASTHMACOPDKELA	Calbindin | Oncology	Inverse variance weighted	0.239379	1	0.624655
ukb-ppp-CALB1-OID21306	finngen_R10_J10_COPD	COPD || id:finngen_R10_J10_COPD	Calbindin | Oncology	Inverse variance weighted	0.0127436	1	0.91012
ukb-ppp-CALCB-OID31100	finngen_R10_COPD_EARLY	Early onset COPD || id:finngen_R10_COPD_EARLY	Calcitonin gene-related peptide 2 | Neurology_II	Inverse variance weighted	0.0333357	1	0.855127
ukb-ppp-CALCB-OID31100	finngen_R10_COPD_LATER	Later onset COPD || id:finngen_R10_COPD_LATER	Calcitonin gene-related peptide 2 | Neurology_II	Inverse variance weighted	8.87331	1	0.00289371
ukb-ppp-CALCB-OID31100	finngen_R10_J10_ASTHMACOPDKELA	Asthma/COPD (KELA code 203) || id:finngen_R10_J10_ASTHMACOPDKELA	Calcitonin gene-related peptide 2 | Neurology_II	Inverse variance weighted	0.407934	1	0.52302
ukb-ppp-CALCB-OID31100	finngen_R10_J10_COPD	COPD || id:finngen_R10_J10_COPD	Calcitonin gene-related peptide 2 | Neurology_II	Inverse variance weighted	2.42526	1	0.119394
ukb-ppp-CAMKK1-OID21182	finngen_R10_COPD_EARLY	Early onset COPD || id:finngen_R10_COPD_EARLY	Calcium/calmodulin-dependent protein kinase kinase 1 | Oncology	Inverse variance weighted	0.00261358	1	0.959227
ukb-ppp-CAMKK1-OID21182	finngen_R10_COPD_LATER	Later onset COPD || id:finngen_R10_COPD_LATER	Calcium/calmodulin-dependent protein kinase kinase 1 | Oncology	Inverse variance weighted	0.0476662	1	0.827175
ukb-ppp-CAMKK1-OID21182	finngen_R10_J10_ASTHMACOPDKELA	Asthma/COPD (KELA code 203) || id:finngen_R10_J10_ASTHMACOPDKELA	Calcium/calmodulin-dependent protein kinase kinase 1 | Oncology	Inverse variance weighted	0.0822052	1	0.774331
ukb-ppp-CAMKK1-OID21182	finngen_R10_J10_COPD	COPD || id:finngen_R10_J10_COPD	Calcium/calmodulin-dependent protein kinase kinase 1 | Oncology	Inverse variance weighted	0.407658	1	0.523161
ukb-ppp-CAPG-OID21431	finngen_R10_COPD_EARLY	Early onset COPD || id:finngen_R10_COPD_EARLY	Macrophage-capping protein | Oncology	MR Egger	3.62414	3	0.305015
ukb-ppp-CAPG-OID21431	finngen_R10_COPD_EARLY	Early onset COPD || id:finngen_R10_COPD_EARLY	Macrophage-capping protein | Oncology	Inverse variance weighted	5.20046	4	0.26734
ukb-ppp-CAPG-OID21431	finngen_R10_COPD_LATER	Later onset COPD || id:finngen_R10_COPD_LATER	Macrophage-capping protein | Oncology	MR Egger	2.09793	3	0.552331
ukb-ppp-CAPG-OID21431	finngen_R10_COPD_LATER	Later onset COPD || id:finngen_R10_COPD_LATER	Macrophage-capping protein | Oncology	Inverse variance weighted	2.6382	4	0.620071
ukb-ppp-CAPG-OID21431	finngen_R10_J10_ASTHMACOPDKELA	Asthma/COPD (KELA code 203) || id:finngen_R10_J10_ASTHMACOPDKELA	Macrophage-capping protein | Oncology	MR Egger	1.76772	3	0.621984
ukb-ppp-CAPG-OID21431	finngen_R10_J10_ASTHMACOPDKELA	Asthma/COPD (KELA code 203) || id:finngen_R10_J10_ASTHMACOPDKELA	Macrophage-capping protein | Oncology	Inverse variance weighted	2.38881	4	0.66465
ukb-ppp-CAPG-OID21431	finngen_R10_J10_COPD	COPD || id:finngen_R10_J10_COPD	Macrophage-capping protein | Oncology	MR Egger	1.32097	3	0.72416
ukb-ppp-CAPG-OID21431	finngen_R10_J10_COPD	COPD || id:finngen_R10_J10_COPD	Macrophage-capping protein | Oncology	Inverse variance weighted	2.44887	4	0.653814
ukb-ppp-CAPS-OID31126	finngen_R10_COPD_EARLY	Early onset COPD || id:finngen_R10_COPD_EARLY	Calcyphosin | Neurology_II	MR Egger	0.00843209	1	0.926836
ukb-ppp-CAPS-OID31126	finngen_R10_COPD_EARLY	Early onset COPD || id:finngen_R10_COPD_EARLY	Calcyphosin | Neurology_II	Inverse variance weighted	1.39621	2	0.497528
ukb-ppp-CAPS-OID31126	finngen_R10_COPD_LATER	Later onset COPD || id:finngen_R10_COPD_LATER	Calcyphosin | Neurology_II	MR Egger	0.0788046	1	0.778924
ukb-ppp-CAPS-OID31126	finngen_R10_COPD_LATER	Later onset COPD || id:finngen_R10_COPD_LATER	Calcyphosin | Neurology_II	Inverse variance weighted	0.484846	2	0.784724
ukb-ppp-CAPS-OID31126	finngen_R10_J10_ASTHMACOPDKELA	Asthma/COPD (KELA code 203) || id:finngen_R10_J10_ASTHMACOPDKELA	Calcyphosin | Neurology_II	MR Egger	1.42089	1	0.233257
ukb-ppp-CAPS-OID31126	finngen_R10_J10_ASTHMACOPDKELA	Asthma/COPD (KELA code 203) || id:finngen_R10_J10_ASTHMACOPDKELA	Calcyphosin | Neurology_II	Inverse variance weighted	5.36378	2	0.0684337
ukb-ppp-CAPS-OID31126	finngen_R10_J10_COPD	COPD || id:finngen_R10_J10_COPD	Calcyphosin | Neurology_II	MR Egger	0.107031	1	0.74355
ukb-ppp-CAPS-OID31126	finngen_R10_J10_COPD	COPD || id:finngen_R10_J10_COPD	Calcyphosin | Neurology_II	Inverse variance weighted	2.64315	2	0.266715
ukb-ppp-CARHSP1-OID20859	finngen_R10_COPD_EARLY	Early onset COPD || id:finngen_R10_COPD_EARLY	Calcium-regulated heat-stable protein 1 | Neurology	Inverse variance weighted	0.779416	1	0.37732
ukb-ppp-CARHSP1-OID20859	finngen_R10_COPD_LATER	Later onset COPD || id:finngen_R10_COPD_LATER	Calcium-regulated heat-stable protein 1 | Neurology	Inverse variance weighted	0.25486	1	0.613674
ukb-ppp-CARHSP1-OID20859	finngen_R10_J10_ASTHMACOPDKELA	Asthma/COPD (KELA code 203) || id:finngen_R10_J10_ASTHMACOPDKELA	Calcium-regulated heat-stable protein 1 | Neurology	Inverse variance weighted	0.0286853	1	0.865508
ukb-ppp-CARHSP1-OID20859	finngen_R10_J10_COPD	COPD || id:finngen_R10_J10_COPD	Calcium-regulated heat-stable protein 1 | Neurology	Inverse variance weighted	1.39203	1	0.238063
ukb-ppp-CAT-OID30712	finngen_R10_COPD_EARLY	Early onset COPD || id:finngen_R10_COPD_EARLY	Catalase | Inflammation_II	Inverse variance weighted	0.477676	1	0.489477
ukb-ppp-CAT-OID30712	finngen_R10_COPD_LATER	Later onset COPD || id:finngen_R10_COPD_LATER	Catalase | Inflammation_II	Inverse variance weighted	1.61932	1	0.203186
ukb-ppp-CAT-OID30712	finngen_R10_J10_ASTHMACOPDKELA	Asthma/COPD (KELA code 203) || id:finngen_R10_J10_ASTHMACOPDKELA	Catalase | Inflammation_II	Inverse variance weighted	0.61423	1	0.4332
ukb-ppp-CAT-OID30712	finngen_R10_J10_COPD	COPD || id:finngen_R10_J10_COPD	Catalase | Inflammation_II	Inverse variance weighted	0.0565561	1	0.812024
ukb-ppp-CBLN4-OID21386	finngen_R10_COPD_EARLY	Early onset COPD || id:finngen_R10_COPD_EARLY	Cerebellin-4 | Oncology	MR Egger	1.31693	4	0.858496
ukb-ppp-CBLN4-OID21386	finngen_R10_COPD_EARLY	Early onset COPD || id:finngen_R10_COPD_EARLY	Cerebellin-4 | Oncology	Inverse variance weighted	1.31724	5	0.933147
ukb-ppp-CBLN4-OID21386	finngen_R10_COPD_LATER	Later onset COPD || id:finngen_R10_COPD_LATER	Cerebellin-4 | Oncology	MR Egger	1.84219	4	0.764755
ukb-ppp-CBLN4-OID21386	finngen_R10_COPD_LATER	Later onset COPD || id:finngen_R10_COPD_LATER	Cerebellin-4 | Oncology	Inverse variance weighted	2.09622	5	0.835677
ukb-ppp-CBLN4-OID21386	finngen_R10_J10_ASTHMACOPDKELA	Asthma/COPD (KELA code 203) || id:finngen_R10_J10_ASTHMACOPDKELA	Cerebellin-4 | Oncology	MR Egger	4.80629	4	0.307757
ukb-ppp-CBLN4-OID21386	finngen_R10_J10_ASTHMACOPDKELA	Asthma/COPD (KELA code 203) || id:finngen_R10_J10_ASTHMACOPDKELA	Cerebellin-4 | Oncology	Inverse variance weighted	6.35389	5	0.27329
ukb-ppp-CBLN4-OID21386	finngen_R10_J10_COPD	COPD || id:finngen_R10_J10_COPD	Cerebellin-4 | Oncology	MR Egger	1.51117	4	0.824661
ukb-ppp-CBLN4-OID21386	finngen_R10_J10_COPD	COPD || id:finngen_R10_J10_COPD	Cerebellin-4 | Oncology	Inverse variance weighted	1.51862	5	0.910911
ukb-ppp-CC2D1A-OID20958	finngen_R10_COPD_EARLY	Early onset COPD || id:finngen_R10_COPD_EARLY	Coiled-coil and C2 domain-containing protein 1A | Neurology	Inverse variance weighted	0.900124	1	0.342748
ukb-ppp-CC2D1A-OID20958	finngen_R10_COPD_LATER	Later onset COPD || id:finngen_R10_COPD_LATER	Coiled-coil and C2 domain-containing protein 1A | Neurology	Inverse variance weighted	0.0806975	1	0.776354
ukb-ppp-CC2D1A-OID20958	finngen_R10_J10_ASTHMACOPDKELA	Asthma/COPD (KELA code 203) || id:finngen_R10_J10_ASTHMACOPDKELA	Coiled-coil and C2 domain-containing protein 1A | Neurology	Inverse variance weighted	0.00206121	1	0.963788
ukb-ppp-CC2D1A-OID20958	finngen_R10_J10_COPD	COPD || id:finngen_R10_J10_COPD	Coiled-coil and C2 domain-containing protein 1A | Neurology	Inverse variance weighted	0.693722	1	0.404901
ukb-ppp-CCDC50-OID31001	finngen_R10_COPD_EARLY	Early onset COPD || id:finngen_R10_COPD_EARLY	Coiled-coil domain-containing protein 50 | Neurology_II	Inverse variance weighted	0.337988	1	0.560993
ukb-ppp-CCDC50-OID31001	finngen_R10_COPD_LATER	Later onset COPD || id:finngen_R10_COPD_LATER	Coiled-coil domain-containing protein 50 | Neurology_II	Inverse variance weighted	0.976305	1	0.323113
ukb-ppp-CCDC50-OID31001	finngen_R10_J10_ASTHMACOPDKELA	Asthma/COPD (KELA code 203) || id:finngen_R10_J10_ASTHMACOPDKELA	Coiled-coil domain-containing protein 50 | Neurology_II	Inverse variance weighted	1.55618	1	0.212225
ukb-ppp-CCDC50-OID31001	finngen_R10_J10_COPD	COPD || id:finngen_R10_J10_COPD	Coiled-coil domain-containing protein 50 | Neurology_II	Inverse variance weighted	1.40613	1	0.2357
ukb-ppp-CCDC80-OID20226	finngen_R10_COPD_EARLY	Early onset COPD || id:finngen_R10_COPD_EARLY	Coiled-coil domain-containing protein 80 | Cardiometabolic	Inverse variance weighted	0.96526	1	0.325865
ukb-ppp-CCDC80-OID20226	finngen_R10_COPD_LATER	Later onset COPD || id:finngen_R10_COPD_LATER	Coiled-coil domain-containing protein 80 | Cardiometabolic	Inverse variance weighted	0.883337	1	0.347289
ukb-ppp-CCDC80-OID20226	finngen_R10_J10_ASTHMACOPDKELA	Asthma/COPD (KELA code 203) || id:finngen_R10_J10_ASTHMACOPDKELA	Coiled-coil domain-containing protein 80 | Cardiometabolic	Inverse variance weighted	0.0778703	1	0.780205
ukb-ppp-CCDC80-OID20226	finngen_R10_J10_COPD	COPD || id:finngen_R10_J10_COPD	Coiled-coil domain-containing protein 80 | Cardiometabolic	Inverse variance weighted	3.17872	1	0.0746031
ukb-ppp-CCL14-OID20401	finngen_R10_COPD_EARLY	Early onset COPD || id:finngen_R10_COPD_EARLY	C-C motif chemokine 14 | Cardiometabolic	MR Egger	6.65784	3	0.0836413
ukb-ppp-CCL14-OID20401	finngen_R10_COPD_EARLY	Early onset COPD || id:finngen_R10_COPD_EARLY	C-C motif chemokine 14 | Cardiometabolic	Inverse variance weighted	8.74323	4	0.067848
ukb-ppp-CCL14-OID20401	finngen_R10_COPD_LATER	Later onset COPD || id:finngen_R10_COPD_LATER	C-C motif chemokine 14 | Cardiometabolic	MR Egger	0.947951	3	0.813843
ukb-ppp-CCL14-OID20401	finngen_R10_COPD_LATER	Later onset COPD || id:finngen_R10_COPD_LATER	C-C motif chemokine 14 | Cardiometabolic	Inverse variance weighted	2.50033	4	0.644577
ukb-ppp-CCL14-OID20401	finngen_R10_J10_ASTHMACOPDKELA	Asthma/COPD (KELA code 203) || id:finngen_R10_J10_ASTHMACOPDKELA	C-C motif chemokine 14 | Cardiometabolic	MR Egger	2.81916	3	0.420355
ukb-ppp-CCL14-OID20401	finngen_R10_J10_ASTHMACOPDKELA	Asthma/COPD (KELA code 203) || id:finngen_R10_J10_ASTHMACOPDKELA	C-C motif chemokine 14 | Cardiometabolic	Inverse variance weighted	10.6402	4	0.0309192
ukb-ppp-CCL14-OID20401	finngen_R10_J10_COPD	COPD || id:finngen_R10_J10_COPD	C-C motif chemokine 14 | Cardiometabolic	MR Egger	2.74782	3	0.432161
ukb-ppp-CCL14-OID20401	finngen_R10_J10_COPD	COPD || id:finngen_R10_J10_COPD	C-C motif chemokine 14 | Cardiometabolic	Inverse variance weighted	6.54163	4	0.162186
ukb-ppp-CCL15-OID20328	finngen_R10_COPD_EARLY	Early onset COPD || id:finngen_R10_COPD_EARLY	C-C motif chemokine 15 | Cardiometabolic	MR Egger	4.44611	3	0.217148
ukb-ppp-CCL15-OID20328	finngen_R10_COPD_EARLY	Early onset COPD || id:finngen_R10_COPD_EARLY	C-C motif chemokine 15 | Cardiometabolic	Inverse variance weighted	4.44611	4	0.348985
ukb-ppp-CCL15-OID20328	finngen_R10_COPD_LATER	Later onset COPD || id:finngen_R10_COPD_LATER	C-C motif chemokine 15 | Cardiometabolic	MR Egger	0.314554	3	0.957268
ukb-ppp-CCL15-OID20328	finngen_R10_COPD_LATER	Later onset COPD || id:finngen_R10_COPD_LATER	C-C motif chemokine 15 | Cardiometabolic	Inverse variance weighted	4.81634	4	0.306666
ukb-ppp-CCL15-OID20328	finngen_R10_J10_ASTHMACOPDKELA	Asthma/COPD (KELA code 203) || id:finngen_R10_J10_ASTHMACOPDKELA	C-C motif chemokine 15 | Cardiometabolic	MR Egger	2.8648	3	0.412943
ukb-ppp-CCL15-OID20328	finngen_R10_J10_ASTHMACOPDKELA	Asthma/COPD (KELA code 203) || id:finngen_R10_J10_ASTHMACOPDKELA	C-C motif chemokine 15 | Cardiometabolic	Inverse variance weighted	3.01803	4	0.554812
ukb-ppp-CCL15-OID20328	finngen_R10_J10_COPD	COPD || id:finngen_R10_J10_COPD	C-C motif chemokine 15 | Cardiometabolic	MR Egger	2.36927	3	0.49938
ukb-ppp-CCL15-OID20328	finngen_R10_J10_COPD	COPD || id:finngen_R10_J10_COPD	C-C motif chemokine 15 | Cardiometabolic	Inverse variance weighted	4.42238	4	0.351851
ukb-ppp-CCL16-OID20334	finngen_R10_COPD_EARLY	Early onset COPD || id:finngen_R10_COPD_EARLY	C-C motif chemokine 16 | Cardiometabolic	MR Egger	1.55713	4	0.816476
ukb-ppp-CCL16-OID20334	finngen_R10_COPD_EARLY	Early onset COPD || id:finngen_R10_COPD_EARLY	C-C motif chemokine 16 | Cardiometabolic	Inverse variance weighted	1.57037	5	0.90481
ukb-ppp-CCL16-OID20334	finngen_R10_COPD_LATER	Later onset COPD || id:finngen_R10_COPD_LATER	C-C motif chemokine 16 | Cardiometabolic	MR Egger	6.62415	4	0.157134
ukb-ppp-CCL16-OID20334	finngen_R10_COPD_LATER	Later onset COPD || id:finngen_R10_COPD_LATER	C-C motif chemokine 16 | Cardiometabolic	Inverse variance weighted	7.26723	5	0.201513
ukb-ppp-CCL16-OID20334	finngen_R10_J10_ASTHMACOPDKELA	Asthma/COPD (KELA code 203) || id:finngen_R10_J10_ASTHMACOPDKELA	C-C motif chemokine 16 | Cardiometabolic	MR Egger	3.05447	4	0.548751
ukb-ppp-CCL16-OID20334	finngen_R10_J10_ASTHMACOPDKELA	Asthma/COPD (KELA code 203) || id:finngen_R10_J10_ASTHMACOPDKELA	C-C motif chemokine 16 | Cardiometabolic	Inverse variance weighted	3.39439	5	0.639425
ukb-ppp-CCL16-OID20334	finngen_R10_J10_COPD	COPD || id:finngen_R10_J10_COPD	C-C motif chemokine 16 | Cardiometabolic	MR Egger	4.62969	4	0.327445
ukb-ppp-CCL16-OID20334	finngen_R10_J10_COPD	COPD || id:finngen_R10_J10_COPD	C-C motif chemokine 16 | Cardiometabolic	Inverse variance weighted	5.26705	5	0.384166
ukb-ppp-CCL17-OID20745	finngen_R10_COPD_EARLY	Early onset COPD || id:finngen_R10_COPD_EARLY	C-C motif chemokine 17 | Inflammation	Inverse variance weighted	0.203003	1	0.652308
ukb-ppp-CCL17-OID20745	finngen_R10_COPD_LATER	Later onset COPD || id:finngen_R10_COPD_LATER	C-C motif chemokine 17 | Inflammation	Inverse variance weighted	0.152104	1	0.696533
ukb-ppp-CCL17-OID20745	finngen_R10_J10_ASTHMACOPDKELA	Asthma/COPD (KELA code 203) || id:finngen_R10_J10_ASTHMACOPDKELA	C-C motif chemokine 17 | Inflammation	Inverse variance weighted	0.130677	1	0.717731
ukb-ppp-CCL17-OID20745	finngen_R10_J10_COPD	COPD || id:finngen_R10_J10_COPD	C-C motif chemokine 17 | Inflammation	Inverse variance weighted	0.0140011	1	0.905809
ukb-ppp-CCL18-OID20395	finngen_R10_COPD_EARLY	Early onset COPD || id:finngen_R10_COPD_EARLY	C-C motif chemokine 18 | Cardiometabolic	MR Egger	4.26002	3	0.234721
ukb-ppp-CCL18-OID20395	finngen_R10_COPD_EARLY	Early onset COPD || id:finngen_R10_COPD_EARLY	C-C motif chemokine 18 | Cardiometabolic	Inverse variance weighted	4.3695	4	0.358302
ukb-ppp-CCL18-OID20395	finngen_R10_COPD_LATER	Later onset COPD || id:finngen_R10_COPD_LATER	C-C motif chemokine 18 | Cardiometabolic	MR Egger	0.804975	3	0.848277
ukb-ppp-CCL18-OID20395	finngen_R10_COPD_LATER	Later onset COPD || id:finngen_R10_COPD_LATER	C-C motif chemokine 18 | Cardiometabolic	Inverse variance weighted	0.865799	4	0.929415
ukb-ppp-CCL18-OID20395	finngen_R10_J10_ASTHMACOPDKELA	Asthma/COPD (KELA code 203) || id:finngen_R10_J10_ASTHMACOPDKELA	C-C motif chemokine 18 | Cardiometabolic	MR Egger	1.08353	3	0.78105
ukb-ppp-CCL18-OID20395	finngen_R10_J10_ASTHMACOPDKELA	Asthma/COPD (KELA code 203) || id:finngen_R10_J10_ASTHMACOPDKELA	C-C motif chemokine 18 | Cardiometabolic	Inverse variance weighted	1.3523	4	0.852442
ukb-ppp-CCL18-OID20395	finngen_R10_J10_COPD	COPD || id:finngen_R10_J10_COPD	C-C motif chemokine 18 | Cardiometabolic	MR Egger	2.13495	3	0.544875
ukb-ppp-CCL18-OID20395	finngen_R10_J10_COPD	COPD || id:finngen_R10_J10_COPD	C-C motif chemokine 18 | Cardiometabolic	Inverse variance weighted	3.00252	4	0.557404
ukb-ppp-CCL21-OID20686	finngen_R10_COPD_EARLY	Early onset COPD || id:finngen_R10_COPD_EARLY	C-C motif chemokine 21 | Inflammation	Inverse variance weighted	2.22132	1	0.136117
ukb-ppp-CCL21-OID20686	finngen_R10_COPD_LATER	Later onset COPD || id:finngen_R10_COPD_LATER	C-C motif chemokine 21 | Inflammation	Inverse variance weighted	0.761448	1	0.382876
ukb-ppp-CCL21-OID20686	finngen_R10_J10_ASTHMACOPDKELA	Asthma/COPD (KELA code 203) || id:finngen_R10_J10_ASTHMACOPDKELA	C-C motif chemokine 21 | Inflammation	Inverse variance weighted	1.09877	1	0.294536
ukb-ppp-CCL21-OID20686	finngen_R10_J10_COPD	COPD || id:finngen_R10_J10_COPD	C-C motif chemokine 21 | Inflammation	Inverse variance weighted	1.62489	1	0.202411
ukb-ppp-CCL22-OID20765	finngen_R10_COPD_EARLY	Early onset COPD || id:finngen_R10_COPD_EARLY	C-C motif chemokine 22 | Inflammation	Inverse variance weighted	4.03109	1	0.0446692
ukb-ppp-CCL22-OID20765	finngen_R10_COPD_LATER	Later onset COPD || id:finngen_R10_COPD_LATER	C-C motif chemokine 22 | Inflammation	Inverse variance weighted	0.0992536	1	0.752727
ukb-ppp-CCL22-OID20765	finngen_R10_J10_ASTHMACOPDKELA	Asthma/COPD (KELA code 203) || id:finngen_R10_J10_ASTHMACOPDKELA	C-C motif chemokine 22 | Inflammation	Inverse variance weighted	7.52366	1	0.0060894
ukb-ppp-CCL22-OID20765	finngen_R10_J10_COPD	COPD || id:finngen_R10_J10_COPD	C-C motif chemokine 22 | Inflammation	Inverse variance weighted	4.1296	1	0.0421394
ukb-ppp-CCL23-OID20693	finngen_R10_COPD_EARLY	Early onset COPD || id:finngen_R10_COPD_EARLY	C-C motif chemokine 23 | Inflammation	MR Egger	4.56483	5	0.471257
ukb-ppp-CCL23-OID20693	finngen_R10_COPD_EARLY	Early onset COPD || id:finngen_R10_COPD_EARLY	C-C motif chemokine 23 | Inflammation	Inverse variance weighted	4.9317	6	0.552603
ukb-ppp-CCL23-OID20693	finngen_R10_COPD_LATER	Later onset COPD || id:finngen_R10_COPD_LATER	C-C motif chemokine 23 | Inflammation	MR Egger	9.33531	5	0.0964144
ukb-ppp-CCL23-OID20693	finngen_R10_COPD_LATER	Later onset COPD || id:finngen_R10_COPD_LATER	C-C motif chemokine 23 | Inflammation	Inverse variance weighted	9.49519	6	0.147584
ukb-ppp-CCL23-OID20693	finngen_R10_J10_ASTHMACOPDKELA	Asthma/COPD (KELA code 203) || id:finngen_R10_J10_ASTHMACOPDKELA	C-C motif chemokine 23 | Inflammation	MR Egger	3.35525	5	0.645394
ukb-ppp-CCL23-OID20693	finngen_R10_J10_ASTHMACOPDKELA	Asthma/COPD (KELA code 203) || id:finngen_R10_J10_ASTHMACOPDKELA	C-C motif chemokine 23 | Inflammation	Inverse variance weighted	4.39315	6	0.623632
ukb-ppp-CCL23-OID20693	finngen_R10_J10_COPD	COPD || id:finngen_R10_J10_COPD	C-C motif chemokine 23 | Inflammation	MR Egger	7.29492	5	0.199614
ukb-ppp-CCL23-OID20693	finngen_R10_J10_COPD	COPD || id:finngen_R10_J10_COPD	C-C motif chemokine 23 | Inflammation	Inverse variance weighted	7.2957	6	0.294365
ukb-ppp-CCL24-OID20772	finngen_R10_COPD_EARLY	Early onset COPD || id:finngen_R10_COPD_EARLY	C-C motif chemokine 24 | Inflammation	MR Egger	2.79426	6	0.83419
ukb-ppp-CCL24-OID20772	finngen_R10_COPD_EARLY	Early onset COPD || id:finngen_R10_COPD_EARLY	C-C motif chemokine 24 | Inflammation	Inverse variance weighted	7.9736	7	0.334928
ukb-ppp-CCL24-OID20772	finngen_R10_COPD_LATER	Later onset COPD || id:finngen_R10_COPD_LATER	C-C motif chemokine 24 | Inflammation	MR Egger	12.1644	6	0.0583992
ukb-ppp-CCL24-OID20772	finngen_R10_COPD_LATER	Later onset COPD || id:finngen_R10_COPD_LATER	C-C motif chemokine 24 | Inflammation	Inverse variance weighted	13.6546	7	0.0576762
ukb-ppp-CCL24-OID20772	finngen_R10_J10_ASTHMACOPDKELA	Asthma/COPD (KELA code 203) || id:finngen_R10_J10_ASTHMACOPDKELA	C-C motif chemokine 24 | Inflammation	MR Egger	2.18193	6	0.902229
ukb-ppp-CCL24-OID20772	finngen_R10_J10_ASTHMACOPDKELA	Asthma/COPD (KELA code 203) || id:finngen_R10_J10_ASTHMACOPDKELA	C-C motif chemokine 24 | Inflammation	Inverse variance weighted	2.22572	7	0.946299
ukb-ppp-CCL24-OID20772	finngen_R10_J10_COPD	COPD || id:finngen_R10_J10_COPD	C-C motif chemokine 24 | Inflammation	MR Egger	11.2048	6	0.0822487
ukb-ppp-CCL24-OID20772	finngen_R10_J10_COPD	COPD || id:finngen_R10_J10_COPD	C-C motif chemokine 24 | Inflammation	Inverse variance weighted	11.3181	7	0.125332
ukb-ppp-CCL25-OID20674	finngen_R10_COPD_EARLY	Early onset COPD || id:finngen_R10_COPD_EARLY	C-C motif chemokine 25 | Inflammation	MR Egger	6.6403	5	0.248795
ukb-ppp-CCL25-OID20674	finngen_R10_COPD_EARLY	Early onset COPD || id:finngen_R10_COPD_EARLY	C-C motif chemokine 25 | Inflammation	Inverse variance weighted	6.64661	6	0.354768
ukb-ppp-CCL25-OID20674	finngen_R10_COPD_LATER	Later onset COPD || id:finngen_R10_COPD_LATER	C-C motif chemokine 25 | Inflammation	MR Egger	3.22935	5	0.664674
ukb-ppp-CCL25-OID20674	finngen_R10_COPD_LATER	Later onset COPD || id:finngen_R10_COPD_LATER	C-C motif chemokine 25 | Inflammation	Inverse variance weighted	3.79159	6	0.704856
ukb-ppp-CCL25-OID20674	finngen_R10_J10_ASTHMACOPDKELA	Asthma/COPD (KELA code 203) || id:finngen_R10_J10_ASTHMACOPDKELA	C-C motif chemokine 25 | Inflammation	MR Egger	2.30565	5	0.805437
ukb-ppp-CCL25-OID20674	finngen_R10_J10_ASTHMACOPDKELA	Asthma/COPD (KELA code 203) || id:finngen_R10_J10_ASTHMACOPDKELA	C-C motif chemokine 25 | Inflammation	Inverse variance weighted	7.49565	6	0.277428
ukb-ppp-CCL25-OID20674	finngen_R10_J10_COPD	COPD || id:finngen_R10_J10_COPD	C-C motif chemokine 25 | Inflammation	MR Egger	5.48917	5	0.359134
ukb-ppp-CCL25-OID20674	finngen_R10_J10_COPD	COPD || id:finngen_R10_J10_COPD	C-C motif chemokine 25 | Inflammation	Inverse variance weighted	5.60031	6	0.469417
ukb-ppp-CCL26-OID20546	finngen_R10_COPD_EARLY	Early onset COPD || id:finngen_R10_COPD_EARLY	C-C motif chemokine 26 | Inflammation	Inverse variance weighted	0.391675	1	0.53142
ukb-ppp-CCL26-OID20546	finngen_R10_COPD_LATER	Later onset COPD || id:finngen_R10_COPD_LATER	C-C motif chemokine 26 | Inflammation	Inverse variance weighted	0.0218957	1	0.882365
ukb-ppp-CCL26-OID20546	finngen_R10_J10_ASTHMACOPDKELA	Asthma/COPD (KELA code 203) || id:finngen_R10_J10_ASTHMACOPDKELA	C-C motif chemokine 26 | Inflammation	Inverse variance weighted	0.0333354	1	0.855128
ukb-ppp-CCL26-OID20546	finngen_R10_J10_COPD	COPD || id:finngen_R10_J10_COPD	C-C motif chemokine 26 | Inflammation	Inverse variance weighted	0.0135615	1	0.907293
ukb-ppp-CCL27-OID20121	finngen_R10_COPD_EARLY	Early onset COPD || id:finngen_R10_COPD_EARLY	C-C motif chemokine 27 | Cardiometabolic	Inverse variance weighted	0.0255433	1	0.873021
ukb-ppp-CCL27-OID20121	finngen_R10_COPD_LATER	Later onset COPD || id:finngen_R10_COPD_LATER	C-C motif chemokine 27 | Cardiometabolic	Inverse variance weighted	0.26064	1	0.609681
ukb-ppp-CCL27-OID20121	finngen_R10_J10_ASTHMACOPDKELA	Asthma/COPD (KELA code 203) || id:finngen_R10_J10_ASTHMACOPDKELA	C-C motif chemokine 27 | Cardiometabolic	Inverse variance weighted	5.559	1	0.0183859
ukb-ppp-CCL27-OID20121	finngen_R10_J10_COPD	COPD || id:finngen_R10_J10_COPD	C-C motif chemokine 27 | Cardiometabolic	Inverse variance weighted	0.434715	1	0.509684
ukb-ppp-CCL3-OID20610	finngen_R10_COPD_EARLY	Early onset COPD || id:finngen_R10_COPD_EARLY	C-C motif chemokine 3 | Inflammation	Inverse variance weighted	0.505956	1	0.476895
ukb-ppp-CCL3-OID20610	finngen_R10_COPD_LATER	Later onset COPD || id:finngen_R10_COPD_LATER	C-C motif chemokine 3 | Inflammation	Inverse variance weighted	0.714641	1	0.397908
ukb-ppp-CCL3-OID20610	finngen_R10_J10_ASTHMACOPDKELA	Asthma/COPD (KELA code 203) || id:finngen_R10_J10_ASTHMACOPDKELA	C-C motif chemokine 3 | Inflammation	Inverse variance weighted	3.50993	1	0.0610021
ukb-ppp-CCL3-OID20610	finngen_R10_J10_COPD	COPD || id:finngen_R10_J10_COPD	C-C motif chemokine 3 | Inflammation	Inverse variance weighted	0.00012906	1	0.990936
ukb-ppp-CCL4-OID20695	finngen_R10_COPD_EARLY	Early onset COPD || id:finngen_R10_COPD_EARLY	C-C motif chemokine 4 | Inflammation	MR Egger	1.17023	1	0.279355
ukb-ppp-CCL4-OID20695	finngen_R10_COPD_EARLY	Early onset COPD || id:finngen_R10_COPD_EARLY	C-C motif chemokine 4 | Inflammation	Inverse variance weighted	1.98196	2	0.371213
ukb-ppp-CCL4-OID20695	finngen_R10_COPD_LATER	Later onset COPD || id:finngen_R10_COPD_LATER	C-C motif chemokine 4 | Inflammation	MR Egger	0.0627603	1	0.802185
ukb-ppp-CCL4-OID20695	finngen_R10_COPD_LATER	Later onset COPD || id:finngen_R10_COPD_LATER	C-C motif chemokine 4 | Inflammation	Inverse variance weighted	0.786276	2	0.674936
ukb-ppp-CCL4-OID20695	finngen_R10_J10_ASTHMACOPDKELA	Asthma/COPD (KELA code 203) || id:finngen_R10_J10_ASTHMACOPDKELA	C-C motif chemokine 4 | Inflammation	MR Egger	2.33	1	0.126902
ukb-ppp-CCL4-OID20695	finngen_R10_J10_ASTHMACOPDKELA	Asthma/COPD (KELA code 203) || id:finngen_R10_J10_ASTHMACOPDKELA	C-C motif chemokine 4 | Inflammation	Inverse variance weighted	3.84372	2	0.146334
ukb-ppp-CCL4-OID20695	finngen_R10_J10_COPD	COPD || id:finngen_R10_J10_COPD	C-C motif chemokine 4 | Inflammation	MR Egger	0.59106	1	0.442009
ukb-ppp-CCL4-OID20695	finngen_R10_J10_COPD	COPD || id:finngen_R10_J10_COPD	C-C motif chemokine 4 | Inflammation	Inverse variance weighted	2.1895	2	0.334623
ukb-ppp-CCL8-OID21466	finngen_R10_COPD_EARLY	Early onset COPD || id:finngen_R10_COPD_EARLY	C-C motif chemokine 8 | Oncology	MR Egger	3.49493	6	0.744644
ukb-ppp-CCL8-OID21466	finngen_R10_COPD_EARLY	Early onset COPD || id:finngen_R10_COPD_EARLY	C-C motif chemokine 8 | Oncology	Inverse variance weighted	6.04301	7	0.534737
ukb-ppp-CCL8-OID21466	finngen_R10_COPD_LATER	Later onset COPD || id:finngen_R10_COPD_LATER	C-C motif chemokine 8 | Oncology	MR Egger	5.944	6	0.429493
ukb-ppp-CCL8-OID21466	finngen_R10_COPD_LATER	Later onset COPD || id:finngen_R10_COPD_LATER	C-C motif chemokine 8 | Oncology	Inverse variance weighted	8.49549	7	0.290933
ukb-ppp-CCL8-OID21466	finngen_R10_J10_ASTHMACOPDKELA	Asthma/COPD (KELA code 203) || id:finngen_R10_J10_ASTHMACOPDKELA	C-C motif chemokine 8 | Oncology	MR Egger	1.86928	6	0.93132
ukb-ppp-CCL8-OID21466	finngen_R10_J10_ASTHMACOPDKELA	Asthma/COPD (KELA code 203) || id:finngen_R10_J10_ASTHMACOPDKELA	C-C motif chemokine 8 | Oncology	Inverse variance weighted	1.88629	7	0.965865
ukb-ppp-CCL8-OID21466	finngen_R10_J10_COPD	COPD || id:finngen_R10_J10_COPD	C-C motif chemokine 8 | Oncology	MR Egger	4.06521	6	0.667852
ukb-ppp-CCL8-OID21466	finngen_R10_J10_COPD	COPD || id:finngen_R10_J10_COPD	C-C motif chemokine 8 | Oncology	Inverse variance weighted	9.42366	7	0.223653
ukb-ppp-CCN1-OID21368	finngen_R10_COPD_EARLY	Early onset COPD || id:finngen_R10_COPD_EARLY	CCN family member 1 | Oncology	MR Egger	0.0510499	1	0.821246
ukb-ppp-CCN1-OID21368	finngen_R10_COPD_EARLY	Early onset COPD || id:finngen_R10_COPD_EARLY	CCN family member 1 | Oncology	Inverse variance weighted	2.86319	2	0.238928
ukb-ppp-CCN1-OID21368	finngen_R10_COPD_LATER	Later onset COPD || id:finngen_R10_COPD_LATER	CCN family member 1 | Oncology	MR Egger	0.840994	1	0.359113
ukb-ppp-CCN1-OID21368	finngen_R10_COPD_LATER	Later onset COPD || id:finngen_R10_COPD_LATER	CCN family member 1 | Oncology	Inverse variance weighted	0.952256	2	0.621184
ukb-ppp-CCN1-OID21368	finngen_R10_J10_ASTHMACOPDKELA	Asthma/COPD (KELA code 203) || id:finngen_R10_J10_ASTHMACOPDKELA	CCN family member 1 | Oncology	MR Egger	2.08302	1	0.148945
ukb-ppp-CCN1-OID21368	finngen_R10_J10_ASTHMACOPDKELA	Asthma/COPD (KELA code 203) || id:finngen_R10_J10_ASTHMACOPDKELA	CCN family member 1 | Oncology	Inverse variance weighted	2.44305	2	0.294781
ukb-ppp-CCN1-OID21368	finngen_R10_J10_COPD	COPD || id:finngen_R10_J10_COPD	CCN family member 1 | Oncology	MR Egger	0.027159	1	0.869102
ukb-ppp-CCN1-OID21368	finngen_R10_J10_COPD	COPD || id:finngen_R10_J10_COPD	CCN family member 1 | Oncology	Inverse variance weighted	0.534276	2	0.765567
ukb-ppp-CCN2-OID20709	finngen_R10_COPD_EARLY	Early onset COPD || id:finngen_R10_COPD_EARLY	CCN family member 2 | Inflammation	MR Egger	0.901797	1	0.3423
ukb-ppp-CCN2-OID20709	finngen_R10_COPD_EARLY	Early onset COPD || id:finngen_R10_COPD_EARLY	CCN family member 2 | Inflammation	Inverse variance weighted	1.19529	2	0.550105
ukb-ppp-CCN2-OID20709	finngen_R10_COPD_LATER	Later onset COPD || id:finngen_R10_COPD_LATER	CCN family member 2 | Inflammation	MR Egger	0.0942302	1	0.758867
ukb-ppp-CCN2-OID20709	finngen_R10_COPD_LATER	Later onset COPD || id:finngen_R10_COPD_LATER	CCN family member 2 | Inflammation	Inverse variance weighted	0.125249	2	0.939296
ukb-ppp-CCN2-OID20709	finngen_R10_J10_ASTHMACOPDKELA	Asthma/COPD (KELA code 203) || id:finngen_R10_J10_ASTHMACOPDKELA	CCN family member 2 | Inflammation	MR Egger	0.652734	1	0.419137
ukb-ppp-CCN2-OID20709	finngen_R10_J10_ASTHMACOPDKELA	Asthma/COPD (KELA code 203) || id:finngen_R10_J10_ASTHMACOPDKELA	CCN family member 2 | Inflammation	Inverse variance weighted	0.678652	2	0.71225
ukb-ppp-CCN2-OID20709	finngen_R10_J10_COPD	COPD || id:finngen_R10_J10_COPD	CCN family member 2 | Inflammation	MR Egger	3.82e-05	1	0.995066
ukb-ppp-CCN2-OID20709	finngen_R10_J10_COPD	COPD || id:finngen_R10_J10_COPD	CCN family member 2 | Inflammation	Inverse variance weighted	0.00803572	2	0.99599
ukb-ppp-CCN3-OID20299	finngen_R10_COPD_EARLY	Early onset COPD || id:finngen_R10_COPD_EARLY	CCN family member 3 | Cardiometabolic	MR Egger	3.17771	3	0.365029
ukb-ppp-CCN3-OID20299	finngen_R10_COPD_EARLY	Early onset COPD || id:finngen_R10_COPD_EARLY	CCN family member 3 | Cardiometabolic	Inverse variance weighted	5.72995	4	0.220244
ukb-ppp-CCN3-OID20299	finngen_R10_COPD_LATER	Later onset COPD || id:finngen_R10_COPD_LATER	CCN family member 3 | Cardiometabolic	MR Egger	1.20804	3	0.751077
ukb-ppp-CCN3-OID20299	finngen_R10_COPD_LATER	Later onset COPD || id:finngen_R10_COPD_LATER	CCN family member 3 | Cardiometabolic	Inverse variance weighted	1.45801	4	0.834052
ukb-ppp-CCN3-OID20299	finngen_R10_J10_ASTHMACOPDKELA	Asthma/COPD (KELA code 203) || id:finngen_R10_J10_ASTHMACOPDKELA	CCN family member 3 | Cardiometabolic	MR Egger	9.64758	3	0.0218121
ukb-ppp-CCN3-OID20299	finngen_R10_J10_ASTHMACOPDKELA	Asthma/COPD (KELA code 203) || id:finngen_R10_J10_ASTHMACOPDKELA	CCN family member 3 | Cardiometabolic	Inverse variance weighted	11.6951	4	0.019769
ukb-ppp-CCN3-OID20299	finngen_R10_J10_COPD	COPD || id:finngen_R10_J10_COPD	CCN family member 3 | Cardiometabolic	MR Egger	2.23203	3	0.525667
ukb-ppp-CCN3-OID20299	finngen_R10_J10_COPD	COPD || id:finngen_R10_J10_COPD	CCN family member 3 | Cardiometabolic	Inverse variance weighted	4.8948	4	0.298263
ukb-ppp-CCN4-OID21444	finngen_R10_COPD_EARLY	Early onset COPD || id:finngen_R10_COPD_EARLY	WNT1-inducible-signaling pathway protein 1 | Oncology	MR Egger	8.43953	5	0.133618
ukb-ppp-CCN4-OID21444	finngen_R10_COPD_EARLY	Early onset COPD || id:finngen_R10_COPD_EARLY	WNT1-inducible-signaling pathway protein 1 | Oncology	Inverse variance weighted	8.64433	6	0.194591
ukb-ppp-CCN4-OID21444	finngen_R10_COPD_LATER	Later onset COPD || id:finngen_R10_COPD_LATER	WNT1-inducible-signaling pathway protein 1 | Oncology	MR Egger	4.83171	5	0.436762
ukb-ppp-CCN4-OID21444	finngen_R10_COPD_LATER	Later onset COPD || id:finngen_R10_COPD_LATER	WNT1-inducible-signaling pathway protein 1 | Oncology	Inverse variance weighted	5.01655	6	0.541692
ukb-ppp-CCN4-OID21444	finngen_R10_J10_ASTHMACOPDKELA	Asthma/COPD (KELA code 203) || id:finngen_R10_J10_ASTHMACOPDKELA	WNT1-inducible-signaling pathway protein 1 | Oncology	MR Egger	5.15607	5	0.397132
ukb-ppp-CCN4-OID21444	finngen_R10_J10_ASTHMACOPDKELA	Asthma/COPD (KELA code 203) || id:finngen_R10_J10_ASTHMACOPDKELA	WNT1-inducible-signaling pathway protein 1 | Oncology	Inverse variance weighted	5.29313	6	0.506804
ukb-ppp-CCN4-OID21444	finngen_R10_J10_COPD	COPD || id:finngen_R10_J10_COPD	WNT1-inducible-signaling pathway protein 1 | Oncology	MR Egger	7.6268	5	0.178039
ukb-ppp-CCN4-OID21444	finngen_R10_J10_COPD	COPD || id:finngen_R10_J10_COPD	WNT1-inducible-signaling pathway protein 1 | Oncology	Inverse variance weighted	8.18377	6	0.224946
ukb-ppp-CCN5-OID21068	finngen_R10_COPD_EARLY	Early onset COPD || id:finngen_R10_COPD_EARLY	WNT1-inducible-signaling pathway protein 2 | Neurology	MR Egger	0.248122	1	0.618401
ukb-ppp-CCN5-OID21068	finngen_R10_COPD_EARLY	Early onset COPD || id:finngen_R10_COPD_EARLY	WNT1-inducible-signaling pathway protein 2 | Neurology	Inverse variance weighted	0.276417	2	0.870917
ukb-ppp-CCN5-OID21068	finngen_R10_COPD_LATER	Later onset COPD || id:finngen_R10_COPD_LATER	WNT1-inducible-signaling pathway protein 2 | Neurology	MR Egger	1.01888	1	0.312784
ukb-ppp-CCN5-OID21068	finngen_R10_COPD_LATER	Later onset COPD || id:finngen_R10_COPD_LATER	WNT1-inducible-signaling pathway protein 2 | Neurology	Inverse variance weighted	1.4955	2	0.473431
ukb-ppp-CCN5-OID21068	finngen_R10_J10_ASTHMACOPDKELA	Asthma/COPD (KELA code 203) || id:finngen_R10_J10_ASTHMACOPDKELA	WNT1-inducible-signaling pathway protein 2 | Neurology	MR Egger	0.375311	1	0.540123
ukb-ppp-CCN5-OID21068	finngen_R10_J10_ASTHMACOPDKELA	Asthma/COPD (KELA code 203) || id:finngen_R10_J10_ASTHMACOPDKELA	WNT1-inducible-signaling pathway protein 2 | Neurology	Inverse variance weighted	0.650809	2	0.722235
ukb-ppp-CCN5-OID21068	finngen_R10_J10_COPD	COPD || id:finngen_R10_J10_COPD	WNT1-inducible-signaling pathway protein 2 | Neurology	MR Egger	1.21907	1	0.269544
ukb-ppp-CCN5-OID21068	finngen_R10_J10_COPD	COPD || id:finngen_R10_J10_COPD	WNT1-inducible-signaling pathway protein 2 | Neurology	Inverse variance weighted	1.29757	2	0.522681
ukb-ppp-CCS-OID20973	finngen_R10_COPD_EARLY	Early onset COPD || id:finngen_R10_COPD_EARLY	Copper chaperone for superoxide dismutase | Neurology	MR Egger	14.6981	5	0.0117334
ukb-ppp-CCS-OID20973	finngen_R10_COPD_EARLY	Early onset COPD || id:finngen_R10_COPD_EARLY	Copper chaperone for superoxide dismutase | Neurology	Inverse variance weighted	14.8324	6	0.0216009
ukb-ppp-CCS-OID20973	finngen_R10_COPD_LATER	Later onset COPD || id:finngen_R10_COPD_LATER	Copper chaperone for superoxide dismutase | Neurology	MR Egger	3.96022	5	0.555157
ukb-ppp-CCS-OID20973	finngen_R10_COPD_LATER	Later onset COPD || id:finngen_R10_COPD_LATER	Copper chaperone for superoxide dismutase | Neurology	Inverse variance weighted	6.63869	6	0.355556
ukb-ppp-CCS-OID20973	finngen_R10_J10_ASTHMACOPDKELA	Asthma/COPD (KELA code 203) || id:finngen_R10_J10_ASTHMACOPDKELA	Copper chaperone for superoxide dismutase | Neurology	MR Egger	3.98823	5	0.551112
ukb-ppp-CCS-OID20973	finngen_R10_J10_ASTHMACOPDKELA	Asthma/COPD (KELA code 203) || id:finngen_R10_J10_ASTHMACOPDKELA	Copper chaperone for superoxide dismutase | Neurology	Inverse variance weighted	5.75322	6	0.451395
ukb-ppp-CCS-OID20973	finngen_R10_J10_COPD	COPD || id:finngen_R10_J10_COPD	Copper chaperone for superoxide dismutase | Neurology	MR Egger	9.29182	5	0.0979754
ukb-ppp-CCS-OID20973	finngen_R10_J10_COPD	COPD || id:finngen_R10_J10_COPD	Copper chaperone for superoxide dismutase | Neurology	Inverse variance weighted	11.3072	6	0.0793346
ukb-ppp-CD101-OID31480	finngen_R10_COPD_EARLY	Early onset COPD || id:finngen_R10_COPD_EARLY	Immunoglobulin superfamily member 2 | Oncology_II	MR Egger	9.9841	8	0.266144
ukb-ppp-CD101-OID31480	finngen_R10_COPD_EARLY	Early onset COPD || id:finngen_R10_COPD_EARLY	Immunoglobulin superfamily member 2 | Oncology_II	Inverse variance weighted	10.4485	9	0.315407
ukb-ppp-CD101-OID31480	finngen_R10_COPD_LATER	Later onset COPD || id:finngen_R10_COPD_LATER	Immunoglobulin superfamily member 2 | Oncology_II	MR Egger	14.048	8	0.080522
ukb-ppp-CD101-OID31480	finngen_R10_COPD_LATER	Later onset COPD || id:finngen_R10_COPD_LATER	Immunoglobulin superfamily member 2 | Oncology_II	Inverse variance weighted	14.1016	9	0.118758
ukb-ppp-CD101-OID31480	finngen_R10_J10_ASTHMACOPDKELA	Asthma/COPD (KELA code 203) || id:finngen_R10_J10_ASTHMACOPDKELA	Immunoglobulin superfamily member 2 | Oncology_II	MR Egger	11.4379	8	0.178098
ukb-ppp-CD101-OID31480	finngen_R10_J10_ASTHMACOPDKELA	Asthma/COPD (KELA code 203) || id:finngen_R10_J10_ASTHMACOPDKELA	Immunoglobulin superfamily member 2 | Oncology_II	Inverse variance weighted	12.28	9	0.19798
ukb-ppp-CD101-OID31480	finngen_R10_J10_COPD	COPD || id:finngen_R10_J10_COPD	Immunoglobulin superfamily member 2 | Oncology_II	MR Egger	21.3527	8	0.00626728
ukb-ppp-CD101-OID31480	finngen_R10_J10_COPD	COPD || id:finngen_R10_J10_COPD	Immunoglobulin superfamily member 2 | Oncology_II	Inverse variance weighted	21.3612	9	0.0111399
ukb-ppp-CD109-OID21108	finngen_R10_COPD_EARLY	Early onset COPD || id:finngen_R10_COPD_EARLY	CD109 antigen | Neurology	MR Egger	3.72509	6	0.713821
ukb-ppp-CD109-OID21108	finngen_R10_COPD_EARLY	Early onset COPD || id:finngen_R10_COPD_EARLY	CD109 antigen | Neurology	Inverse variance weighted	3.93229	7	0.787542
ukb-ppp-CD109-OID21108	finngen_R10_COPD_LATER	Later onset COPD || id:finngen_R10_COPD_LATER	CD109 antigen | Neurology	MR Egger	8.68667	6	0.191981
ukb-ppp-CD109-OID21108	finngen_R10_COPD_LATER	Later onset COPD || id:finngen_R10_COPD_LATER	CD109 antigen | Neurology	Inverse variance weighted	8.73801	7	0.272017
ukb-ppp-CD109-OID21108	finngen_R10_J10_ASTHMACOPDKELA	Asthma/COPD (KELA code 203) || id:finngen_R10_J10_ASTHMACOPDKELA	CD109 antigen | Neurology	MR Egger	3.09244	6	0.797158
ukb-ppp-CD109-OID21108	finngen_R10_J10_ASTHMACOPDKELA	Asthma/COPD (KELA code 203) || id:finngen_R10_J10_ASTHMACOPDKELA	CD109 antigen | Neurology	Inverse variance weighted	3.77972	7	0.804771
ukb-ppp-CD109-OID21108	finngen_R10_J10_COPD	COPD || id:finngen_R10_J10_COPD	CD109 antigen | Neurology	MR Egger	10.5561	6	0.103103
ukb-ppp-CD109-OID21108	finngen_R10_J10_COPD	COPD || id:finngen_R10_J10_COPD	CD109 antigen | Neurology	Inverse variance weighted	10.5908	7	0.157491
ukb-ppp-CD14-OID20378	finngen_R10_COPD_EARLY	Early onset COPD || id:finngen_R10_COPD_EARLY	Monocyte differentiation antigen CD14 | Cardiometabolic	MR Egger	0.00315079	1	0.955237
ukb-ppp-CD14-OID20378	finngen_R10_COPD_EARLY	Early onset COPD || id:finngen_R10_COPD_EARLY	Monocyte differentiation antigen CD14 | Cardiometabolic	Inverse variance weighted	1.10533	2	0.575414
ukb-ppp-CD14-OID20378	finngen_R10_COPD_LATER	Later onset COPD || id:finngen_R10_COPD_LATER	Monocyte differentiation antigen CD14 | Cardiometabolic	MR Egger	0.253361	1	0.614718
ukb-ppp-CD14-OID20378	finngen_R10_COPD_LATER	Later onset COPD || id:finngen_R10_COPD_LATER	Monocyte differentiation antigen CD14 | Cardiometabolic	Inverse variance weighted	0.999042	2	0.606821
ukb-ppp-CD14-OID20378	finngen_R10_J10_ASTHMACOPDKELA	Asthma/COPD (KELA code 203) || id:finngen_R10_J10_ASTHMACOPDKELA	Monocyte differentiation antigen CD14 | Cardiometabolic	MR Egger	0.178409	1	0.672744
ukb-ppp-CD14-OID20378	finngen_R10_J10_ASTHMACOPDKELA	Asthma/COPD (KELA code 203) || id:finngen_R10_J10_ASTHMACOPDKELA	Monocyte differentiation antigen CD14 | Cardiometabolic	Inverse variance weighted	1.11409	2	0.572899
ukb-ppp-CD14-OID20378	finngen_R10_J10_COPD	COPD || id:finngen_R10_J10_COPD	Monocyte differentiation antigen CD14 | Cardiometabolic	MR Egger	0.0228772	1	0.879777
ukb-ppp-CD14-OID20378	finngen_R10_J10_COPD	COPD || id:finngen_R10_J10_COPD	Monocyte differentiation antigen CD14 | Cardiometabolic	Inverse variance weighted	0.374091	2	0.829406
ukb-ppp-CD164-OID21080	finngen_R10_COPD_EARLY	Early onset COPD || id:finngen_R10_COPD_EARLY	Sialomucin core protein 24 | Neurology	Inverse variance weighted	0.802324	1	0.370399
ukb-ppp-CD164-OID21080	finngen_R10_COPD_LATER	Later onset COPD || id:finngen_R10_COPD_LATER	Sialomucin core protein 24 | Neurology	Inverse variance weighted	0.604446	1	0.436887
ukb-ppp-CD164-OID21080	finngen_R10_J10_ASTHMACOPDKELA	Asthma/COPD (KELA code 203) || id:finngen_R10_J10_ASTHMACOPDKELA	Sialomucin core protein 24 | Neurology	Inverse variance weighted	0.0290799	1	0.864595
ukb-ppp-CD164-OID21080	finngen_R10_J10_COPD	COPD || id:finngen_R10_J10_COPD	Sialomucin core protein 24 | Neurology	Inverse variance weighted	0.656647	1	0.417746
ukb-ppp-CD164L2-OID30922	finngen_R10_COPD_EARLY	Early onset COPD || id:finngen_R10_COPD_EARLY	CD164 sialomucin-like 2 protein | Neurology_II	MR Egger	5.42198	1	0.0198848
ukb-ppp-CD164L2-OID30922	finngen_R10_COPD_EARLY	Early onset COPD || id:finngen_R10_COPD_EARLY	CD164 sialomucin-like 2 protein | Neurology_II	Inverse variance weighted	5.42503	2	0.0663696
ukb-ppp-CD164L2-OID30922	finngen_R10_COPD_LATER	Later onset COPD || id:finngen_R10_COPD_LATER	CD164 sialomucin-like 2 protein | Neurology_II	MR Egger	0.761204	1	0.382952
ukb-ppp-CD164L2-OID30922	finngen_R10_COPD_LATER	Later onset COPD || id:finngen_R10_COPD_LATER	CD164 sialomucin-like 2 protein | Neurology_II	Inverse variance weighted	0.76415	2	0.682444
ukb-ppp-CD164L2-OID30922	finngen_R10_J10_ASTHMACOPDKELA	Asthma/COPD (KELA code 203) || id:finngen_R10_J10_ASTHMACOPDKELA	CD164 sialomucin-like 2 protein | Neurology_II	MR Egger	3.43466	1	0.0638419
ukb-ppp-CD164L2-OID30922	finngen_R10_J10_ASTHMACOPDKELA	Asthma/COPD (KELA code 203) || id:finngen_R10_J10_ASTHMACOPDKELA	CD164 sialomucin-like 2 protein | Neurology_II	Inverse variance weighted	10.9132	2	0.00426809
ukb-ppp-CD164L2-OID30922	finngen_R10_J10_COPD	COPD || id:finngen_R10_J10_COPD	CD164 sialomucin-like 2 protein | Neurology_II	MR Egger	5.94672	1	0.0147447
ukb-ppp-CD164L2-OID30922	finngen_R10_J10_COPD	COPD || id:finngen_R10_J10_COPD	CD164 sialomucin-like 2 protein | Neurology_II	Inverse variance weighted	6.00395	2	0.0496888
ukb-ppp-CD177-OID21119	finngen_R10_COPD_EARLY	Early onset COPD || id:finngen_R10_COPD_EARLY	CD177 antigen | Neurology	MR Egger	7.30814	5	0.198713
ukb-ppp-CD177-OID21119	finngen_R10_COPD_EARLY	Early onset COPD || id:finngen_R10_COPD_EARLY	CD177 antigen | Neurology	Inverse variance weighted	7.37907	6	0.287208
ukb-ppp-CD177-OID21119	finngen_R10_COPD_LATER	Later onset COPD || id:finngen_R10_COPD_LATER	CD177 antigen | Neurology	MR Egger	2.67309	5	0.750231
ukb-ppp-CD177-OID21119	finngen_R10_COPD_LATER	Later onset COPD || id:finngen_R10_COPD_LATER	CD177 antigen | Neurology	Inverse variance weighted	3.47202	6	0.747688
ukb-ppp-CD177-OID21119	finngen_R10_J10_ASTHMACOPDKELA	Asthma/COPD (KELA code 203) || id:finngen_R10_J10_ASTHMACOPDKELA	CD177 antigen | Neurology	MR Egger	9.41835	5	0.0934969
ukb-ppp-CD177-OID21119	finngen_R10_J10_ASTHMACOPDKELA	Asthma/COPD (KELA code 203) || id:finngen_R10_J10_ASTHMACOPDKELA	CD177 antigen | Neurology	Inverse variance weighted	9.64431	6	0.140453
ukb-ppp-CD177-OID21119	finngen_R10_J10_COPD	COPD || id:finngen_R10_J10_COPD	CD177 antigen | Neurology	MR Egger	1.93987	5	0.857401
ukb-ppp-CD177-OID21119	finngen_R10_J10_COPD	COPD || id:finngen_R10_J10_COPD	CD177 antigen | Neurology	Inverse variance weighted	2.47186	6	0.871603
ukb-ppp-CD1C-OID21483	finngen_R10_COPD_EARLY	Early onset COPD || id:finngen_R10_COPD_EARLY	T-cell surface glycoprotein CD1c | Oncology	MR Egger	0.0106251	1	0.917901
ukb-ppp-CD1C-OID21483	finngen_R10_COPD_EARLY	Early onset COPD || id:finngen_R10_COPD_EARLY	T-cell surface glycoprotein CD1c | Oncology	Inverse variance weighted	0.382553	2	0.825904
ukb-ppp-CD1C-OID21483	finngen_R10_COPD_LATER	Later onset COPD || id:finngen_R10_COPD_LATER	T-cell surface glycoprotein CD1c | Oncology	MR Egger	2.68951	1	0.101011
ukb-ppp-CD1C-OID21483	finngen_R10_COPD_LATER	Later onset COPD || id:finngen_R10_COPD_LATER	T-cell surface glycoprotein CD1c | Oncology	Inverse variance weighted	3.25619	2	0.196303
ukb-ppp-CD1C-OID21483	finngen_R10_J10_ASTHMACOPDKELA	Asthma/COPD (KELA code 203) || id:finngen_R10_J10_ASTHMACOPDKELA	T-cell surface glycoprotein CD1c | Oncology	MR Egger	0.345995	1	0.556389
ukb-ppp-CD1C-OID21483	finngen_R10_J10_ASTHMACOPDKELA	Asthma/COPD (KELA code 203) || id:finngen_R10_J10_ASTHMACOPDKELA	T-cell surface glycoprotein CD1c | Oncology	Inverse variance weighted	0.419567	2	0.81076
ukb-ppp-CD1C-OID21483	finngen_R10_J10_COPD	COPD || id:finngen_R10_J10_COPD	T-cell surface glycoprotein CD1c | Oncology	MR Egger	1.10954	1	0.292181
ukb-ppp-CD1C-OID21483	finngen_R10_J10_COPD	COPD || id:finngen_R10_J10_COPD	T-cell surface glycoprotein CD1c | Oncology	Inverse variance weighted	1.66365	2	0.435255
ukb-ppp-CD200-OID20603	finngen_R10_COPD_EARLY	Early onset COPD || id:finngen_R10_COPD_EARLY	OX-2 membrane glycoprotein | Inflammation	MR Egger	2.8031	3	0.422991
ukb-ppp-CD200-OID20603	finngen_R10_COPD_EARLY	Early onset COPD || id:finngen_R10_COPD_EARLY	OX-2 membrane glycoprotein | Inflammation	Inverse variance weighted	3.81902	4	0.431052
ukb-ppp-CD200-OID20603	finngen_R10_COPD_LATER	Later onset COPD || id:finngen_R10_COPD_LATER	OX-2 membrane glycoprotein | Inflammation	MR Egger	0.686174	3	0.876451
ukb-ppp-CD200-OID20603	finngen_R10_COPD_LATER	Later onset COPD || id:finngen_R10_COPD_LATER	OX-2 membrane glycoprotein | Inflammation	Inverse variance weighted	0.708347	4	0.950296
ukb-ppp-CD200-OID20603	finngen_R10_J10_ASTHMACOPDKELA	Asthma/COPD (KELA code 203) || id:finngen_R10_J10_ASTHMACOPDKELA	OX-2 membrane glycoprotein | Inflammation	MR Egger	1.98961	3	0.574565
ukb-ppp-CD200-OID20603	finngen_R10_J10_ASTHMACOPDKELA	Asthma/COPD (KELA code 203) || id:finngen_R10_J10_ASTHMACOPDKELA	OX-2 membrane glycoprotein | Inflammation	Inverse variance weighted	3.66984	4	0.452527
ukb-ppp-CD200-OID20603	finngen_R10_J10_COPD	COPD || id:finngen_R10_J10_COPD	OX-2 membrane glycoprotein | Inflammation	MR Egger	0.680857	3	0.877697
ukb-ppp-CD200-OID20603	finngen_R10_J10_COPD	COPD || id:finngen_R10_J10_COPD	OX-2 membrane glycoprotein | Inflammation	Inverse variance weighted	1.20576	4	0.877149
ukb-ppp-CD200R1-OID20595	finngen_R10_COPD_EARLY	Early onset COPD || id:finngen_R10_COPD_EARLY	Cell surface glycoprotein CD200 receptor 1 | Inflammation	MR Egger	5.95869	4	0.202255
ukb-ppp-CD200R1-OID20595	finngen_R10_COPD_EARLY	Early onset COPD || id:finngen_R10_COPD_EARLY	Cell surface glycoprotein CD200 receptor 1 | Inflammation	Inverse variance weighted	6.04234	5	0.302121
ukb-ppp-CD200R1-OID20595	finngen_R10_COPD_LATER	Later onset COPD || id:finngen_R10_COPD_LATER	Cell surface glycoprotein CD200 receptor 1 | Inflammation	MR Egger	4.75397	4	0.313486
ukb-ppp-CD200R1-OID20595	finngen_R10_COPD_LATER	Later onset COPD || id:finngen_R10_COPD_LATER	Cell surface glycoprotein CD200 receptor 1 | Inflammation	Inverse variance weighted	6.08766	5	0.297782
ukb-ppp-CD200R1-OID20595	finngen_R10_J10_ASTHMACOPDKELA	Asthma/COPD (KELA code 203) || id:finngen_R10_J10_ASTHMACOPDKELA	Cell surface glycoprotein CD200 receptor 1 | Inflammation	MR Egger	1.18615	4	0.880374
ukb-ppp-CD200R1-OID20595	finngen_R10_J10_ASTHMACOPDKELA	Asthma/COPD (KELA code 203) || id:finngen_R10_J10_ASTHMACOPDKELA	Cell surface glycoprotein CD200 receptor 1 | Inflammation	Inverse variance weighted	1.8082	5	0.874996
ukb-ppp-CD200R1-OID20595	finngen_R10_J10_COPD	COPD || id:finngen_R10_J10_COPD	Cell surface glycoprotein CD200 receptor 1 | Inflammation	MR Egger	3.49816	4	0.478159
ukb-ppp-CD200R1-OID20595	finngen_R10_J10_COPD	COPD || id:finngen_R10_J10_COPD	Cell surface glycoprotein CD200 receptor 1 | Inflammation	Inverse variance weighted	4.25722	5	0.513007
ukb-ppp-CD207-OID21298	finngen_R10_COPD_EARLY	Early onset COPD || id:finngen_R10_COPD_EARLY	C-type lectin domain family 4 member K | Oncology	MR Egger	0.957753	2	0.619479
ukb-ppp-CD207-OID21298	finngen_R10_COPD_EARLY	Early onset COPD || id:finngen_R10_COPD_EARLY	C-type lectin domain family 4 member K | Oncology	Inverse variance weighted	1.11653	3	0.773085
ukb-ppp-CD207-OID21298	finngen_R10_COPD_LATER	Later onset COPD || id:finngen_R10_COPD_LATER	C-type lectin domain family 4 member K | Oncology	MR Egger	1.69521	2	0.42844
ukb-ppp-CD207-OID21298	finngen_R10_COPD_LATER	Later onset COPD || id:finngen_R10_COPD_LATER	C-type lectin domain family 4 member K | Oncology	Inverse variance weighted	1.80045	3	0.614838
ukb-ppp-CD207-OID21298	finngen_R10_J10_ASTHMACOPDKELA	Asthma/COPD (KELA code 203) || id:finngen_R10_J10_ASTHMACOPDKELA	C-type lectin domain family 4 member K | Oncology	MR Egger	5.56808	2	0.0617883
ukb-ppp-CD207-OID21298	finngen_R10_J10_ASTHMACOPDKELA	Asthma/COPD (KELA code 203) || id:finngen_R10_J10_ASTHMACOPDKELA	C-type lectin domain family 4 member K | Oncology	Inverse variance weighted	8.41545	3	0.0381624
ukb-ppp-CD207-OID21298	finngen_R10_J10_COPD	COPD || id:finngen_R10_J10_COPD	C-type lectin domain family 4 member K | Oncology	MR Egger	1.97565	2	0.372386
ukb-ppp-CD207-OID21298	finngen_R10_J10_COPD	COPD || id:finngen_R10_J10_COPD	C-type lectin domain family 4 member K | Oncology	Inverse variance weighted	2.04019	3	0.564108
ukb-ppp-CD209-OID20262	finngen_R10_COPD_EARLY	Early onset COPD || id:finngen_R10_COPD_EARLY	CD209 antigen | Cardiometabolic	MR Egger	1.13434	2	0.567127
ukb-ppp-CD209-OID20262	finngen_R10_COPD_EARLY	Early onset COPD || id:finngen_R10_COPD_EARLY	CD209 antigen | Cardiometabolic	Inverse variance weighted	1.16705	3	0.760919
ukb-ppp-CD209-OID20262	finngen_R10_COPD_LATER	Later onset COPD || id:finngen_R10_COPD_LATER	CD209 antigen | Cardiometabolic	MR Egger	0.0926072	2	0.954752
ukb-ppp-CD209-OID20262	finngen_R10_COPD_LATER	Later onset COPD || id:finngen_R10_COPD_LATER	CD209 antigen | Cardiometabolic	Inverse variance weighted	6.3738	3	0.0947746
ukb-ppp-CD209-OID20262	finngen_R10_J10_ASTHMACOPDKELA	Asthma/COPD (KELA code 203) || id:finngen_R10_J10_ASTHMACOPDKELA	CD209 antigen | Cardiometabolic	MR Egger	0.074153	2	0.963602
ukb-ppp-CD209-OID20262	finngen_R10_J10_ASTHMACOPDKELA	Asthma/COPD (KELA code 203) || id:finngen_R10_J10_ASTHMACOPDKELA	CD209 antigen | Cardiometabolic	Inverse variance weighted	3.26856	3	0.352043
ukb-ppp-CD209-OID20262	finngen_R10_J10_COPD	COPD || id:finngen_R10_J10_COPD	CD209 antigen | Cardiometabolic	MR Egger	0.631716	2	0.729163
ukb-ppp-CD209-OID20262	finngen_R10_J10_COPD	COPD || id:finngen_R10_J10_COPD	CD209 antigen | Cardiometabolic	Inverse variance weighted	3.84553	3	0.278634
ukb-ppp-CD22-OID20637	finngen_R10_COPD_EARLY	Early onset COPD || id:finngen_R10_COPD_EARLY	B-cell receptor CD22 | Inflammation	Inverse variance weighted	1.39876	1	0.236931
ukb-ppp-CD22-OID20637	finngen_R10_COPD_LATER	Later onset COPD || id:finngen_R10_COPD_LATER	B-cell receptor CD22 | Inflammation	Inverse variance weighted	2.35177	1	0.125141
ukb-ppp-CD22-OID20637	finngen_R10_J10_ASTHMACOPDKELA	Asthma/COPD (KELA code 203) || id:finngen_R10_J10_ASTHMACOPDKELA	B-cell receptor CD22 | Inflammation	Inverse variance weighted	2.52339	1	0.112169
ukb-ppp-CD22-OID20637	finngen_R10_J10_COPD	COPD || id:finngen_R10_J10_COPD	B-cell receptor CD22 | Inflammation	Inverse variance weighted	2.80543	1	0.0939456
ukb-ppp-CD226-OID30556	finngen_R10_COPD_EARLY	Early onset COPD || id:finngen_R10_COPD_EARLY	CD226 antigen | Inflammation_II	Inverse variance weighted	0.788014	1	0.374701
ukb-ppp-CD226-OID30556	finngen_R10_COPD_LATER	Later onset COPD || id:finngen_R10_COPD_LATER	CD226 antigen | Inflammation_II	Inverse variance weighted	2.74618	1	0.0974871
ukb-ppp-CD226-OID30556	finngen_R10_J10_ASTHMACOPDKELA	Asthma/COPD (KELA code 203) || id:finngen_R10_J10_ASTHMACOPDKELA	CD226 antigen | Inflammation_II	Inverse variance weighted	1.82323	1	0.17693
ukb-ppp-CD226-OID30556	finngen_R10_J10_COPD	COPD || id:finngen_R10_J10_COPD	CD226 antigen | Inflammation_II	Inverse variance weighted	2.50726	1	0.113323
ukb-ppp-CD244-OID20628	finngen_R10_COPD_EARLY	Early onset COPD || id:finngen_R10_COPD_EARLY	Natural killer cell receptor 2B4 | Inflammation	Inverse variance weighted	0.00598703	1	0.938324
ukb-ppp-CD244-OID20628	finngen_R10_COPD_LATER	Later onset COPD || id:finngen_R10_COPD_LATER	Natural killer cell receptor 2B4 | Inflammation	Inverse variance weighted	0.0302637	1	0.861893
ukb-ppp-CD244-OID20628	finngen_R10_J10_ASTHMACOPDKELA	Asthma/COPD (KELA code 203) || id:finngen_R10_J10_ASTHMACOPDKELA	Natural killer cell receptor 2B4 | Inflammation	Inverse variance weighted	0.597679	1	0.439465
ukb-ppp-CD244-OID20628	finngen_R10_J10_COPD	COPD || id:finngen_R10_J10_COPD	Natural killer cell receptor 2B4 | Inflammation	Inverse variance weighted	0.0491186	1	0.824604
ukb-ppp-CD27-OID21527	finngen_R10_COPD_EARLY	Early onset COPD || id:finngen_R10_COPD_EARLY	CD27 antigen | Oncology	MR Egger	2.47588	1	0.115605
ukb-ppp-CD27-OID21527	finngen_R10_COPD_EARLY	Early onset COPD || id:finngen_R10_COPD_EARLY	CD27 antigen | Oncology	Inverse variance weighted	4.01773	2	0.134141
ukb-ppp-CD27-OID21527	finngen_R10_COPD_LATER	Later onset COPD || id:finngen_R10_COPD_LATER	CD27 antigen | Oncology	MR Egger	1.46713	1	0.225798
ukb-ppp-CD27-OID21527	finngen_R10_COPD_LATER	Later onset COPD || id:finngen_R10_COPD_LATER	CD27 antigen | Oncology	Inverse variance weighted	1.4935	2	0.473905
ukb-ppp-CD27-OID21527	finngen_R10_J10_ASTHMACOPDKELA	Asthma/COPD (KELA code 203) || id:finngen_R10_J10_ASTHMACOPDKELA	CD27 antigen | Oncology	MR Egger	0.392498	1	0.530989
ukb-ppp-CD27-OID21527	finngen_R10_J10_ASTHMACOPDKELA	Asthma/COPD (KELA code 203) || id:finngen_R10_J10_ASTHMACOPDKELA	CD27 antigen | Oncology	Inverse variance weighted	4.48518	2	0.106183
ukb-ppp-CD27-OID21527	finngen_R10_J10_COPD	COPD || id:finngen_R10_J10_COPD	CD27 antigen | Oncology	MR Egger	4.59592	1	0.0320482
ukb-ppp-CD27-OID21527	finngen_R10_J10_COPD	COPD || id:finngen_R10_J10_COPD	CD27 antigen | Oncology	Inverse variance weighted	4.90641	2	0.0860177
ukb-ppp-CD274-OID20966	finngen_R10_COPD_EARLY	Early onset COPD || id:finngen_R10_COPD_EARLY	Programmed cell death 1 ligand 1 | Neurology	MR Egger	0.0254439	1	0.873266
ukb-ppp-CD274-OID20966	finngen_R10_COPD_EARLY	Early onset COPD || id:finngen_R10_COPD_EARLY	Programmed cell death 1 ligand 1 | Neurology	Inverse variance weighted	0.392677	2	0.821734
ukb-ppp-CD274-OID20966	finngen_R10_COPD_LATER	Later onset COPD || id:finngen_R10_COPD_LATER	Programmed cell death 1 ligand 1 | Neurology	MR Egger	0.00713926	1	0.932664
ukb-ppp-CD274-OID20966	finngen_R10_COPD_LATER	Later onset COPD || id:finngen_R10_COPD_LATER	Programmed cell death 1 ligand 1 | Neurology	Inverse variance weighted	0.100679	2	0.950906
ukb-ppp-CD274-OID20966	finngen_R10_J10_ASTHMACOPDKELA	Asthma/COPD (KELA code 203) || id:finngen_R10_J10_ASTHMACOPDKELA	Programmed cell death 1 ligand 1 | Neurology	MR Egger	0.289104	1	0.590795
ukb-ppp-CD274-OID20966	finngen_R10_J10_ASTHMACOPDKELA	Asthma/COPD (KELA code 203) || id:finngen_R10_J10_ASTHMACOPDKELA	Programmed cell death 1 ligand 1 | Neurology	Inverse variance weighted	1.98113	2	0.371366
ukb-ppp-CD274-OID20966	finngen_R10_J10_COPD	COPD || id:finngen_R10_J10_COPD	Programmed cell death 1 ligand 1 | Neurology	MR Egger	0.00476086	1	0.94499
ukb-ppp-CD274-OID20966	finngen_R10_J10_COPD	COPD || id:finngen_R10_J10_COPD	Programmed cell death 1 ligand 1 | Neurology	Inverse variance weighted	0.00970337	2	0.99516
ukb-ppp-CD276-OID20680	finngen_R10_COPD_EARLY	Early onset COPD || id:finngen_R10_COPD_EARLY	CD276 antigen | Inflammation	MR Egger	6.56579	3	0.0871036
ukb-ppp-CD276-OID20680	finngen_R10_COPD_EARLY	Early onset COPD || id:finngen_R10_COPD_EARLY	CD276 antigen | Inflammation	Inverse variance weighted	11.7039	4	0.0196945
ukb-ppp-CD276-OID20680	finngen_R10_COPD_LATER	Later onset COPD || id:finngen_R10_COPD_LATER	CD276 antigen | Inflammation	MR Egger	6.42772	3	0.0925572
ukb-ppp-CD276-OID20680	finngen_R10_COPD_LATER	Later onset COPD || id:finngen_R10_COPD_LATER	CD276 antigen | Inflammation	Inverse variance weighted	8.81379	4	0.065926
ukb-ppp-CD276-OID20680	finngen_R10_J10_ASTHMACOPDKELA	Asthma/COPD (KELA code 203) || id:finngen_R10_J10_ASTHMACOPDKELA	CD276 antigen | Inflammation	MR Egger	3.13869	3	0.370733
ukb-ppp-CD276-OID20680	finngen_R10_J10_ASTHMACOPDKELA	Asthma/COPD (KELA code 203) || id:finngen_R10_J10_ASTHMACOPDKELA	CD276 antigen | Inflammation	Inverse variance weighted	4.29802	4	0.367173
ukb-ppp-CD276-OID20680	finngen_R10_J10_COPD	COPD || id:finngen_R10_J10_COPD	CD276 antigen | Inflammation	MR Egger	1.50283	3	0.681618
ukb-ppp-CD276-OID20680	finngen_R10_J10_COPD	COPD || id:finngen_R10_J10_COPD	CD276 antigen | Inflammation	Inverse variance weighted	8.08462	4	0.0885272
ukb-ppp-CD28-OID21265	finngen_R10_COPD_EARLY	Early onset COPD || id:finngen_R10_COPD_EARLY	T-cell-specific surface glycoprotein CD28 | Oncology	MR Egger	0.0870859	1	0.767915
ukb-ppp-CD28-OID21265	finngen_R10_COPD_EARLY	Early onset COPD || id:finngen_R10_COPD_EARLY	T-cell-specific surface glycoprotein CD28 | Oncology	Inverse variance weighted	0.240421	2	0.886734
ukb-ppp-CD28-OID21265	finngen_R10_COPD_LATER	Later onset COPD || id:finngen_R10_COPD_LATER	T-cell-specific surface glycoprotein CD28 | Oncology	MR Egger	5.59311	1	0.0180312
ukb-ppp-CD28-OID21265	finngen_R10_COPD_LATER	Later onset COPD || id:finngen_R10_COPD_LATER	T-cell-specific surface glycoprotein CD28 | Oncology	Inverse variance weighted	5.70652	2	0.0576559
ukb-ppp-CD28-OID21265	finngen_R10_J10_ASTHMACOPDKELA	Asthma/COPD (KELA code 203) || id:finngen_R10_J10_ASTHMACOPDKELA	T-cell-specific surface glycoprotein CD28 | Oncology	MR Egger	1.18857	1	0.275618
ukb-ppp-CD28-OID21265	finngen_R10_J10_ASTHMACOPDKELA	Asthma/COPD (KELA code 203) || id:finngen_R10_J10_ASTHMACOPDKELA	T-cell-specific surface glycoprotein CD28 | Oncology	Inverse variance weighted	3.14651	2	0.207369
ukb-ppp-CD28-OID21265	finngen_R10_J10_COPD	COPD || id:finngen_R10_J10_COPD	T-cell-specific surface glycoprotein CD28 | Oncology	MR Egger	1.89074	1	0.169118
ukb-ppp-CD28-OID21265	finngen_R10_J10_COPD	COPD || id:finngen_R10_J10_COPD	T-cell-specific surface glycoprotein CD28 | Oncology	Inverse variance weighted	1.91056	2	0.384704
ukb-ppp-CD2AP-OID20177	finngen_R10_COPD_EARLY	Early onset COPD || id:finngen_R10_COPD_EARLY	CD2-associated protein | Cardiometabolic	Inverse variance weighted	0.044214	1	0.833456
ukb-ppp-CD2AP-OID20177	finngen_R10_COPD_LATER	Later onset COPD || id:finngen_R10_COPD_LATER	CD2-associated protein | Cardiometabolic	Inverse variance weighted	0.221401	1	0.637975
ukb-ppp-CD2AP-OID20177	finngen_R10_J10_ASTHMACOPDKELA	Asthma/COPD (KELA code 203) || id:finngen_R10_J10_ASTHMACOPDKELA	CD2-associated protein | Cardiometabolic	Inverse variance weighted	1.20821	1	0.271687
ukb-ppp-CD2AP-OID20177	finngen_R10_J10_COPD	COPD || id:finngen_R10_J10_COPD	CD2-associated protein | Cardiometabolic	Inverse variance weighted	0.141335	1	0.706957
ukb-ppp-CD300A-OID30576	finngen_R10_COPD_EARLY	Early onset COPD || id:finngen_R10_COPD_EARLY	CMRF35-like molecule 8 | Inflammation_II	MR Egger	0.0006863	1	0.9791
ukb-ppp-CD300A-OID30576	finngen_R10_COPD_EARLY	Early onset COPD || id:finngen_R10_COPD_EARLY	CMRF35-like molecule 8 | Inflammation_II	Inverse variance weighted	5.26544	2	0.0718828
ukb-ppp-CD300A-OID30576	finngen_R10_COPD_LATER	Later onset COPD || id:finngen_R10_COPD_LATER	CMRF35-like molecule 8 | Inflammation_II	MR Egger	0.00125735	1	0.971714
ukb-ppp-CD300A-OID30576	finngen_R10_COPD_LATER	Later onset COPD || id:finngen_R10_COPD_LATER	CMRF35-like molecule 8 | Inflammation_II	Inverse variance weighted	0.00629164	2	0.996859
ukb-ppp-CD300A-OID30576	finngen_R10_J10_ASTHMACOPDKELA	Asthma/COPD (KELA code 203) || id:finngen_R10_J10_ASTHMACOPDKELA	CMRF35-like molecule 8 | Inflammation_II	MR Egger	2.00679	1	0.156597
ukb-ppp-CD300A-OID30576	finngen_R10_J10_ASTHMACOPDKELA	Asthma/COPD (KELA code 203) || id:finngen_R10_J10_ASTHMACOPDKELA	CMRF35-like molecule 8 | Inflammation_II	Inverse variance weighted	4.24734	2	0.119592
ukb-ppp-CD300A-OID30576	finngen_R10_J10_COPD	COPD || id:finngen_R10_J10_COPD	CMRF35-like molecule 8 | Inflammation_II	MR Egger	0.0335413	1	0.854686
ukb-ppp-CD300A-OID30576	finngen_R10_J10_COPD	COPD || id:finngen_R10_J10_COPD	CMRF35-like molecule 8 | Inflammation_II	Inverse variance weighted	1.33444	2	0.513133
ukb-ppp-CD300C-OID21010	finngen_R10_COPD_EARLY	Early onset COPD || id:finngen_R10_COPD_EARLY	CMRF35-like molecule 6 | Neurology	MR Egger	1.59526	2	0.450394
ukb-ppp-CD300C-OID21010	finngen_R10_COPD_EARLY	Early onset COPD || id:finngen_R10_COPD_EARLY	CMRF35-like molecule 6 | Neurology	Inverse variance weighted	1.72297	3	0.631839
ukb-ppp-CD300C-OID21010	finngen_R10_COPD_LATER	Later onset COPD || id:finngen_R10_COPD_LATER	CMRF35-like molecule 6 | Neurology	MR Egger	3.35565	2	0.18678
ukb-ppp-CD300C-OID21010	finngen_R10_COPD_LATER	Later onset COPD || id:finngen_R10_COPD_LATER	CMRF35-like molecule 6 | Neurology	Inverse variance weighted	10.6016	3	0.0140873
ukb-ppp-CD300C-OID21010	finngen_R10_J10_ASTHMACOPDKELA	Asthma/COPD (KELA code 203) || id:finngen_R10_J10_ASTHMACOPDKELA	CMRF35-like molecule 6 | Neurology	MR Egger	4.50969	2	0.10489
ukb-ppp-CD300C-OID21010	finngen_R10_J10_ASTHMACOPDKELA	Asthma/COPD (KELA code 203) || id:finngen_R10_J10_ASTHMACOPDKELA	CMRF35-like molecule 6 | Neurology	Inverse variance weighted	5.16505	3	0.160103
ukb-ppp-CD300C-OID21010	finngen_R10_J10_COPD	COPD || id:finngen_R10_J10_COPD	CMRF35-like molecule 6 | Neurology	MR Egger	0.713995	2	0.699774
ukb-ppp-CD300C-OID21010	finngen_R10_J10_COPD	COPD || id:finngen_R10_J10_COPD	CMRF35-like molecule 6 | Neurology	Inverse variance weighted	3.3526	3	0.340389
ukb-ppp-CD300E-OID21418	finngen_R10_COPD_EARLY	Early onset COPD || id:finngen_R10_COPD_EARLY	CMRF35-like molecule 2 | Oncology	Inverse variance weighted	0.020992	1	0.884801
ukb-ppp-CD300E-OID21418	finngen_R10_COPD_LATER	Later onset COPD || id:finngen_R10_COPD_LATER	CMRF35-like molecule 2 | Oncology	Inverse variance weighted	0.537214	1	0.46359
ukb-ppp-CD300E-OID21418	finngen_R10_J10_ASTHMACOPDKELA	Asthma/COPD (KELA code 203) || id:finngen_R10_J10_ASTHMACOPDKELA	CMRF35-like molecule 2 | Oncology	Inverse variance weighted	0.520094	1	0.470802
ukb-ppp-CD300E-OID21418	finngen_R10_J10_COPD	COPD || id:finngen_R10_J10_COPD	CMRF35-like molecule 2 | Oncology	Inverse variance weighted	0.742209	1	0.388954
ukb-ppp-CD300LF-OID21469	finngen_R10_COPD_EARLY	Early onset COPD || id:finngen_R10_COPD_EARLY	CMRF35-like molecule 1 | Oncology	MR Egger	3.26923	5	0.658556
ukb-ppp-CD300LF-OID21469	finngen_R10_COPD_EARLY	Early onset COPD || id:finngen_R10_COPD_EARLY	CMRF35-like molecule 1 | Oncology	Inverse variance weighted	4.95722	6	0.549311
ukb-ppp-CD300LF-OID21469	finngen_R10_COPD_LATER	Later onset COPD || id:finngen_R10_COPD_LATER	CMRF35-like molecule 1 | Oncology	MR Egger	6.92404	5	0.226351
ukb-ppp-CD300LF-OID21469	finngen_R10_COPD_LATER	Later onset COPD || id:finngen_R10_COPD_LATER	CMRF35-like molecule 1 | Oncology	Inverse variance weighted	6.9268	6	0.32767
ukb-ppp-CD300LF-OID21469	finngen_R10_J10_ASTHMACOPDKELA	Asthma/COPD (KELA code 203) || id:finngen_R10_J10_ASTHMACOPDKELA	CMRF35-like molecule 1 | Oncology	MR Egger	7.99515	5	0.156503
ukb-ppp-CD300LF-OID21469	finngen_R10_J10_ASTHMACOPDKELA	Asthma/COPD (KELA code 203) || id:finngen_R10_J10_ASTHMACOPDKELA	CMRF35-like molecule 1 | Oncology	Inverse variance weighted	8.75962	6	0.187555
ukb-ppp-CD300LF-OID21469	finngen_R10_J10_COPD	COPD || id:finngen_R10_J10_COPD	CMRF35-like molecule 1 | Oncology	MR Egger	8.32248	5	0.139336
ukb-ppp-CD300LF-OID21469	finngen_R10_J10_COPD	COPD || id:finngen_R10_J10_COPD	CMRF35-like molecule 1 | Oncology	Inverse variance weighted	8.52344	6	0.202206
ukb-ppp-CD302-OID21328	finngen_R10_COPD_EARLY	Early onset COPD || id:finngen_R10_COPD_EARLY	CD302 antigen | Oncology	MR Egger	4.28934	1	0.0383521
ukb-ppp-CD302-OID21328	finngen_R10_COPD_EARLY	Early onset COPD || id:finngen_R10_COPD_EARLY	CD302 antigen | Oncology	Inverse variance weighted	4.2967	2	0.116676
ukb-ppp-CD302-OID21328	finngen_R10_COPD_LATER	Later onset COPD || id:finngen_R10_COPD_LATER	CD302 antigen | Oncology	MR Egger	1.96823	1	0.160635
ukb-ppp-CD302-OID21328	finngen_R10_COPD_LATER	Later onset COPD || id:finngen_R10_COPD_LATER	CD302 antigen | Oncology	Inverse variance weighted	1.98212	2	0.371182
ukb-ppp-CD302-OID21328	finngen_R10_J10_ASTHMACOPDKELA	Asthma/COPD (KELA code 203) || id:finngen_R10_J10_ASTHMACOPDKELA	CD302 antigen | Oncology	MR Egger	13.0048	1	0.00031069
ukb-ppp-CD302-OID21328	finngen_R10_J10_ASTHMACOPDKELA	Asthma/COPD (KELA code 203) || id:finngen_R10_J10_ASTHMACOPDKELA	CD302 antigen | Oncology	Inverse variance weighted	14.2826	2	0.00079171
ukb-ppp-CD302-OID21328	finngen_R10_J10_COPD	COPD || id:finngen_R10_J10_COPD	CD302 antigen | Oncology	MR Egger	0.0110193	1	0.916397
ukb-ppp-CD302-OID21328	finngen_R10_J10_COPD	COPD || id:finngen_R10_J10_COPD	CD302 antigen | Oncology	Inverse variance weighted	0.0155615	2	0.992249
ukb-ppp-CD33-OID21472	finngen_R10_COPD_EARLY	Early onset COPD || id:finngen_R10_COPD_EARLY	Myeloid cell surface antigen CD33 | Oncology	MR Egger	6.9182	3	0.0745512
ukb-ppp-CD33-OID21472	finngen_R10_COPD_EARLY	Early onset COPD || id:finngen_R10_COPD_EARLY	Myeloid cell surface antigen CD33 | Oncology	Inverse variance weighted	15.2831	4	0.00414876
ukb-ppp-CD33-OID21472	finngen_R10_COPD_LATER	Later onset COPD || id:finngen_R10_COPD_LATER	Myeloid cell surface antigen CD33 | Oncology	MR Egger	4.44227	3	0.217498
ukb-ppp-CD33-OID21472	finngen_R10_COPD_LATER	Later onset COPD || id:finngen_R10_COPD_LATER	Myeloid cell surface antigen CD33 | Oncology	Inverse variance weighted	7.97332	4	0.0925604
ukb-ppp-CD33-OID21472	finngen_R10_J10_ASTHMACOPDKELA	Asthma/COPD (KELA code 203) || id:finngen_R10_J10_ASTHMACOPDKELA	Myeloid cell surface antigen CD33 | Oncology	MR Egger	10.7512	3	0.0131504
ukb-ppp-CD33-OID21472	finngen_R10_J10_ASTHMACOPDKELA	Asthma/COPD (KELA code 203) || id:finngen_R10_J10_ASTHMACOPDKELA	Myeloid cell surface antigen CD33 | Oncology	Inverse variance weighted	10.7532	4	0.0294829
ukb-ppp-CD33-OID21472	finngen_R10_J10_COPD	COPD || id:finngen_R10_J10_COPD	Myeloid cell surface antigen CD33 | Oncology	MR Egger	10.6859	3	0.0135517
ukb-ppp-CD33-OID21472	finngen_R10_J10_COPD	COPD || id:finngen_R10_J10_COPD	Myeloid cell surface antigen CD33 | Oncology	Inverse variance weighted	18.6131	4	0.0009361
ukb-ppp-CD36-OID30485	finngen_R10_COPD_EARLY	Early onset COPD || id:finngen_R10_COPD_EARLY	Platelet glycoprotein 4 | Inflammation_II	Inverse variance weighted	4.22787	1	0.0397654
ukb-ppp-CD36-OID30485	finngen_R10_COPD_LATER	Later onset COPD || id:finngen_R10_COPD_LATER	Platelet glycoprotein 4 | Inflammation_II	Inverse variance weighted	0.0514289	1	0.820595
ukb-ppp-CD36-OID30485	finngen_R10_J10_ASTHMACOPDKELA	Asthma/COPD (KELA code 203) || id:finngen_R10_J10_ASTHMACOPDKELA	Platelet glycoprotein 4 | Inflammation_II	Inverse variance weighted	4.56563	1	0.0326196
ukb-ppp-CD36-OID30485	finngen_R10_J10_COPD	COPD || id:finngen_R10_J10_COPD	Platelet glycoprotein 4 | Inflammation_II	Inverse variance weighted	3.93209	1	0.0473729
ukb-ppp-CD38-OID21316	finngen_R10_COPD_EARLY	Early onset COPD || id:finngen_R10_COPD_EARLY	ADP-ribosyl cyclase/cyclic ADP-ribose hydrolase 1 | Oncology	MR Egger	0.0137989	1	0.906488
ukb-ppp-CD38-OID21316	finngen_R10_COPD_EARLY	Early onset COPD || id:finngen_R10_COPD_EARLY	ADP-ribosyl cyclase/cyclic ADP-ribose hydrolase 1 | Oncology	Inverse variance weighted	0.0447112	2	0.977892
ukb-ppp-CD38-OID21316	finngen_R10_COPD_LATER	Later onset COPD || id:finngen_R10_COPD_LATER	ADP-ribosyl cyclase/cyclic ADP-ribose hydrolase 1 | Oncology	MR Egger	2.83426	1	0.0922735
ukb-ppp-CD38-OID21316	finngen_R10_COPD_LATER	Later onset COPD || id:finngen_R10_COPD_LATER	ADP-ribosyl cyclase/cyclic ADP-ribose hydrolase 1 | Oncology	Inverse variance weighted	4.80564	2	0.0904627
ukb-ppp-CD38-OID21316	finngen_R10_J10_ASTHMACOPDKELA	Asthma/COPD (KELA code 203) || id:finngen_R10_J10_ASTHMACOPDKELA	ADP-ribosyl cyclase/cyclic ADP-ribose hydrolase 1 | Oncology	MR Egger	3.22432	1	0.0725519
ukb-ppp-CD38-OID21316	finngen_R10_J10_ASTHMACOPDKELA	Asthma/COPD (KELA code 203) || id:finngen_R10_J10_ASTHMACOPDKELA	ADP-ribosyl cyclase/cyclic ADP-ribose hydrolase 1 | Oncology	Inverse variance weighted	4.94124	2	0.0845326
ukb-ppp-CD38-OID21316	finngen_R10_J10_COPD	COPD || id:finngen_R10_J10_COPD	ADP-ribosyl cyclase/cyclic ADP-ribose hydrolase 1 | Oncology	MR Egger	0.99823	1	0.317739
ukb-ppp-CD38-OID21316	finngen_R10_J10_COPD	COPD || id:finngen_R10_J10_COPD	ADP-ribosyl cyclase/cyclic ADP-ribose hydrolase 1 | Oncology	Inverse variance weighted	4.30206	2	0.116364
ukb-ppp-CD4-OID20584	finngen_R10_COPD_EARLY	Early onset COPD || id:finngen_R10_COPD_EARLY	T-cell surface glycoprotein CD4 | Inflammation	MR Egger	1.45133	1	0.228314
ukb-ppp-CD4-OID20584	finngen_R10_COPD_EARLY	Early onset COPD || id:finngen_R10_COPD_EARLY	T-cell surface glycoprotein CD4 | Inflammation	Inverse variance weighted	1.71281	2	0.424685
ukb-ppp-CD4-OID20584	finngen_R10_COPD_LATER	Later onset COPD || id:finngen_R10_COPD_LATER	T-cell surface glycoprotein CD4 | Inflammation	MR Egger	0.53053	1	0.466384
ukb-ppp-CD4-OID20584	finngen_R10_COPD_LATER	Later onset COPD || id:finngen_R10_COPD_LATER	T-cell surface glycoprotein CD4 | Inflammation	Inverse variance weighted	0.827024	2	0.661324
ukb-ppp-CD4-OID20584	finngen_R10_J10_ASTHMACOPDKELA	Asthma/COPD (KELA code 203) || id:finngen_R10_J10_ASTHMACOPDKELA	T-cell surface glycoprotein CD4 | Inflammation	MR Egger	0.604004	1	0.437054
ukb-ppp-CD4-OID20584	finngen_R10_J10_ASTHMACOPDKELA	Asthma/COPD (KELA code 203) || id:finngen_R10_J10_ASTHMACOPDKELA	T-cell surface glycoprotein CD4 | Inflammation	Inverse variance weighted	7.74712	2	0.0207842
ukb-ppp-CD4-OID20584	finngen_R10_J10_COPD	COPD || id:finngen_R10_J10_COPD	T-cell surface glycoprotein CD4 | Inflammation	MR Egger	2.21518	1	0.136659
ukb-ppp-CD4-OID20584	finngen_R10_J10_COPD	COPD || id:finngen_R10_J10_COPD	T-cell surface glycoprotein CD4 | Inflammation	Inverse variance weighted	2.28648	2	0.318785
ukb-ppp-CD40-OID20724	finngen_R10_COPD_EARLY	Early onset COPD || id:finngen_R10_COPD_EARLY	Tumor necrosis factor receptor superfamily member 5 | Inflammation	MR Egger	0.00068628	1	0.9791
ukb-ppp-CD40-OID20724	finngen_R10_COPD_EARLY	Early onset COPD || id:finngen_R10_COPD_EARLY	Tumor necrosis factor receptor superfamily member 5 | Inflammation	Inverse variance weighted	3.60028	2	0.165276
ukb-ppp-CD40-OID20724	finngen_R10_COPD_LATER	Later onset COPD || id:finngen_R10_COPD_LATER	Tumor necrosis factor receptor superfamily member 5 | Inflammation	MR Egger	0.0165259	1	0.897711
ukb-ppp-CD40-OID20724	finngen_R10_COPD_LATER	Later onset COPD || id:finngen_R10_COPD_LATER	Tumor necrosis factor receptor superfamily member 5 | Inflammation	Inverse variance weighted	0.570906	2	0.751674
ukb-ppp-CD40-OID20724	finngen_R10_J10_ASTHMACOPDKELA	Asthma/COPD (KELA code 203) || id:finngen_R10_J10_ASTHMACOPDKELA	Tumor necrosis factor receptor superfamily member 5 | Inflammation	MR Egger	0.00740726	1	0.931414
ukb-ppp-CD40-OID20724	finngen_R10_J10_ASTHMACOPDKELA	Asthma/COPD (KELA code 203) || id:finngen_R10_J10_ASTHMACOPDKELA	Tumor necrosis factor receptor superfamily member 5 | Inflammation	Inverse variance weighted	8.93374	2	0.0114832
ukb-ppp-CD40-OID20724	finngen_R10_J10_COPD	COPD || id:finngen_R10_J10_COPD	Tumor necrosis factor receptor superfamily member 5 | Inflammation	MR Egger	0.029543	1	0.863531
ukb-ppp-CD40-OID20724	finngen_R10_J10_COPD	COPD || id:finngen_R10_J10_COPD	Tumor necrosis factor receptor superfamily member 5 | Inflammation	Inverse variance weighted	1.26773	2	0.530537
ukb-ppp-CD48-OID20692	finngen_R10_COPD_EARLY	Early onset COPD || id:finngen_R10_COPD_EARLY	CD48 antigen | Inflammation	MR Egger	1.07626	2	0.58384
ukb-ppp-CD48-OID20692	finngen_R10_COPD_EARLY	Early onset COPD || id:finngen_R10_COPD_EARLY	CD48 antigen | Inflammation	Inverse variance weighted	1.09396	3	0.778532
ukb-ppp-CD48-OID20692	finngen_R10_COPD_LATER	Later onset COPD || id:finngen_R10_COPD_LATER	CD48 antigen | Inflammation	MR Egger	0.358232	2	0.836009
ukb-ppp-CD48-OID20692	finngen_R10_COPD_LATER	Later onset COPD || id:finngen_R10_COPD_LATER	CD48 antigen | Inflammation	Inverse variance weighted	0.453084	3	0.929071
ukb-ppp-CD48-OID20692	finngen_R10_J10_ASTHMACOPDKELA	Asthma/COPD (KELA code 203) || id:finngen_R10_J10_ASTHMACOPDKELA	CD48 antigen | Inflammation	MR Egger	6.88652	2	0.0319604
ukb-ppp-CD48-OID20692	finngen_R10_J10_ASTHMACOPDKELA	Asthma/COPD (KELA code 203) || id:finngen_R10_J10_ASTHMACOPDKELA	CD48 antigen | Inflammation	Inverse variance weighted	9.05	3	0.0286334
ukb-ppp-CD48-OID20692	finngen_R10_J10_COPD	COPD || id:finngen_R10_J10_COPD	CD48 antigen | Inflammation	MR Egger	0.918184	2	0.631857
ukb-ppp-CD48-OID20692	finngen_R10_J10_COPD	COPD || id:finngen_R10_J10_COPD	CD48 antigen | Inflammation	Inverse variance weighted	0.986712	3	0.804467
ukb-ppp-CD5-OID21449	finngen_R10_COPD_EARLY	Early onset COPD || id:finngen_R10_COPD_EARLY	T-cell surface glycoprotein CD5 | Oncology	MR Egger	1.8944	1	0.168707
ukb-ppp-CD5-OID21449	finngen_R10_COPD_EARLY	Early onset COPD || id:finngen_R10_COPD_EARLY	T-cell surface glycoprotein CD5 | Oncology	Inverse variance weighted	3.88119	2	0.143619
ukb-ppp-CD5-OID21449	finngen_R10_COPD_LATER	Later onset COPD || id:finngen_R10_COPD_LATER	T-cell surface glycoprotein CD5 | Oncology	MR Egger	0.646553	1	0.421348
ukb-ppp-CD5-OID21449	finngen_R10_COPD_LATER	Later onset COPD || id:finngen_R10_COPD_LATER	T-cell surface glycoprotein CD5 | Oncology	Inverse variance weighted	0.899509	2	0.637785
ukb-ppp-CD5-OID21449	finngen_R10_J10_ASTHMACOPDKELA	Asthma/COPD (KELA code 203) || id:finngen_R10_J10_ASTHMACOPDKELA	T-cell surface glycoprotein CD5 | Oncology	MR Egger	1.21861	1	0.269634
ukb-ppp-CD5-OID21449	finngen_R10_J10_ASTHMACOPDKELA	Asthma/COPD (KELA code 203) || id:finngen_R10_J10_ASTHMACOPDKELA	T-cell surface glycoprotein CD5 | Oncology	Inverse variance weighted	2.33984	2	0.310392
ukb-ppp-CD5-OID21449	finngen_R10_J10_COPD	COPD || id:finngen_R10_J10_COPD	T-cell surface glycoprotein CD5 | Oncology	MR Egger	2.07221	1	0.150004
ukb-ppp-CD5-OID21449	finngen_R10_J10_COPD	COPD || id:finngen_R10_J10_COPD	T-cell surface glycoprotein CD5 | Oncology	Inverse variance weighted	3.33282	2	0.188924
ukb-ppp-CD55-OID20377	finngen_R10_COPD_EARLY	Early onset COPD || id:finngen_R10_COPD_EARLY	Complement decay-accelerating factor | Cardiometabolic	MR Egger	0.549199	2	0.759877
ukb-ppp-CD55-OID20377	finngen_R10_COPD_EARLY	Early onset COPD || id:finngen_R10_COPD_EARLY	Complement decay-accelerating factor | Cardiometabolic	Inverse variance weighted	3.61803	3	0.305774
ukb-ppp-CD55-OID20377	finngen_R10_COPD_LATER	Later onset COPD || id:finngen_R10_COPD_LATER	Complement decay-accelerating factor | Cardiometabolic	MR Egger	0.603643	2	0.73947
ukb-ppp-CD55-OID20377	finngen_R10_COPD_LATER	Later onset COPD || id:finngen_R10_COPD_LATER	Complement decay-accelerating factor | Cardiometabolic	Inverse variance weighted	1.65727	3	0.646475
ukb-ppp-CD55-OID20377	finngen_R10_J10_ASTHMACOPDKELA	Asthma/COPD (KELA code 203) || id:finngen_R10_J10_ASTHMACOPDKELA	Complement decay-accelerating factor | Cardiometabolic	MR Egger	0.964723	2	0.617324
ukb-ppp-CD55-OID20377	finngen_R10_J10_ASTHMACOPDKELA	Asthma/COPD (KELA code 203) || id:finngen_R10_J10_ASTHMACOPDKELA	Complement decay-accelerating factor | Cardiometabolic	Inverse variance weighted	2.7816	3	0.426537
ukb-ppp-CD55-OID20377	finngen_R10_J10_COPD	COPD || id:finngen_R10_J10_COPD	Complement decay-accelerating factor | Cardiometabolic	MR Egger	0.277474	2	0.870457
ukb-ppp-CD55-OID20377	finngen_R10_J10_COPD	COPD || id:finngen_R10_J10_COPD	Complement decay-accelerating factor | Cardiometabolic	Inverse variance weighted	4.50979	3	0.211419
ukb-ppp-CD58-OID20716	finngen_R10_COPD_EARLY	Early onset COPD || id:finngen_R10_COPD_EARLY	Lymphocyte function-associated antigen 3 | Inflammation	MR Egger	0.0094882	1	0.922403
ukb-ppp-CD58-OID20716	finngen_R10_COPD_EARLY	Early onset COPD || id:finngen_R10_COPD_EARLY	Lymphocyte function-associated antigen 3 | Inflammation	Inverse variance weighted	2.3108	2	0.314931
ukb-ppp-CD58-OID20716	finngen_R10_COPD_LATER	Later onset COPD || id:finngen_R10_COPD_LATER	Lymphocyte function-associated antigen 3 | Inflammation	MR Egger	2.22223	1	0.136036
ukb-ppp-CD58-OID20716	finngen_R10_COPD_LATER	Later onset COPD || id:finngen_R10_COPD_LATER	Lymphocyte function-associated antigen 3 | Inflammation	Inverse variance weighted	3.15237	2	0.206763
ukb-ppp-CD58-OID20716	finngen_R10_J10_ASTHMACOPDKELA	Asthma/COPD (KELA code 203) || id:finngen_R10_J10_ASTHMACOPDKELA	Lymphocyte function-associated antigen 3 | Inflammation	MR Egger	8.62556	1	0.00331479
ukb-ppp-CD58-OID20716	finngen_R10_J10_ASTHMACOPDKELA	Asthma/COPD (KELA code 203) || id:finngen_R10_J10_ASTHMACOPDKELA	Lymphocyte function-associated antigen 3 | Inflammation	Inverse variance weighted	9.34549	2	0.0093466
ukb-ppp-CD58-OID20716	finngen_R10_J10_COPD	COPD || id:finngen_R10_J10_COPD	Lymphocyte function-associated antigen 3 | Inflammation	MR Egger	2.69324	1	0.100775
ukb-ppp-CD58-OID20716	finngen_R10_J10_COPD	COPD || id:finngen_R10_J10_COPD	Lymphocyte function-associated antigen 3 | Inflammation	Inverse variance weighted	2.94861	2	0.228938
ukb-ppp-CD59-OID20339	finngen_R10_COPD_EARLY	Early onset COPD || id:finngen_R10_COPD_EARLY	CD59 glycoprotein | Cardiometabolic	MR Egger	0.0892043	1	0.765191
ukb-ppp-CD59-OID20339	finngen_R10_COPD_EARLY	Early onset COPD || id:finngen_R10_COPD_EARLY	CD59 glycoprotein | Cardiometabolic	Inverse variance weighted	0.0923651	2	0.954868
ukb-ppp-CD59-OID20339	finngen_R10_COPD_LATER	Later onset COPD || id:finngen_R10_COPD_LATER	CD59 glycoprotein | Cardiometabolic	MR Egger	4.44917	1	0.0349181
ukb-ppp-CD59-OID20339	finngen_R10_COPD_LATER	Later onset COPD || id:finngen_R10_COPD_LATER	CD59 glycoprotein | Cardiometabolic	Inverse variance weighted	6.30592	2	0.0427254
ukb-ppp-CD59-OID20339	finngen_R10_J10_ASTHMACOPDKELA	Asthma/COPD (KELA code 203) || id:finngen_R10_J10_ASTHMACOPDKELA	CD59 glycoprotein | Cardiometabolic	MR Egger	0.786073	1	0.37529
ukb-ppp-CD59-OID20339	finngen_R10_J10_ASTHMACOPDKELA	Asthma/COPD (KELA code 203) || id:finngen_R10_J10_ASTHMACOPDKELA	CD59 glycoprotein | Cardiometabolic	Inverse variance weighted	3.82686	2	0.147573
ukb-ppp-CD59-OID20339	finngen_R10_J10_COPD	COPD || id:finngen_R10_J10_COPD	CD59 glycoprotein | Cardiometabolic	MR Egger	1.75626	1	0.185092
ukb-ppp-CD59-OID20339	finngen_R10_J10_COPD	COPD || id:finngen_R10_J10_COPD	CD59 glycoprotein | Cardiometabolic	Inverse variance weighted	3.93799	2	0.139597
ukb-ppp-CD5L-OID30775	finngen_R10_COPD_EARLY	Early onset COPD || id:finngen_R10_COPD_EARLY	CD5 antigen-like | Inflammation_II	MR Egger	2.49413	2	0.287347
ukb-ppp-CD5L-OID30775	finngen_R10_COPD_EARLY	Early onset COPD || id:finngen_R10_COPD_EARLY	CD5 antigen-like | Inflammation_II	Inverse variance weighted	4.48321	3	0.213793
ukb-ppp-CD5L-OID30775	finngen_R10_COPD_LATER	Later onset COPD || id:finngen_R10_COPD_LATER	CD5 antigen-like | Inflammation_II	MR Egger	2.19361	2	0.333937
ukb-ppp-CD5L-OID30775	finngen_R10_COPD_LATER	Later onset COPD || id:finngen_R10_COPD_LATER	CD5 antigen-like | Inflammation_II	Inverse variance weighted	2.2002	3	0.53191
ukb-ppp-CD5L-OID30775	finngen_R10_J10_ASTHMACOPDKELA	Asthma/COPD (KELA code 203) || id:finngen_R10_J10_ASTHMACOPDKELA	CD5 antigen-like | Inflammation_II	MR Egger	0.920627	2	0.631086
ukb-ppp-CD5L-OID30775	finngen_R10_J10_ASTHMACOPDKELA	Asthma/COPD (KELA code 203) || id:finngen_R10_J10_ASTHMACOPDKELA	CD5 antigen-like | Inflammation_II	Inverse variance weighted	1.97742	3	0.577107
ukb-ppp-CD5L-OID30775	finngen_R10_J10_COPD	COPD || id:finngen_R10_J10_COPD	CD5 antigen-like | Inflammation_II	MR Egger	3.11729	2	0.21042
ukb-ppp-CD5L-OID30775	finngen_R10_J10_COPD	COPD || id:finngen_R10_J10_COPD	CD5 antigen-like | Inflammation_II	Inverse variance weighted	4.59544	3	0.203933
ukb-ppp-CD6-OID20649	finngen_R10_COPD_EARLY	Early onset COPD || id:finngen_R10_COPD_EARLY	T-cell differentiation antigen CD6 | Inflammation	MR Egger	0.843128	3	0.839126
ukb-ppp-CD6-OID20649	finngen_R10_COPD_EARLY	Early onset COPD || id:finngen_R10_COPD_EARLY	T-cell differentiation antigen CD6 | Inflammation	Inverse variance weighted	2.82909	4	0.586821
ukb-ppp-CD6-OID20649	finngen_R10_COPD_LATER	Later onset COPD || id:finngen_R10_COPD_LATER	T-cell differentiation antigen CD6 | Inflammation	MR Egger	3.22616	3	0.358052
ukb-ppp-CD6-OID20649	finngen_R10_COPD_LATER	Later onset COPD || id:finngen_R10_COPD_LATER	T-cell differentiation antigen CD6 | Inflammation	Inverse variance weighted	11.4585	4	0.0218666
ukb-ppp-CD6-OID20649	finngen_R10_J10_ASTHMACOPDKELA	Asthma/COPD (KELA code 203) || id:finngen_R10_J10_ASTHMACOPDKELA	T-cell differentiation antigen CD6 | Inflammation	MR Egger	0.718387	3	0.868871
ukb-ppp-CD6-OID20649	finngen_R10_J10_ASTHMACOPDKELA	Asthma/COPD (KELA code 203) || id:finngen_R10_J10_ASTHMACOPDKELA	T-cell differentiation antigen CD6 | Inflammation	Inverse variance weighted	1.40337	4	0.843609
ukb-ppp-CD6-OID20649	finngen_R10_J10_COPD	COPD || id:finngen_R10_J10_COPD	T-cell differentiation antigen CD6 | Inflammation	MR Egger	3.33481	3	0.342827
ukb-ppp-CD6-OID20649	finngen_R10_J10_COPD	COPD || id:finngen_R10_J10_COPD	T-cell differentiation antigen CD6 | Inflammation	Inverse variance weighted	11.6109	4	0.0204919
ukb-ppp-CD7-OID30543	finngen_R10_COPD_EARLY	Early onset COPD || id:finngen_R10_COPD_EARLY	T-cell antigen CD7 | Inflammation_II	Inverse variance weighted	0.0935788	1	0.759676
ukb-ppp-CD7-OID30543	finngen_R10_COPD_LATER	Later onset COPD || id:finngen_R10_COPD_LATER	T-cell antigen CD7 | Inflammation_II	Inverse variance weighted	3.08666	1	0.0789368
ukb-ppp-CD7-OID30543	finngen_R10_J10_ASTHMACOPDKELA	Asthma/COPD (KELA code 203) || id:finngen_R10_J10_ASTHMACOPDKELA	T-cell antigen CD7 | Inflammation_II	Inverse variance weighted	0.0751521	1	0.783978
ukb-ppp-CD7-OID30543	finngen_R10_J10_COPD	COPD || id:finngen_R10_J10_COPD	T-cell antigen CD7 | Inflammation_II	Inverse variance weighted	1.13123	1	0.287514
ukb-ppp-CD70-OID20599	finngen_R10_COPD_EARLY	Early onset COPD || id:finngen_R10_COPD_EARLY	CD70 antigen | Inflammation	MR Egger	1.43492	2	0.487991
ukb-ppp-CD70-OID20599	finngen_R10_COPD_EARLY	Early onset COPD || id:finngen_R10_COPD_EARLY	CD70 antigen | Inflammation	Inverse variance weighted	1.46618	3	0.690097
ukb-ppp-CD70-OID20599	finngen_R10_COPD_LATER	Later onset COPD || id:finngen_R10_COPD_LATER	CD70 antigen | Inflammation	MR Egger	4.79406	2	0.0909877
ukb-ppp-CD70-OID20599	finngen_R10_COPD_LATER	Later onset COPD || id:finngen_R10_COPD_LATER	CD70 antigen | Inflammation	Inverse variance weighted	5.8815	3	0.11752
ukb-ppp-CD70-OID20599	finngen_R10_J10_ASTHMACOPDKELA	Asthma/COPD (KELA code 203) || id:finngen_R10_J10_ASTHMACOPDKELA	CD70 antigen | Inflammation	MR Egger	0.322265	2	0.851179
ukb-ppp-CD70-OID20599	finngen_R10_J10_ASTHMACOPDKELA	Asthma/COPD (KELA code 203) || id:finngen_R10_J10_ASTHMACOPDKELA	CD70 antigen | Inflammation	Inverse variance weighted	4.40366	3	0.221046
ukb-ppp-CD70-OID20599	finngen_R10_J10_COPD	COPD || id:finngen_R10_J10_COPD	CD70 antigen | Inflammation	MR Egger	5.41687	2	0.066641
ukb-ppp-CD70-OID20599	finngen_R10_J10_COPD	COPD || id:finngen_R10_J10_COPD	CD70 antigen | Inflammation	Inverse variance weighted	5.47487	3	0.140149
ukb-ppp-CD72-OID30641	finngen_R10_COPD_EARLY	Early onset COPD || id:finngen_R10_COPD_EARLY	B-cell differentiation antigen CD72 | Inflammation_II	Inverse variance weighted	0.309808	1	0.577798
ukb-ppp-CD72-OID30641	finngen_R10_COPD_LATER	Later onset COPD || id:finngen_R10_COPD_LATER	B-cell differentiation antigen CD72 | Inflammation_II	Inverse variance weighted	0.0428814	1	0.835949
ukb-ppp-CD72-OID30641	finngen_R10_J10_ASTHMACOPDKELA	Asthma/COPD (KELA code 203) || id:finngen_R10_J10_ASTHMACOPDKELA	B-cell differentiation antigen CD72 | Inflammation_II	Inverse variance weighted	0.0204101	1	0.886398
ukb-ppp-CD72-OID30641	finngen_R10_J10_COPD	COPD || id:finngen_R10_J10_COPD	B-cell differentiation antigen CD72 | Inflammation_II	Inverse variance weighted	0.0119031	1	0.913122
ukb-ppp-CD80-OID30291	finngen_R10_COPD_EARLY	Early onset COPD || id:finngen_R10_COPD_EARLY	T-lymphocyte activation antigen CD80 | Cardiometabolic_II	MR Egger	2.58541	2	0.274528
ukb-ppp-CD80-OID30291	finngen_R10_COPD_EARLY	Early onset COPD || id:finngen_R10_COPD_EARLY	T-lymphocyte activation antigen CD80 | Cardiometabolic_II	Inverse variance weighted	3.4235	3	0.33082
ukb-ppp-CD80-OID30291	finngen_R10_COPD_LATER	Later onset COPD || id:finngen_R10_COPD_LATER	T-lymphocyte activation antigen CD80 | Cardiometabolic_II	MR Egger	1.99297	2	0.369174
ukb-ppp-CD80-OID30291	finngen_R10_COPD_LATER	Later onset COPD || id:finngen_R10_COPD_LATER	T-lymphocyte activation antigen CD80 | Cardiometabolic_II	Inverse variance weighted	3.43618	3	0.329135
ukb-ppp-CD80-OID30291	finngen_R10_J10_ASTHMACOPDKELA	Asthma/COPD (KELA code 203) || id:finngen_R10_J10_ASTHMACOPDKELA	T-lymphocyte activation antigen CD80 | Cardiometabolic_II	MR Egger	7.82199	2	0.0200205
ukb-ppp-CD80-OID30291	finngen_R10_J10_ASTHMACOPDKELA	Asthma/COPD (KELA code 203) || id:finngen_R10_J10_ASTHMACOPDKELA	T-lymphocyte activation antigen CD80 | Cardiometabolic_II	Inverse variance weighted	8.35004	3	0.0393052
ukb-ppp-CD80-OID30291	finngen_R10_J10_COPD	COPD || id:finngen_R10_J10_COPD	T-lymphocyte activation antigen CD80 | Cardiometabolic_II	MR Egger	2.89022	2	0.23572
ukb-ppp-CD80-OID30291	finngen_R10_J10_COPD	COPD || id:finngen_R10_J10_COPD	T-lymphocyte activation antigen CD80 | Cardiometabolic_II	Inverse variance weighted	2.9114	3	0.405488
ukb-ppp-CD83-OID20565	finngen_R10_COPD_EARLY	Early onset COPD || id:finngen_R10_COPD_EARLY	CD83 antigen | Inflammation	MR Egger	3.81191	1	0.0508894
ukb-ppp-CD83-OID20565	finngen_R10_COPD_EARLY	Early onset COPD || id:finngen_R10_COPD_EARLY	CD83 antigen | Inflammation	Inverse variance weighted	4.0805	2	0.129996
ukb-ppp-CD83-OID20565	finngen_R10_COPD_LATER	Later onset COPD || id:finngen_R10_COPD_LATER	CD83 antigen | Inflammation	MR Egger	8.47747	1	0.00359572
ukb-ppp-CD83-OID20565	finngen_R10_COPD_LATER	Later onset COPD || id:finngen_R10_COPD_LATER	CD83 antigen | Inflammation	Inverse variance weighted	9.58632	2	0.00828621
ukb-ppp-CD83-OID20565	finngen_R10_J10_ASTHMACOPDKELA	Asthma/COPD (KELA code 203) || id:finngen_R10_J10_ASTHMACOPDKELA	CD83 antigen | Inflammation	MR Egger	1.71519	1	0.190313
ukb-ppp-CD83-OID20565	finngen_R10_J10_ASTHMACOPDKELA	Asthma/COPD (KELA code 203) || id:finngen_R10_J10_ASTHMACOPDKELA	CD83 antigen | Inflammation	Inverse variance weighted	2.77779	2	0.249351
ukb-ppp-CD83-OID20565	finngen_R10_J10_COPD	COPD || id:finngen_R10_J10_COPD	CD83 antigen | Inflammation	MR Egger	10.179	1	0.00142053
ukb-ppp-CD83-OID20565	finngen_R10_J10_COPD	COPD || id:finngen_R10_J10_COPD	CD83 antigen | Inflammation	Inverse variance weighted	11.5909	2	0.00304142
ukb-ppp-CD86-OID31500	finngen_R10_COPD_EARLY	Early onset COPD || id:finngen_R10_COPD_EARLY	T-lymphocyte activation antigen CD86 | Oncology_II	MR Egger	4.37897	1	0.036385
ukb-ppp-CD86-OID31500	finngen_R10_COPD_EARLY	Early onset COPD || id:finngen_R10_COPD_EARLY	T-lymphocyte activation antigen CD86 | Oncology_II	Inverse variance weighted	5.08966	2	0.0784864
ukb-ppp-CD86-OID31500	finngen_R10_COPD_LATER	Later onset COPD || id:finngen_R10_COPD_LATER	T-lymphocyte activation antigen CD86 | Oncology_II	MR Egger	0.0883317	1	0.766309
ukb-ppp-CD86-OID31500	finngen_R10_COPD_LATER	Later onset COPD || id:finngen_R10_COPD_LATER	T-lymphocyte activation antigen CD86 | Oncology_II	Inverse variance weighted	0.138676	2	0.933011
ukb-ppp-CD86-OID31500	finngen_R10_J10_ASTHMACOPDKELA	Asthma/COPD (KELA code 203) || id:finngen_R10_J10_ASTHMACOPDKELA	T-lymphocyte activation antigen CD86 | Oncology_II	MR Egger	0.921924	1	0.33697
ukb-ppp-CD86-OID31500	finngen_R10_J10_ASTHMACOPDKELA	Asthma/COPD (KELA code 203) || id:finngen_R10_J10_ASTHMACOPDKELA	T-lymphocyte activation antigen CD86 | Oncology_II	Inverse variance weighted	1.27521	2	0.528557
ukb-ppp-CD86-OID31500	finngen_R10_J10_COPD	COPD || id:finngen_R10_J10_COPD	T-lymphocyte activation antigen CD86 | Oncology_II	MR Egger	1.78876	1	0.181078
ukb-ppp-CD86-OID31500	finngen_R10_J10_COPD	COPD || id:finngen_R10_J10_COPD	T-lymphocyte activation antigen CD86 | Oncology_II	Inverse variance weighted	2.37571	2	0.304875
ukb-ppp-CD8A-OID21018	finngen_R10_COPD_EARLY	Early onset COPD || id:finngen_R10_COPD_EARLY	T-cell surface glycoprotein CD8 alpha chain | Neurology	MR Egger	0.105627	1	0.745178
ukb-ppp-CD8A-OID21018	finngen_R10_COPD_EARLY	Early onset COPD || id:finngen_R10_COPD_EARLY	T-cell surface glycoprotein CD8 alpha chain | Neurology	Inverse variance weighted	0.108017	2	0.947424
ukb-ppp-CD8A-OID21018	finngen_R10_COPD_LATER	Later onset COPD || id:finngen_R10_COPD_LATER	T-cell surface glycoprotein CD8 alpha chain | Neurology	MR Egger	0.397247	1	0.528514
ukb-ppp-CD8A-OID21018	finngen_R10_COPD_LATER	Later onset COPD || id:finngen_R10_COPD_LATER	T-cell surface glycoprotein CD8 alpha chain | Neurology	Inverse variance weighted	0.726934	2	0.695262
ukb-ppp-CD8A-OID21018	finngen_R10_J10_ASTHMACOPDKELA	Asthma/COPD (KELA code 203) || id:finngen_R10_J10_ASTHMACOPDKELA	T-cell surface glycoprotein CD8 alpha chain | Neurology	MR Egger	1.19407	1	0.27451
ukb-ppp-CD8A-OID21018	finngen_R10_J10_ASTHMACOPDKELA	Asthma/COPD (KELA code 203) || id:finngen_R10_J10_ASTHMACOPDKELA	T-cell surface glycoprotein CD8 alpha chain | Neurology	Inverse variance weighted	1.60561	2	0.448071
ukb-ppp-CD8A-OID21018	finngen_R10_J10_COPD	COPD || id:finngen_R10_J10_COPD	T-cell surface glycoprotein CD8 alpha chain | Neurology	MR Egger	0.0106386	1	0.917849
ukb-ppp-CD8A-OID21018	finngen_R10_J10_COPD	COPD || id:finngen_R10_J10_COPD	T-cell surface glycoprotein CD8 alpha chain | Neurology	Inverse variance weighted	0.189752	2	0.909486
ukb-ppp-CDA-OID30345	finngen_R10_COPD_EARLY	Early onset COPD || id:finngen_R10_COPD_EARLY	Cytidine deaminase | Cardiometabolic_II	MR Egger	6.96357	2	0.0307524
ukb-ppp-CDA-OID30345	finngen_R10_COPD_EARLY	Early onset COPD || id:finngen_R10_COPD_EARLY	Cytidine deaminase | Cardiometabolic_II	Inverse variance weighted	8.2495	3	0.0411271
ukb-ppp-CDA-OID30345	finngen_R10_COPD_LATER	Later onset COPD || id:finngen_R10_COPD_LATER	Cytidine deaminase | Cardiometabolic_II	MR Egger	2.09761	2	0.350356
ukb-ppp-CDA-OID30345	finngen_R10_COPD_LATER	Later onset COPD || id:finngen_R10_COPD_LATER	Cytidine deaminase | Cardiometabolic_II	Inverse variance weighted	2.24681	3	0.522787
ukb-ppp-CDA-OID30345	finngen_R10_J10_ASTHMACOPDKELA	Asthma/COPD (KELA code 203) || id:finngen_R10_J10_ASTHMACOPDKELA	Cytidine deaminase | Cardiometabolic_II	MR Egger	6.19769	2	0.0451013
ukb-ppp-CDA-OID30345	finngen_R10_J10_ASTHMACOPDKELA	Asthma/COPD (KELA code 203) || id:finngen_R10_J10_ASTHMACOPDKELA	Cytidine deaminase | Cardiometabolic_II	Inverse variance weighted	7.31388	3	0.0625386
ukb-ppp-CDA-OID30345	finngen_R10_J10_COPD	COPD || id:finngen_R10_J10_COPD	Cytidine deaminase | Cardiometabolic_II	MR Egger	7.05175	2	0.029426
ukb-ppp-CDA-OID30345	finngen_R10_J10_COPD	COPD || id:finngen_R10_J10_COPD	Cytidine deaminase | Cardiometabolic_II	Inverse variance weighted	7.20409	3	0.0656694
ukb-ppp-CDCP1-OID20940	finngen_R10_COPD_EARLY	Early onset COPD || id:finngen_R10_COPD_EARLY	CUB domain-containing protein 1 | Neurology	MR Egger	0.650118	1	0.420071
ukb-ppp-CDCP1-OID20940	finngen_R10_COPD_EARLY	Early onset COPD || id:finngen_R10_COPD_EARLY	CUB domain-containing protein 1 | Neurology	Inverse variance weighted	1.25912	2	0.532826
ukb-ppp-CDCP1-OID20940	finngen_R10_COPD_LATER	Later onset COPD || id:finngen_R10_COPD_LATER	CUB domain-containing protein 1 | Neurology	MR Egger	0.356894	1	0.550236
ukb-ppp-CDCP1-OID20940	finngen_R10_COPD_LATER	Later onset COPD || id:finngen_R10_COPD_LATER	CUB domain-containing protein 1 | Neurology	Inverse variance weighted	0.978559	2	0.613068
ukb-ppp-CDCP1-OID20940	finngen_R10_J10_ASTHMACOPDKELA	Asthma/COPD (KELA code 203) || id:finngen_R10_J10_ASTHMACOPDKELA	CUB domain-containing protein 1 | Neurology	MR Egger	0.0498624	1	0.823303
ukb-ppp-CDCP1-OID20940	finngen_R10_J10_ASTHMACOPDKELA	Asthma/COPD (KELA code 203) || id:finngen_R10_J10_ASTHMACOPDKELA	CUB domain-containing protein 1 | Neurology	Inverse variance weighted	1.10641	2	0.575104
ukb-ppp-CDCP1-OID20940	finngen_R10_J10_COPD	COPD || id:finngen_R10_J10_COPD	CUB domain-containing protein 1 | Neurology	MR Egger	0.0120539	1	0.912576
ukb-ppp-CDCP1-OID20940	finngen_R10_J10_COPD	COPD || id:finngen_R10_J10_COPD	CUB domain-containing protein 1 | Neurology	Inverse variance weighted	0.0314075	2	0.984419
ukb-ppp-CDH15-OID21005	finngen_R10_COPD_EARLY	Early onset COPD || id:finngen_R10_COPD_EARLY	Cadherin-15 | Neurology	MR Egger	6.13335	3	0.1053
ukb-ppp-CDH15-OID21005	finngen_R10_COPD_EARLY	Early onset COPD || id:finngen_R10_COPD_EARLY	Cadherin-15 | Neurology	Inverse variance weighted	11.0536	4	0.0259682
ukb-ppp-CDH15-OID21005	finngen_R10_COPD_LATER	Later onset COPD || id:finngen_R10_COPD_LATER	Cadherin-15 | Neurology	MR Egger	0.0682723	3	0.995352
ukb-ppp-CDH15-OID21005	finngen_R10_COPD_LATER	Later onset COPD || id:finngen_R10_COPD_LATER	Cadherin-15 | Neurology	Inverse variance weighted	1.28513	4	0.863894
ukb-ppp-CDH15-OID21005	finngen_R10_J10_ASTHMACOPDKELA	Asthma/COPD (KELA code 203) || id:finngen_R10_J10_ASTHMACOPDKELA	Cadherin-15 | Neurology	MR Egger	4.98736	3	0.172725
ukb-ppp-CDH15-OID21005	finngen_R10_J10_ASTHMACOPDKELA	Asthma/COPD (KELA code 203) || id:finngen_R10_J10_ASTHMACOPDKELA	Cadherin-15 | Neurology	Inverse variance weighted	8.25673	4	0.0826139
ukb-ppp-CDH15-OID21005	finngen_R10_J10_COPD	COPD || id:finngen_R10_J10_COPD	Cadherin-15 | Neurology	MR Egger	4.84163	3	0.183768
ukb-ppp-CDH15-OID21005	finngen_R10_J10_COPD	COPD || id:finngen_R10_J10_COPD	Cadherin-15 | Neurology	Inverse variance weighted	10.3133	4	0.0354677
ukb-ppp-CDH17-OID20134	finngen_R10_COPD_EARLY	Early onset COPD || id:finngen_R10_COPD_EARLY	Cadherin-17 | Cardiometabolic	MR Egger	0.511233	2	0.774439
ukb-ppp-CDH17-OID20134	finngen_R10_COPD_EARLY	Early onset COPD || id:finngen_R10_COPD_EARLY	Cadherin-17 | Cardiometabolic	Inverse variance weighted	0.75539	3	0.860105
ukb-ppp-CDH17-OID20134	finngen_R10_COPD_LATER	Later onset COPD || id:finngen_R10_COPD_LATER	Cadherin-17 | Cardiometabolic	MR Egger	0.572189	2	0.751192
ukb-ppp-CDH17-OID20134	finngen_R10_COPD_LATER	Later onset COPD || id:finngen_R10_COPD_LATER	Cadherin-17 | Cardiometabolic	Inverse variance weighted	1.25436	3	0.739997
ukb-ppp-CDH17-OID20134	finngen_R10_J10_ASTHMACOPDKELA	Asthma/COPD (KELA code 203) || id:finngen_R10_J10_ASTHMACOPDKELA	Cadherin-17 | Cardiometabolic	MR Egger	0.346545	2	0.840909
ukb-ppp-CDH17-OID20134	finngen_R10_J10_ASTHMACOPDKELA	Asthma/COPD (KELA code 203) || id:finngen_R10_J10_ASTHMACOPDKELA	Cadherin-17 | Cardiometabolic	Inverse variance weighted	0.672993	3	0.879537
ukb-ppp-CDH17-OID20134	finngen_R10_J10_COPD	COPD || id:finngen_R10_J10_COPD	Cadherin-17 | Cardiometabolic	MR Egger	0.294796	2	0.86295
ukb-ppp-CDH17-OID20134	finngen_R10_J10_COPD	COPD || id:finngen_R10_J10_COPD	Cadherin-17 | Cardiometabolic	Inverse variance weighted	0.299297	3	0.960161
ukb-ppp-CDH2-OID20170	finngen_R10_COPD_EARLY	Early onset COPD || id:finngen_R10_COPD_EARLY	Cadherin-2 | Cardiometabolic	MR Egger	1.28267	1	0.257403
ukb-ppp-CDH2-OID20170	finngen_R10_COPD_EARLY	Early onset COPD || id:finngen_R10_COPD_EARLY	Cadherin-2 | Cardiometabolic	Inverse variance weighted	1.87675	2	0.391263
ukb-ppp-CDH2-OID20170	finngen_R10_COPD_LATER	Later onset COPD || id:finngen_R10_COPD_LATER	Cadherin-2 | Cardiometabolic	MR Egger	0.1983	1	0.656096
ukb-ppp-CDH2-OID20170	finngen_R10_COPD_LATER	Later onset COPD || id:finngen_R10_COPD_LATER	Cadherin-2 | Cardiometabolic	Inverse variance weighted	0.23667	2	0.888399
ukb-ppp-CDH2-OID20170	finngen_R10_J10_ASTHMACOPDKELA	Asthma/COPD (KELA code 203) || id:finngen_R10_J10_ASTHMACOPDKELA	Cadherin-2 | Cardiometabolic	MR Egger	0.526173	1	0.46822
ukb-ppp-CDH2-OID20170	finngen_R10_J10_ASTHMACOPDKELA	Asthma/COPD (KELA code 203) || id:finngen_R10_J10_ASTHMACOPDKELA	Cadherin-2 | Cardiometabolic	Inverse variance weighted	0.61882	2	0.73388
ukb-ppp-CDH2-OID20170	finngen_R10_J10_COPD	COPD || id:finngen_R10_J10_COPD	Cadherin-2 | Cardiometabolic	MR Egger	0.337817	1	0.561092
ukb-ppp-CDH2-OID20170	finngen_R10_J10_COPD	COPD || id:finngen_R10_J10_COPD	Cadherin-2 | Cardiometabolic	Inverse variance weighted	0.646872	2	0.723658
ukb-ppp-CDH23-OID31074	finngen_R10_COPD_EARLY	Early onset COPD || id:finngen_R10_COPD_EARLY	Cadherin-23 | Neurology_II	Inverse variance weighted	0.00139193	1	0.970239
ukb-ppp-CDH23-OID31074	finngen_R10_COPD_LATER	Later onset COPD || id:finngen_R10_COPD_LATER	Cadherin-23 | Neurology_II	Inverse variance weighted	0.134077	1	0.714242
ukb-ppp-CDH23-OID31074	finngen_R10_J10_ASTHMACOPDKELA	Asthma/COPD (KELA code 203) || id:finngen_R10_J10_ASTHMACOPDKELA	Cadherin-23 | Neurology_II	Inverse variance weighted	0.241789	1	0.622917
ukb-ppp-CDH23-OID31074	finngen_R10_J10_COPD	COPD || id:finngen_R10_J10_COPD	Cadherin-23 | Neurology_II	Inverse variance weighted	0.00423573	1	0.948108
ukb-ppp-CDH3-OID21008	finngen_R10_COPD_EARLY	Early onset COPD || id:finngen_R10_COPD_EARLY	Cadherin-3 | Neurology	Inverse variance weighted	2.92571	1	0.0871788
ukb-ppp-CDH3-OID21008	finngen_R10_COPD_LATER	Later onset COPD || id:finngen_R10_COPD_LATER	Cadherin-3 | Neurology	Inverse variance weighted	0.244043	1	0.621301
ukb-ppp-CDH3-OID21008	finngen_R10_J10_ASTHMACOPDKELA	Asthma/COPD (KELA code 203) || id:finngen_R10_J10_ASTHMACOPDKELA	Cadherin-3 | Neurology	Inverse variance weighted	0.32974	1	0.565812
ukb-ppp-CDH3-OID21008	finngen_R10_J10_COPD	COPD || id:finngen_R10_J10_COPD	Cadherin-3 | Neurology	Inverse variance weighted	2.5298	1	0.111714
ukb-ppp-CDH5-OID20243	finngen_R10_COPD_EARLY	Early onset COPD || id:finngen_R10_COPD_EARLY	Cadherin-5 | Cardiometabolic	Inverse variance weighted	2.01048	1	0.156216
ukb-ppp-CDH5-OID20243	finngen_R10_COPD_LATER	Later onset COPD || id:finngen_R10_COPD_LATER	Cadherin-5 | Cardiometabolic	Inverse variance weighted	0.0583716	1	0.809088
ukb-ppp-CDH5-OID20243	finngen_R10_J10_ASTHMACOPDKELA	Asthma/COPD (KELA code 203) || id:finngen_R10_J10_ASTHMACOPDKELA	Cadherin-5 | Cardiometabolic	Inverse variance weighted	0.0154397	1	0.901112
ukb-ppp-CDH5-OID20243	finngen_R10_J10_COPD	COPD || id:finngen_R10_J10_COPD	Cadherin-5 | Cardiometabolic	Inverse variance weighted	1.07971	1	0.298763
ukb-ppp-CDH6-OID20157	finngen_R10_COPD_EARLY	Early onset COPD || id:finngen_R10_COPD_EARLY	Cadherin-6 | Cardiometabolic	MR Egger	1.52946	3	0.675487
ukb-ppp-CDH6-OID20157	finngen_R10_COPD_EARLY	Early onset COPD || id:finngen_R10_COPD_EARLY	Cadherin-6 | Cardiometabolic	Inverse variance weighted	1.68095	4	0.794176
ukb-ppp-CDH6-OID20157	finngen_R10_COPD_LATER	Later onset COPD || id:finngen_R10_COPD_LATER	Cadherin-6 | Cardiometabolic	MR Egger	4.38282	3	0.222983
ukb-ppp-CDH6-OID20157	finngen_R10_COPD_LATER	Later onset COPD || id:finngen_R10_COPD_LATER	Cadherin-6 | Cardiometabolic	Inverse variance weighted	5.09493	4	0.277695
ukb-ppp-CDH6-OID20157	finngen_R10_J10_ASTHMACOPDKELA	Asthma/COPD (KELA code 203) || id:finngen_R10_J10_ASTHMACOPDKELA	Cadherin-6 | Cardiometabolic	MR Egger	10.6968	3	0.0134839
ukb-ppp-CDH6-OID20157	finngen_R10_J10_ASTHMACOPDKELA	Asthma/COPD (KELA code 203) || id:finngen_R10_J10_ASTHMACOPDKELA	Cadherin-6 | Cardiometabolic	Inverse variance weighted	14.8525	4	0.00501708
ukb-ppp-CDH6-OID20157	finngen_R10_J10_COPD	COPD || id:finngen_R10_J10_COPD	Cadherin-6 | Cardiometabolic	MR Egger	5.18812	3	0.158529
ukb-ppp-CDH6-OID20157	finngen_R10_J10_COPD	COPD || id:finngen_R10_J10_COPD	Cadherin-6 | Cardiometabolic	Inverse variance weighted	6.37871	4	0.172595
ukb-ppp-CDHR1-OID20808	finngen_R10_COPD_EARLY	Early onset COPD || id:finngen_R10_COPD_EARLY	Cadherin-related family member 1 | Neurology	MR Egger	2.00551	2	0.366868
ukb-ppp-CDHR1-OID20808	finngen_R10_COPD_EARLY	Early onset COPD || id:finngen_R10_COPD_EARLY	Cadherin-related family member 1 | Neurology	Inverse variance weighted	2.90803	3	0.406023
ukb-ppp-CDHR1-OID20808	finngen_R10_COPD_LATER	Later onset COPD || id:finngen_R10_COPD_LATER	Cadherin-related family member 1 | Neurology	MR Egger	0.755343	2	0.685455
ukb-ppp-CDHR1-OID20808	finngen_R10_COPD_LATER	Later onset COPD || id:finngen_R10_COPD_LATER	Cadherin-related family member 1 | Neurology	Inverse variance weighted	3.98142	3	0.263477
ukb-ppp-CDHR1-OID20808	finngen_R10_J10_ASTHMACOPDKELA	Asthma/COPD (KELA code 203) || id:finngen_R10_J10_ASTHMACOPDKELA	Cadherin-related family member 1 | Neurology	MR Egger	4.04872	2	0.132079
ukb-ppp-CDHR1-OID20808	finngen_R10_J10_ASTHMACOPDKELA	Asthma/COPD (KELA code 203) || id:finngen_R10_J10_ASTHMACOPDKELA	Cadherin-related family member 1 | Neurology	Inverse variance weighted	4.14524	3	0.246202
ukb-ppp-CDHR1-OID20808	finngen_R10_J10_COPD	COPD || id:finngen_R10_J10_COPD	Cadherin-related family member 1 | Neurology	MR Egger	2.58061	2	0.275186
ukb-ppp-CDHR1-OID20808	finngen_R10_J10_COPD	COPD || id:finngen_R10_J10_COPD	Cadherin-related family member 1 | Neurology	Inverse variance weighted	6.07761	3	0.107895
ukb-ppp-CDKN1A-OID21319	finngen_R10_COPD_EARLY	Early onset COPD || id:finngen_R10_COPD_EARLY	Cyclin-dependent kinase inhibitor 1 | Oncology	Inverse variance weighted	0.08922	1	0.765171
ukb-ppp-CDKN1A-OID21319	finngen_R10_COPD_LATER	Later onset COPD || id:finngen_R10_COPD_LATER	Cyclin-dependent kinase inhibitor 1 | Oncology	Inverse variance weighted	1.53354	1	0.215581
ukb-ppp-CDKN1A-OID21319	finngen_R10_J10_ASTHMACOPDKELA	Asthma/COPD (KELA code 203) || id:finngen_R10_J10_ASTHMACOPDKELA	Cyclin-dependent kinase inhibitor 1 | Oncology	Inverse variance weighted	0.0111059	1	0.916071
ukb-ppp-CDKN1A-OID21319	finngen_R10_J10_COPD	COPD || id:finngen_R10_J10_COPD	Cyclin-dependent kinase inhibitor 1 | Oncology	Inverse variance weighted	0.77693	1	0.378082
ukb-ppp-CDNF-OID21318	finngen_R10_COPD_EARLY	Early onset COPD || id:finngen_R10_COPD_EARLY	Cerebral dopamine neurotrophic factor | Oncology	MR Egger	2.54282	4	0.636985
ukb-ppp-CDNF-OID21318	finngen_R10_COPD_EARLY	Early onset COPD || id:finngen_R10_COPD_EARLY	Cerebral dopamine neurotrophic factor | Oncology	Inverse variance weighted	3.05728	5	0.691155
ukb-ppp-CDNF-OID21318	finngen_R10_COPD_LATER	Later onset COPD || id:finngen_R10_COPD_LATER	Cerebral dopamine neurotrophic factor | Oncology	MR Egger	1.68267	4	0.793862
ukb-ppp-CDNF-OID21318	finngen_R10_COPD_LATER	Later onset COPD || id:finngen_R10_COPD_LATER	Cerebral dopamine neurotrophic factor | Oncology	Inverse variance weighted	10.7458	5	0.0566587
ukb-ppp-CDNF-OID21318	finngen_R10_J10_ASTHMACOPDKELA	Asthma/COPD (KELA code 203) || id:finngen_R10_J10_ASTHMACOPDKELA	Cerebral dopamine neurotrophic factor | Oncology	MR Egger	4.07664	4	0.395732
ukb-ppp-CDNF-OID21318	finngen_R10_J10_ASTHMACOPDKELA	Asthma/COPD (KELA code 203) || id:finngen_R10_J10_ASTHMACOPDKELA	Cerebral dopamine neurotrophic factor | Oncology	Inverse variance weighted	13.3472	5	0.0203339
ukb-ppp-CDNF-OID21318	finngen_R10_J10_COPD	COPD || id:finngen_R10_J10_COPD	Cerebral dopamine neurotrophic factor | Oncology	MR Egger	3.70698	4	0.447111
ukb-ppp-CDNF-OID21318	finngen_R10_J10_COPD	COPD || id:finngen_R10_J10_COPD	Cerebral dopamine neurotrophic factor | Oncology	Inverse variance weighted	8.82568	5	0.116222
ukb-ppp-CDON-OID20754	finngen_R10_COPD_EARLY	Early onset COPD || id:finngen_R10_COPD_EARLY	Cell adhesion molecule-related/down-regulated by oncogenes | Inflammation	MR Egger	0.00704332	1	0.933116
ukb-ppp-CDON-OID20754	finngen_R10_COPD_EARLY	Early onset COPD || id:finngen_R10_COPD_EARLY	Cell adhesion molecule-related/down-regulated by oncogenes | Inflammation	Inverse variance weighted	1.98865	2	0.369973
ukb-ppp-CDON-OID20754	finngen_R10_COPD_LATER	Later onset COPD || id:finngen_R10_COPD_LATER	Cell adhesion molecule-related/down-regulated by oncogenes | Inflammation	MR Egger	2.07457	1	0.149773
ukb-ppp-CDON-OID20754	finngen_R10_COPD_LATER	Later onset COPD || id:finngen_R10_COPD_LATER	Cell adhesion molecule-related/down-regulated by oncogenes | Inflammation	Inverse variance weighted	2.74723	2	0.253191
ukb-ppp-CDON-OID20754	finngen_R10_J10_ASTHMACOPDKELA	Asthma/COPD (KELA code 203) || id:finngen_R10_J10_ASTHMACOPDKELA	Cell adhesion molecule-related/down-regulated by oncogenes | Inflammation	MR Egger	3.48143	1	0.0620612
ukb-ppp-CDON-OID20754	finngen_R10_J10_ASTHMACOPDKELA	Asthma/COPD (KELA code 203) || id:finngen_R10_J10_ASTHMACOPDKELA	Cell adhesion molecule-related/down-regulated by oncogenes | Inflammation	Inverse variance weighted	9.65374	2	0.00801157
ukb-ppp-CDON-OID20754	finngen_R10_J10_COPD	COPD || id:finngen_R10_J10_COPD	Cell adhesion molecule-related/down-regulated by oncogenes | Inflammation	MR Egger	0.802313	1	0.370403
ukb-ppp-CDON-OID20754	finngen_R10_J10_COPD	COPD || id:finngen_R10_J10_COPD	Cell adhesion molecule-related/down-regulated by oncogenes | Inflammation	Inverse variance weighted	2.06783	2	0.355612
ukb-ppp-CDSN-OID20667	finngen_R10_COPD_EARLY	Early onset COPD || id:finngen_R10_COPD_EARLY	Corneodesmosin | Inflammation	Inverse variance weighted	2.77544	1	0.0957201
ukb-ppp-CDSN-OID20667	finngen_R10_COPD_LATER	Later onset COPD || id:finngen_R10_COPD_LATER	Corneodesmosin | Inflammation	Inverse variance weighted	0.211098	1	0.645908
ukb-ppp-CDSN-OID20667	finngen_R10_J10_ASTHMACOPDKELA	Asthma/COPD (KELA code 203) || id:finngen_R10_J10_ASTHMACOPDKELA	Corneodesmosin | Inflammation	Inverse variance weighted	14.6604	1	0.00012872
ukb-ppp-CDSN-OID20667	finngen_R10_J10_COPD	COPD || id:finngen_R10_J10_COPD	Corneodesmosin | Inflammation	Inverse variance weighted	3.9696	1	0.0463286
ukb-ppp-CEACAM1-OID21528	finngen_R10_COPD_EARLY	Early onset COPD || id:finngen_R10_COPD_EARLY	Carcinoembryonic antigen-related cell adhesion molecule 1 | Oncology	MR Egger	0.0001176	1	0.991347
ukb-ppp-CEACAM1-OID21528	finngen_R10_COPD_EARLY	Early onset COPD || id:finngen_R10_COPD_EARLY	Carcinoembryonic antigen-related cell adhesion molecule 1 | Oncology	Inverse variance weighted	0.225046	2	0.893577
ukb-ppp-CEACAM1-OID21528	finngen_R10_COPD_LATER	Later onset COPD || id:finngen_R10_COPD_LATER	Carcinoembryonic antigen-related cell adhesion molecule 1 | Oncology	MR Egger	2.55329	1	0.110065
ukb-ppp-CEACAM1-OID21528	finngen_R10_COPD_LATER	Later onset COPD || id:finngen_R10_COPD_LATER	Carcinoembryonic antigen-related cell adhesion molecule 1 | Oncology	Inverse variance weighted	8.3168	2	0.0156326
ukb-ppp-CEACAM1-OID21528	finngen_R10_J10_ASTHMACOPDKELA	Asthma/COPD (KELA code 203) || id:finngen_R10_J10_ASTHMACOPDKELA	Carcinoembryonic antigen-related cell adhesion molecule 1 | Oncology	MR Egger	0.564032	1	0.45264
ukb-ppp-CEACAM1-OID21528	finngen_R10_J10_ASTHMACOPDKELA	Asthma/COPD (KELA code 203) || id:finngen_R10_J10_ASTHMACOPDKELA	Carcinoembryonic antigen-related cell adhesion molecule 1 | Oncology	Inverse variance weighted	1.61406	2	0.446182
ukb-ppp-CEACAM1-OID21528	finngen_R10_J10_COPD	COPD || id:finngen_R10_J10_COPD	Carcinoembryonic antigen-related cell adhesion molecule 1 | Oncology	MR Egger	0.766565	1	0.381282
ukb-ppp-CEACAM1-OID21528	finngen_R10_J10_COPD	COPD || id:finngen_R10_J10_COPD	Carcinoembryonic antigen-related cell adhesion molecule 1 | Oncology	Inverse variance weighted	3.89697	2	0.14249
ukb-ppp-CEACAM16-OID31495	finngen_R10_COPD_EARLY	Early onset COPD || id:finngen_R10_COPD_EARLY	Carcinoembryonic antigen-related cell adhesion molecule 16 | Oncology_II	MR Egger	6.8945	2	0.0318331
ukb-ppp-CEACAM16-OID31495	finngen_R10_COPD_EARLY	Early onset COPD || id:finngen_R10_COPD_EARLY	Carcinoembryonic antigen-related cell adhesion molecule 16 | Oncology_II	Inverse variance weighted	9.58213	3	0.0224735
ukb-ppp-CEACAM16-OID31495	finngen_R10_COPD_LATER	Later onset COPD || id:finngen_R10_COPD_LATER	Carcinoembryonic antigen-related cell adhesion molecule 16 | Oncology_II	MR Egger	4.52529	2	0.104075
ukb-ppp-CEACAM16-OID31495	finngen_R10_COPD_LATER	Later onset COPD || id:finngen_R10_COPD_LATER	Carcinoembryonic antigen-related cell adhesion molecule 16 | Oncology_II	Inverse variance weighted	4.53357	3	0.209315
ukb-ppp-CEACAM16-OID31495	finngen_R10_J10_ASTHMACOPDKELA	Asthma/COPD (KELA code 203) || id:finngen_R10_J10_ASTHMACOPDKELA	Carcinoembryonic antigen-related cell adhesion molecule 16 | Oncology_II	MR Egger	10.9488	2	0.00419269
ukb-ppp-CEACAM16-OID31495	finngen_R10_J10_ASTHMACOPDKELA	Asthma/COPD (KELA code 203) || id:finngen_R10_J10_ASTHMACOPDKELA	Carcinoembryonic antigen-related cell adhesion molecule 16 | Oncology_II	Inverse variance weighted	13.1076	3	0.00440955
ukb-ppp-CEACAM16-OID31495	finngen_R10_J10_COPD	COPD || id:finngen_R10_J10_COPD	Carcinoembryonic antigen-related cell adhesion molecule 16 | Oncology_II	MR Egger	9.26454	2	0.00973265
ukb-ppp-CEACAM16-OID31495	finngen_R10_J10_COPD	COPD || id:finngen_R10_J10_COPD	Carcinoembryonic antigen-related cell adhesion molecule 16 | Oncology_II	Inverse variance weighted	9.97587	3	0.0187724
ukb-ppp-CEACAM19-OID31443	finngen_R10_COPD_EARLY	Early onset COPD || id:finngen_R10_COPD_EARLY	Carcinoembryonic antigen-related cell adhesion molecule 19 | Oncology_II	Inverse variance weighted	0.810359	1	0.368014
ukb-ppp-CEACAM19-OID31443	finngen_R10_COPD_LATER	Later onset COPD || id:finngen_R10_COPD_LATER	Carcinoembryonic antigen-related cell adhesion molecule 19 | Oncology_II	Inverse variance weighted	0.180745	1	0.670734
ukb-ppp-CEACAM19-OID31443	finngen_R10_J10_ASTHMACOPDKELA	Asthma/COPD (KELA code 203) || id:finngen_R10_J10_ASTHMACOPDKELA	Carcinoembryonic antigen-related cell adhesion molecule 19 | Oncology_II	Inverse variance weighted	5.36636	1	0.0205288
ukb-ppp-CEACAM19-OID31443	finngen_R10_J10_COPD	COPD || id:finngen_R10_J10_COPD	Carcinoembryonic antigen-related cell adhesion molecule 19 | Oncology_II	Inverse variance weighted	0.363342	1	0.546656
ukb-ppp-CEACAM20-OID31308	finngen_R10_COPD_EARLY	Early onset COPD || id:finngen_R10_COPD_EARLY	Carcinoembryonic antigen-related cell adhesion molecule 20 | Oncology_II	Inverse variance weighted	0.0855699	1	0.769887
ukb-ppp-CEACAM20-OID31308	finngen_R10_COPD_LATER	Later onset COPD || id:finngen_R10_COPD_LATER	Carcinoembryonic antigen-related cell adhesion molecule 20 | Oncology_II	Inverse variance weighted	0.0489079	1	0.824975
ukb-ppp-CEACAM20-OID31308	finngen_R10_J10_ASTHMACOPDKELA	Asthma/COPD (KELA code 203) || id:finngen_R10_J10_ASTHMACOPDKELA	Carcinoembryonic antigen-related cell adhesion molecule 20 | Oncology_II	Inverse variance weighted	0.646537	1	0.421353
ukb-ppp-CEACAM20-OID31308	finngen_R10_J10_COPD	COPD || id:finngen_R10_J10_COPD	Carcinoembryonic antigen-related cell adhesion molecule 20 | Oncology_II	Inverse variance weighted	0.00135418	1	0.970645
ukb-ppp-CEACAM21-OID20548	finngen_R10_COPD_EARLY	Early onset COPD || id:finngen_R10_COPD_EARLY	Carcinoembryonic antigen-related cell adhesion molecule 21 | Inflammation	MR Egger	16.0393	14	0.310983
ukb-ppp-CEACAM21-OID20548	finngen_R10_COPD_EARLY	Early onset COPD || id:finngen_R10_COPD_EARLY	Carcinoembryonic antigen-related cell adhesion molecule 21 | Inflammation	Inverse variance weighted	16.9155	15	0.323941
ukb-ppp-CEACAM21-OID20548	finngen_R10_COPD_LATER	Later onset COPD || id:finngen_R10_COPD_LATER	Carcinoembryonic antigen-related cell adhesion molecule 21 | Inflammation	MR Egger	14.2079	14	0.434343
ukb-ppp-CEACAM21-OID20548	finngen_R10_COPD_LATER	Later onset COPD || id:finngen_R10_COPD_LATER	Carcinoembryonic antigen-related cell adhesion molecule 21 | Inflammation	Inverse variance weighted	14.2181	15	0.509059
ukb-ppp-CEACAM21-OID20548	finngen_R10_J10_ASTHMACOPDKELA	Asthma/COPD (KELA code 203) || id:finngen_R10_J10_ASTHMACOPDKELA	Carcinoembryonic antigen-related cell adhesion molecule 21 | Inflammation	MR Egger	24.901	14	0.0355579
ukb-ppp-CEACAM21-OID20548	finngen_R10_J10_ASTHMACOPDKELA	Asthma/COPD (KELA code 203) || id:finngen_R10_J10_ASTHMACOPDKELA	Carcinoembryonic antigen-related cell adhesion molecule 21 | Inflammation	Inverse variance weighted	24.902	15	0.0512756
ukb-ppp-CEACAM21-OID20548	finngen_R10_J10_COPD	COPD || id:finngen_R10_J10_COPD	Carcinoembryonic antigen-related cell adhesion molecule 21 | Inflammation	MR Egger	19.5157	14	0.146165
ukb-ppp-CEACAM21-OID20548	finngen_R10_J10_COPD	COPD || id:finngen_R10_J10_COPD	Carcinoembryonic antigen-related cell adhesion molecule 21 | Inflammation	Inverse variance weighted	20.5439	15	0.152044
ukb-ppp-CEACAM5-OID21171	finngen_R10_COPD_EARLY	Early onset COPD || id:finngen_R10_COPD_EARLY	Carcinoembryonic antigen-related cell adhesion molecule 5 | Oncology	MR Egger	1.37422	2	0.503029
ukb-ppp-CEACAM5-OID21171	finngen_R10_COPD_EARLY	Early onset COPD || id:finngen_R10_COPD_EARLY	Carcinoembryonic antigen-related cell adhesion molecule 5 | Oncology	Inverse variance weighted	1.6648	3	0.644787
ukb-ppp-CEACAM5-OID21171	finngen_R10_COPD_LATER	Later onset COPD || id:finngen_R10_COPD_LATER	Carcinoembryonic antigen-related cell adhesion molecule 5 | Oncology	MR Egger	1.99341	2	0.369093
ukb-ppp-CEACAM5-OID21171	finngen_R10_COPD_LATER	Later onset COPD || id:finngen_R10_COPD_LATER	Carcinoembryonic antigen-related cell adhesion molecule 5 | Oncology	Inverse variance weighted	5.55603	3	0.135326
ukb-ppp-CEACAM5-OID21171	finngen_R10_J10_ASTHMACOPDKELA	Asthma/COPD (KELA code 203) || id:finngen_R10_J10_ASTHMACOPDKELA	Carcinoembryonic antigen-related cell adhesion molecule 5 | Oncology	MR Egger	1.20573	2	0.547241
ukb-ppp-CEACAM5-OID21171	finngen_R10_J10_ASTHMACOPDKELA	Asthma/COPD (KELA code 203) || id:finngen_R10_J10_ASTHMACOPDKELA	Carcinoembryonic antigen-related cell adhesion molecule 5 | Oncology	Inverse variance weighted	2.92364	3	0.403549
ukb-ppp-CEACAM5-OID21171	finngen_R10_J10_COPD	COPD || id:finngen_R10_J10_COPD	Carcinoembryonic antigen-related cell adhesion molecule 5 | Oncology	MR Egger	0.142367	2	0.931291
ukb-ppp-CEACAM5-OID21171	finngen_R10_J10_COPD	COPD || id:finngen_R10_J10_COPD	Carcinoembryonic antigen-related cell adhesion molecule 5 | Oncology	Inverse variance weighted	0.623801	3	0.890963
ukb-ppp-CELA2A-OID30411	finngen_R10_COPD_EARLY	Early onset COPD || id:finngen_R10_COPD_EARLY	Chymotrypsin-like elastase family member 2A | Cardiometabolic_II	MR Egger	0.131373	1	0.717012
ukb-ppp-CELA2A-OID30411	finngen_R10_COPD_EARLY	Early onset COPD || id:finngen_R10_COPD_EARLY	Chymotrypsin-like elastase family member 2A | Cardiometabolic_II	Inverse variance weighted	1.61608	2	0.445731
ukb-ppp-CELA2A-OID30411	finngen_R10_COPD_LATER	Later onset COPD || id:finngen_R10_COPD_LATER	Chymotrypsin-like elastase family member 2A | Cardiometabolic_II	MR Egger	2.08446	1	0.148804
ukb-ppp-CELA2A-OID30411	finngen_R10_COPD_LATER	Later onset COPD || id:finngen_R10_COPD_LATER	Chymotrypsin-like elastase family member 2A | Cardiometabolic_II	Inverse variance weighted	2.16225	2	0.339213
ukb-ppp-CELA2A-OID30411	finngen_R10_J10_ASTHMACOPDKELA	Asthma/COPD (KELA code 203) || id:finngen_R10_J10_ASTHMACOPDKELA	Chymotrypsin-like elastase family member 2A | Cardiometabolic_II	MR Egger	0.00792081	1	0.929083
ukb-ppp-CELA2A-OID30411	finngen_R10_J10_ASTHMACOPDKELA	Asthma/COPD (KELA code 203) || id:finngen_R10_J10_ASTHMACOPDKELA	Chymotrypsin-like elastase family member 2A | Cardiometabolic_II	Inverse variance weighted	0.369585	2	0.831277
ukb-ppp-CELA2A-OID30411	finngen_R10_J10_COPD	COPD || id:finngen_R10_J10_COPD	Chymotrypsin-like elastase family member 2A | Cardiometabolic_II	MR Egger	1.42613	1	0.232397
ukb-ppp-CELA2A-OID30411	finngen_R10_J10_COPD	COPD || id:finngen_R10_J10_COPD	Chymotrypsin-like elastase family member 2A | Cardiometabolic_II	Inverse variance weighted	1.67529	2	0.432728
ukb-ppp-CELA3A-OID20298	finngen_R10_COPD_EARLY	Early onset COPD || id:finngen_R10_COPD_EARLY	Chymotrypsin-like elastase family member 3A | Cardiometabolic	Inverse variance weighted	0.349574	1	0.554355
ukb-ppp-CELA3A-OID20298	finngen_R10_COPD_LATER	Later onset COPD || id:finngen_R10_COPD_LATER	Chymotrypsin-like elastase family member 3A | Cardiometabolic	Inverse variance weighted	0.39643	1	0.528939
ukb-ppp-CELA3A-OID20298	finngen_R10_J10_ASTHMACOPDKELA	Asthma/COPD (KELA code 203) || id:finngen_R10_J10_ASTHMACOPDKELA	Chymotrypsin-like elastase family member 3A | Cardiometabolic	Inverse variance weighted	0.350606	1	0.553771
ukb-ppp-CELA3A-OID20298	finngen_R10_J10_COPD	COPD || id:finngen_R10_J10_COPD	Chymotrypsin-like elastase family member 3A | Cardiometabolic	Inverse variance weighted	0.215784	1	0.642271
ukb-ppp-CELSR2-OID30593	finngen_R10_COPD_EARLY	Early onset COPD || id:finngen_R10_COPD_EARLY	Cadherin EGF LAG seven-pass G-type receptor 2 | Inflammation_II	MR Egger	2.07863	3	0.556248
ukb-ppp-CELSR2-OID30593	finngen_R10_COPD_EARLY	Early onset COPD || id:finngen_R10_COPD_EARLY	Cadherin EGF LAG seven-pass G-type receptor 2 | Inflammation_II	Inverse variance weighted	2.8441	4	0.584245
ukb-ppp-CELSR2-OID30593	finngen_R10_COPD_LATER	Later onset COPD || id:finngen_R10_COPD_LATER	Cadherin EGF LAG seven-pass G-type receptor 2 | Inflammation_II	MR Egger	1.89015	3	0.595516
ukb-ppp-CELSR2-OID30593	finngen_R10_COPD_LATER	Later onset COPD || id:finngen_R10_COPD_LATER	Cadherin EGF LAG seven-pass G-type receptor 2 | Inflammation_II	Inverse variance weighted	1.99573	4	0.736545
ukb-ppp-CELSR2-OID30593	finngen_R10_J10_ASTHMACOPDKELA	Asthma/COPD (KELA code 203) || id:finngen_R10_J10_ASTHMACOPDKELA	Cadherin EGF LAG seven-pass G-type receptor 2 | Inflammation_II	MR Egger	2.83322	3	0.418061
ukb-ppp-CELSR2-OID30593	finngen_R10_J10_ASTHMACOPDKELA	Asthma/COPD (KELA code 203) || id:finngen_R10_J10_ASTHMACOPDKELA	Cadherin EGF LAG seven-pass G-type receptor 2 | Inflammation_II	Inverse variance weighted	3.16796	4	0.530121
ukb-ppp-CELSR2-OID30593	finngen_R10_J10_COPD	COPD || id:finngen_R10_J10_COPD	Cadherin EGF LAG seven-pass G-type receptor 2 | Inflammation_II	MR Egger	2.6503	3	0.448739
ukb-ppp-CELSR2-OID30593	finngen_R10_J10_COPD	COPD || id:finngen_R10_J10_COPD	Cadherin EGF LAG seven-pass G-type receptor 2 | Inflammation_II	Inverse variance weighted	2.82661	4	0.587249
ukb-ppp-CEMIP2-OID30499	finngen_R10_COPD_EARLY	Early onset COPD || id:finngen_R10_COPD_EARLY	Cell surface hyaluronidase | Inflammation_II	MR Egger	7.54014	1	0.00603394
ukb-ppp-CEMIP2-OID30499	finngen_R10_COPD_EARLY	Early onset COPD || id:finngen_R10_COPD_EARLY	Cell surface hyaluronidase | Inflammation_II	Inverse variance weighted	10.5319	2	0.00516457
ukb-ppp-CEMIP2-OID30499	finngen_R10_COPD_LATER	Later onset COPD || id:finngen_R10_COPD_LATER	Cell surface hyaluronidase | Inflammation_II	MR Egger	4.37156	1	0.0365435
ukb-ppp-CEMIP2-OID30499	finngen_R10_COPD_LATER	Later onset COPD || id:finngen_R10_COPD_LATER	Cell surface hyaluronidase | Inflammation_II	Inverse variance weighted	4.66871	2	0.0968728
ukb-ppp-CEMIP2-OID30499	finngen_R10_J10_ASTHMACOPDKELA	Asthma/COPD (KELA code 203) || id:finngen_R10_J10_ASTHMACOPDKELA	Cell surface hyaluronidase | Inflammation_II	MR Egger	1.38964	1	0.238466
ukb-ppp-CEMIP2-OID30499	finngen_R10_J10_ASTHMACOPDKELA	Asthma/COPD (KELA code 203) || id:finngen_R10_J10_ASTHMACOPDKELA	Cell surface hyaluronidase | Inflammation_II	Inverse variance weighted	4.71818	2	0.0945064
ukb-ppp-CEMIP2-OID30499	finngen_R10_J10_COPD	COPD || id:finngen_R10_J10_COPD	Cell surface hyaluronidase | Inflammation_II	MR Egger	8.10101	1	0.00442405
ukb-ppp-CEMIP2-OID30499	finngen_R10_J10_COPD	COPD || id:finngen_R10_J10_COPD	Cell surface hyaluronidase | Inflammation_II	Inverse variance weighted	9.78811	2	0.00749099
ukb-ppp-CEP85-OID21241	finngen_R10_COPD_EARLY	Early onset COPD || id:finngen_R10_COPD_EARLY	Centrosomal protein of 85 kDa | Oncology	Inverse variance weighted	1.38491	1	0.239266
ukb-ppp-CEP85-OID21241	finngen_R10_COPD_LATER	Later onset COPD || id:finngen_R10_COPD_LATER	Centrosomal protein of 85 kDa | Oncology	Inverse variance weighted	0.131706	1	0.71667
ukb-ppp-CEP85-OID21241	finngen_R10_J10_ASTHMACOPDKELA	Asthma/COPD (KELA code 203) || id:finngen_R10_J10_ASTHMACOPDKELA	Centrosomal protein of 85 kDa | Oncology	Inverse variance weighted	1.13097	1	0.287568
ukb-ppp-CEP85-OID21241	finngen_R10_J10_COPD	COPD || id:finngen_R10_J10_COPD	Centrosomal protein of 85 kDa | Oncology	Inverse variance weighted	0.706263	1	0.400687
ukb-ppp-CES1-OID20244	finngen_R10_COPD_EARLY	Early onset COPD || id:finngen_R10_COPD_EARLY	Liver carboxylesterase 1 | Cardiometabolic	MR Egger	5.1912	3	0.15832
ukb-ppp-CES1-OID20244	finngen_R10_COPD_EARLY	Early onset COPD || id:finngen_R10_COPD_EARLY	Liver carboxylesterase 1 | Cardiometabolic	Inverse variance weighted	5.35127	4	0.253116
ukb-ppp-CES1-OID20244	finngen_R10_COPD_LATER	Later onset COPD || id:finngen_R10_COPD_LATER	Liver carboxylesterase 1 | Cardiometabolic	MR Egger	1.84299	3	0.605624
ukb-ppp-CES1-OID20244	finngen_R10_COPD_LATER	Later onset COPD || id:finngen_R10_COPD_LATER	Liver carboxylesterase 1 | Cardiometabolic	Inverse variance weighted	1.85027	4	0.763274
ukb-ppp-CES1-OID20244	finngen_R10_J10_ASTHMACOPDKELA	Asthma/COPD (KELA code 203) || id:finngen_R10_J10_ASTHMACOPDKELA	Liver carboxylesterase 1 | Cardiometabolic	MR Egger	3.30081	3	0.34753
ukb-ppp-CES1-OID20244	finngen_R10_J10_ASTHMACOPDKELA	Asthma/COPD (KELA code 203) || id:finngen_R10_J10_ASTHMACOPDKELA	Liver carboxylesterase 1 | Cardiometabolic	Inverse variance weighted	4.08946	4	0.394035
ukb-ppp-CES1-OID20244	finngen_R10_J10_COPD	COPD || id:finngen_R10_J10_COPD	Liver carboxylesterase 1 | Cardiometabolic	MR Egger	3.33259	3	0.343132
ukb-ppp-CES1-OID20244	finngen_R10_J10_COPD	COPD || id:finngen_R10_J10_COPD	Liver carboxylesterase 1 | Cardiometabolic	Inverse variance weighted	3.5318	4	0.473059
ukb-ppp-CES2-OID21366	finngen_R10_COPD_EARLY	Early onset COPD || id:finngen_R10_COPD_EARLY	Cocaine esterase | Oncology	Inverse variance weighted	0.133636	1	0.714691
ukb-ppp-CES2-OID21366	finngen_R10_COPD_LATER	Later onset COPD || id:finngen_R10_COPD_LATER	Cocaine esterase | Oncology	Inverse variance weighted	1.09402	1	0.295582
ukb-ppp-CES2-OID21366	finngen_R10_J10_ASTHMACOPDKELA	Asthma/COPD (KELA code 203) || id:finngen_R10_J10_ASTHMACOPDKELA	Cocaine esterase | Oncology	Inverse variance weighted	0.733528	1	0.391742
ukb-ppp-CES2-OID21366	finngen_R10_J10_COPD	COPD || id:finngen_R10_J10_COPD	Cocaine esterase | Oncology	Inverse variance weighted	1.15806	1	0.281867
ukb-ppp-CES3-OID21340	finngen_R10_COPD_EARLY	Early onset COPD || id:finngen_R10_COPD_EARLY	Carboxylesterase 3 | Oncology	MR Egger	0.635765	2	0.727688
ukb-ppp-CES3-OID21340	finngen_R10_COPD_EARLY	Early onset COPD || id:finngen_R10_COPD_EARLY	Carboxylesterase 3 | Oncology	Inverse variance weighted	0.828042	3	0.842749
ukb-ppp-CES3-OID21340	finngen_R10_COPD_LATER	Later onset COPD || id:finngen_R10_COPD_LATER	Carboxylesterase 3 | Oncology	MR Egger	7.63744	2	0.0219559
ukb-ppp-CES3-OID21340	finngen_R10_COPD_LATER	Later onset COPD || id:finngen_R10_COPD_LATER	Carboxylesterase 3 | Oncology	Inverse variance weighted	10.1163	3	0.0176031
ukb-ppp-CES3-OID21340	finngen_R10_J10_ASTHMACOPDKELA	Asthma/COPD (KELA code 203) || id:finngen_R10_J10_ASTHMACOPDKELA	Carboxylesterase 3 | Oncology	MR Egger	13.5008	2	0.00117042
ukb-ppp-CES3-OID21340	finngen_R10_J10_ASTHMACOPDKELA	Asthma/COPD (KELA code 203) || id:finngen_R10_J10_ASTHMACOPDKELA	Carboxylesterase 3 | Oncology	Inverse variance weighted	24.8307	3	1.68e-05
ukb-ppp-CES3-OID21340	finngen_R10_J10_COPD	COPD || id:finngen_R10_J10_COPD	Carboxylesterase 3 | Oncology	MR Egger	5.15113	2	0.0761107
ukb-ppp-CES3-OID21340	finngen_R10_J10_COPD	COPD || id:finngen_R10_J10_COPD	Carboxylesterase 3 | Oncology	Inverse variance weighted	7.93798	3	0.047311
ukb-ppp-CFB-OID30755	finngen_R10_COPD_EARLY	Early onset COPD || id:finngen_R10_COPD_EARLY	Complement factor B | Inflammation_II	MR Egger	2.46188	2	0.292018
ukb-ppp-CFB-OID30755	finngen_R10_COPD_EARLY	Early onset COPD || id:finngen_R10_COPD_EARLY	Complement factor B | Inflammation_II	Inverse variance weighted	14.6428	3	0.00214876
ukb-ppp-CFB-OID30755	finngen_R10_COPD_LATER	Later onset COPD || id:finngen_R10_COPD_LATER	Complement factor B | Inflammation_II	MR Egger	1.03967	2	0.594618
ukb-ppp-CFB-OID30755	finngen_R10_COPD_LATER	Later onset COPD || id:finngen_R10_COPD_LATER	Complement factor B | Inflammation_II	Inverse variance weighted	2.67807	3	0.443966
ukb-ppp-CFB-OID30755	finngen_R10_J10_ASTHMACOPDKELA	Asthma/COPD (KELA code 203) || id:finngen_R10_J10_ASTHMACOPDKELA	Complement factor B | Inflammation_II	MR Egger	3.21334	2	0.200554
ukb-ppp-CFB-OID30755	finngen_R10_J10_ASTHMACOPDKELA	Asthma/COPD (KELA code 203) || id:finngen_R10_J10_ASTHMACOPDKELA	Complement factor B | Inflammation_II	Inverse variance weighted	7.24395	3	0.0645156
ukb-ppp-CFB-OID30755	finngen_R10_J10_COPD	COPD || id:finngen_R10_J10_COPD	Complement factor B | Inflammation_II	MR Egger	3.18884	2	0.203026
ukb-ppp-CFB-OID30755	finngen_R10_J10_COPD	COPD || id:finngen_R10_J10_COPD	Complement factor B | Inflammation_II	Inverse variance weighted	11.8615	3	0.00787293
ukb-ppp-CFH-OID30790	finngen_R10_COPD_EARLY	Early onset COPD || id:finngen_R10_COPD_EARLY	Complement factor H | Inflammation_II	Inverse variance weighted	1.36687	1	0.24235
ukb-ppp-CFH-OID30790	finngen_R10_COPD_LATER	Later onset COPD || id:finngen_R10_COPD_LATER	Complement factor H | Inflammation_II	Inverse variance weighted	2.04901	1	0.152305
ukb-ppp-CFH-OID30790	finngen_R10_J10_ASTHMACOPDKELA	Asthma/COPD (KELA code 203) || id:finngen_R10_J10_ASTHMACOPDKELA	Complement factor H | Inflammation_II	Inverse variance weighted	0.0866924	1	0.768425
ukb-ppp-CFH-OID30790	finngen_R10_J10_COPD	COPD || id:finngen_R10_J10_COPD	Complement factor H | Inflammation_II	Inverse variance weighted	2.5971	1	0.107059
ukb-ppp-CFHR2-OID30720	finngen_R10_COPD_EARLY	Early onset COPD || id:finngen_R10_COPD_EARLY	Complement factor H-related protein 2 | Inflammation_II	MR Egger	2.78542	6	0.835256
ukb-ppp-CFHR2-OID30720	finngen_R10_COPD_EARLY	Early onset COPD || id:finngen_R10_COPD_EARLY	Complement factor H-related protein 2 | Inflammation_II	Inverse variance weighted	2.91958	7	0.89234
ukb-ppp-CFHR2-OID30720	finngen_R10_COPD_LATER	Later onset COPD || id:finngen_R10_COPD_LATER	Complement factor H-related protein 2 | Inflammation_II	MR Egger	3.69933	6	0.717289
ukb-ppp-CFHR2-OID30720	finngen_R10_COPD_LATER	Later onset COPD || id:finngen_R10_COPD_LATER	Complement factor H-related protein 2 | Inflammation_II	Inverse variance weighted	4.99594	7	0.660459
ukb-ppp-CFHR2-OID30720	finngen_R10_J10_ASTHMACOPDKELA	Asthma/COPD (KELA code 203) || id:finngen_R10_J10_ASTHMACOPDKELA	Complement factor H-related protein 2 | Inflammation_II	MR Egger	4.15596	6	0.655579
ukb-ppp-CFHR2-OID30720	finngen_R10_J10_ASTHMACOPDKELA	Asthma/COPD (KELA code 203) || id:finngen_R10_J10_ASTHMACOPDKELA	Complement factor H-related protein 2 | Inflammation_II	Inverse variance weighted	4.22467	7	0.753567
ukb-ppp-CFHR2-OID30720	finngen_R10_J10_COPD	COPD || id:finngen_R10_J10_COPD	Complement factor H-related protein 2 | Inflammation_II	MR Egger	3.37459	6	0.760574
ukb-ppp-CFHR2-OID30720	finngen_R10_J10_COPD	COPD || id:finngen_R10_J10_COPD	Complement factor H-related protein 2 | Inflammation_II	Inverse variance weighted	3.38917	7	0.846822
ukb-ppp-CFHR4-OID30758	finngen_R10_COPD_EARLY	Early onset COPD || id:finngen_R10_COPD_EARLY	Complement factor H-related protein 4 | Inflammation_II	MR Egger	4.04325	7	0.774783
ukb-ppp-CFHR4-OID30758	finngen_R10_COPD_EARLY	Early onset COPD || id:finngen_R10_COPD_EARLY	Complement factor H-related protein 4 | Inflammation_II	Inverse variance weighted	4.54341	8	0.805074
ukb-ppp-CFHR4-OID30758	finngen_R10_COPD_LATER	Later onset COPD || id:finngen_R10_COPD_LATER	Complement factor H-related protein 4 | Inflammation_II	MR Egger	5.91898	7	0.54924
ukb-ppp-CFHR4-OID30758	finngen_R10_COPD_LATER	Later onset COPD || id:finngen_R10_COPD_LATER	Complement factor H-related protein 4 | Inflammation_II	Inverse variance weighted	11.081	8	0.197149
ukb-ppp-CFHR4-OID30758	finngen_R10_J10_ASTHMACOPDKELA	Asthma/COPD (KELA code 203) || id:finngen_R10_J10_ASTHMACOPDKELA	Complement factor H-related protein 4 | Inflammation_II	MR Egger	15.7772	7	0.0272313
ukb-ppp-CFHR4-OID30758	finngen_R10_J10_ASTHMACOPDKELA	Asthma/COPD (KELA code 203) || id:finngen_R10_J10_ASTHMACOPDKELA	Complement factor H-related protein 4 | Inflammation_II	Inverse variance weighted	17.8492	8	0.0223859
ukb-ppp-CFHR4-OID30758	finngen_R10_J10_COPD	COPD || id:finngen_R10_J10_COPD	Complement factor H-related protein 4 | Inflammation_II	MR Egger	5.21062	7	0.634277
ukb-ppp-CFHR4-OID30758	finngen_R10_J10_COPD	COPD || id:finngen_R10_J10_COPD	Complement factor H-related protein 4 | Inflammation_II	Inverse variance weighted	5.62677	8	0.688958
ukb-ppp-CFHR5-OID30716	finngen_R10_COPD_EARLY	Early onset COPD || id:finngen_R10_COPD_EARLY	Complement factor H-related protein 5 | Inflammation_II	MR Egger	8.27066	5	0.141936
ukb-ppp-CFHR5-OID30716	finngen_R10_COPD_EARLY	Early onset COPD || id:finngen_R10_COPD_EARLY	Complement factor H-related protein 5 | Inflammation_II	Inverse variance weighted	8.3219	6	0.215456
ukb-ppp-CFHR5-OID30716	finngen_R10_COPD_LATER	Later onset COPD || id:finngen_R10_COPD_LATER	Complement factor H-related protein 5 | Inflammation_II	MR Egger	9.01498	5	0.108468
ukb-ppp-CFHR5-OID30716	finngen_R10_COPD_LATER	Later onset COPD || id:finngen_R10_COPD_LATER	Complement factor H-related protein 5 | Inflammation_II	Inverse variance weighted	9.09523	6	0.168293
ukb-ppp-CFHR5-OID30716	finngen_R10_J10_ASTHMACOPDKELA	Asthma/COPD (KELA code 203) || id:finngen_R10_J10_ASTHMACOPDKELA	Complement factor H-related protein 5 | Inflammation_II	MR Egger	4.51041	5	0.478492
ukb-ppp-CFHR5-OID30716	finngen_R10_J10_ASTHMACOPDKELA	Asthma/COPD (KELA code 203) || id:finngen_R10_J10_ASTHMACOPDKELA	Complement factor H-related protein 5 | Inflammation_II	Inverse variance weighted	4.8726	6	0.560254
ukb-ppp-CFHR5-OID30716	finngen_R10_J10_COPD	COPD || id:finngen_R10_J10_COPD	Complement factor H-related protein 5 | Inflammation_II	MR Egger	3.89945	5	0.563982
ukb-ppp-CFHR5-OID30716	finngen_R10_J10_COPD	COPD || id:finngen_R10_J10_COPD	Complement factor H-related protein 5 | Inflammation_II	Inverse variance weighted	3.91605	6	0.688037
ukb-ppp-CGREF1-OID20152	finngen_R10_COPD_EARLY	Early onset COPD || id:finngen_R10_COPD_EARLY	Cell growth regulator with EF hand domain protein 1 | Cardiometabolic	MR Egger	10.4045	10	0.405746
ukb-ppp-CGREF1-OID20152	finngen_R10_COPD_EARLY	Early onset COPD || id:finngen_R10_COPD_EARLY	Cell growth regulator with EF hand domain protein 1 | Cardiometabolic	Inverse variance weighted	13.1957	11	0.280726
ukb-ppp-CGREF1-OID20152	finngen_R10_COPD_LATER	Later onset COPD || id:finngen_R10_COPD_LATER	Cell growth regulator with EF hand domain protein 1 | Cardiometabolic	MR Egger	10.7453	10	0.377703
ukb-ppp-CGREF1-OID20152	finngen_R10_COPD_LATER	Later onset COPD || id:finngen_R10_COPD_LATER	Cell growth regulator with EF hand domain protein 1 | Cardiometabolic	Inverse variance weighted	12.7037	11	0.313132
ukb-ppp-CGREF1-OID20152	finngen_R10_J10_ASTHMACOPDKELA	Asthma/COPD (KELA code 203) || id:finngen_R10_J10_ASTHMACOPDKELA	Cell growth regulator with EF hand domain protein 1 | Cardiometabolic	MR Egger	13.9912	10	0.173392
ukb-ppp-CGREF1-OID20152	finngen_R10_J10_ASTHMACOPDKELA	Asthma/COPD (KELA code 203) || id:finngen_R10_J10_ASTHMACOPDKELA	Cell growth regulator with EF hand domain protein 1 | Cardiometabolic	Inverse variance weighted	19.7577	11	0.0487769
ukb-ppp-CGREF1-OID20152	finngen_R10_J10_COPD	COPD || id:finngen_R10_J10_COPD	Cell growth regulator with EF hand domain protein 1 | Cardiometabolic	MR Egger	8.29097	10	0.600439
ukb-ppp-CGREF1-OID20152	finngen_R10_J10_COPD	COPD || id:finngen_R10_J10_COPD	Cell growth regulator with EF hand domain protein 1 | Cardiometabolic	Inverse variance weighted	11.996	11	0.363942
ukb-ppp-CHAD-OID30660	finngen_R10_COPD_EARLY	Early onset COPD || id:finngen_R10_COPD_EARLY	Chondroadherin | Inflammation_II	Inverse variance weighted	0.248399	1	0.618205
ukb-ppp-CHAD-OID30660	finngen_R10_COPD_LATER	Later onset COPD || id:finngen_R10_COPD_LATER	Chondroadherin | Inflammation_II	Inverse variance weighted	0.922298	1	0.336872
ukb-ppp-CHAD-OID30660	finngen_R10_J10_ASTHMACOPDKELA	Asthma/COPD (KELA code 203) || id:finngen_R10_J10_ASTHMACOPDKELA	Chondroadherin | Inflammation_II	Inverse variance weighted	11.3419	1	0.00075777
ukb-ppp-CHAD-OID30660	finngen_R10_J10_COPD	COPD || id:finngen_R10_J10_COPD	Chondroadherin | Inflammation_II	Inverse variance weighted	0.714175	1	0.398061
ukb-ppp-CHCHD10-OID31116	finngen_R10_COPD_EARLY	Early onset COPD || id:finngen_R10_COPD_EARLY	Coiled-coil-helix-coiled-coil-helix domain-containing protein 10, mitochondrial | Neurology_II	Inverse variance weighted	7.48702	1	0.00621454
ukb-ppp-CHCHD10-OID31116	finngen_R10_COPD_LATER	Later onset COPD || id:finngen_R10_COPD_LATER	Coiled-coil-helix-coiled-coil-helix domain-containing protein 10, mitochondrial | Neurology_II	Inverse variance weighted	0.00754555	1	0.930779
ukb-ppp-CHCHD10-OID31116	finngen_R10_J10_ASTHMACOPDKELA	Asthma/COPD (KELA code 203) || id:finngen_R10_J10_ASTHMACOPDKELA	Coiled-coil-helix-coiled-coil-helix domain-containing protein 10, mitochondrial | Neurology_II	Inverse variance weighted	0.0263212	1	0.871118
ukb-ppp-CHCHD10-OID31116	finngen_R10_J10_COPD	COPD || id:finngen_R10_J10_COPD	Coiled-coil-helix-coiled-coil-helix domain-containing protein 10, mitochondrial | Neurology_II	Inverse variance weighted	2.18147	1	0.139681
ukb-ppp-CHGA-OID30403	finngen_R10_COPD_EARLY	Early onset COPD || id:finngen_R10_COPD_EARLY	Chromogranin-A | Cardiometabolic_II	Inverse variance weighted	1.14313	1	0.284993
ukb-ppp-CHGA-OID30403	finngen_R10_COPD_LATER	Later onset COPD || id:finngen_R10_COPD_LATER	Chromogranin-A | Cardiometabolic_II	Inverse variance weighted	0.977482	1	0.322821
ukb-ppp-CHGA-OID30403	finngen_R10_J10_ASTHMACOPDKELA	Asthma/COPD (KELA code 203) || id:finngen_R10_J10_ASTHMACOPDKELA	Chromogranin-A | Cardiometabolic_II	Inverse variance weighted	3.26008	1	0.0709855
ukb-ppp-CHGA-OID30403	finngen_R10_J10_COPD	COPD || id:finngen_R10_J10_COPD	Chromogranin-A | Cardiometabolic_II	Inverse variance weighted	1.65347	1	0.198487
ukb-ppp-CHGB-OID21038	finngen_R10_COPD_EARLY	Early onset COPD || id:finngen_R10_COPD_EARLY	Secretogranin-1 | Neurology	MR Egger	2.39178	4	0.664113
ukb-ppp-CHGB-OID21038	finngen_R10_COPD_EARLY	Early onset COPD || id:finngen_R10_COPD_EARLY	Secretogranin-1 | Neurology	Inverse variance weighted	2.80173	5	0.730521
ukb-ppp-CHGB-OID21038	finngen_R10_COPD_LATER	Later onset COPD || id:finngen_R10_COPD_LATER	Secretogranin-1 | Neurology	MR Egger	2.74152	4	0.60197
ukb-ppp-CHGB-OID21038	finngen_R10_COPD_LATER	Later onset COPD || id:finngen_R10_COPD_LATER	Secretogranin-1 | Neurology	Inverse variance weighted	4.23049	5	0.516731
ukb-ppp-CHGB-OID21038	finngen_R10_J10_ASTHMACOPDKELA	Asthma/COPD (KELA code 203) || id:finngen_R10_J10_ASTHMACOPDKELA	Secretogranin-1 | Neurology	MR Egger	3.95267	4	0.412449
ukb-ppp-CHGB-OID21038	finngen_R10_J10_ASTHMACOPDKELA	Asthma/COPD (KELA code 203) || id:finngen_R10_J10_ASTHMACOPDKELA	Secretogranin-1 | Neurology	Inverse variance weighted	4.08332	5	0.537483
ukb-ppp-CHGB-OID21038	finngen_R10_J10_COPD	COPD || id:finngen_R10_J10_COPD	Secretogranin-1 | Neurology	MR Egger	3.6919	4	0.449305
ukb-ppp-CHGB-OID21038	finngen_R10_J10_COPD	COPD || id:finngen_R10_J10_COPD	Secretogranin-1 | Neurology	Inverse variance weighted	4.056	5	0.541382
ukb-ppp-CHI3L1-OID20399	finngen_R10_COPD_EARLY	Early onset COPD || id:finngen_R10_COPD_EARLY	Chitinase-3-like protein 1 | Cardiometabolic	MR Egger	2.31758	5	0.803682
ukb-ppp-CHI3L1-OID20399	finngen_R10_COPD_EARLY	Early onset COPD || id:finngen_R10_COPD_EARLY	Chitinase-3-like protein 1 | Cardiometabolic	Inverse variance weighted	3.25668	6	0.776009
ukb-ppp-CHI3L1-OID20399	finngen_R10_COPD_LATER	Later onset COPD || id:finngen_R10_COPD_LATER	Chitinase-3-like protein 1 | Cardiometabolic	MR Egger	23.7909	5	0.00023814
ukb-ppp-CHI3L1-OID20399	finngen_R10_COPD_LATER	Later onset COPD || id:finngen_R10_COPD_LATER	Chitinase-3-like protein 1 | Cardiometabolic	Inverse variance weighted	25.0477	6	0.00033459
ukb-ppp-CHI3L1-OID20399	finngen_R10_J10_ASTHMACOPDKELA	Asthma/COPD (KELA code 203) || id:finngen_R10_J10_ASTHMACOPDKELA	Chitinase-3-like protein 1 | Cardiometabolic	MR Egger	6.99678	5	0.22088
ukb-ppp-CHI3L1-OID20399	finngen_R10_J10_ASTHMACOPDKELA	Asthma/COPD (KELA code 203) || id:finngen_R10_J10_ASTHMACOPDKELA	Chitinase-3-like protein 1 | Cardiometabolic	Inverse variance weighted	6.99736	6	0.321091
ukb-ppp-CHI3L1-OID20399	finngen_R10_J10_COPD	COPD || id:finngen_R10_J10_COPD	Chitinase-3-like protein 1 | Cardiometabolic	MR Egger	9.08879	5	0.105575
ukb-ppp-CHI3L1-OID20399	finngen_R10_J10_COPD	COPD || id:finngen_R10_J10_COPD	Chitinase-3-like protein 1 | Cardiometabolic	Inverse variance weighted	11.5786	6	0.0720571
ukb-ppp-CHIT1-OID20312	finngen_R10_COPD_EARLY	Early onset COPD || id:finngen_R10_COPD_EARLY	Chitotriosidase-1 | Cardiometabolic	MR Egger	5.79755	8	0.669897
ukb-ppp-CHIT1-OID20312	finngen_R10_COPD_EARLY	Early onset COPD || id:finngen_R10_COPD_EARLY	Chitotriosidase-1 | Cardiometabolic	Inverse variance weighted	5.93624	9	0.746282
ukb-ppp-CHIT1-OID20312	finngen_R10_COPD_LATER	Later onset COPD || id:finngen_R10_COPD_LATER	Chitotriosidase-1 | Cardiometabolic	MR Egger	6.62559	8	0.577513
ukb-ppp-CHIT1-OID20312	finngen_R10_COPD_LATER	Later onset COPD || id:finngen_R10_COPD_LATER	Chitotriosidase-1 | Cardiometabolic	Inverse variance weighted	6.75389	9	0.662726
ukb-ppp-CHIT1-OID20312	finngen_R10_J10_ASTHMACOPDKELA	Asthma/COPD (KELA code 203) || id:finngen_R10_J10_ASTHMACOPDKELA	Chitotriosidase-1 | Cardiometabolic	MR Egger	4.98221	8	0.759476
ukb-ppp-CHIT1-OID20312	finngen_R10_J10_ASTHMACOPDKELA	Asthma/COPD (KELA code 203) || id:finngen_R10_J10_ASTHMACOPDKELA	Chitotriosidase-1 | Cardiometabolic	Inverse variance weighted	8.67666	9	0.467641
ukb-ppp-CHIT1-OID20312	finngen_R10_J10_COPD	COPD || id:finngen_R10_J10_COPD	Chitotriosidase-1 | Cardiometabolic	MR Egger	3.33568	8	0.911562
ukb-ppp-CHIT1-OID20312	finngen_R10_J10_COPD	COPD || id:finngen_R10_J10_COPD	Chitotriosidase-1 | Cardiometabolic	Inverse variance weighted	3.35977	9	0.94831
ukb-ppp-CHMP1A-OID20930	finngen_R10_COPD_EARLY	Early onset COPD || id:finngen_R10_COPD_EARLY	Charged multivesicular body protein 1a | Neurology	Inverse variance weighted	0.334917	1	0.562778
ukb-ppp-CHMP1A-OID20930	finngen_R10_COPD_LATER	Later onset COPD || id:finngen_R10_COPD_LATER	Charged multivesicular body protein 1a | Neurology	Inverse variance weighted	0.646613	1	0.421326
ukb-ppp-CHMP1A-OID20930	finngen_R10_J10_ASTHMACOPDKELA	Asthma/COPD (KELA code 203) || id:finngen_R10_J10_ASTHMACOPDKELA	Charged multivesicular body protein 1a | Neurology	Inverse variance weighted	0.151214	1	0.697378
ukb-ppp-CHMP1A-OID20930	finngen_R10_J10_COPD	COPD || id:finngen_R10_J10_COPD	Charged multivesicular body protein 1a | Neurology	Inverse variance weighted	0.103083	1	0.748161
ukb-ppp-CHMP6-OID30327	finngen_R10_COPD_EARLY	Early onset COPD || id:finngen_R10_COPD_EARLY	Charged multivesicular body protein 6 | Cardiometabolic_II	Inverse variance weighted	0.0228356	1	0.879885
ukb-ppp-CHMP6-OID30327	finngen_R10_COPD_LATER	Later onset COPD || id:finngen_R10_COPD_LATER	Charged multivesicular body protein 6 | Cardiometabolic_II	Inverse variance weighted	0.136789	1	0.711495
ukb-ppp-CHMP6-OID30327	finngen_R10_J10_ASTHMACOPDKELA	Asthma/COPD (KELA code 203) || id:finngen_R10_J10_ASTHMACOPDKELA	Charged multivesicular body protein 6 | Cardiometabolic_II	Inverse variance weighted	0.00419446	1	0.948361
ukb-ppp-CHMP6-OID30327	finngen_R10_J10_COPD	COPD || id:finngen_R10_J10_COPD	Charged multivesicular body protein 6 | Cardiometabolic_II	Inverse variance weighted	0.00457251	1	0.946088
ukb-ppp-CHRDL2-OID20223	finngen_R10_COPD_EARLY	Early onset COPD || id:finngen_R10_COPD_EARLY	Chordin-like protein 2 | Cardiometabolic	Inverse variance weighted	0.0645696	1	0.799414
ukb-ppp-CHRDL2-OID20223	finngen_R10_COPD_LATER	Later onset COPD || id:finngen_R10_COPD_LATER	Chordin-like protein 2 | Cardiometabolic	Inverse variance weighted	1.14736	1	0.284103
ukb-ppp-CHRDL2-OID20223	finngen_R10_J10_ASTHMACOPDKELA	Asthma/COPD (KELA code 203) || id:finngen_R10_J10_ASTHMACOPDKELA	Chordin-like protein 2 | Cardiometabolic	Inverse variance weighted	8.97548	1	0.00273627
ukb-ppp-CHRDL2-OID20223	finngen_R10_J10_COPD	COPD || id:finngen_R10_J10_COPD	Chordin-like protein 2 | Cardiometabolic	Inverse variance weighted	1.98399	1	0.158971
ukb-ppp-CILP-OID30399	finngen_R10_COPD_EARLY	Early onset COPD || id:finngen_R10_COPD_EARLY	Cartilage intermediate layer protein 1 | Cardiometabolic_II	Inverse variance weighted	1.94755	1	0.162851
ukb-ppp-CILP-OID30399	finngen_R10_COPD_LATER	Later onset COPD || id:finngen_R10_COPD_LATER	Cartilage intermediate layer protein 1 | Cardiometabolic_II	Inverse variance weighted	0.661895	1	0.415892
ukb-ppp-CILP-OID30399	finngen_R10_J10_ASTHMACOPDKELA	Asthma/COPD (KELA code 203) || id:finngen_R10_J10_ASTHMACOPDKELA	Cartilage intermediate layer protein 1 | Cardiometabolic_II	Inverse variance weighted	3.11659	1	0.0774987
ukb-ppp-CILP-OID30399	finngen_R10_J10_COPD	COPD || id:finngen_R10_J10_COPD	Cartilage intermediate layer protein 1 | Cardiometabolic_II	Inverse variance weighted	2.50069	1	0.113796
ukb-ppp-CIT-OID30970	finngen_R10_COPD_EARLY	Early onset COPD || id:finngen_R10_COPD_EARLY	Citron Rho-interacting kinase | Neurology_II	Inverse variance weighted	0.631978	1	0.426631
ukb-ppp-CIT-OID30970	finngen_R10_COPD_LATER	Later onset COPD || id:finngen_R10_COPD_LATER	Citron Rho-interacting kinase | Neurology_II	Inverse variance weighted	0.0320319	1	0.857958
ukb-ppp-CIT-OID30970	finngen_R10_J10_ASTHMACOPDKELA	Asthma/COPD (KELA code 203) || id:finngen_R10_J10_ASTHMACOPDKELA	Citron Rho-interacting kinase | Neurology_II	Inverse variance weighted	3.22157	1	0.0726738
ukb-ppp-CIT-OID30970	finngen_R10_J10_COPD	COPD || id:finngen_R10_J10_COPD	Citron Rho-interacting kinase | Neurology_II	Inverse variance weighted	0.408369	1	0.522799
ukb-ppp-CKAP4-OID20617	finngen_R10_COPD_EARLY	Early onset COPD || id:finngen_R10_COPD_EARLY	Cytoskeleton-associated protein 4 | Inflammation	Inverse variance weighted	1.75633	1	0.185083
ukb-ppp-CKAP4-OID20617	finngen_R10_COPD_LATER	Later onset COPD || id:finngen_R10_COPD_LATER	Cytoskeleton-associated protein 4 | Inflammation	Inverse variance weighted	3.7679	1	0.0522452
ukb-ppp-CKAP4-OID20617	finngen_R10_J10_ASTHMACOPDKELA	Asthma/COPD (KELA code 203) || id:finngen_R10_J10_ASTHMACOPDKELA	Cytoskeleton-associated protein 4 | Inflammation	Inverse variance weighted	1.90869	1	0.167108
ukb-ppp-CKAP4-OID20617	finngen_R10_J10_COPD	COPD || id:finngen_R10_J10_COPD	Cytoskeleton-associated protein 4 | Inflammation	Inverse variance weighted	4.76648	1	0.0290191
ukb-ppp-CLEC10A-OID20928	finngen_R10_COPD_EARLY	Early onset COPD || id:finngen_R10_COPD_EARLY	C-type lectin domain family 10 member A | Neurology	MR Egger	7.84262	3	0.0493787
ukb-ppp-CLEC10A-OID20928	finngen_R10_COPD_EARLY	Early onset COPD || id:finngen_R10_COPD_EARLY	C-type lectin domain family 10 member A | Neurology	Inverse variance weighted	12.5822	4	0.0135085
ukb-ppp-CLEC10A-OID20928	finngen_R10_COPD_LATER	Later onset COPD || id:finngen_R10_COPD_LATER	C-type lectin domain family 10 member A | Neurology	MR Egger	0.682939	3	0.877209
ukb-ppp-CLEC10A-OID20928	finngen_R10_COPD_LATER	Later onset COPD || id:finngen_R10_COPD_LATER	C-type lectin domain family 10 member A | Neurology	Inverse variance weighted	5.22432	4	0.265045
ukb-ppp-CLEC10A-OID20928	finngen_R10_J10_ASTHMACOPDKELA	Asthma/COPD (KELA code 203) || id:finngen_R10_J10_ASTHMACOPDKELA	C-type lectin domain family 10 member A | Neurology	MR Egger	0.444777	3	0.930845
ukb-ppp-CLEC10A-OID20928	finngen_R10_J10_ASTHMACOPDKELA	Asthma/COPD (KELA code 203) || id:finngen_R10_J10_ASTHMACOPDKELA	C-type lectin domain family 10 member A | Neurology	Inverse variance weighted	0.687484	4	0.952863
ukb-ppp-CLEC10A-OID20928	finngen_R10_J10_COPD	COPD || id:finngen_R10_J10_COPD	C-type lectin domain family 10 member A | Neurology	MR Egger	3.85166	3	0.277935
ukb-ppp-CLEC10A-OID20928	finngen_R10_J10_COPD	COPD || id:finngen_R10_J10_COPD	C-type lectin domain family 10 member A | Neurology	Inverse variance weighted	10.1177	4	0.0384912
ukb-ppp-CLEC11A-OID21112	finngen_R10_COPD_EARLY	Early onset COPD || id:finngen_R10_COPD_EARLY	C-type lectin domain family 11 member A | Neurology	MR Egger	0.0317866	1	0.858497
ukb-ppp-CLEC11A-OID21112	finngen_R10_COPD_EARLY	Early onset COPD || id:finngen_R10_COPD_EARLY	C-type lectin domain family 11 member A | Neurology	Inverse variance weighted	0.372493	2	0.830069
ukb-ppp-CLEC11A-OID21112	finngen_R10_COPD_LATER	Later onset COPD || id:finngen_R10_COPD_LATER	C-type lectin domain family 11 member A | Neurology	MR Egger	4.18619	1	0.0407546
ukb-ppp-CLEC11A-OID21112	finngen_R10_COPD_LATER	Later onset COPD || id:finngen_R10_COPD_LATER	C-type lectin domain family 11 member A | Neurology	Inverse variance weighted	4.24555	2	0.119699
ukb-ppp-CLEC11A-OID21112	finngen_R10_J10_ASTHMACOPDKELA	Asthma/COPD (KELA code 203) || id:finngen_R10_J10_ASTHMACOPDKELA	C-type lectin domain family 11 member A | Neurology	MR Egger	3.06056	1	0.080214
ukb-ppp-CLEC11A-OID21112	finngen_R10_J10_ASTHMACOPDKELA	Asthma/COPD (KELA code 203) || id:finngen_R10_J10_ASTHMACOPDKELA	C-type lectin domain family 11 member A | Neurology	Inverse variance weighted	3.60101	2	0.165216
ukb-ppp-CLEC11A-OID21112	finngen_R10_J10_COPD	COPD || id:finngen_R10_J10_COPD	C-type lectin domain family 11 member A | Neurology	MR Egger	1.44884	1	0.228715
ukb-ppp-CLEC11A-OID21112	finngen_R10_J10_COPD	COPD || id:finngen_R10_J10_COPD	C-type lectin domain family 11 member A | Neurology	Inverse variance weighted	2.47676	2	0.289853
ukb-ppp-CLEC12A-OID30552	finngen_R10_COPD_EARLY	Early onset COPD || id:finngen_R10_COPD_EARLY	C-type lectin domain family 12 member A | Inflammation_II	MR Egger	4.97078	1	0.0257791
ukb-ppp-CLEC12A-OID30552	finngen_R10_COPD_EARLY	Early onset COPD || id:finngen_R10_COPD_EARLY	C-type lectin domain family 12 member A | Inflammation_II	Inverse variance weighted	5.03122	2	0.0808136
ukb-ppp-CLEC12A-OID30552	finngen_R10_COPD_LATER	Later onset COPD || id:finngen_R10_COPD_LATER	C-type lectin domain family 12 member A | Inflammation_II	MR Egger	0.234376	1	0.628298
ukb-ppp-CLEC12A-OID30552	finngen_R10_COPD_LATER	Later onset COPD || id:finngen_R10_COPD_LATER	C-type lectin domain family 12 member A | Inflammation_II	Inverse variance weighted	2.14855	2	0.341545
ukb-ppp-CLEC12A-OID30552	finngen_R10_J10_ASTHMACOPDKELA	Asthma/COPD (KELA code 203) || id:finngen_R10_J10_ASTHMACOPDKELA	C-type lectin domain family 12 member A | Inflammation_II	MR Egger	0.619187	1	0.43135
ukb-ppp-CLEC12A-OID30552	finngen_R10_J10_ASTHMACOPDKELA	Asthma/COPD (KELA code 203) || id:finngen_R10_J10_ASTHMACOPDKELA	C-type lectin domain family 12 member A | Inflammation_II	Inverse variance weighted	0.627202	2	0.730811
ukb-ppp-CLEC12A-OID30552	finngen_R10_J10_COPD	COPD || id:finngen_R10_J10_COPD	C-type lectin domain family 12 member A | Inflammation_II	MR Egger	2.25629	1	0.133072
ukb-ppp-CLEC12A-OID30552	finngen_R10_J10_COPD	COPD || id:finngen_R10_J10_COPD	C-type lectin domain family 12 member A | Inflammation_II	Inverse variance weighted	3.51129	2	0.172796
ukb-ppp-CLEC1A-OID20099	finngen_R10_COPD_EARLY	Early onset COPD || id:finngen_R10_COPD_EARLY	C-type lectin domain family 1 member A | Cardiometabolic	MR Egger	2.07747	1	0.149488
ukb-ppp-CLEC1A-OID20099	finngen_R10_COPD_EARLY	Early onset COPD || id:finngen_R10_COPD_EARLY	C-type lectin domain family 1 member A | Cardiometabolic	Inverse variance weighted	2.08025	2	0.353411
ukb-ppp-CLEC1A-OID20099	finngen_R10_COPD_LATER	Later onset COPD || id:finngen_R10_COPD_LATER	C-type lectin domain family 1 member A | Cardiometabolic	MR Egger	1.03666	1	0.308598
ukb-ppp-CLEC1A-OID20099	finngen_R10_COPD_LATER	Later onset COPD || id:finngen_R10_COPD_LATER	C-type lectin domain family 1 member A | Cardiometabolic	Inverse variance weighted	1.4342	2	0.488165
ukb-ppp-CLEC1A-OID20099	finngen_R10_J10_ASTHMACOPDKELA	Asthma/COPD (KELA code 203) || id:finngen_R10_J10_ASTHMACOPDKELA	C-type lectin domain family 1 member A | Cardiometabolic	MR Egger	0.0199207	1	0.887759
ukb-ppp-CLEC1A-OID20099	finngen_R10_J10_ASTHMACOPDKELA	Asthma/COPD (KELA code 203) || id:finngen_R10_J10_ASTHMACOPDKELA	C-type lectin domain family 1 member A | Cardiometabolic	Inverse variance weighted	0.0672416	2	0.966938
ukb-ppp-CLEC1A-OID20099	finngen_R10_J10_COPD	COPD || id:finngen_R10_J10_COPD	C-type lectin domain family 1 member A | Cardiometabolic	MR Egger	2.68705	1	0.101167
ukb-ppp-CLEC1A-OID20099	finngen_R10_J10_COPD	COPD || id:finngen_R10_J10_COPD	C-type lectin domain family 1 member A | Cardiometabolic	Inverse variance weighted	2.70065	2	0.259156
ukb-ppp-CLEC1B-OID21061	finngen_R10_COPD_EARLY	Early onset COPD || id:finngen_R10_COPD_EARLY	C-type lectin domain family 1 member B | Neurology	Inverse variance weighted	0.0235296	1	0.878088
ukb-ppp-CLEC1B-OID21061	finngen_R10_COPD_LATER	Later onset COPD || id:finngen_R10_COPD_LATER	C-type lectin domain family 1 member B | Neurology	Inverse variance weighted	0.455647	1	0.499665
ukb-ppp-CLEC1B-OID21061	finngen_R10_J10_ASTHMACOPDKELA	Asthma/COPD (KELA code 203) || id:finngen_R10_J10_ASTHMACOPDKELA	C-type lectin domain family 1 member B | Neurology	Inverse variance weighted	0.0110459	1	0.916297
ukb-ppp-CLEC1B-OID21061	finngen_R10_J10_COPD	COPD || id:finngen_R10_J10_COPD	C-type lectin domain family 1 member B | Neurology	Inverse variance weighted	0.404158	1	0.52495
ukb-ppp-CLEC3B-OID30756	finngen_R10_COPD_EARLY	Early onset COPD || id:finngen_R10_COPD_EARLY	Tetranectin | Inflammation_II	MR Egger	0.358299	1	0.549452
ukb-ppp-CLEC3B-OID30756	finngen_R10_COPD_EARLY	Early onset COPD || id:finngen_R10_COPD_EARLY	Tetranectin | Inflammation_II	Inverse variance weighted	0.36931	2	0.831391
ukb-ppp-CLEC3B-OID30756	finngen_R10_COPD_LATER	Later onset COPD || id:finngen_R10_COPD_LATER	Tetranectin | Inflammation_II	MR Egger	0.0097028	1	0.921533
ukb-ppp-CLEC3B-OID30756	finngen_R10_COPD_LATER	Later onset COPD || id:finngen_R10_COPD_LATER	Tetranectin | Inflammation_II	Inverse variance weighted	1.27411	2	0.528847
ukb-ppp-CLEC3B-OID30756	finngen_R10_J10_ASTHMACOPDKELA	Asthma/COPD (KELA code 203) || id:finngen_R10_J10_ASTHMACOPDKELA	Tetranectin | Inflammation_II	MR Egger	0.177861	1	0.673218
ukb-ppp-CLEC3B-OID30756	finngen_R10_J10_ASTHMACOPDKELA	Asthma/COPD (KELA code 203) || id:finngen_R10_J10_ASTHMACOPDKELA	Tetranectin | Inflammation_II	Inverse variance weighted	0.891133	2	0.640461
ukb-ppp-CLEC3B-OID30756	finngen_R10_J10_COPD	COPD || id:finngen_R10_J10_COPD	Tetranectin | Inflammation_II	MR Egger	0.114755	1	0.734794
ukb-ppp-CLEC3B-OID30756	finngen_R10_J10_COPD	COPD || id:finngen_R10_J10_COPD	Tetranectin | Inflammation_II	Inverse variance weighted	0.290283	2	0.8649
ukb-ppp-CLEC4G-OID20590	finngen_R10_COPD_EARLY	Early onset COPD || id:finngen_R10_COPD_EARLY	C-type lectin domain family 4 member G | Inflammation	Inverse variance weighted	1.05198	1	0.305052
ukb-ppp-CLEC4G-OID20590	finngen_R10_COPD_LATER	Later onset COPD || id:finngen_R10_COPD_LATER	C-type lectin domain family 4 member G | Inflammation	Inverse variance weighted	0.393271	1	0.530585
ukb-ppp-CLEC4G-OID20590	finngen_R10_J10_ASTHMACOPDKELA	Asthma/COPD (KELA code 203) || id:finngen_R10_J10_ASTHMACOPDKELA	C-type lectin domain family 4 member G | Inflammation	Inverse variance weighted	2.29161	1	0.130075
ukb-ppp-CLEC4G-OID20590	finngen_R10_J10_COPD	COPD || id:finngen_R10_J10_COPD	C-type lectin domain family 4 member G | Inflammation	Inverse variance weighted	1.33483	1	0.247948
ukb-ppp-CLEC4M-OID30405	finngen_R10_COPD_EARLY	Early onset COPD || id:finngen_R10_COPD_EARLY	C-type lectin domain family 4 member M | Cardiometabolic_II	MR Egger	1.54726	3	0.671407
ukb-ppp-CLEC4M-OID30405	finngen_R10_COPD_EARLY	Early onset COPD || id:finngen_R10_COPD_EARLY	C-type lectin domain family 4 member M | Cardiometabolic_II	Inverse variance weighted	4.55504	4	0.336071
ukb-ppp-CLEC4M-OID30405	finngen_R10_COPD_LATER	Later onset COPD || id:finngen_R10_COPD_LATER	C-type lectin domain family 4 member M | Cardiometabolic_II	MR Egger	0.803123	3	0.84872
ukb-ppp-CLEC4M-OID30405	finngen_R10_COPD_LATER	Later onset COPD || id:finngen_R10_COPD_LATER	C-type lectin domain family 4 member M | Cardiometabolic_II	Inverse variance weighted	2.56192	4	0.633584
ukb-ppp-CLEC4M-OID30405	finngen_R10_J10_ASTHMACOPDKELA	Asthma/COPD (KELA code 203) || id:finngen_R10_J10_ASTHMACOPDKELA	C-type lectin domain family 4 member M | Cardiometabolic_II	MR Egger	4.49571	3	0.212673
ukb-ppp-CLEC4M-OID30405	finngen_R10_J10_ASTHMACOPDKELA	Asthma/COPD (KELA code 203) || id:finngen_R10_J10_ASTHMACOPDKELA	C-type lectin domain family 4 member M | Cardiometabolic_II	Inverse variance weighted	4.49842	4	0.342735
ukb-ppp-CLEC4M-OID30405	finngen_R10_J10_COPD	COPD || id:finngen_R10_J10_COPD	C-type lectin domain family 4 member M | Cardiometabolic_II	MR Egger	0.582373	3	0.900456
ukb-ppp-CLEC4M-OID30405	finngen_R10_J10_COPD	COPD || id:finngen_R10_J10_COPD	C-type lectin domain family 4 member M | Cardiometabolic_II	Inverse variance weighted	0.582743	4	0.964962
ukb-ppp-CLEC5A-OID20165	finngen_R10_COPD_EARLY	Early onset COPD || id:finngen_R10_COPD_EARLY	C-type lectin domain family 5 member A | Cardiometabolic	MR Egger	1.76655	1	0.183809
ukb-ppp-CLEC5A-OID20165	finngen_R10_COPD_EARLY	Early onset COPD || id:finngen_R10_COPD_EARLY	C-type lectin domain family 5 member A | Cardiometabolic	Inverse variance weighted	1.77274	2	0.41215
ukb-ppp-CLEC5A-OID20165	finngen_R10_COPD_LATER	Later onset COPD || id:finngen_R10_COPD_LATER	C-type lectin domain family 5 member A | Cardiometabolic	MR Egger	0.533057	1	0.465325
ukb-ppp-CLEC5A-OID20165	finngen_R10_COPD_LATER	Later onset COPD || id:finngen_R10_COPD_LATER	C-type lectin domain family 5 member A | Cardiometabolic	Inverse variance weighted	0.603478	2	0.739531
ukb-ppp-CLEC5A-OID20165	finngen_R10_J10_ASTHMACOPDKELA	Asthma/COPD (KELA code 203) || id:finngen_R10_J10_ASTHMACOPDKELA	C-type lectin domain family 5 member A | Cardiometabolic	MR Egger	1.91132	1	0.166817
ukb-ppp-CLEC5A-OID20165	finngen_R10_J10_ASTHMACOPDKELA	Asthma/COPD (KELA code 203) || id:finngen_R10_J10_ASTHMACOPDKELA	C-type lectin domain family 5 member A | Cardiometabolic	Inverse variance weighted	1.92493	2	0.38195
ukb-ppp-CLEC5A-OID20165	finngen_R10_J10_COPD	COPD || id:finngen_R10_J10_COPD	C-type lectin domain family 5 member A | Cardiometabolic	MR Egger	2.00249	1	0.157041
ukb-ppp-CLEC5A-OID20165	finngen_R10_J10_COPD	COPD || id:finngen_R10_J10_COPD	C-type lectin domain family 5 member A | Cardiometabolic	Inverse variance weighted	2.01142	2	0.365785
ukb-ppp-CLEC7A-OID20636	finngen_R10_COPD_EARLY	Early onset COPD || id:finngen_R10_COPD_EARLY	C-type lectin domain family 7 member A | Inflammation	MR Egger	1.92393	2	0.382141
ukb-ppp-CLEC7A-OID20636	finngen_R10_COPD_EARLY	Early onset COPD || id:finngen_R10_COPD_EARLY	C-type lectin domain family 7 member A | Inflammation	Inverse variance weighted	2.00481	3	0.57141
ukb-ppp-CLEC7A-OID20636	finngen_R10_COPD_LATER	Later onset COPD || id:finngen_R10_COPD_LATER	C-type lectin domain family 7 member A | Inflammation	MR Egger	1.4251	2	0.490391
ukb-ppp-CLEC7A-OID20636	finngen_R10_COPD_LATER	Later onset COPD || id:finngen_R10_COPD_LATER	C-type lectin domain family 7 member A | Inflammation	Inverse variance weighted	2.12808	3	0.546253
ukb-ppp-CLEC7A-OID20636	finngen_R10_J10_ASTHMACOPDKELA	Asthma/COPD (KELA code 203) || id:finngen_R10_J10_ASTHMACOPDKELA	C-type lectin domain family 7 member A | Inflammation	MR Egger	0.384408	2	0.825138
ukb-ppp-CLEC7A-OID20636	finngen_R10_J10_ASTHMACOPDKELA	Asthma/COPD (KELA code 203) || id:finngen_R10_J10_ASTHMACOPDKELA	C-type lectin domain family 7 member A | Inflammation	Inverse variance weighted	0.45708	3	0.928214
ukb-ppp-CLEC7A-OID20636	finngen_R10_J10_COPD	COPD || id:finngen_R10_J10_COPD	C-type lectin domain family 7 member A | Inflammation	MR Egger	1.13341	2	0.567392
ukb-ppp-CLEC7A-OID20636	finngen_R10_J10_COPD	COPD || id:finngen_R10_J10_COPD	C-type lectin domain family 7 member A | Inflammation	Inverse variance weighted	1.37023	3	0.712527
ukb-ppp-CLGN-OID30957	finngen_R10_COPD_EARLY	Early onset COPD || id:finngen_R10_COPD_EARLY	Calmegin | Neurology_II	MR Egger	2.29281	8	0.970694
ukb-ppp-CLGN-OID30957	finngen_R10_COPD_EARLY	Early onset COPD || id:finngen_R10_COPD_EARLY	Calmegin | Neurology_II	Inverse variance weighted	4.68961	9	0.860484
ukb-ppp-CLGN-OID30957	finngen_R10_COPD_LATER	Later onset COPD || id:finngen_R10_COPD_LATER	Calmegin | Neurology_II	MR Egger	9.5762	8	0.296039
ukb-ppp-CLGN-OID30957	finngen_R10_COPD_LATER	Later onset COPD || id:finngen_R10_COPD_LATER	Calmegin | Neurology_II	Inverse variance weighted	11.0448	9	0.272649
ukb-ppp-CLGN-OID30957	finngen_R10_J10_ASTHMACOPDKELA	Asthma/COPD (KELA code 203) || id:finngen_R10_J10_ASTHMACOPDKELA	Calmegin | Neurology_II	MR Egger	10.3637	8	0.240419
ukb-ppp-CLGN-OID30957	finngen_R10_J10_ASTHMACOPDKELA	Asthma/COPD (KELA code 203) || id:finngen_R10_J10_ASTHMACOPDKELA	Calmegin | Neurology_II	Inverse variance weighted	10.6342	9	0.301615
ukb-ppp-CLGN-OID30957	finngen_R10_J10_COPD	COPD || id:finngen_R10_J10_COPD	Calmegin | Neurology_II	MR Egger	6.54454	8	0.586472
ukb-ppp-CLGN-OID30957	finngen_R10_J10_COPD	COPD || id:finngen_R10_J10_COPD	Calmegin | Neurology_II	Inverse variance weighted	8.94505	9	0.442362
ukb-ppp-CLIP2-OID20559	finngen_R10_COPD_EARLY	Early onset COPD || id:finngen_R10_COPD_EARLY	CAP-Gly domain-containing linker protein 2 | Inflammation	Inverse variance weighted	2.00969	1	0.156297
ukb-ppp-CLIP2-OID20559	finngen_R10_COPD_LATER	Later onset COPD || id:finngen_R10_COPD_LATER	CAP-Gly domain-containing linker protein 2 | Inflammation	Inverse variance weighted	0.174743	1	0.675931
ukb-ppp-CLIP2-OID20559	finngen_R10_J10_ASTHMACOPDKELA	Asthma/COPD (KELA code 203) || id:finngen_R10_J10_ASTHMACOPDKELA	CAP-Gly domain-containing linker protein 2 | Inflammation	Inverse variance weighted	5.33066	1	0.0209535
ukb-ppp-CLIP2-OID20559	finngen_R10_J10_COPD	COPD || id:finngen_R10_J10_COPD	CAP-Gly domain-containing linker protein 2 | Inflammation	Inverse variance weighted	3.38675	1	0.0657224
ukb-ppp-CLMP-OID21419	finngen_R10_COPD_EARLY	Early onset COPD || id:finngen_R10_COPD_EARLY	CXADR-like membrane protein | Oncology	MR Egger	0.848958	2	0.65411
ukb-ppp-CLMP-OID21419	finngen_R10_COPD_EARLY	Early onset COPD || id:finngen_R10_COPD_EARLY	CXADR-like membrane protein | Oncology	Inverse variance weighted	4.84173	3	0.18376
ukb-ppp-CLMP-OID21419	finngen_R10_COPD_LATER	Later onset COPD || id:finngen_R10_COPD_LATER	CXADR-like membrane protein | Oncology	MR Egger	1.41403	2	0.493115
ukb-ppp-CLMP-OID21419	finngen_R10_COPD_LATER	Later onset COPD || id:finngen_R10_COPD_LATER	CXADR-like membrane protein | Oncology	Inverse variance weighted	1.62971	3	0.652673
ukb-ppp-CLMP-OID21419	finngen_R10_J10_ASTHMACOPDKELA	Asthma/COPD (KELA code 203) || id:finngen_R10_J10_ASTHMACOPDKELA	CXADR-like membrane protein | Oncology	MR Egger	0.266031	2	0.875451
ukb-ppp-CLMP-OID21419	finngen_R10_J10_ASTHMACOPDKELA	Asthma/COPD (KELA code 203) || id:finngen_R10_J10_ASTHMACOPDKELA	CXADR-like membrane protein | Oncology	Inverse variance weighted	0.416935	3	0.936722
ukb-ppp-CLMP-OID21419	finngen_R10_J10_COPD	COPD || id:finngen_R10_J10_COPD	CXADR-like membrane protein | Oncology	MR Egger	0.0723411	2	0.964476
ukb-ppp-CLMP-OID21419	finngen_R10_J10_COPD	COPD || id:finngen_R10_J10_COPD	CXADR-like membrane protein | Oncology	Inverse variance weighted	3.99034	3	0.262509
ukb-ppp-CLPS-OID21156	finngen_R10_COPD_EARLY	Early onset COPD || id:finngen_R10_COPD_EARLY	Colipase | Neurology	MR Egger	2.74486	3	0.432658
ukb-ppp-CLPS-OID21156	finngen_R10_COPD_EARLY	Early onset COPD || id:finngen_R10_COPD_EARLY	Colipase | Neurology	Inverse variance weighted	2.82715	4	0.587155
ukb-ppp-CLPS-OID21156	finngen_R10_COPD_LATER	Later onset COPD || id:finngen_R10_COPD_LATER	Colipase | Neurology	MR Egger	3.45711	3	0.326367
ukb-ppp-CLPS-OID21156	finngen_R10_COPD_LATER	Later onset COPD || id:finngen_R10_COPD_LATER	Colipase | Neurology	Inverse variance weighted	5.27775	4	0.259967
ukb-ppp-CLPS-OID21156	finngen_R10_J10_ASTHMACOPDKELA	Asthma/COPD (KELA code 203) || id:finngen_R10_J10_ASTHMACOPDKELA	Colipase | Neurology	MR Egger	4.31371	3	0.229521
ukb-ppp-CLPS-OID21156	finngen_R10_J10_ASTHMACOPDKELA	Asthma/COPD (KELA code 203) || id:finngen_R10_J10_ASTHMACOPDKELA	Colipase | Neurology	Inverse variance weighted	4.33615	4	0.36242
ukb-ppp-CLPS-OID21156	finngen_R10_J10_COPD	COPD || id:finngen_R10_J10_COPD	Colipase | Neurology	MR Egger	2.21406	3	0.529185
ukb-ppp-CLPS-OID21156	finngen_R10_J10_COPD	COPD || id:finngen_R10_J10_COPD	Colipase | Neurology	Inverse variance weighted	3.80083	4	0.433631
ukb-ppp-CLSTN2-OID20664	finngen_R10_COPD_EARLY	Early onset COPD || id:finngen_R10_COPD_EARLY	Calsyntenin-2 | Inflammation	MR Egger	7.38703	6	0.286532
ukb-ppp-CLSTN2-OID20664	finngen_R10_COPD_EARLY	Early onset COPD || id:finngen_R10_COPD_EARLY	Calsyntenin-2 | Inflammation	Inverse variance weighted	7.58729	7	0.370387
ukb-ppp-CLSTN2-OID20664	finngen_R10_COPD_LATER	Later onset COPD || id:finngen_R10_COPD_LATER	Calsyntenin-2 | Inflammation	MR Egger	7.33963	6	0.290577
ukb-ppp-CLSTN2-OID20664	finngen_R10_COPD_LATER	Later onset COPD || id:finngen_R10_COPD_LATER	Calsyntenin-2 | Inflammation	Inverse variance weighted	7.61934	7	0.367353
ukb-ppp-CLSTN2-OID20664	finngen_R10_J10_ASTHMACOPDKELA	Asthma/COPD (KELA code 203) || id:finngen_R10_J10_ASTHMACOPDKELA	Calsyntenin-2 | Inflammation	MR Egger	5.97451	6	0.426052
ukb-ppp-CLSTN2-OID20664	finngen_R10_J10_ASTHMACOPDKELA	Asthma/COPD (KELA code 203) || id:finngen_R10_J10_ASTHMACOPDKELA	Calsyntenin-2 | Inflammation	Inverse variance weighted	6.1566	7	0.521588
ukb-ppp-CLSTN2-OID20664	finngen_R10_J10_COPD	COPD || id:finngen_R10_J10_COPD	Calsyntenin-2 | Inflammation	MR Egger	6.85403	6	0.334558
ukb-ppp-CLSTN2-OID20664	finngen_R10_J10_COPD	COPD || id:finngen_R10_J10_COPD	Calsyntenin-2 | Inflammation	Inverse variance weighted	7.44675	7	0.38389
ukb-ppp-CLU-OID30732	finngen_R10_COPD_EARLY	Early onset COPD || id:finngen_R10_COPD_EARLY	Clusterin | Inflammation_II	Inverse variance weighted	0.0641926	1	0.799988
ukb-ppp-CLU-OID30732	finngen_R10_COPD_LATER	Later onset COPD || id:finngen_R10_COPD_LATER	Clusterin | Inflammation_II	Inverse variance weighted	0.0539947	1	0.816253
ukb-ppp-CLU-OID30732	finngen_R10_J10_ASTHMACOPDKELA	Asthma/COPD (KELA code 203) || id:finngen_R10_J10_ASTHMACOPDKELA	Clusterin | Inflammation_II	Inverse variance weighted	0.00859439	1	0.926137
ukb-ppp-CLU-OID30732	finngen_R10_J10_COPD	COPD || id:finngen_R10_J10_COPD	Clusterin | Inflammation_II	Inverse variance weighted	0.310893	1	0.577133
ukb-ppp-CNDP1-OID20347	finngen_R10_COPD_EARLY	Early onset COPD || id:finngen_R10_COPD_EARLY	Beta-Ala-His dipeptidase | Cardiometabolic	MR Egger	4.90948	3	0.178547
ukb-ppp-CNDP1-OID20347	finngen_R10_COPD_EARLY	Early onset COPD || id:finngen_R10_COPD_EARLY	Beta-Ala-His dipeptidase | Cardiometabolic	Inverse variance weighted	5.66778	4	0.22537
ukb-ppp-CNDP1-OID20347	finngen_R10_COPD_LATER	Later onset COPD || id:finngen_R10_COPD_LATER	Beta-Ala-His dipeptidase | Cardiometabolic	MR Egger	3.67032	3	0.299334
ukb-ppp-CNDP1-OID20347	finngen_R10_COPD_LATER	Later onset COPD || id:finngen_R10_COPD_LATER	Beta-Ala-His dipeptidase | Cardiometabolic	Inverse variance weighted	4.68187	4	0.321524
ukb-ppp-CNDP1-OID20347	finngen_R10_J10_ASTHMACOPDKELA	Asthma/COPD (KELA code 203) || id:finngen_R10_J10_ASTHMACOPDKELA	Beta-Ala-His dipeptidase | Cardiometabolic	MR Egger	1.45642	3	0.692363
ukb-ppp-CNDP1-OID20347	finngen_R10_J10_ASTHMACOPDKELA	Asthma/COPD (KELA code 203) || id:finngen_R10_J10_ASTHMACOPDKELA	Beta-Ala-His dipeptidase | Cardiometabolic	Inverse variance weighted	4.79255	4	0.309253
ukb-ppp-CNDP1-OID20347	finngen_R10_J10_COPD	COPD || id:finngen_R10_J10_COPD	Beta-Ala-His dipeptidase | Cardiometabolic	MR Egger	1.33534	3	0.720759
ukb-ppp-CNDP1-OID20347	finngen_R10_J10_COPD	COPD || id:finngen_R10_J10_COPD	Beta-Ala-His dipeptidase | Cardiometabolic	Inverse variance weighted	3.3512	4	0.500861
ukb-ppp-CNPY4-OID21317	finngen_R10_COPD_EARLY	Early onset COPD || id:finngen_R10_COPD_EARLY	Protein canopy homolog 4 | Oncology	Inverse variance weighted	2.60385	1	0.106605
ukb-ppp-CNPY4-OID21317	finngen_R10_COPD_LATER	Later onset COPD || id:finngen_R10_COPD_LATER	Protein canopy homolog 4 | Oncology	Inverse variance weighted	1.46913	1	0.225483
ukb-ppp-CNPY4-OID21317	finngen_R10_J10_ASTHMACOPDKELA	Asthma/COPD (KELA code 203) || id:finngen_R10_J10_ASTHMACOPDKELA	Protein canopy homolog 4 | Oncology	Inverse variance weighted	0.601779	1	0.4379
ukb-ppp-CNPY4-OID21317	finngen_R10_J10_COPD	COPD || id:finngen_R10_J10_COPD	Protein canopy homolog 4 | Oncology	Inverse variance weighted	1.61118	1	0.204326
ukb-ppp-CNTN1-OID20307	finngen_R10_COPD_EARLY	Early onset COPD || id:finngen_R10_COPD_EARLY	Contactin-1 | Cardiometabolic	MR Egger	0.756176	1	0.384528
ukb-ppp-CNTN1-OID20307	finngen_R10_COPD_EARLY	Early onset COPD || id:finngen_R10_COPD_EARLY	Contactin-1 | Cardiometabolic	Inverse variance weighted	0.790498	2	0.673512
ukb-ppp-CNTN1-OID20307	finngen_R10_COPD_LATER	Later onset COPD || id:finngen_R10_COPD_LATER	Contactin-1 | Cardiometabolic	MR Egger	0.0152828	1	0.901613
ukb-ppp-CNTN1-OID20307	finngen_R10_COPD_LATER	Later onset COPD || id:finngen_R10_COPD_LATER	Contactin-1 | Cardiometabolic	Inverse variance weighted	2.12758	2	0.345145
ukb-ppp-CNTN1-OID20307	finngen_R10_J10_ASTHMACOPDKELA	Asthma/COPD (KELA code 203) || id:finngen_R10_J10_ASTHMACOPDKELA	Contactin-1 | Cardiometabolic	MR Egger	0.519453	1	0.471075
ukb-ppp-CNTN1-OID20307	finngen_R10_J10_ASTHMACOPDKELA	Asthma/COPD (KELA code 203) || id:finngen_R10_J10_ASTHMACOPDKELA	Contactin-1 | Cardiometabolic	Inverse variance weighted	1.6523	2	0.437732
ukb-ppp-CNTN1-OID20307	finngen_R10_J10_COPD	COPD || id:finngen_R10_J10_COPD	Contactin-1 | Cardiometabolic	MR Egger	0.0347526	1	0.852115
ukb-ppp-CNTN1-OID20307	finngen_R10_J10_COPD	COPD || id:finngen_R10_J10_COPD	Contactin-1 | Cardiometabolic	Inverse variance weighted	0.418772	2	0.811082
ukb-ppp-CNTN2-OID21426	finngen_R10_COPD_EARLY	Early onset COPD || id:finngen_R10_COPD_EARLY	Contactin-2 | Oncology	MR Egger	6.9255	3	0.0743106
ukb-ppp-CNTN2-OID21426	finngen_R10_COPD_EARLY	Early onset COPD || id:finngen_R10_COPD_EARLY	Contactin-2 | Oncology	Inverse variance weighted	8.10704	4	0.087735
ukb-ppp-CNTN2-OID21426	finngen_R10_COPD_LATER	Later onset COPD || id:finngen_R10_COPD_LATER	Contactin-2 | Oncology	MR Egger	7.72387	3	0.052077
ukb-ppp-CNTN2-OID21426	finngen_R10_COPD_LATER	Later onset COPD || id:finngen_R10_COPD_LATER	Contactin-2 | Oncology	Inverse variance weighted	7.82841	4	0.0980697
ukb-ppp-CNTN2-OID21426	finngen_R10_J10_ASTHMACOPDKELA	Asthma/COPD (KELA code 203) || id:finngen_R10_J10_ASTHMACOPDKELA	Contactin-2 | Oncology	MR Egger	3.35082	3	0.340632
ukb-ppp-CNTN2-OID21426	finngen_R10_J10_ASTHMACOPDKELA	Asthma/COPD (KELA code 203) || id:finngen_R10_J10_ASTHMACOPDKELA	Contactin-2 | Oncology	Inverse variance weighted	4.02911	4	0.402081
ukb-ppp-CNTN2-OID21426	finngen_R10_J10_COPD	COPD || id:finngen_R10_J10_COPD	Contactin-2 | Oncology	MR Egger	9.48504	3	0.023491
ukb-ppp-CNTN2-OID21426	finngen_R10_J10_COPD	COPD || id:finngen_R10_J10_COPD	Contactin-2 | Oncology	Inverse variance weighted	11.0546	4	0.0259569
ukb-ppp-CNTN3-OID21092	finngen_R10_COPD_EARLY	Early onset COPD || id:finngen_R10_COPD_EARLY	Contactin-3 | Neurology	MR Egger	0.528607	2	0.76774
ukb-ppp-CNTN3-OID21092	finngen_R10_COPD_EARLY	Early onset COPD || id:finngen_R10_COPD_EARLY	Contactin-3 | Neurology	Inverse variance weighted	0.612829	3	0.893489
ukb-ppp-CNTN3-OID21092	finngen_R10_COPD_LATER	Later onset COPD || id:finngen_R10_COPD_LATER	Contactin-3 | Neurology	MR Egger	2.64242	2	0.266813
ukb-ppp-CNTN3-OID21092	finngen_R10_COPD_LATER	Later onset COPD || id:finngen_R10_COPD_LATER	Contactin-3 | Neurology	Inverse variance weighted	2.67636	3	0.44426
ukb-ppp-CNTN3-OID21092	finngen_R10_J10_ASTHMACOPDKELA	Asthma/COPD (KELA code 203) || id:finngen_R10_J10_ASTHMACOPDKELA	Contactin-3 | Neurology	MR Egger	2.49239	2	0.287597
ukb-ppp-CNTN3-OID21092	finngen_R10_J10_ASTHMACOPDKELA	Asthma/COPD (KELA code 203) || id:finngen_R10_J10_ASTHMACOPDKELA	Contactin-3 | Neurology	Inverse variance weighted	2.5986	3	0.457735
ukb-ppp-CNTN3-OID21092	finngen_R10_J10_COPD	COPD || id:finngen_R10_J10_COPD	Contactin-3 | Neurology	MR Egger	1.86258	2	0.394045
ukb-ppp-CNTN3-OID21092	finngen_R10_J10_COPD	COPD || id:finngen_R10_J10_COPD	Contactin-3 | Neurology	Inverse variance weighted	2.01025	3	0.570282
ukb-ppp-CNTN4-OID21117	finngen_R10_COPD_EARLY	Early onset COPD || id:finngen_R10_COPD_EARLY	Contactin-4 | Neurology	MR Egger	3.95242	2	0.138594
ukb-ppp-CNTN4-OID21117	finngen_R10_COPD_EARLY	Early onset COPD || id:finngen_R10_COPD_EARLY	Contactin-4 | Neurology	Inverse variance weighted	8.07016	3	0.0445837
ukb-ppp-CNTN4-OID21117	finngen_R10_COPD_LATER	Later onset COPD || id:finngen_R10_COPD_LATER	Contactin-4 | Neurology	MR Egger	10.934	2	0.00422387
ukb-ppp-CNTN4-OID21117	finngen_R10_COPD_LATER	Later onset COPD || id:finngen_R10_COPD_LATER	Contactin-4 | Neurology	Inverse variance weighted	14.3366	3	0.00248097
ukb-ppp-CNTN4-OID21117	finngen_R10_J10_ASTHMACOPDKELA	Asthma/COPD (KELA code 203) || id:finngen_R10_J10_ASTHMACOPDKELA	Contactin-4 | Neurology	MR Egger	0.46668	2	0.791884
ukb-ppp-CNTN4-OID21117	finngen_R10_J10_ASTHMACOPDKELA	Asthma/COPD (KELA code 203) || id:finngen_R10_J10_ASTHMACOPDKELA	Contactin-4 | Neurology	Inverse variance weighted	0.53532	3	0.911066
ukb-ppp-CNTN4-OID21117	finngen_R10_J10_COPD	COPD || id:finngen_R10_J10_COPD	Contactin-4 | Neurology	MR Egger	5.0636	2	0.0795158
ukb-ppp-CNTN4-OID21117	finngen_R10_J10_COPD	COPD || id:finngen_R10_J10_COPD	Contactin-4 | Neurology	Inverse variance weighted	11.6359	3	0.00874039
ukb-ppp-CNTN5-OID21006	finngen_R10_COPD_EARLY	Early onset COPD || id:finngen_R10_COPD_EARLY	Contactin-5 | Neurology	MR Egger	2.30076	4	0.680632
ukb-ppp-CNTN5-OID21006	finngen_R10_COPD_EARLY	Early onset COPD || id:finngen_R10_COPD_EARLY	Contactin-5 | Neurology	Inverse variance weighted	3.80873	5	0.57727
ukb-ppp-CNTN5-OID21006	finngen_R10_COPD_LATER	Later onset COPD || id:finngen_R10_COPD_LATER	Contactin-5 | Neurology	MR Egger	3.10602	4	0.540243
ukb-ppp-CNTN5-OID21006	finngen_R10_COPD_LATER	Later onset COPD || id:finngen_R10_COPD_LATER	Contactin-5 | Neurology	Inverse variance weighted	3.66944	5	0.597919
ukb-ppp-CNTN5-OID21006	finngen_R10_J10_ASTHMACOPDKELA	Asthma/COPD (KELA code 203) || id:finngen_R10_J10_ASTHMACOPDKELA	Contactin-5 | Neurology	MR Egger	3.07015	4	0.546156
ukb-ppp-CNTN5-OID21006	finngen_R10_J10_ASTHMACOPDKELA	Asthma/COPD (KELA code 203) || id:finngen_R10_J10_ASTHMACOPDKELA	Contactin-5 | Neurology	Inverse variance weighted	5.35371	5	0.374254
ukb-ppp-CNTN5-OID21006	finngen_R10_J10_COPD	COPD || id:finngen_R10_J10_COPD	Contactin-5 | Neurology	MR Egger	5.59082	4	0.231861
ukb-ppp-CNTN5-OID21006	finngen_R10_J10_COPD	COPD || id:finngen_R10_J10_COPD	Contactin-5 | Neurology	Inverse variance weighted	5.78891	5	0.327304
ukb-ppp-CNTNAP2-OID20556	finngen_R10_COPD_EARLY	Early onset COPD || id:finngen_R10_COPD_EARLY	Contactin-associated protein-like 2 | Inflammation	MR Egger	1.04931	4	0.902229
ukb-ppp-CNTNAP2-OID20556	finngen_R10_COPD_EARLY	Early onset COPD || id:finngen_R10_COPD_EARLY	Contactin-associated protein-like 2 | Inflammation	Inverse variance weighted	1.0554	5	0.957975
ukb-ppp-CNTNAP2-OID20556	finngen_R10_COPD_LATER	Later onset COPD || id:finngen_R10_COPD_LATER	Contactin-associated protein-like 2 | Inflammation	MR Egger	5.95964	4	0.202183
ukb-ppp-CNTNAP2-OID20556	finngen_R10_COPD_LATER	Later onset COPD || id:finngen_R10_COPD_LATER	Contactin-associated protein-like 2 | Inflammation	Inverse variance weighted	6.58711	5	0.253202
ukb-ppp-CNTNAP2-OID20556	finngen_R10_J10_ASTHMACOPDKELA	Asthma/COPD (KELA code 203) || id:finngen_R10_J10_ASTHMACOPDKELA	Contactin-associated protein-like 2 | Inflammation	MR Egger	6.93012	4	0.139628
ukb-ppp-CNTNAP2-OID20556	finngen_R10_J10_ASTHMACOPDKELA	Asthma/COPD (KELA code 203) || id:finngen_R10_J10_ASTHMACOPDKELA	Contactin-associated protein-like 2 | Inflammation	Inverse variance weighted	6.98471	5	0.22178
ukb-ppp-CNTNAP2-OID20556	finngen_R10_J10_COPD	COPD || id:finngen_R10_J10_COPD	Contactin-associated protein-like 2 | Inflammation	MR Egger	4.58543	4	0.332538
ukb-ppp-CNTNAP2-OID20556	finngen_R10_J10_COPD	COPD || id:finngen_R10_J10_COPD	Contactin-associated protein-like 2 | Inflammation	Inverse variance weighted	5.29381	5	0.381086
ukb-ppp-COCH-OID30305	finngen_R10_COPD_EARLY	Early onset COPD || id:finngen_R10_COPD_EARLY	Cochlin | Cardiometabolic_II	MR Egger	1.66375	3	0.645022
ukb-ppp-COCH-OID30305	finngen_R10_COPD_EARLY	Early onset COPD || id:finngen_R10_COPD_EARLY	Cochlin | Cardiometabolic_II	Inverse variance weighted	2.93536	4	0.568701
ukb-ppp-COCH-OID30305	finngen_R10_COPD_LATER	Later onset COPD || id:finngen_R10_COPD_LATER	Cochlin | Cardiometabolic_II	MR Egger	3.42555	3	0.330547
ukb-ppp-COCH-OID30305	finngen_R10_COPD_LATER	Later onset COPD || id:finngen_R10_COPD_LATER	Cochlin | Cardiometabolic_II	Inverse variance weighted	9.1464	4	0.0575426
ukb-ppp-COCH-OID30305	finngen_R10_J10_ASTHMACOPDKELA	Asthma/COPD (KELA code 203) || id:finngen_R10_J10_ASTHMACOPDKELA	Cochlin | Cardiometabolic_II	MR Egger	3.99559	3	0.261941
ukb-ppp-COCH-OID30305	finngen_R10_J10_ASTHMACOPDKELA	Asthma/COPD (KELA code 203) || id:finngen_R10_J10_ASTHMACOPDKELA	Cochlin | Cardiometabolic_II	Inverse variance weighted	4.16323	4	0.384365
ukb-ppp-COCH-OID30305	finngen_R10_J10_COPD	COPD || id:finngen_R10_J10_COPD	Cochlin | Cardiometabolic_II	MR Egger	2.18885	3	0.534148
ukb-ppp-COCH-OID30305	finngen_R10_J10_COPD	COPD || id:finngen_R10_J10_COPD	Cochlin | Cardiometabolic_II	Inverse variance weighted	3.98707	4	0.407759
ukb-ppp-COL15A1-OID30396	finngen_R10_COPD_EARLY	Early onset COPD || id:finngen_R10_COPD_EARLY	Collagen alpha-1(XV) chain | Cardiometabolic_II	Inverse variance weighted	1.97681	1	0.159726
ukb-ppp-COL15A1-OID30396	finngen_R10_COPD_LATER	Later onset COPD || id:finngen_R10_COPD_LATER	Collagen alpha-1(XV) chain | Cardiometabolic_II	Inverse variance weighted	0.0397632	1	0.841944
ukb-ppp-COL15A1-OID30396	finngen_R10_J10_ASTHMACOPDKELA	Asthma/COPD (KELA code 203) || id:finngen_R10_J10_ASTHMACOPDKELA	Collagen alpha-1(XV) chain | Cardiometabolic_II	Inverse variance weighted	0.120644	1	0.728337
ukb-ppp-COL15A1-OID30396	finngen_R10_J10_COPD	COPD || id:finngen_R10_J10_COPD	Collagen alpha-1(XV) chain | Cardiometabolic_II	Inverse variance weighted	1.59904	1	0.206039
ukb-ppp-COL18A1-OID20332	finngen_R10_COPD_EARLY	Early onset COPD || id:finngen_R10_COPD_EARLY	Collagen alpha-1 | Cardiometabolic	Inverse variance weighted	0.0827461	1	0.77361
ukb-ppp-COL18A1-OID20332	finngen_R10_COPD_LATER	Later onset COPD || id:finngen_R10_COPD_LATER	Collagen alpha-1 | Cardiometabolic	Inverse variance weighted	2.59532	1	0.10718
ukb-ppp-COL18A1-OID20332	finngen_R10_J10_ASTHMACOPDKELA	Asthma/COPD (KELA code 203) || id:finngen_R10_J10_ASTHMACOPDKELA	Collagen alpha-1 | Cardiometabolic	Inverse variance weighted	0.0529147	1	0.818067
ukb-ppp-COL18A1-OID20332	finngen_R10_J10_COPD	COPD || id:finngen_R10_J10_COPD	Collagen alpha-1 | Cardiometabolic	Inverse variance weighted	1.35384	1	0.244609
ukb-ppp-COL24A1-OID31464	finngen_R10_COPD_EARLY	Early onset COPD || id:finngen_R10_COPD_EARLY	Collagen alpha-1(XXIV) chain | Oncology_II	MR Egger	1.48489	1	0.223012
ukb-ppp-COL24A1-OID31464	finngen_R10_COPD_EARLY	Early onset COPD || id:finngen_R10_COPD_EARLY	Collagen alpha-1(XXIV) chain | Oncology_II	Inverse variance weighted	1.55091	2	0.460494
ukb-ppp-COL24A1-OID31464	finngen_R10_COPD_LATER	Later onset COPD || id:finngen_R10_COPD_LATER	Collagen alpha-1(XXIV) chain | Oncology_II	MR Egger	1.47832	1	0.224038
ukb-ppp-COL24A1-OID31464	finngen_R10_COPD_LATER	Later onset COPD || id:finngen_R10_COPD_LATER	Collagen alpha-1(XXIV) chain | Oncology_II	Inverse variance weighted	1.93089	2	0.380814
ukb-ppp-COL24A1-OID31464	finngen_R10_J10_ASTHMACOPDKELA	Asthma/COPD (KELA code 203) || id:finngen_R10_J10_ASTHMACOPDKELA	Collagen alpha-1(XXIV) chain | Oncology_II	MR Egger	5.33053	1	0.0209551
ukb-ppp-COL24A1-OID31464	finngen_R10_J10_ASTHMACOPDKELA	Asthma/COPD (KELA code 203) || id:finngen_R10_J10_ASTHMACOPDKELA	Collagen alpha-1(XXIV) chain | Oncology_II	Inverse variance weighted	5.67587	2	0.0585463
ukb-ppp-COL24A1-OID31464	finngen_R10_J10_COPD	COPD || id:finngen_R10_J10_COPD	Collagen alpha-1(XXIV) chain | Oncology_II	MR Egger	4.09777	1	0.0429398
ukb-ppp-COL24A1-OID31464	finngen_R10_J10_COPD	COPD || id:finngen_R10_J10_COPD	Collagen alpha-1(XXIV) chain | Oncology_II	Inverse variance weighted	4.11029	2	0.128075
ukb-ppp-COL28A1-OID30969	finngen_R10_COPD_EARLY	Early onset COPD || id:finngen_R10_COPD_EARLY	Collagen alpha-1(XXVIII) chain | Neurology_II	MR Egger	2.38752	2	0.303079
ukb-ppp-COL28A1-OID30969	finngen_R10_COPD_EARLY	Early onset COPD || id:finngen_R10_COPD_EARLY	Collagen alpha-1(XXVIII) chain | Neurology_II	Inverse variance weighted	2.66874	3	0.445566
ukb-ppp-COL28A1-OID30969	finngen_R10_COPD_LATER	Later onset COPD || id:finngen_R10_COPD_LATER	Collagen alpha-1(XXVIII) chain | Neurology_II	MR Egger	2.70046	2	0.259181
ukb-ppp-COL28A1-OID30969	finngen_R10_COPD_LATER	Later onset COPD || id:finngen_R10_COPD_LATER	Collagen alpha-1(XXVIII) chain | Neurology_II	Inverse variance weighted	3.08197	3	0.379158
ukb-ppp-COL28A1-OID30969	finngen_R10_J10_ASTHMACOPDKELA	Asthma/COPD (KELA code 203) || id:finngen_R10_J10_ASTHMACOPDKELA	Collagen alpha-1(XXVIII) chain | Neurology_II	MR Egger	1.37872	2	0.501898
ukb-ppp-COL28A1-OID30969	finngen_R10_J10_ASTHMACOPDKELA	Asthma/COPD (KELA code 203) || id:finngen_R10_J10_ASTHMACOPDKELA	Collagen alpha-1(XXVIII) chain | Neurology_II	Inverse variance weighted	1.45019	3	0.693812
ukb-ppp-COL28A1-OID30969	finngen_R10_J10_COPD	COPD || id:finngen_R10_J10_COPD	Collagen alpha-1(XXVIII) chain | Neurology_II	MR Egger	0.348109	2	0.840251
ukb-ppp-COL28A1-OID30969	finngen_R10_J10_COPD	COPD || id:finngen_R10_J10_COPD	Collagen alpha-1(XXVIII) chain | Neurology_II	Inverse variance weighted	0.805326	3	0.848193
ukb-ppp-COL2A1-OID30286	finngen_R10_COPD_EARLY	Early onset COPD || id:finngen_R10_COPD_EARLY	Collagen alpha-1(II) chain | Cardiometabolic_II	MR Egger	4.19582	2	0.122713
ukb-ppp-COL2A1-OID30286	finngen_R10_COPD_EARLY	Early onset COPD || id:finngen_R10_COPD_EARLY	Collagen alpha-1(II) chain | Cardiometabolic_II	Inverse variance weighted	4.23217	3	0.23746
ukb-ppp-COL2A1-OID30286	finngen_R10_COPD_LATER	Later onset COPD || id:finngen_R10_COPD_LATER	Collagen alpha-1(II) chain | Cardiometabolic_II	MR Egger	0.515663	2	0.772725
ukb-ppp-COL2A1-OID30286	finngen_R10_COPD_LATER	Later onset COPD || id:finngen_R10_COPD_LATER	Collagen alpha-1(II) chain | Cardiometabolic_II	Inverse variance weighted	0.541856	3	0.909604
ukb-ppp-COL2A1-OID30286	finngen_R10_J10_ASTHMACOPDKELA	Asthma/COPD (KELA code 203) || id:finngen_R10_J10_ASTHMACOPDKELA	Collagen alpha-1(II) chain | Cardiometabolic_II	MR Egger	2.83693	2	0.242085
ukb-ppp-COL2A1-OID30286	finngen_R10_J10_ASTHMACOPDKELA	Asthma/COPD (KELA code 203) || id:finngen_R10_J10_ASTHMACOPDKELA	Collagen alpha-1(II) chain | Cardiometabolic_II	Inverse variance weighted	3.87437	3	0.275353
ukb-ppp-COL2A1-OID30286	finngen_R10_J10_COPD	COPD || id:finngen_R10_J10_COPD	Collagen alpha-1(II) chain | Cardiometabolic_II	MR Egger	5.29274	2	0.0709082
ukb-ppp-COL2A1-OID30286	finngen_R10_J10_COPD	COPD || id:finngen_R10_J10_COPD	Collagen alpha-1(II) chain | Cardiometabolic_II	Inverse variance weighted	5.31477	3	0.150147
ukb-ppp-COL4A1-OID20208	finngen_R10_COPD_EARLY	Early onset COPD || id:finngen_R10_COPD_EARLY	Collagen alpha-1 | Cardiometabolic	Inverse variance weighted	2.08137	1	0.149107
ukb-ppp-COL4A1-OID20208	finngen_R10_COPD_LATER	Later onset COPD || id:finngen_R10_COPD_LATER	Collagen alpha-1 | Cardiometabolic	Inverse variance weighted	0.0175443	1	0.894625
ukb-ppp-COL4A1-OID20208	finngen_R10_J10_ASTHMACOPDKELA	Asthma/COPD (KELA code 203) || id:finngen_R10_J10_ASTHMACOPDKELA	Collagen alpha-1 | Cardiometabolic	Inverse variance weighted	3.15761	1	0.0755738
ukb-ppp-COL4A1-OID20208	finngen_R10_J10_COPD	COPD || id:finngen_R10_J10_COPD	Collagen alpha-1 | Cardiometabolic	Inverse variance weighted	0.00219232	1	0.962655
ukb-ppp-COL5A1-OID30587	finngen_R10_COPD_EARLY	Early onset COPD || id:finngen_R10_COPD_EARLY	Collagen alpha-1(V) chain | Inflammation_II	MR Egger	4.27441	2	0.117984
ukb-ppp-COL5A1-OID30587	finngen_R10_COPD_EARLY	Early onset COPD || id:finngen_R10_COPD_EARLY	Collagen alpha-1(V) chain | Inflammation_II	Inverse variance weighted	14.7135	3	0.00207857
ukb-ppp-COL5A1-OID30587	finngen_R10_COPD_LATER	Later onset COPD || id:finngen_R10_COPD_LATER	Collagen alpha-1(V) chain | Inflammation_II	MR Egger	1.72372	2	0.422375
ukb-ppp-COL5A1-OID30587	finngen_R10_COPD_LATER	Later onset COPD || id:finngen_R10_COPD_LATER	Collagen alpha-1(V) chain | Inflammation_II	Inverse variance weighted	1.74124	3	0.627803
ukb-ppp-COL5A1-OID30587	finngen_R10_J10_ASTHMACOPDKELA	Asthma/COPD (KELA code 203) || id:finngen_R10_J10_ASTHMACOPDKELA	Collagen alpha-1(V) chain | Inflammation_II	MR Egger	0.0733543	2	0.963987
ukb-ppp-COL5A1-OID30587	finngen_R10_J10_ASTHMACOPDKELA	Asthma/COPD (KELA code 203) || id:finngen_R10_J10_ASTHMACOPDKELA	Collagen alpha-1(V) chain | Inflammation_II	Inverse variance weighted	1.00077	3	0.801066
ukb-ppp-COL5A1-OID30587	finngen_R10_J10_COPD	COPD || id:finngen_R10_J10_COPD	Collagen alpha-1(V) chain | Inflammation_II	MR Egger	5.45416	2	0.0654099
ukb-ppp-COL5A1-OID30587	finngen_R10_J10_COPD	COPD || id:finngen_R10_J10_COPD	Collagen alpha-1(V) chain | Inflammation_II	Inverse variance weighted	10.5598	3	0.0143607
ukb-ppp-COL6A3-OID20292	finngen_R10_COPD_EARLY	Early onset COPD || id:finngen_R10_COPD_EARLY	Collagen alpha-3 | Cardiometabolic	Inverse variance weighted	0.239949	1	0.624243
ukb-ppp-COL6A3-OID20292	finngen_R10_COPD_LATER	Later onset COPD || id:finngen_R10_COPD_LATER	Collagen alpha-3 | Cardiometabolic	Inverse variance weighted	0.0239936	1	0.876901
ukb-ppp-COL6A3-OID20292	finngen_R10_J10_ASTHMACOPDKELA	Asthma/COPD (KELA code 203) || id:finngen_R10_J10_ASTHMACOPDKELA	Collagen alpha-3 | Cardiometabolic	Inverse variance weighted	0.0105127	1	0.918335
ukb-ppp-COL6A3-OID20292	finngen_R10_J10_COPD	COPD || id:finngen_R10_J10_COPD	Collagen alpha-3 | Cardiometabolic	Inverse variance weighted	0.520244	1	0.470738
ukb-ppp-COL9A1-OID20550	finngen_R10_COPD_EARLY	Early onset COPD || id:finngen_R10_COPD_EARLY	Collagen alpha-1 | Inflammation	Inverse variance weighted	0.00273114	1	0.958321
ukb-ppp-COL9A1-OID20550	finngen_R10_COPD_LATER	Later onset COPD || id:finngen_R10_COPD_LATER	Collagen alpha-1 | Inflammation	Inverse variance weighted	0.738191	1	0.390241
ukb-ppp-COL9A1-OID20550	finngen_R10_J10_ASTHMACOPDKELA	Asthma/COPD (KELA code 203) || id:finngen_R10_J10_ASTHMACOPDKELA	Collagen alpha-1 | Inflammation	Inverse variance weighted	1.69519	1	0.192918
ukb-ppp-COL9A1-OID20550	finngen_R10_J10_COPD	COPD || id:finngen_R10_J10_COPD	Collagen alpha-1 | Inflammation	Inverse variance weighted	0.870192	1	0.350902
ukb-ppp-COMP-OID20405	finngen_R10_COPD_EARLY	Early onset COPD || id:finngen_R10_COPD_EARLY	Cartilage oligomeric matrix protein | Cardiometabolic	MR Egger	0.286251	1	0.592633
[truncated: 6,700 more rows]
