# Supplementary material for: Plasma proteins and different onset subtype of COPD: Proteome-wide Mendelian randomization study and co-localization analyses
Source: Medicine (Baltimore). 2025 May 9;104(19):e42409. doi: 10.1097/MD.0000000000042409 (PMC12074030; doi:10.1097/MD.0000000000042409)
Supplement: Supplementary file 6 [file medi-104-e42409-s006.xlsx]

## Sheet: Supplementary Table 6
Supplementary Table 6. The pleiotropy test of MR-Egger in the MR analysis of causality between proteins and COPD and its subtypes risk.
id.exposure	id.outcome	outcome	exposure	egger_intercept	se	pval
ukb-ppp-A1BG-OID30771	finngen_R10_COPD_EARLY	Early onset COPD || id:finngen_R10_COPD_EARLY	Alpha-1B-glycoprotein | Inflammation_II
ukb-ppp-A1BG-OID30771	finngen_R10_COPD_LATER	Later onset COPD || id:finngen_R10_COPD_LATER	Alpha-1B-glycoprotein | Inflammation_II
ukb-ppp-A1BG-OID30771	finngen_R10_J10_ASTHMACOPDKELA	Asthma/COPD (KELA code 203) || id:finngen_R10_J10_ASTHMACOPDKELA	Alpha-1B-glycoprotein | Inflammation_II
ukb-ppp-A1BG-OID30771	finngen_R10_J10_COPD	COPD || id:finngen_R10_J10_COPD	Alpha-1B-glycoprotein | Inflammation_II
ukb-ppp-AAMDC-OID30236	finngen_R10_COPD_EARLY	Early onset COPD || id:finngen_R10_COPD_EARLY	Mth938 domain-containing protein | Cardiometabolic_II	-0.012019	0.0909929	0.916394
ukb-ppp-AAMDC-OID30236	finngen_R10_COPD_LATER	Later onset COPD || id:finngen_R10_COPD_LATER	Mth938 domain-containing protein | Cardiometabolic_II	-0.145002	0.0705923	0.288428
ukb-ppp-AAMDC-OID30236	finngen_R10_J10_ASTHMACOPDKELA	Asthma/COPD (KELA code 203) || id:finngen_R10_J10_ASTHMACOPDKELA	Mth938 domain-containing protein | Cardiometabolic_II	-0.0733203	0.0351235	0.284404
ukb-ppp-AAMDC-OID30236	finngen_R10_J10_COPD	COPD || id:finngen_R10_J10_COPD	Mth938 domain-containing protein | Cardiometabolic_II	-0.0592593	0.0540433	0.470713
ukb-ppp-ABHD14B-OID20921	finngen_R10_COPD_EARLY	Early onset COPD || id:finngen_R10_COPD_EARLY	Protein ABHD14B | Neurology
ukb-ppp-ABHD14B-OID20921	finngen_R10_COPD_LATER	Later onset COPD || id:finngen_R10_COPD_LATER	Protein ABHD14B | Neurology
ukb-ppp-ABHD14B-OID20921	finngen_R10_J10_ASTHMACOPDKELA	Asthma/COPD (KELA code 203) || id:finngen_R10_J10_ASTHMACOPDKELA	Protein ABHD14B | Neurology
ukb-ppp-ABHD14B-OID20921	finngen_R10_J10_COPD	COPD || id:finngen_R10_J10_COPD	Protein ABHD14B | Neurology
ukb-ppp-ABO-OID30675	finngen_R10_COPD_EARLY	Early onset COPD || id:finngen_R10_COPD_EARLY	Histo-blood group ABO system transferase | Inflammation_II	0.0808618	0.0701744	0.313379
ukb-ppp-ABO-OID30675	finngen_R10_COPD_LATER	Later onset COPD || id:finngen_R10_COPD_LATER	Histo-blood group ABO system transferase | Inflammation_II	0.0888229	0.0645714	0.240958
ukb-ppp-ABO-OID30675	finngen_R10_J10_ASTHMACOPDKELA	Asthma/COPD (KELA code 203) || id:finngen_R10_J10_ASTHMACOPDKELA	Histo-blood group ABO system transferase | Inflammation_II	0.0467599	0.0271666	0.16032
ukb-ppp-ABO-OID30675	finngen_R10_J10_COPD	COPD || id:finngen_R10_J10_COPD	Histo-blood group ABO system transferase | Inflammation_II	0.0730966	0.061089	0.29755
ukb-ppp-ACAA1-OID21269	finngen_R10_COPD_EARLY	Early onset COPD || id:finngen_R10_COPD_EARLY	3-ketoacyl-CoA thiolase, peroxisomal | Oncology
ukb-ppp-ACAA1-OID21269	finngen_R10_COPD_LATER	Later onset COPD || id:finngen_R10_COPD_LATER	3-ketoacyl-CoA thiolase, peroxisomal | Oncology
ukb-ppp-ACAA1-OID21269	finngen_R10_J10_ASTHMACOPDKELA	Asthma/COPD (KELA code 203) || id:finngen_R10_J10_ASTHMACOPDKELA	3-ketoacyl-CoA thiolase, peroxisomal | Oncology
ukb-ppp-ACAA1-OID21269	finngen_R10_J10_COPD	COPD || id:finngen_R10_J10_COPD	3-ketoacyl-CoA thiolase, peroxisomal | Oncology
ukb-ppp-ACADSB-OID30356	finngen_R10_COPD_EARLY	Early onset COPD || id:finngen_R10_COPD_EARLY	Short/branched chain specific acyl-CoA dehydrogenase, mitochondrial | Cardiometabolic_II
ukb-ppp-ACADSB-OID30356	finngen_R10_COPD_LATER	Later onset COPD || id:finngen_R10_COPD_LATER	Short/branched chain specific acyl-CoA dehydrogenase, mitochondrial | Cardiometabolic_II
ukb-ppp-ACADSB-OID30356	finngen_R10_J10_ASTHMACOPDKELA	Asthma/COPD (KELA code 203) || id:finngen_R10_J10_ASTHMACOPDKELA	Short/branched chain specific acyl-CoA dehydrogenase, mitochondrial | Cardiometabolic_II
ukb-ppp-ACADSB-OID30356	finngen_R10_J10_COPD	COPD || id:finngen_R10_J10_COPD	Short/branched chain specific acyl-CoA dehydrogenase, mitochondrial | Cardiometabolic_II
ukb-ppp-ACAN-OID20159	finngen_R10_COPD_EARLY	Early onset COPD || id:finngen_R10_COPD_EARLY	Aggrecan core protein | Cardiometabolic
ukb-ppp-ACAN-OID20159	finngen_R10_COPD_LATER	Later onset COPD || id:finngen_R10_COPD_LATER	Aggrecan core protein | Cardiometabolic
ukb-ppp-ACAN-OID20159	finngen_R10_J10_ASTHMACOPDKELA	Asthma/COPD (KELA code 203) || id:finngen_R10_J10_ASTHMACOPDKELA	Aggrecan core protein | Cardiometabolic
ukb-ppp-ACAN-OID20159	finngen_R10_J10_COPD	COPD || id:finngen_R10_J10_COPD	Aggrecan core protein | Cardiometabolic
ukb-ppp-ACE-OID30696	finngen_R10_COPD_EARLY	Early onset COPD || id:finngen_R10_COPD_EARLY	Angiotensin-converting enzyme | Inflammation_II	0.0153154	0.0242401	0.572368
ukb-ppp-ACE-OID30696	finngen_R10_COPD_LATER	Later onset COPD || id:finngen_R10_COPD_LATER	Angiotensin-converting enzyme | Inflammation_II	0.0144791	0.0207774	0.536029
ukb-ppp-ACE-OID30696	finngen_R10_J10_ASTHMACOPDKELA	Asthma/COPD (KELA code 203) || id:finngen_R10_J10_ASTHMACOPDKELA	Angiotensin-converting enzyme | Inflammation_II	0.022474	0.0120089	0.158027
ukb-ppp-ACE-OID30696	finngen_R10_J10_COPD	COPD || id:finngen_R10_J10_COPD	Angiotensin-converting enzyme | Inflammation_II	0.0129585	0.0158461	0.473396
ukb-ppp-ACHE-OID30585	finngen_R10_COPD_EARLY	Early onset COPD || id:finngen_R10_COPD_EARLY	Acetylcholinesterase | Inflammation_II	-0.00419496	0.0278589	0.894123
ukb-ppp-ACHE-OID30585	finngen_R10_COPD_LATER	Later onset COPD || id:finngen_R10_COPD_LATER	Acetylcholinesterase | Inflammation_II	0.0324953	0.0219424	0.27679
ukb-ppp-ACHE-OID30585	finngen_R10_J10_ASTHMACOPDKELA	Asthma/COPD (KELA code 203) || id:finngen_R10_J10_ASTHMACOPDKELA	Acetylcholinesterase | Inflammation_II	0.00650964	0.0108404	0.609158
ukb-ppp-ACHE-OID30585	finngen_R10_J10_COPD	COPD || id:finngen_R10_J10_COPD	Acetylcholinesterase | Inflammation_II	0.0110264	0.0195102	0.628906
ukb-ppp-ACP5-OID20314	finngen_R10_COPD_EARLY	Early onset COPD || id:finngen_R10_COPD_EARLY	Tartrate-resistant acid phosphatase type 5 | Cardiometabolic	0.041465	0.0501005	0.559862
ukb-ppp-ACP5-OID20314	finngen_R10_COPD_LATER	Later onset COPD || id:finngen_R10_COPD_LATER	Tartrate-resistant acid phosphatase type 5 | Cardiometabolic	-0.00820506	0.0424634	0.878486
ukb-ppp-ACP5-OID20314	finngen_R10_J10_ASTHMACOPDKELA	Asthma/COPD (KELA code 203) || id:finngen_R10_J10_ASTHMACOPDKELA	Tartrate-resistant acid phosphatase type 5 | Cardiometabolic	-0.0392599	0.0213229	0.316748
ukb-ppp-ACP5-OID20314	finngen_R10_J10_COPD	COPD || id:finngen_R10_J10_COPD	Tartrate-resistant acid phosphatase type 5 | Cardiometabolic	-0.0100847	0.0325401	0.808677
ukb-ppp-ACP6-OID21432	finngen_R10_COPD_EARLY	Early onset COPD || id:finngen_R10_COPD_EARLY	Lysophosphatidic acid phosphatase type 6 | Oncology	-0.0622198	0.0392933	0.151973
ukb-ppp-ACP6-OID21432	finngen_R10_COPD_LATER	Later onset COPD || id:finngen_R10_COPD_LATER	Lysophosphatidic acid phosphatase type 6 | Oncology	0.0259885	0.0336156	0.461687
ukb-ppp-ACP6-OID21432	finngen_R10_J10_ASTHMACOPDKELA	Asthma/COPD (KELA code 203) || id:finngen_R10_J10_ASTHMACOPDKELA	Lysophosphatidic acid phosphatase type 6 | Oncology	-0.00858936	0.0166735	0.620377
ukb-ppp-ACP6-OID21432	finngen_R10_J10_COPD	COPD || id:finngen_R10_J10_COPD	Lysophosphatidic acid phosphatase type 6 | Oncology	-0.0154966	0.0256447	0.562397
ukb-ppp-ACVRL1-OID20999	finngen_R10_COPD_EARLY	Early onset COPD || id:finngen_R10_COPD_EARLY	Serine/threonine-protein kinase receptor R3 | Neurology	-0.0268651	0.0157757	0.23069
ukb-ppp-ACVRL1-OID20999	finngen_R10_COPD_LATER	Later onset COPD || id:finngen_R10_COPD_LATER	Serine/threonine-protein kinase receptor R3 | Neurology	-0.0125759	0.013535	0.450906
ukb-ppp-ACVRL1-OID20999	finngen_R10_J10_ASTHMACOPDKELA	Asthma/COPD (KELA code 203) || id:finngen_R10_J10_ASTHMACOPDKELA	Serine/threonine-protein kinase receptor R3 | Neurology	-0.0101573	0.0135022	0.530375
ukb-ppp-ACVRL1-OID20999	finngen_R10_J10_COPD	COPD || id:finngen_R10_J10_COPD	Serine/threonine-protein kinase receptor R3 | Neurology	-0.0197069	0.0103039	0.19594
ukb-ppp-ACY3-OID30086	finngen_R10_COPD_EARLY	Early onset COPD || id:finngen_R10_COPD_EARLY	N-acyl-aromatic-L-amino acid amidohydrolase | Cardiometabolic_II	-0.0567549	0.0316794	0.324104
ukb-ppp-ACY3-OID30086	finngen_R10_COPD_LATER	Later onset COPD || id:finngen_R10_COPD_LATER	N-acyl-aromatic-L-amino acid amidohydrolase | Cardiometabolic_II	-0.0287507	0.043251	0.626515
ukb-ppp-ACY3-OID30086	finngen_R10_J10_ASTHMACOPDKELA	Asthma/COPD (KELA code 203) || id:finngen_R10_J10_ASTHMACOPDKELA	N-acyl-aromatic-L-amino acid amidohydrolase | Cardiometabolic_II	0.00717949	0.0134525	0.687905
ukb-ppp-ACY3-OID30086	finngen_R10_J10_COPD	COPD || id:finngen_R10_J10_COPD	N-acyl-aromatic-L-amino acid amidohydrolase | Cardiometabolic_II	-0.0385878	0.0274599	0.393739
ukb-ppp-ACYP1-OID30642	finngen_R10_COPD_EARLY	Early onset COPD || id:finngen_R10_COPD_EARLY	Acylphosphatase-1 | Inflammation_II
ukb-ppp-ACYP1-OID30642	finngen_R10_COPD_LATER	Later onset COPD || id:finngen_R10_COPD_LATER	Acylphosphatase-1 | Inflammation_II
ukb-ppp-ACYP1-OID30642	finngen_R10_J10_ASTHMACOPDKELA	Asthma/COPD (KELA code 203) || id:finngen_R10_J10_ASTHMACOPDKELA	Acylphosphatase-1 | Inflammation_II
ukb-ppp-ACYP1-OID30642	finngen_R10_J10_COPD	COPD || id:finngen_R10_J10_COPD	Acylphosphatase-1 | Inflammation_II
ukb-ppp-ADA-OID20645	finngen_R10_COPD_EARLY	Early onset COPD || id:finngen_R10_COPD_EARLY	Adenosine deaminase | Inflammation	-0.0172599	0.0187707	0.409859
ukb-ppp-ADA-OID20645	finngen_R10_COPD_LATER	Later onset COPD || id:finngen_R10_COPD_LATER	Adenosine deaminase | Inflammation	0.000175436	0.0143241	0.990815
ukb-ppp-ADA-OID20645	finngen_R10_J10_ASTHMACOPDKELA	Asthma/COPD (KELA code 203) || id:finngen_R10_J10_ASTHMACOPDKELA	Adenosine deaminase | Inflammation	0.00147001	0.0107915	0.898229
ukb-ppp-ADA-OID20645	finngen_R10_J10_COPD	COPD || id:finngen_R10_J10_COPD	Adenosine deaminase | Inflammation	-0.00566056	0.0143673	0.71369
ukb-ppp-ADAM12-OID30491	finngen_R10_COPD_EARLY	Early onset COPD || id:finngen_R10_COPD_EARLY	Disintegrin and metalloproteinase domain-containing protein 12 | Inflammation_II	-0.0557853	0.0475312	0.449247
ukb-ppp-ADAM12-OID30491	finngen_R10_COPD_LATER	Later onset COPD || id:finngen_R10_COPD_LATER	Disintegrin and metalloproteinase domain-containing protein 12 | Inflammation_II	-0.0786166	0.0405864	0.303393
ukb-ppp-ADAM12-OID30491	finngen_R10_J10_ASTHMACOPDKELA	Asthma/COPD (KELA code 203) || id:finngen_R10_J10_ASTHMACOPDKELA	Disintegrin and metalloproteinase domain-containing protein 12 | Inflammation_II	-0.0540211	0.0201749	0.227543
ukb-ppp-ADAM12-OID30491	finngen_R10_J10_COPD	COPD || id:finngen_R10_J10_COPD	Disintegrin and metalloproteinase domain-containing protein 12 | Inflammation_II	-0.0735987	0.0310038	0.253817
ukb-ppp-ADAM15-OID20109	finngen_R10_COPD_EARLY	Early onset COPD || id:finngen_R10_COPD_EARLY	Disintegrin and metalloproteinase domain-containing protein 15 | Cardiometabolic	-0.0148408	0.0181986	0.460562
ukb-ppp-ADAM15-OID20109	finngen_R10_COPD_LATER	Later onset COPD || id:finngen_R10_COPD_LATER	Disintegrin and metalloproteinase domain-containing protein 15 | Cardiometabolic	-0.0140986	0.0155975	0.417163
ukb-ppp-ADAM15-OID20109	finngen_R10_J10_ASTHMACOPDKELA	Asthma/COPD (KELA code 203) || id:finngen_R10_J10_ASTHMACOPDKELA	Disintegrin and metalloproteinase domain-containing protein 15 | Cardiometabolic	-0.00752026	0.0106359	0.518543
ukb-ppp-ADAM15-OID20109	finngen_R10_J10_COPD	COPD || id:finngen_R10_J10_COPD	Disintegrin and metalloproteinase domain-containing protein 15 | Cardiometabolic	-0.0162391	0.0118936	0.243884
ukb-ppp-ADAM22-OID21001	finngen_R10_COPD_EARLY	Early onset COPD || id:finngen_R10_COPD_EARLY	Disintegrin and metalloproteinase domain-containing protein 22 | Neurology	0.139767	0.0640535	0.0945297
ukb-ppp-ADAM22-OID21001	finngen_R10_COPD_LATER	Later onset COPD || id:finngen_R10_COPD_LATER	Disintegrin and metalloproteinase domain-containing protein 22 | Neurology	-0.0349345	0.0549451	0.55946
ukb-ppp-ADAM22-OID21001	finngen_R10_J10_ASTHMACOPDKELA	Asthma/COPD (KELA code 203) || id:finngen_R10_J10_ASTHMACOPDKELA	Disintegrin and metalloproteinase domain-containing protein 22 | Neurology	0.00599367	0.0271494	0.836085
ukb-ppp-ADAM22-OID21001	finngen_R10_J10_COPD	COPD || id:finngen_R10_J10_COPD	Disintegrin and metalloproteinase domain-containing protein 22 | Neurology	0.0287631	0.0418568	0.529739
ukb-ppp-ADAM23-OID20651	finngen_R10_COPD_EARLY	Early onset COPD || id:finngen_R10_COPD_EARLY	Disintegrin and metalloproteinase domain-containing protein 23 | Inflammation	-0.00914221	0.0307623	0.776343
ukb-ppp-ADAM23-OID20651	finngen_R10_COPD_LATER	Later onset COPD || id:finngen_R10_COPD_LATER	Disintegrin and metalloproteinase domain-containing protein 23 | Inflammation	-0.00501323	0.0383047	0.90015
ukb-ppp-ADAM23-OID20651	finngen_R10_J10_ASTHMACOPDKELA	Asthma/COPD (KELA code 203) || id:finngen_R10_J10_ASTHMACOPDKELA	Disintegrin and metalloproteinase domain-containing protein 23 | Inflammation	-0.00371539	0.0130887	0.786057
ukb-ppp-ADAM23-OID20651	finngen_R10_J10_COPD	COPD || id:finngen_R10_J10_COPD	Disintegrin and metalloproteinase domain-containing protein 23 | Inflammation	-0.00582767	0.0301726	0.853218
ukb-ppp-ADAM8-OID21039	finngen_R10_COPD_EARLY	Early onset COPD || id:finngen_R10_COPD_EARLY	Disintegrin and metalloproteinase domain-containing protein 8 | Neurology	0.0209248	0.0583936	0.7382
ukb-ppp-ADAM8-OID21039	finngen_R10_COPD_LATER	Later onset COPD || id:finngen_R10_COPD_LATER	Disintegrin and metalloproteinase domain-containing protein 8 | Neurology	0.0224132	0.0450409	0.644865
ukb-ppp-ADAM8-OID21039	finngen_R10_J10_ASTHMACOPDKELA	Asthma/COPD (KELA code 203) || id:finngen_R10_J10_ASTHMACOPDKELA	Disintegrin and metalloproteinase domain-containing protein 8 | Neurology	-0.020691	0.0223918	0.407761
ukb-ppp-ADAM8-OID21039	finngen_R10_J10_COPD	COPD || id:finngen_R10_J10_COPD	Disintegrin and metalloproteinase domain-containing protein 8 | Neurology	0.00481059	0.0355092	0.898781
ukb-ppp-ADAM9-OID31488	finngen_R10_COPD_EARLY	Early onset COPD || id:finngen_R10_COPD_EARLY	Disintegrin and metalloproteinase domain-containing protein 9 | Oncology_II	-0.0249659	0.053407	0.664498
ukb-ppp-ADAM9-OID31488	finngen_R10_COPD_LATER	Later onset COPD || id:finngen_R10_COPD_LATER	Disintegrin and metalloproteinase domain-containing protein 9 | Oncology_II	0.0454028	0.0445103	0.365379
ukb-ppp-ADAM9-OID31488	finngen_R10_J10_ASTHMACOPDKELA	Asthma/COPD (KELA code 203) || id:finngen_R10_J10_ASTHMACOPDKELA	Disintegrin and metalloproteinase domain-containing protein 9 | Oncology_II	0.00840021	0.0315897	0.803447
ukb-ppp-ADAM9-OID31488	finngen_R10_J10_COPD	COPD || id:finngen_R10_J10_COPD	Disintegrin and metalloproteinase domain-containing protein 9 | Oncology_II	0.02732	0.0338558	0.464941
ukb-ppp-ADAMTS13-OID20249	finngen_R10_COPD_EARLY	Early onset COPD || id:finngen_R10_COPD_EARLY	A disintegrin and metalloproteinase with thrombospondin motifs 13 | Cardiometabolic	0.012126	0.0162785	0.497713
ukb-ppp-ADAMTS13-OID20249	finngen_R10_COPD_LATER	Later onset COPD || id:finngen_R10_COPD_LATER	A disintegrin and metalloproteinase with thrombospondin motifs 13 | Cardiometabolic	0.00698392	0.0161837	0.688318
ukb-ppp-ADAMTS13-OID20249	finngen_R10_J10_ASTHMACOPDKELA	Asthma/COPD (KELA code 203) || id:finngen_R10_J10_ASTHMACOPDKELA	A disintegrin and metalloproteinase with thrombospondin motifs 13 | Cardiometabolic	-0.0035095	0.00697145	0.641135
ukb-ppp-ADAMTS13-OID20249	finngen_R10_J10_COPD	COPD || id:finngen_R10_J10_COPD	A disintegrin and metalloproteinase with thrombospondin motifs 13 | Cardiometabolic	0.00970225	0.0124419	0.479068
ukb-ppp-ADAMTS15-OID21275	finngen_R10_COPD_EARLY	Early onset COPD || id:finngen_R10_COPD_EARLY	A disintegrin and metalloproteinase with thrombospondin motifs 15 | Oncology
ukb-ppp-ADAMTS15-OID21275	finngen_R10_COPD_LATER	Later onset COPD || id:finngen_R10_COPD_LATER	A disintegrin and metalloproteinase with thrombospondin motifs 15 | Oncology
ukb-ppp-ADAMTS15-OID21275	finngen_R10_J10_ASTHMACOPDKELA	Asthma/COPD (KELA code 203) || id:finngen_R10_J10_ASTHMACOPDKELA	A disintegrin and metalloproteinase with thrombospondin motifs 15 | Oncology
ukb-ppp-ADAMTS15-OID21275	finngen_R10_J10_COPD	COPD || id:finngen_R10_J10_COPD	A disintegrin and metalloproteinase with thrombospondin motifs 15 | Oncology
ukb-ppp-ADAMTS16-OID20089	finngen_R10_COPD_EARLY	Early onset COPD || id:finngen_R10_COPD_EARLY	A disintegrin and metalloproteinase with thrombospondin motifs 16 | Cardiometabolic	0.0149814	0.0320016	0.685743
ukb-ppp-ADAMTS16-OID20089	finngen_R10_COPD_LATER	Later onset COPD || id:finngen_R10_COPD_LATER	A disintegrin and metalloproteinase with thrombospondin motifs 16 | Cardiometabolic	0.0190247	0.0298679	0.589332
ukb-ppp-ADAMTS16-OID20089	finngen_R10_J10_ASTHMACOPDKELA	Asthma/COPD (KELA code 203) || id:finngen_R10_J10_ASTHMACOPDKELA	A disintegrin and metalloproteinase with thrombospondin motifs 16 | Cardiometabolic	0.00754936	0.0174181	0.706979
ukb-ppp-ADAMTS16-OID20089	finngen_R10_J10_COPD	COPD || id:finngen_R10_J10_COPD	A disintegrin and metalloproteinase with thrombospondin motifs 16 | Cardiometabolic	0.00619123	0.0290531	0.850997
ukb-ppp-ADAMTS8-OID21502	finngen_R10_COPD_EARLY	Early onset COPD || id:finngen_R10_COPD_EARLY	A disintegrin and metalloproteinase with thrombospondin motifs 8 | Oncology	0.13077	0.0492011	0.044999
ukb-ppp-ADAMTS8-OID21502	finngen_R10_COPD_LATER	Later onset COPD || id:finngen_R10_COPD_LATER	A disintegrin and metalloproteinase with thrombospondin motifs 8 | Oncology	-0.029317	0.0583326	0.636606
ukb-ppp-ADAMTS8-OID21502	finngen_R10_J10_ASTHMACOPDKELA	Asthma/COPD (KELA code 203) || id:finngen_R10_J10_ASTHMACOPDKELA	A disintegrin and metalloproteinase with thrombospondin motifs 8 | Oncology	-0.00990839	0.0262744	0.721566
ukb-ppp-ADAMTS8-OID21502	finngen_R10_J10_COPD	COPD || id:finngen_R10_J10_COPD	A disintegrin and metalloproteinase with thrombospondin motifs 8 | Oncology	0.0305479	0.0462152	0.537852
ukb-ppp-ADAMTSL2-OID30370	finngen_R10_COPD_EARLY	Early onset COPD || id:finngen_R10_COPD_EARLY	ADAMTS-like protein 2 | Cardiometabolic_II	-0.05001	0.0520947	0.512996
ukb-ppp-ADAMTSL2-OID30370	finngen_R10_COPD_LATER	Later onset COPD || id:finngen_R10_COPD_LATER	ADAMTS-like protein 2 | Cardiometabolic_II	0.00722601	0.0617307	0.925817
ukb-ppp-ADAMTSL2-OID30370	finngen_R10_J10_ASTHMACOPDKELA	Asthma/COPD (KELA code 203) || id:finngen_R10_J10_ASTHMACOPDKELA	ADAMTS-like protein 2 | Cardiometabolic_II	0.0103433	0.012185	0.551927
ukb-ppp-ADAMTSL2-OID30370	finngen_R10_J10_COPD	COPD || id:finngen_R10_J10_COPD	ADAMTS-like protein 2 | Cardiometabolic_II	-0.0105597	0.0624249	0.89332
ukb-ppp-ADAMTSL4-OID30275	finngen_R10_COPD_EARLY	Early onset COPD || id:finngen_R10_COPD_EARLY	ADAMTS-like protein 4 | Cardiometabolic_II	0.00354909	0.0724793	0.965396
ukb-ppp-ADAMTSL4-OID30275	finngen_R10_COPD_LATER	Later onset COPD || id:finngen_R10_COPD_LATER	ADAMTS-like protein 4 | Cardiometabolic_II	0.0420827	0.0677115	0.597671
ukb-ppp-ADAMTSL4-OID30275	finngen_R10_J10_ASTHMACOPDKELA	Asthma/COPD (KELA code 203) || id:finngen_R10_J10_ASTHMACOPDKELA	ADAMTS-like protein 4 | Cardiometabolic_II	0.00431074	0.0308369	0.901632
ukb-ppp-ADAMTSL4-OID30275	finngen_R10_J10_COPD	COPD || id:finngen_R10_J10_COPD	ADAMTS-like protein 4 | Cardiometabolic_II	0.0266562	0.0487177	0.639168
ukb-ppp-ADAMTSL5-OID30355	finngen_R10_COPD_EARLY	Early onset COPD || id:finngen_R10_COPD_EARLY	ADAMTS-like protein 5 | Cardiometabolic_II	0.00889254	0.0227027	0.762333
ukb-ppp-ADAMTSL5-OID30355	finngen_R10_COPD_LATER	Later onset COPD || id:finngen_R10_COPD_LATER	ADAMTS-like protein 5 | Cardiometabolic_II	0.00871141	0.0194296	0.731673
ukb-ppp-ADAMTSL5-OID30355	finngen_R10_J10_ASTHMACOPDKELA	Asthma/COPD (KELA code 203) || id:finngen_R10_J10_ASTHMACOPDKELA	ADAMTS-like protein 5 | Cardiometabolic_II	0.0102467	0.0096358	0.480444
ukb-ppp-ADAMTSL5-OID30355	finngen_R10_J10_COPD	COPD || id:finngen_R10_J10_COPD	ADAMTS-like protein 5 | Cardiometabolic_II	0.00771464	0.0148331	0.694681
ukb-ppp-ADD1-OID30655	finngen_R10_COPD_EARLY	Early onset COPD || id:finngen_R10_COPD_EARLY	Alpha-adducin | Inflammation_II
ukb-ppp-ADD1-OID30655	finngen_R10_COPD_LATER	Later onset COPD || id:finngen_R10_COPD_LATER	Alpha-adducin | Inflammation_II
ukb-ppp-ADD1-OID30655	finngen_R10_J10_ASTHMACOPDKELA	Asthma/COPD (KELA code 203) || id:finngen_R10_J10_ASTHMACOPDKELA	Alpha-adducin | Inflammation_II
ukb-ppp-ADD1-OID30655	finngen_R10_J10_COPD	COPD || id:finngen_R10_J10_COPD	Alpha-adducin | Inflammation_II
ukb-ppp-ADGRB3-OID20974	finngen_R10_COPD_EARLY	Early onset COPD || id:finngen_R10_COPD_EARLY	Adhesion G protein-coupled receptor B3 | Neurology	0.0159566	0.0368336	0.674059
ukb-ppp-ADGRB3-OID20974	finngen_R10_COPD_LATER	Later onset COPD || id:finngen_R10_COPD_LATER	Adhesion G protein-coupled receptor B3 | Neurology	0.029548	0.0306915	0.35838
ukb-ppp-ADGRB3-OID20974	finngen_R10_J10_ASTHMACOPDKELA	Asthma/COPD (KELA code 203) || id:finngen_R10_J10_ASTHMACOPDKELA	Adhesion G protein-coupled receptor B3 | Neurology	0.0421549	0.0144055	0.0151359
ukb-ppp-ADGRB3-OID20974	finngen_R10_J10_COPD	COPD || id:finngen_R10_J10_COPD	Adhesion G protein-coupled receptor B3 | Neurology	0.0159808	0.0270175	0.567316
ukb-ppp-ADGRD1-OID30588	finngen_R10_COPD_EARLY	Early onset COPD || id:finngen_R10_COPD_EARLY	Adhesion G-protein coupled receptor D1 | Inflammation_II	0.0311112	0.0242064	0.288941
ukb-ppp-ADGRD1-OID30588	finngen_R10_COPD_LATER	Later onset COPD || id:finngen_R10_COPD_LATER	Adhesion G-protein coupled receptor D1 | Inflammation_II	0.00739673	0.020584	0.743143
ukb-ppp-ADGRD1-OID30588	finngen_R10_J10_ASTHMACOPDKELA	Asthma/COPD (KELA code 203) || id:finngen_R10_J10_ASTHMACOPDKELA	Adhesion G-protein coupled receptor D1 | Inflammation_II	0.0167102	0.0157315	0.36607
ukb-ppp-ADGRD1-OID30588	finngen_R10_J10_COPD	COPD || id:finngen_R10_J10_COPD	Adhesion G-protein coupled receptor D1 | Inflammation_II	0.0149295	0.0157421	0.412903
ukb-ppp-ADGRE1-OID31483	finngen_R10_COPD_EARLY	Early onset COPD || id:finngen_R10_COPD_EARLY	Adhesion G protein-coupled receptor E1 | Oncology_II	0.0301019	0.0218925	0.400307
ukb-ppp-ADGRE1-OID31483	finngen_R10_COPD_LATER	Later onset COPD || id:finngen_R10_COPD_LATER	Adhesion G protein-coupled receptor E1 | Oncology_II	-0.00956439	0.0187512	0.699726
ukb-ppp-ADGRE1-OID31483	finngen_R10_J10_ASTHMACOPDKELA	Asthma/COPD (KELA code 203) || id:finngen_R10_J10_ASTHMACOPDKELA	Adhesion G protein-coupled receptor E1 | Oncology_II	-0.0018447	0.00928208	0.875107
ukb-ppp-ADGRE1-OID31483	finngen_R10_J10_COPD	COPD || id:finngen_R10_J10_COPD	Adhesion G protein-coupled receptor E1 | Oncology_II	0.0105225	0.0143025	0.596195
ukb-ppp-ADGRE2-OID20755	finngen_R10_COPD_EARLY	Early onset COPD || id:finngen_R10_COPD_EARLY	Adhesion G protein-coupled receptor E2 | Inflammation	0.0304308	0.0441677	0.615932
ukb-ppp-ADGRE2-OID20755	finngen_R10_COPD_LATER	Later onset COPD || id:finngen_R10_COPD_LATER	Adhesion G protein-coupled receptor E2 | Inflammation	0.0210039	0.126987	0.895647
ukb-ppp-ADGRE2-OID20755	finngen_R10_J10_ASTHMACOPDKELA	Asthma/COPD (KELA code 203) || id:finngen_R10_J10_ASTHMACOPDKELA	Adhesion G protein-coupled receptor E2 | Inflammation	-0.0342309	0.018713	0.31849
ukb-ppp-ADGRE2-OID20755	finngen_R10_J10_COPD	COPD || id:finngen_R10_J10_COPD	Adhesion G protein-coupled receptor E2 | Inflammation	0.0139325	0.0814635	0.892164
ukb-ppp-ADGRE5-OID20260	finngen_R10_COPD_EARLY	Early onset COPD || id:finngen_R10_COPD_EARLY	CD97 antigen | Cardiometabolic	0.0457778	0.0674438	0.620368
ukb-ppp-ADGRE5-OID20260	finngen_R10_COPD_LATER	Later onset COPD || id:finngen_R10_COPD_LATER	CD97 antigen | Cardiometabolic	-0.0181714	0.0413675	0.736508
ukb-ppp-ADGRE5-OID20260	finngen_R10_J10_ASTHMACOPDKELA	Asthma/COPD (KELA code 203) || id:finngen_R10_J10_ASTHMACOPDKELA	CD97 antigen | Cardiometabolic	0.0137799	0.0280736	0.709511
ukb-ppp-ADGRE5-OID20260	finngen_R10_J10_COPD	COPD || id:finngen_R10_J10_COPD	CD97 antigen | Cardiometabolic	0.0191783	0.0430311	0.733091
ukb-ppp-ADGRG1-OID21294	finngen_R10_COPD_EARLY	Early onset COPD || id:finngen_R10_COPD_EARLY	Adhesion G-protein coupled receptor G1 | Oncology
ukb-ppp-ADGRG1-OID21294	finngen_R10_COPD_LATER	Later onset COPD || id:finngen_R10_COPD_LATER	Adhesion G-protein coupled receptor G1 | Oncology
ukb-ppp-ADGRG1-OID21294	finngen_R10_J10_ASTHMACOPDKELA	Asthma/COPD (KELA code 203) || id:finngen_R10_J10_ASTHMACOPDKELA	Adhesion G-protein coupled receptor G1 | Oncology
ukb-ppp-ADGRG1-OID21294	finngen_R10_J10_COPD	COPD || id:finngen_R10_J10_COPD	Adhesion G-protein coupled receptor G1 | Oncology
ukb-ppp-ADH1B-OID30612	finngen_R10_COPD_EARLY	Early onset COPD || id:finngen_R10_COPD_EARLY	All-trans-retinol dehydrogenase | Inflammation_II
ukb-ppp-ADH1B-OID30612	finngen_R10_COPD_LATER	Later onset COPD || id:finngen_R10_COPD_LATER	All-trans-retinol dehydrogenase | Inflammation_II
ukb-ppp-ADH1B-OID30612	finngen_R10_J10_ASTHMACOPDKELA	Asthma/COPD (KELA code 203) || id:finngen_R10_J10_ASTHMACOPDKELA	All-trans-retinol dehydrogenase | Inflammation_II
ukb-ppp-ADH1B-OID30612	finngen_R10_J10_COPD	COPD || id:finngen_R10_J10_COPD	All-trans-retinol dehydrogenase | Inflammation_II
ukb-ppp-ADIPOQ-OID30748	finngen_R10_COPD_EARLY	Early onset COPD || id:finngen_R10_COPD_EARLY	Adiponectin | Inflammation_II	-0.0114304	0.0367523	0.785214
ukb-ppp-ADIPOQ-OID30748	finngen_R10_COPD_LATER	Later onset COPD || id:finngen_R10_COPD_LATER	Adiponectin | Inflammation_II	0.0077446	0.0433669	0.874718
ukb-ppp-ADIPOQ-OID30748	finngen_R10_J10_ASTHMACOPDKELA	Asthma/COPD (KELA code 203) || id:finngen_R10_J10_ASTHMACOPDKELA	Adiponectin | Inflammation_II	-0.00250201	0.0198631	0.911282
ukb-ppp-ADIPOQ-OID30748	finngen_R10_J10_COPD	COPD || id:finngen_R10_J10_COPD	Adiponectin | Inflammation_II	-0.000416551	0.0327811	0.991015
ukb-ppp-AFAP1-OID30569	finngen_R10_COPD_EARLY	Early onset COPD || id:finngen_R10_COPD_EARLY	Actin filament-associated protein 1 | Inflammation_II	0.084275	0.0753208	0.314044
ukb-ppp-AFAP1-OID30569	finngen_R10_COPD_LATER	Later onset COPD || id:finngen_R10_COPD_LATER	Actin filament-associated protein 1 | Inflammation_II	0.0845174	0.0641227	0.244638
ukb-ppp-AFAP1-OID30569	finngen_R10_J10_ASTHMACOPDKELA	Asthma/COPD (KELA code 203) || id:finngen_R10_J10_ASTHMACOPDKELA	Actin filament-associated protein 1 | Inflammation_II	0.0227179	0.0320087	0.509583
ukb-ppp-AFAP1-OID30569	finngen_R10_J10_COPD	COPD || id:finngen_R10_J10_COPD	Actin filament-associated protein 1 | Inflammation_II	0.0883852	0.0490409	0.131372
ukb-ppp-AFM-OID30741	finngen_R10_COPD_EARLY	Early onset COPD || id:finngen_R10_COPD_EARLY	Afamin | Inflammation_II
ukb-ppp-AFM-OID30741	finngen_R10_COPD_LATER	Later onset COPD || id:finngen_R10_COPD_LATER	Afamin | Inflammation_II
ukb-ppp-AFM-OID30741	finngen_R10_J10_ASTHMACOPDKELA	Asthma/COPD (KELA code 203) || id:finngen_R10_J10_ASTHMACOPDKELA	Afamin | Inflammation_II
ukb-ppp-AFM-OID30741	finngen_R10_J10_COPD	COPD || id:finngen_R10_J10_COPD	Afamin | Inflammation_II
ukb-ppp-AFP-OID20978	finngen_R10_COPD_EARLY	Early onset COPD || id:finngen_R10_COPD_EARLY	Alpha-fetoprotein | Neurology
ukb-ppp-AFP-OID20978	finngen_R10_COPD_LATER	Later onset COPD || id:finngen_R10_COPD_LATER	Alpha-fetoprotein | Neurology
ukb-ppp-AFP-OID20978	finngen_R10_J10_ASTHMACOPDKELA	Asthma/COPD (KELA code 203) || id:finngen_R10_J10_ASTHMACOPDKELA	Alpha-fetoprotein | Neurology
ukb-ppp-AFP-OID20978	finngen_R10_J10_COPD	COPD || id:finngen_R10_J10_COPD	Alpha-fetoprotein | Neurology
ukb-ppp-AGER-OID20756	finngen_R10_COPD_EARLY	Early onset COPD || id:finngen_R10_COPD_EARLY	Advanced glycosylation end product-specific receptor | Inflammation
ukb-ppp-AGER-OID20756	finngen_R10_COPD_LATER	Later onset COPD || id:finngen_R10_COPD_LATER	Advanced glycosylation end product-specific receptor | Inflammation
ukb-ppp-AGER-OID20756	finngen_R10_J10_ASTHMACOPDKELA	Asthma/COPD (KELA code 203) || id:finngen_R10_J10_ASTHMACOPDKELA	Advanced glycosylation end product-specific receptor | Inflammation
ukb-ppp-AGER-OID20756	finngen_R10_J10_COPD	COPD || id:finngen_R10_J10_COPD	Advanced glycosylation end product-specific receptor | Inflammation
ukb-ppp-AGRN-OID20786	finngen_R10_COPD_EARLY	Early onset COPD || id:finngen_R10_COPD_EARLY	Agrin | Inflammation
ukb-ppp-AGRN-OID20786	finngen_R10_COPD_LATER	Later onset COPD || id:finngen_R10_COPD_LATER	Agrin | Inflammation
ukb-ppp-AGRN-OID20786	finngen_R10_J10_ASTHMACOPDKELA	Asthma/COPD (KELA code 203) || id:finngen_R10_J10_ASTHMACOPDKELA	Agrin | Inflammation
ukb-ppp-AGRN-OID20786	finngen_R10_J10_COPD	COPD || id:finngen_R10_J10_COPD	Agrin | Inflammation
ukb-ppp-AGRP-OID20658	finngen_R10_COPD_EARLY	Early onset COPD || id:finngen_R10_COPD_EARLY	Agouti-related protein | Inflammation	-0.0292398	0.0518038	0.672868
ukb-ppp-AGRP-OID20658	finngen_R10_COPD_LATER	Later onset COPD || id:finngen_R10_COPD_LATER	Agouti-related protein | Inflammation	-0.0627247	0.0447708	0.394644
ukb-ppp-AGRP-OID20658	finngen_R10_J10_ASTHMACOPDKELA	Asthma/COPD (KELA code 203) || id:finngen_R10_J10_ASTHMACOPDKELA	Agouti-related protein | Inflammation	-0.0328319	0.0219566	0.375254
ukb-ppp-AGRP-OID20658	finngen_R10_J10_COPD	COPD || id:finngen_R10_J10_COPD	Agouti-related protein | Inflammation	-0.0438256	0.0340256	0.420281
ukb-ppp-AGT-OID30709	finngen_R10_COPD_EARLY	Early onset COPD || id:finngen_R10_COPD_EARLY	Angiotensinogen | Inflammation_II	-0.0025381	0.0179034	0.900256
ukb-ppp-AGT-OID30709	finngen_R10_COPD_LATER	Later onset COPD || id:finngen_R10_COPD_LATER	Angiotensinogen | Inflammation_II	0.0240684	0.0153248	0.256875
ukb-ppp-AGT-OID30709	finngen_R10_J10_ASTHMACOPDKELA	Asthma/COPD (KELA code 203) || id:finngen_R10_J10_ASTHMACOPDKELA	Angiotensinogen | Inflammation_II	0.0046201	0.00758156	0.604274
ukb-ppp-AGT-OID30709	finngen_R10_J10_COPD	COPD || id:finngen_R10_J10_COPD	Angiotensinogen | Inflammation_II	0.0151339	0.0116899	0.324772
ukb-ppp-AHCY-OID20199	finngen_R10_COPD_EARLY	Early onset COPD || id:finngen_R10_COPD_EARLY	Adenosylhomocysteinase | Cardiometabolic	-0.0215056	0.0228941	0.519903
ukb-ppp-AHCY-OID20199	finngen_R10_COPD_LATER	Later onset COPD || id:finngen_R10_COPD_LATER	Adenosylhomocysteinase | Cardiometabolic	0.00989089	0.0153276	0.635177
ukb-ppp-AHCY-OID20199	finngen_R10_J10_ASTHMACOPDKELA	Asthma/COPD (KELA code 203) || id:finngen_R10_J10_ASTHMACOPDKELA	Adenosylhomocysteinase | Cardiometabolic	-0.0095227	0.00764713	0.430733
ukb-ppp-AHCY-OID20199	finngen_R10_J10_COPD	COPD || id:finngen_R10_J10_COPD	Adenosylhomocysteinase | Cardiometabolic	-0.0049961	0.0162549	0.810163
ukb-ppp-AHNAK2-OID30244	finngen_R10_COPD_EARLY	Early onset COPD || id:finngen_R10_COPD_EARLY	Protein AHNAK2 | Cardiometabolic_II
ukb-ppp-AHNAK2-OID30244	finngen_R10_COPD_LATER	Later onset COPD || id:finngen_R10_COPD_LATER	Protein AHNAK2 | Cardiometabolic_II
ukb-ppp-AHNAK2-OID30244	finngen_R10_J10_ASTHMACOPDKELA	Asthma/COPD (KELA code 203) || id:finngen_R10_J10_ASTHMACOPDKELA	Protein AHNAK2 | Cardiometabolic_II
ukb-ppp-AHNAK2-OID30244	finngen_R10_J10_COPD	COPD || id:finngen_R10_J10_COPD	Protein AHNAK2 | Cardiometabolic_II
ukb-ppp-AHSG-OID30706	finngen_R10_COPD_EARLY	Early onset COPD || id:finngen_R10_COPD_EARLY	Alpha-2-HS-glycoprotein | Inflammation_II	0.0216228	0.0205487	0.403051
ukb-ppp-AHSG-OID30706	finngen_R10_COPD_LATER	Later onset COPD || id:finngen_R10_COPD_LATER	Alpha-2-HS-glycoprotein | Inflammation_II	0.00813246	0.0152745	0.647664
ukb-ppp-AHSG-OID30706	finngen_R10_J10_ASTHMACOPDKELA	Asthma/COPD (KELA code 203) || id:finngen_R10_J10_ASTHMACOPDKELA	Alpha-2-HS-glycoprotein | Inflammation_II	0.00619229	0.0127725	0.675712
ukb-ppp-AHSG-OID30706	finngen_R10_J10_COPD	COPD || id:finngen_R10_J10_COPD	Alpha-2-HS-glycoprotein | Inflammation_II	0.0173849	0.0132106	0.318777
ukb-ppp-AIF1L-OID30204	finngen_R10_COPD_EARLY	Early onset COPD || id:finngen_R10_COPD_EARLY	Allograft inflammatory factor 1-like | Cardiometabolic_II
ukb-ppp-AIF1L-OID30204	finngen_R10_COPD_LATER	Later onset COPD || id:finngen_R10_COPD_LATER	Allograft inflammatory factor 1-like | Cardiometabolic_II
ukb-ppp-AIF1L-OID30204	finngen_R10_J10_ASTHMACOPDKELA	Asthma/COPD (KELA code 203) || id:finngen_R10_J10_ASTHMACOPDKELA	Allograft inflammatory factor 1-like | Cardiometabolic_II
ukb-ppp-AIF1L-OID30204	finngen_R10_J10_COPD	COPD || id:finngen_R10_J10_COPD	Allograft inflammatory factor 1-like | Cardiometabolic_II
ukb-ppp-AKR7L-OID30488	finngen_R10_COPD_EARLY	Early onset COPD || id:finngen_R10_COPD_EARLY	Aflatoxin B1 aldehyde reductase member 4 | Inflammation_II
ukb-ppp-AKR7L-OID30488	finngen_R10_COPD_LATER	Later onset COPD || id:finngen_R10_COPD_LATER	Aflatoxin B1 aldehyde reductase member 4 | Inflammation_II
ukb-ppp-AKR7L-OID30488	finngen_R10_J10_ASTHMACOPDKELA	Asthma/COPD (KELA code 203) || id:finngen_R10_J10_ASTHMACOPDKELA	Aflatoxin B1 aldehyde reductase member 4 | Inflammation_II
ukb-ppp-AKR7L-OID30488	finngen_R10_J10_COPD	COPD || id:finngen_R10_J10_COPD	Aflatoxin B1 aldehyde reductase member 4 | Inflammation_II
ukb-ppp-ALCAM-OID20273	finngen_R10_COPD_EARLY	Early onset COPD || id:finngen_R10_COPD_EARLY	CD166 antigen | Cardiometabolic	-0.0655825	0.083587	0.514864
ukb-ppp-ALCAM-OID20273	finngen_R10_COPD_LATER	Later onset COPD || id:finngen_R10_COPD_LATER	CD166 antigen | Cardiometabolic	-0.0641671	0.0712287	0.46274
ukb-ppp-ALCAM-OID20273	finngen_R10_J10_ASTHMACOPDKELA	Asthma/COPD (KELA code 203) || id:finngen_R10_J10_ASTHMACOPDKELA	CD166 antigen | Cardiometabolic	0.0124164	0.0455803	0.810856
ukb-ppp-ALCAM-OID20273	finngen_R10_J10_COPD	COPD || id:finngen_R10_J10_COPD	CD166 antigen | Cardiometabolic	-0.0677853	0.0544296	0.339113
ukb-ppp-ALDH3A1-OID20512	finngen_R10_COPD_EARLY	Early onset COPD || id:finngen_R10_COPD_EARLY	Aldehyde dehydrogenase, dimeric NADP-preferring | Inflammation	0.046527	0.0368947	0.426816
ukb-ppp-ALDH3A1-OID20512	finngen_R10_COPD_LATER	Later onset COPD || id:finngen_R10_COPD_LATER	Aldehyde dehydrogenase, dimeric NADP-preferring | Inflammation	-0.0434652	0.0312889	0.397207
ukb-ppp-ALDH3A1-OID20512	finngen_R10_J10_ASTHMACOPDKELA	Asthma/COPD (KELA code 203) || id:finngen_R10_J10_ASTHMACOPDKELA	Aldehyde dehydrogenase, dimeric NADP-preferring | Inflammation	0.0197014	0.0165245	0.444313
ukb-ppp-ALDH3A1-OID20512	finngen_R10_J10_COPD	COPD || id:finngen_R10_J10_COPD	Aldehyde dehydrogenase, dimeric NADP-preferring | Inflammation	-0.000135257	0.023976	0.996409
ukb-ppp-ALDH5A1-OID31047	finngen_R10_COPD_EARLY	Early onset COPD || id:finngen_R10_COPD_EARLY	Succinate-semialdehyde dehydrogenase, mitochondrial | Neurology_II
ukb-ppp-ALDH5A1-OID31047	finngen_R10_COPD_LATER	Later onset COPD || id:finngen_R10_COPD_LATER	Succinate-semialdehyde dehydrogenase, mitochondrial | Neurology_II
ukb-ppp-ALDH5A1-OID31047	finngen_R10_J10_ASTHMACOPDKELA	Asthma/COPD (KELA code 203) || id:finngen_R10_J10_ASTHMACOPDKELA	Succinate-semialdehyde dehydrogenase, mitochondrial | Neurology_II
ukb-ppp-ALDH5A1-OID31047	finngen_R10_J10_COPD	COPD || id:finngen_R10_J10_COPD	Succinate-semialdehyde dehydrogenase, mitochondrial | Neurology_II
ukb-ppp-ALPP-OID21383	finngen_R10_COPD_EARLY	Early onset COPD || id:finngen_R10_COPD_EARLY	Alkaline phosphatase, placental type | Oncology	-0.0133363	0.0305491	0.684965
ukb-ppp-ALPP-OID21383	finngen_R10_COPD_LATER	Later onset COPD || id:finngen_R10_COPD_LATER	Alkaline phosphatase, placental type | Oncology	-0.0220133	0.0200381	0.333638
ukb-ppp-ALPP-OID21383	finngen_R10_J10_ASTHMACOPDKELA	Asthma/COPD (KELA code 203) || id:finngen_R10_J10_ASTHMACOPDKELA	Alkaline phosphatase, placental type | Oncology	-0.0242424	0.0107845	0.0878493
ukb-ppp-ALPP-OID21383	finngen_R10_J10_COPD	COPD || id:finngen_R10_J10_COPD	Alkaline phosphatase, placental type | Oncology	-0.0208171	0.0186096	0.325941
ukb-ppp-AMBP-OID21413	finngen_R10_COPD_EARLY	Early onset COPD || id:finngen_R10_COPD_EARLY	Protein AMBP [Cleaved into: Alpha-1-microglobulin | Oncology	-0.013858	0.0216418	0.587527
ukb-ppp-AMBP-OID21413	finngen_R10_COPD_LATER	Later onset COPD || id:finngen_R10_COPD_LATER	Protein AMBP [Cleaved into: Alpha-1-microglobulin | Oncology	-0.0579996	0.0339695	0.22987
ukb-ppp-AMBP-OID21413	finngen_R10_J10_ASTHMACOPDKELA	Asthma/COPD (KELA code 203) || id:finngen_R10_J10_ASTHMACOPDKELA	Protein AMBP [Cleaved into: Alpha-1-microglobulin | Oncology	-0.0110931	0.00915574	0.34939
ukb-ppp-AMBP-OID21413	finngen_R10_J10_COPD	COPD || id:finngen_R10_J10_COPD	Protein AMBP [Cleaved into: Alpha-1-microglobulin | Oncology	-0.0409302	0.0141739	0.101915
ukb-ppp-AMIGO2-OID21370	finngen_R10_COPD_EARLY	Early onset COPD || id:finngen_R10_COPD_EARLY	Amphoterin-induced protein 2 | Oncology
ukb-ppp-AMIGO2-OID21370	finngen_R10_COPD_LATER	Later onset COPD || id:finngen_R10_COPD_LATER	Amphoterin-induced protein 2 | Oncology
ukb-ppp-AMIGO2-OID21370	finngen_R10_J10_ASTHMACOPDKELA	Asthma/COPD (KELA code 203) || id:finngen_R10_J10_ASTHMACOPDKELA	Amphoterin-induced protein 2 | Oncology
ukb-ppp-AMIGO2-OID21370	finngen_R10_J10_COPD	COPD || id:finngen_R10_J10_COPD	Amphoterin-induced protein 2 | Oncology
ukb-ppp-AMN-OID20492	finngen_R10_COPD_EARLY	Early onset COPD || id:finngen_R10_COPD_EARLY	Protein amnionless [Cleaved into: Soluble protein amnionless] | Inflammation	0.00271175	0.036482	0.942373
ukb-ppp-AMN-OID20492	finngen_R10_COPD_LATER	Later onset COPD || id:finngen_R10_COPD_LATER	Protein amnionless [Cleaved into: Soluble protein amnionless] | Inflammation	0.0246868	0.0308553	0.444267
ukb-ppp-AMN-OID20492	finngen_R10_J10_ASTHMACOPDKELA	Asthma/COPD (KELA code 203) || id:finngen_R10_J10_ASTHMACOPDKELA	Protein amnionless [Cleaved into: Soluble protein amnionless] | Inflammation	0.014229	0.0155691	0.384586
ukb-ppp-AMN-OID20492	finngen_R10_J10_COPD	COPD || id:finngen_R10_J10_COPD	Protein amnionless [Cleaved into: Soluble protein amnionless] | Inflammation	0.0171143	0.0236939	0.488446
ukb-ppp-AMPD3-OID31139	finngen_R10_COPD_EARLY	Early onset COPD || id:finngen_R10_COPD_EARLY	AMP deaminase 3 | Neurology_II	-0.102954	0.0639394	0.248653
ukb-ppp-AMPD3-OID31139	finngen_R10_COPD_LATER	Later onset COPD || id:finngen_R10_COPD_LATER	AMP deaminase 3 | Neurology_II	0.0729231	0.0548701	0.315185
ukb-ppp-AMPD3-OID31139	finngen_R10_J10_ASTHMACOPDKELA	Asthma/COPD (KELA code 203) || id:finngen_R10_J10_ASTHMACOPDKELA	AMP deaminase 3 | Neurology_II	0.00915224	0.047981	0.866332
ukb-ppp-AMPD3-OID31139	finngen_R10_J10_COPD	COPD || id:finngen_R10_J10_COPD	AMP deaminase 3 | Neurology_II	-0.0118547	0.0418414	0.803562
ukb-ppp-AMY1A_AMY1B_AMY1C-OID30707	finngen_R10_COPD_EARLY	Early onset COPD || id:finngen_R10_COPD_EARLY	Alpha-amylase 1A_Alpha-amylase 1B_Alpha-amylase 1C | Inflammation_II	0.133129	0.068013	0.0860019
ukb-ppp-AMY1A_AMY1B_AMY1C-OID30707	finngen_R10_COPD_LATER	Later onset COPD || id:finngen_R10_COPD_LATER	Alpha-amylase 1A_Alpha-amylase 1B_Alpha-amylase 1C | Inflammation_II	-0.0099107	0.0516579	0.852638
ukb-ppp-AMY1A_AMY1B_AMY1C-OID30707	finngen_R10_J10_ASTHMACOPDKELA	Asthma/COPD (KELA code 203) || id:finngen_R10_J10_ASTHMACOPDKELA	Alpha-amylase 1A_Alpha-amylase 1B_Alpha-amylase 1C | Inflammation_II	0.0212967	0.0197779	0.312969
ukb-ppp-AMY1A_AMY1B_AMY1C-OID30707	finngen_R10_J10_COPD	COPD || id:finngen_R10_J10_COPD	Alpha-amylase 1A_Alpha-amylase 1B_Alpha-amylase 1C | Inflammation_II	0.0560481	0.0304802	0.10323
ukb-ppp-AMY2A-OID20333	finngen_R10_COPD_EARLY	Early onset COPD || id:finngen_R10_COPD_EARLY	Pancreatic alpha-amylase | Cardiometabolic	-0.0336204	0.0348143	0.405426
ukb-ppp-AMY2A-OID20333	finngen_R10_COPD_LATER	Later onset COPD || id:finngen_R10_COPD_LATER	Pancreatic alpha-amylase | Cardiometabolic	-0.0316629	0.0261869	0.313219
ukb-ppp-AMY2A-OID20333	finngen_R10_J10_ASTHMACOPDKELA	Asthma/COPD (KELA code 203) || id:finngen_R10_J10_ASTHMACOPDKELA	Pancreatic alpha-amylase | Cardiometabolic	-0.0218958	0.0129777	0.190151
ukb-ppp-AMY2A-OID20333	finngen_R10_J10_COPD	COPD || id:finngen_R10_J10_COPD	Pancreatic alpha-amylase | Cardiometabolic	-0.0267491	0.0201814	0.276923
ukb-ppp-AMY2B-OID20340	finngen_R10_COPD_EARLY	Early onset COPD || id:finngen_R10_COPD_EARLY	Alpha-amylase 2B | Cardiometabolic	-0.0380332	0.0340593	0.345512
ukb-ppp-AMY2B-OID20340	finngen_R10_COPD_LATER	Later onset COPD || id:finngen_R10_COPD_LATER	Alpha-amylase 2B | Cardiometabolic	-0.0339577	0.0264067	0.288726
ukb-ppp-AMY2B-OID20340	finngen_R10_J10_ASTHMACOPDKELA	Asthma/COPD (KELA code 203) || id:finngen_R10_J10_ASTHMACOPDKELA	Alpha-amylase 2B | Cardiometabolic	-0.0214062	0.0130697	0.19998
ukb-ppp-AMY2B-OID20340	finngen_R10_J10_COPD	COPD || id:finngen_R10_J10_COPD	Alpha-amylase 2B | Cardiometabolic	-0.0299481	0.0201244	0.233447
ukb-ppp-ANG-OID20403	finngen_R10_COPD_EARLY	Early onset COPD || id:finngen_R10_COPD_EARLY	Angiogenin | Cardiometabolic	0.00878495	0.0214249	0.721531
ukb-ppp-ANG-OID20403	finngen_R10_COPD_LATER	Later onset COPD || id:finngen_R10_COPD_LATER	Angiogenin | Cardiometabolic	0.0159927	0.0144599	0.38396
ukb-ppp-ANG-OID20403	finngen_R10_J10_ASTHMACOPDKELA	Asthma/COPD (KELA code 203) || id:finngen_R10_J10_ASTHMACOPDKELA	Angiogenin | Cardiometabolic	0.0139587	0.00716911	0.190902
ukb-ppp-ANG-OID20403	finngen_R10_J10_COPD	COPD || id:finngen_R10_J10_COPD	Angiogenin | Cardiometabolic	0.0139523	0.011035	0.333492
ukb-ppp-ANGPT1-OID20740	finngen_R10_COPD_EARLY	Early onset COPD || id:finngen_R10_COPD_EARLY	Angiopoietin-1 | Inflammation
ukb-ppp-ANGPT1-OID20740	finngen_R10_COPD_LATER	Later onset COPD || id:finngen_R10_COPD_LATER	Angiopoietin-1 | Inflammation
ukb-ppp-ANGPT1-OID20740	finngen_R10_J10_ASTHMACOPDKELA	Asthma/COPD (KELA code 203) || id:finngen_R10_J10_ASTHMACOPDKELA	Angiopoietin-1 | Inflammation
ukb-ppp-ANGPT1-OID20740	finngen_R10_J10_COPD	COPD || id:finngen_R10_J10_COPD	Angiopoietin-1 | Inflammation
ukb-ppp-ANGPT2-OID21463	finngen_R10_COPD_EARLY	Early onset COPD || id:finngen_R10_COPD_EARLY	Angiopoietin-2 | Oncology	0.105765	0.067172	0.360222
ukb-ppp-ANGPT2-OID21463	finngen_R10_COPD_LATER	Later onset COPD || id:finngen_R10_COPD_LATER	Angiopoietin-2 | Oncology	-0.116561	0.06369	0.318362
ukb-ppp-ANGPT2-OID21463	finngen_R10_J10_ASTHMACOPDKELA	Asthma/COPD (KELA code 203) || id:finngen_R10_J10_ASTHMACOPDKELA	Angiopoietin-2 | Oncology	-0.0104091	0.0474977	0.862656
ukb-ppp-ANGPT2-OID21463	finngen_R10_J10_COPD	COPD || id:finngen_R10_J10_COPD	Angiopoietin-2 | Oncology	-0.0215325	0.0473479	0.728281
ukb-ppp-ANGPTL1-OID20211	finngen_R10_COPD_EARLY	Early onset COPD || id:finngen_R10_COPD_EARLY	Angiopoietin-related protein 1 | Cardiometabolic	0.0479785	0.0285065	0.341297
ukb-ppp-ANGPTL1-OID20211	finngen_R10_COPD_LATER	Later onset COPD || id:finngen_R10_COPD_LATER	Angiopoietin-related protein 1 | Cardiometabolic	0.00174039	0.0416653	0.973423
ukb-ppp-ANGPTL1-OID20211	finngen_R10_J10_ASTHMACOPDKELA	Asthma/COPD (KELA code 203) || id:finngen_R10_J10_ASTHMACOPDKELA	Angiopoietin-related protein 1 | Cardiometabolic	-0.00876828	0.0220221	0.758774
ukb-ppp-ANGPTL1-OID20211	finngen_R10_J10_COPD	COPD || id:finngen_R10_J10_COPD	Angiopoietin-related protein 1 | Cardiometabolic	0.020392	0.0241483	0.553562
ukb-ppp-ANGPTL3-OID20407	finngen_R10_COPD_EARLY	Early onset COPD || id:finngen_R10_COPD_EARLY	Angiopoietin-related protein 3 | Cardiometabolic	0.037055	0.0238033	0.259827
ukb-ppp-ANGPTL3-OID20407	finngen_R10_COPD_LATER	Later onset COPD || id:finngen_R10_COPD_LATER	Angiopoietin-related protein 3 | Cardiometabolic	0.00900106	0.0241693	0.745343
ukb-ppp-ANGPTL3-OID20407	finngen_R10_J10_ASTHMACOPDKELA	Asthma/COPD (KELA code 203) || id:finngen_R10_J10_ASTHMACOPDKELA	Angiopoietin-related protein 3 | Cardiometabolic	0.00606972	0.008376	0.543973
ukb-ppp-ANGPTL3-OID20407	finngen_R10_J10_COPD	COPD || id:finngen_R10_J10_COPD	Angiopoietin-related protein 3 | Cardiometabolic	0.0197097	0.017108	0.368409
ukb-ppp-ANGPTL4-OID20703	finngen_R10_COPD_EARLY	Early onset COPD || id:finngen_R10_COPD_EARLY	Angiopoietin-related protein 4 | Inflammation
ukb-ppp-ANGPTL4-OID20703	finngen_R10_COPD_LATER	Later onset COPD || id:finngen_R10_COPD_LATER	Angiopoietin-related protein 4 | Inflammation
ukb-ppp-ANGPTL4-OID20703	finngen_R10_J10_ASTHMACOPDKELA	Asthma/COPD (KELA code 203) || id:finngen_R10_J10_ASTHMACOPDKELA	Angiopoietin-related protein 4 | Inflammation
ukb-ppp-ANGPTL4-OID20703	finngen_R10_J10_COPD	COPD || id:finngen_R10_J10_COPD	Angiopoietin-related protein 4 | Inflammation
ukb-ppp-ANGPTL7-OID21412	finngen_R10_COPD_EARLY	Early onset COPD || id:finngen_R10_COPD_EARLY	Angiopoietin-related protein 7 | Oncology	-0.110208	0.0911577	0.439952
ukb-ppp-ANGPTL7-OID21412	finngen_R10_COPD_LATER	Later onset COPD || id:finngen_R10_COPD_LATER	Angiopoietin-related protein 7 | Oncology	-0.101271	0.0566891	0.324878
ukb-ppp-ANGPTL7-OID21412	finngen_R10_J10_ASTHMACOPDKELA	Asthma/COPD (KELA code 203) || id:finngen_R10_J10_ASTHMACOPDKELA	Angiopoietin-related protein 7 | Oncology	0.0411881	0.0281027	0.381175
ukb-ppp-ANGPTL7-OID21412	finngen_R10_J10_COPD	COPD || id:finngen_R10_J10_COPD	Angiopoietin-related protein 7 | Oncology	-0.103014	0.0827565	0.430854
ukb-ppp-ANPEP-OID20350	finngen_R10_COPD_EARLY	Early onset COPD || id:finngen_R10_COPD_EARLY	Aminopeptidase N | Cardiometabolic	0.0334046	0.0235599	0.391054
ukb-ppp-ANPEP-OID20350	finngen_R10_COPD_LATER	Later onset COPD || id:finngen_R10_COPD_LATER	Aminopeptidase N | Cardiometabolic	0.00482514	0.0213965	0.858797
ukb-ppp-ANPEP-OID20350	finngen_R10_J10_ASTHMACOPDKELA	Asthma/COPD (KELA code 203) || id:finngen_R10_J10_ASTHMACOPDKELA	Aminopeptidase N | Cardiometabolic	-0.003491	0.0134307	0.838108
ukb-ppp-ANPEP-OID20350	finngen_R10_J10_COPD	COPD || id:finngen_R10_J10_COPD	Aminopeptidase N | Cardiometabolic	0.0156173	0.0181719	0.54804
ukb-ppp-ANXA2-OID30263	finngen_R10_COPD_EARLY	Early onset COPD || id:finngen_R10_COPD_EARLY	Annexin A2 | Cardiometabolic_II	0.0075238	0.0230714	0.760689
ukb-ppp-ANXA2-OID30263	finngen_R10_COPD_LATER	Later onset COPD || id:finngen_R10_COPD_LATER	Annexin A2 | Cardiometabolic_II	0.0234228	0.0197993	0.302313
ukb-ppp-ANXA2-OID30263	finngen_R10_J10_ASTHMACOPDKELA	Asthma/COPD (KELA code 203) || id:finngen_R10_J10_ASTHMACOPDKELA	Annexin A2 | Cardiometabolic_II	0.00974535	0.00978137	0.375485
ukb-ppp-ANXA2-OID30263	finngen_R10_J10_COPD	COPD || id:finngen_R10_J10_COPD	Annexin A2 | Cardiometabolic_II	0.0122873	0.0150782	0.460863
ukb-ppp-AOC1-OID20452	finngen_R10_COPD_EARLY	Early onset COPD || id:finngen_R10_COPD_EARLY	Amiloride-sensitive amine oxidase [copper-containing] | Inflammation
ukb-ppp-AOC1-OID20452	finngen_R10_COPD_LATER	Later onset COPD || id:finngen_R10_COPD_LATER	Amiloride-sensitive amine oxidase [copper-containing] | Inflammation
ukb-ppp-AOC1-OID20452	finngen_R10_J10_ASTHMACOPDKELA	Asthma/COPD (KELA code 203) || id:finngen_R10_J10_ASTHMACOPDKELA	Amiloride-sensitive amine oxidase [copper-containing] | Inflammation
ukb-ppp-AOC1-OID20452	finngen_R10_J10_COPD	COPD || id:finngen_R10_J10_COPD	Amiloride-sensitive amine oxidase [copper-containing] | Inflammation
ukb-ppp-AOC3-OID20389	finngen_R10_COPD_EARLY	Early onset COPD || id:finngen_R10_COPD_EARLY	Membrane primary amine oxidase | Cardiometabolic	0.0128575	0.0270317	0.666816
ukb-ppp-AOC3-OID20389	finngen_R10_COPD_LATER	Later onset COPD || id:finngen_R10_COPD_LATER	Membrane primary amine oxidase | Cardiometabolic	0.00951832	0.0230302	0.707155
ukb-ppp-AOC3-OID20389	finngen_R10_J10_ASTHMACOPDKELA	Asthma/COPD (KELA code 203) || id:finngen_R10_J10_ASTHMACOPDKELA	Membrane primary amine oxidase | Cardiometabolic	0.00943832	0.0114842	0.471393
ukb-ppp-AOC3-OID20389	finngen_R10_J10_COPD	COPD || id:finngen_R10_J10_COPD	Membrane primary amine oxidase | Cardiometabolic	0.0164503	0.0175936	0.418755
ukb-ppp-AP1G2-OID31348	finngen_R10_COPD_EARLY	Early onset COPD || id:finngen_R10_COPD_EARLY	AP-1 complex subunit gamma-like 2 | Oncology_II
ukb-ppp-AP1G2-OID31348	finngen_R10_COPD_LATER	Later onset COPD || id:finngen_R10_COPD_LATER	AP-1 complex subunit gamma-like 2 | Oncology_II
ukb-ppp-AP1G2-OID31348	finngen_R10_J10_ASTHMACOPDKELA	Asthma/COPD (KELA code 203) || id:finngen_R10_J10_ASTHMACOPDKELA	AP-1 complex subunit gamma-like 2 | Oncology_II
ukb-ppp-AP1G2-OID31348	finngen_R10_J10_COPD	COPD || id:finngen_R10_J10_COPD	AP-1 complex subunit gamma-like 2 | Oncology_II
ukb-ppp-APBB1IP-OID21359	finngen_R10_COPD_EARLY	Early onset COPD || id:finngen_R10_COPD_EARLY	Amyloid beta A4 precursor protein-binding family B member 1-interacting protein | Oncology
ukb-ppp-APBB1IP-OID21359	finngen_R10_COPD_LATER	Later onset COPD || id:finngen_R10_COPD_LATER	Amyloid beta A4 precursor protein-binding family B member 1-interacting protein | Oncology
ukb-ppp-APBB1IP-OID21359	finngen_R10_J10_ASTHMACOPDKELA	Asthma/COPD (KELA code 203) || id:finngen_R10_J10_ASTHMACOPDKELA	Amyloid beta A4 precursor protein-binding family B member 1-interacting protein | Oncology
ukb-ppp-APBB1IP-OID21359	finngen_R10_J10_COPD	COPD || id:finngen_R10_J10_COPD	Amyloid beta A4 precursor protein-binding family B member 1-interacting protein | Oncology
ukb-ppp-APCS-OID30778	finngen_R10_COPD_EARLY	Early onset COPD || id:finngen_R10_COPD_EARLY	Serum amyloid P-component | Inflammation_II
ukb-ppp-APCS-OID30778	finngen_R10_COPD_LATER	Later onset COPD || id:finngen_R10_COPD_LATER	Serum amyloid P-component | Inflammation_II
ukb-ppp-APCS-OID30778	finngen_R10_J10_ASTHMACOPDKELA	Asthma/COPD (KELA code 203) || id:finngen_R10_J10_ASTHMACOPDKELA	Serum amyloid P-component | Inflammation_II
ukb-ppp-APCS-OID30778	finngen_R10_J10_COPD	COPD || id:finngen_R10_J10_COPD	Serum amyloid P-component | Inflammation_II
ukb-ppp-APEX1-OID21434	finngen_R10_COPD_EARLY	Early onset COPD || id:finngen_R10_COPD_EARLY	APEX nuclease | Oncology
ukb-ppp-APEX1-OID21434	finngen_R10_COPD_LATER	Later onset COPD || id:finngen_R10_COPD_LATER	APEX nuclease | Oncology
ukb-ppp-APEX1-OID21434	finngen_R10_J10_ASTHMACOPDKELA	Asthma/COPD (KELA code 203) || id:finngen_R10_J10_ASTHMACOPDKELA	APEX nuclease | Oncology
ukb-ppp-APEX1-OID21434	finngen_R10_J10_COPD	COPD || id:finngen_R10_J10_COPD	APEX nuclease | Oncology
ukb-ppp-APOBR-OID30246	finngen_R10_COPD_EARLY	Early onset COPD || id:finngen_R10_COPD_EARLY	Apolipoprotein B receptor | Cardiometabolic_II	-0.00602124	0.0225108	0.833611
ukb-ppp-APOBR-OID30246	finngen_R10_COPD_LATER	Later onset COPD || id:finngen_R10_COPD_LATER	Apolipoprotein B receptor | Cardiometabolic_II	-0.00501084	0.0253997	0.876
ukb-ppp-APOBR-OID30246	finngen_R10_J10_ASTHMACOPDKELA	Asthma/COPD (KELA code 203) || id:finngen_R10_J10_ASTHMACOPDKELA	Apolipoprotein B receptor | Cardiometabolic_II	0.016677	0.0136083	0.435713
ukb-ppp-APOBR-OID30246	finngen_R10_J10_COPD	COPD || id:finngen_R10_J10_COPD	Apolipoprotein B receptor | Cardiometabolic_II	2.88857e-05	0.0147014	0.998749
ukb-ppp-APOC1-OID30749	finngen_R10_COPD_EARLY	Early onset COPD || id:finngen_R10_COPD_EARLY	Apolipoprotein C-I | Inflammation_II
ukb-ppp-APOC1-OID30749	finngen_R10_COPD_LATER	Later onset COPD || id:finngen_R10_COPD_LATER	Apolipoprotein C-I | Inflammation_II
ukb-ppp-APOC1-OID30749	finngen_R10_J10_ASTHMACOPDKELA	Asthma/COPD (KELA code 203) || id:finngen_R10_J10_ASTHMACOPDKELA	Apolipoprotein C-I | Inflammation_II
ukb-ppp-APOC1-OID30749	finngen_R10_J10_COPD	COPD || id:finngen_R10_J10_COPD	Apolipoprotein C-I | Inflammation_II
ukb-ppp-APOD-OID30746	finngen_R10_COPD_EARLY	Early onset COPD || id:finngen_R10_COPD_EARLY	Apolipoprotein D | Inflammation_II
ukb-ppp-APOD-OID30746	finngen_R10_COPD_LATER	Later onset COPD || id:finngen_R10_COPD_LATER	Apolipoprotein D | Inflammation_II
ukb-ppp-APOD-OID30746	finngen_R10_J10_ASTHMACOPDKELA	Asthma/COPD (KELA code 203) || id:finngen_R10_J10_ASTHMACOPDKELA	Apolipoprotein D | Inflammation_II
ukb-ppp-APOD-OID30746	finngen_R10_J10_COPD	COPD || id:finngen_R10_J10_COPD	Apolipoprotein D | Inflammation_II
ukb-ppp-APOE-OID30727	finngen_R10_COPD_EARLY	Early onset COPD || id:finngen_R10_COPD_EARLY	Apolipoprotein E | Inflammation_II	-0.0370526	0.0193265	0.113336
ukb-ppp-APOE-OID30727	finngen_R10_COPD_LATER	Later onset COPD || id:finngen_R10_COPD_LATER	Apolipoprotein E | Inflammation_II	-0.0364667	0.0189469	0.112253
ukb-ppp-APOE-OID30727	finngen_R10_J10_ASTHMACOPDKELA	Asthma/COPD (KELA code 203) || id:finngen_R10_J10_ASTHMACOPDKELA	Apolipoprotein E | Inflammation_II	-0.0350411	0.0115065	0.0285761
ukb-ppp-APOE-OID30727	finngen_R10_J10_COPD	COPD || id:finngen_R10_J10_COPD	Apolipoprotein E | Inflammation_II	-0.0398136	0.0150827	0.0459932
ukb-ppp-APOH-OID21072	finngen_R10_COPD_EARLY	Early onset COPD || id:finngen_R10_COPD_EARLY	Beta-2-glycoprotein 1 | Neurology	0.0008147	0.0176822	0.965034
ukb-ppp-APOH-OID21072	finngen_R10_COPD_LATER	Later onset COPD || id:finngen_R10_COPD_LATER	Beta-2-glycoprotein 1 | Neurology	0.00127713	0.0145036	0.93325
ukb-ppp-APOH-OID21072	finngen_R10_J10_ASTHMACOPDKELA	Asthma/COPD (KELA code 203) || id:finngen_R10_J10_ASTHMACOPDKELA	Beta-2-glycoprotein 1 | Neurology	0.0109973	0.00883556	0.268413
ukb-ppp-APOH-OID21072	finngen_R10_J10_COPD	COPD || id:finngen_R10_J10_COPD	Beta-2-glycoprotein 1 | Neurology	0.00380503	0.0110649	0.744924
ukb-ppp-APOM-OID20374	finngen_R10_COPD_EARLY	Early onset COPD || id:finngen_R10_COPD_EARLY	Apolipoprotein M | Cardiometabolic
ukb-ppp-APOM-OID20374	finngen_R10_COPD_LATER	Later onset COPD || id:finngen_R10_COPD_LATER	Apolipoprotein M | Cardiometabolic
ukb-ppp-APOM-OID20374	finngen_R10_J10_ASTHMACOPDKELA	Asthma/COPD (KELA code 203) || id:finngen_R10_J10_ASTHMACOPDKELA	Apolipoprotein M | Cardiometabolic
ukb-ppp-APOM-OID20374	finngen_R10_J10_COPD	COPD || id:finngen_R10_J10_COPD	Apolipoprotein M | Cardiometabolic
ukb-ppp-APRT-OID20927	finngen_R10_COPD_EARLY	Early onset COPD || id:finngen_R10_COPD_EARLY	Adenine phosphoribosyltransferase | Neurology
ukb-ppp-APRT-OID20927	finngen_R10_COPD_LATER	Later onset COPD || id:finngen_R10_COPD_LATER	Adenine phosphoribosyltransferase | Neurology
ukb-ppp-APRT-OID20927	finngen_R10_J10_ASTHMACOPDKELA	Asthma/COPD (KELA code 203) || id:finngen_R10_J10_ASTHMACOPDKELA	Adenine phosphoribosyltransferase | Neurology
ukb-ppp-APRT-OID20927	finngen_R10_J10_COPD	COPD || id:finngen_R10_J10_COPD	Adenine phosphoribosyltransferase | Neurology
ukb-ppp-ARG1-OID21445	finngen_R10_COPD_EARLY	Early onset COPD || id:finngen_R10_COPD_EARLY	Arginase-1 | Oncology	0.036146	0.0211269	0.336731
ukb-ppp-ARG1-OID21445	finngen_R10_COPD_LATER	Later onset COPD || id:finngen_R10_COPD_LATER	Arginase-1 | Oncology	0.0177582	0.0180756	0.50564
ukb-ppp-ARG1-OID21445	finngen_R10_J10_ASTHMACOPDKELA	Asthma/COPD (KELA code 203) || id:finngen_R10_J10_ASTHMACOPDKELA	Arginase-1 | Oncology	0.00104894	0.00896689	0.925865
ukb-ppp-ARG1-OID21445	finngen_R10_J10_COPD	COPD || id:finngen_R10_J10_COPD	Arginase-1 | Oncology	0.020868	0.0137853	0.37165
ukb-ppp-ARHGAP25-OID21255	finngen_R10_COPD_EARLY	Early onset COPD || id:finngen_R10_COPD_EARLY	Rho GTPase-activating protein 25 | Oncology
ukb-ppp-ARHGAP25-OID21255	finngen_R10_COPD_LATER	Later onset COPD || id:finngen_R10_COPD_LATER	Rho GTPase-activating protein 25 | Oncology
ukb-ppp-ARHGAP25-OID21255	finngen_R10_J10_ASTHMACOPDKELA	Asthma/COPD (KELA code 203) || id:finngen_R10_J10_ASTHMACOPDKELA	Rho GTPase-activating protein 25 | Oncology
ukb-ppp-ARHGAP25-OID21255	finngen_R10_J10_COPD	COPD || id:finngen_R10_J10_COPD	Rho GTPase-activating protein 25 | Oncology
ukb-ppp-ARHGEF10-OID30994	finngen_R10_COPD_EARLY	Early onset COPD || id:finngen_R10_COPD_EARLY	Rho guanine nucleotide exchange factor 10 | Neurology_II
ukb-ppp-ARHGEF10-OID30994	finngen_R10_COPD_LATER	Later onset COPD || id:finngen_R10_COPD_LATER	Rho guanine nucleotide exchange factor 10 | Neurology_II
ukb-ppp-ARHGEF10-OID30994	finngen_R10_J10_ASTHMACOPDKELA	Asthma/COPD (KELA code 203) || id:finngen_R10_J10_ASTHMACOPDKELA	Rho guanine nucleotide exchange factor 10 | Neurology_II
ukb-ppp-ARHGEF10-OID30994	finngen_R10_J10_COPD	COPD || id:finngen_R10_J10_COPD	Rho guanine nucleotide exchange factor 10 | Neurology_II
ukb-ppp-ARHGEF5-OID30871	finngen_R10_COPD_EARLY	Early onset COPD || id:finngen_R10_COPD_EARLY	Rho guanine nucleotide exchange factor 5 | Neurology_II	0.0688519	0.0498334	0.398846
ukb-ppp-ARHGEF5-OID30871	finngen_R10_COPD_LATER	Later onset COPD || id:finngen_R10_COPD_LATER	Rho guanine nucleotide exchange factor 5 | Neurology_II	0.0178421	0.0425644	0.747307
ukb-ppp-ARHGEF5-OID30871	finngen_R10_J10_ASTHMACOPDKELA	Asthma/COPD (KELA code 203) || id:finngen_R10_J10_ASTHMACOPDKELA	Rho guanine nucleotide exchange factor 5 | Neurology_II	-0.0109968	0.0303186	0.778487
ukb-ppp-ARHGEF5-OID30871	finngen_R10_J10_COPD	COPD || id:finngen_R10_J10_COPD	Rho guanine nucleotide exchange factor 5 | Neurology_II	0.0264128	0.0324492	0.565059
ukb-ppp-ARL2BP-OID30121	finngen_R10_COPD_EARLY	Early onset COPD || id:finngen_R10_COPD_EARLY	ADP-ribosylation factor-like protein 2-binding protein | Cardiometabolic_II
ukb-ppp-ARL2BP-OID30121	finngen_R10_COPD_LATER	Later onset COPD || id:finngen_R10_COPD_LATER	ADP-ribosylation factor-like protein 2-binding protein | Cardiometabolic_II
ukb-ppp-ARL2BP-OID30121	finngen_R10_J10_ASTHMACOPDKELA	Asthma/COPD (KELA code 203) || id:finngen_R10_J10_ASTHMACOPDKELA	ADP-ribosylation factor-like protein 2-binding protein | Cardiometabolic_II
ukb-ppp-ARL2BP-OID30121	finngen_R10_J10_COPD	COPD || id:finngen_R10_J10_COPD	ADP-ribosylation factor-like protein 2-binding protein | Cardiometabolic_II
ukb-ppp-ARSA-OID21138	finngen_R10_COPD_EARLY	Early onset COPD || id:finngen_R10_COPD_EARLY	Arylsulfatase A | Neurology	-0.00712356	0.0520049	0.897666
ukb-ppp-ARSA-OID21138	finngen_R10_COPD_LATER	Later onset COPD || id:finngen_R10_COPD_LATER	Arylsulfatase A | Neurology	0.0203938	0.0477554	0.698141
ukb-ppp-ARSA-OID21138	finngen_R10_J10_ASTHMACOPDKELA	Asthma/COPD (KELA code 203) || id:finngen_R10_J10_ASTHMACOPDKELA	Arylsulfatase A | Neurology	-0.0066732	0.0155291	0.689535
ukb-ppp-ARSA-OID21138	finngen_R10_J10_COPD	COPD || id:finngen_R10_J10_COPD	Arylsulfatase A | Neurology	0.000483012	0.0371473	0.990248
ukb-ppp-ARSB-OID21331	finngen_R10_COPD_EARLY	Early onset COPD || id:finngen_R10_COPD_EARLY	Arylsulfatase B | Oncology	-0.0026699	0.0152024	0.876762
ukb-ppp-ARSB-OID21331	finngen_R10_COPD_LATER	Later onset COPD || id:finngen_R10_COPD_LATER	Arylsulfatase B | Oncology	0.00457101	0.013023	0.759116
ukb-ppp-ARSB-OID21331	finngen_R10_J10_ASTHMACOPDKELA	Asthma/COPD (KELA code 203) || id:finngen_R10_J10_ASTHMACOPDKELA	Arylsulfatase B | Oncology	-0.00446573	0.00825101	0.642571
ukb-ppp-ARSB-OID21331	finngen_R10_J10_COPD	COPD || id:finngen_R10_J10_COPD	Arylsulfatase B | Oncology	-0.000519324	0.00992932	0.963042
ukb-ppp-ART3-OID20346	finngen_R10_COPD_EARLY	Early onset COPD || id:finngen_R10_COPD_EARLY	Ecto-ADP-ribosyltransferase 3 | Cardiometabolic	0.0092201	0.0223826	0.708054
ukb-ppp-ART3-OID20346	finngen_R10_COPD_LATER	Later onset COPD || id:finngen_R10_COPD_LATER	Ecto-ADP-ribosyltransferase 3 | Cardiometabolic	-0.0134444	0.0276003	0.659553
ukb-ppp-ART3-OID20346	finngen_R10_J10_ASTHMACOPDKELA	Asthma/COPD (KELA code 203) || id:finngen_R10_J10_ASTHMACOPDKELA	Ecto-ADP-ribosyltransferase 3 | Cardiometabolic	0.0174146	0.00950359	0.164273
ukb-ppp-ART3-OID20346	finngen_R10_J10_COPD	COPD || id:finngen_R10_J10_COPD	Ecto-ADP-ribosyltransferase 3 | Cardiometabolic	0.00106648	0.0145959	0.946352
ukb-ppp-ART5-OID30828	finngen_R10_COPD_EARLY	Early onset COPD || id:finngen_R10_COPD_EARLY	Ecto-ADP-ribosyltransferase 5 | Neurology_II
ukb-ppp-ART5-OID30828	finngen_R10_COPD_LATER	Later onset COPD || id:finngen_R10_COPD_LATER	Ecto-ADP-ribosyltransferase 5 | Neurology_II
ukb-ppp-ART5-OID30828	finngen_R10_J10_ASTHMACOPDKELA	Asthma/COPD (KELA code 203) || id:finngen_R10_J10_ASTHMACOPDKELA	Ecto-ADP-ribosyltransferase 5 | Neurology_II
ukb-ppp-ART5-OID30828	finngen_R10_J10_COPD	COPD || id:finngen_R10_J10_COPD	Ecto-ADP-ribosyltransferase 5 | Neurology_II
ukb-ppp-ASAH1-OID30415	finngen_R10_COPD_EARLY	Early onset COPD || id:finngen_R10_COPD_EARLY	Acid ceramidase | Cardiometabolic_II	-0.0228975	0.0224783	0.342279
ukb-ppp-ASAH1-OID30415	finngen_R10_COPD_LATER	Later onset COPD || id:finngen_R10_COPD_LATER	Acid ceramidase | Cardiometabolic_II	-0.0134406	0.0193813	0.510355
ukb-ppp-ASAH1-OID30415	finngen_R10_J10_ASTHMACOPDKELA	Asthma/COPD (KELA code 203) || id:finngen_R10_J10_ASTHMACOPDKELA	Acid ceramidase | Cardiometabolic_II	-0.020113	0.00962085	0.0749077
ukb-ppp-ASAH1-OID30415	finngen_R10_J10_COPD	COPD || id:finngen_R10_J10_COPD	Acid ceramidase | Cardiometabolic_II	-0.0167536	0.0147223	0.292576
ukb-ppp-ASAH2-OID20996	finngen_R10_COPD_EARLY	Early onset COPD || id:finngen_R10_COPD_EARLY	Neutral ceramidase | Neurology	0.0503164	0.0342274	0.38028
ukb-ppp-ASAH2-OID20996	finngen_R10_COPD_LATER	Later onset COPD || id:finngen_R10_COPD_LATER	Neutral ceramidase | Neurology	0.00907344	0.0294132	0.809511
ukb-ppp-ASAH2-OID20996	finngen_R10_J10_ASTHMACOPDKELA	Asthma/COPD (KELA code 203) || id:finngen_R10_J10_ASTHMACOPDKELA	Neutral ceramidase | Neurology	0.0117907	0.0145114	0.565619
ukb-ppp-ASAH2-OID20996	finngen_R10_J10_COPD	COPD || id:finngen_R10_J10_COPD	Neutral ceramidase | Neurology	0.0270868	0.0223962	0.439833
ukb-ppp-ASGR2-OID30679	finngen_R10_COPD_EARLY	Early onset COPD || id:finngen_R10_COPD_EARLY	Asialoglycoprotein receptor 2 | Inflammation_II
ukb-ppp-ASGR2-OID30679	finngen_R10_COPD_LATER	Later onset COPD || id:finngen_R10_COPD_LATER	Asialoglycoprotein receptor 2 | Inflammation_II
ukb-ppp-ASGR2-OID30679	finngen_R10_J10_ASTHMACOPDKELA	Asthma/COPD (KELA code 203) || id:finngen_R10_J10_ASTHMACOPDKELA	Asialoglycoprotein receptor 2 | Inflammation_II
ukb-ppp-ASGR2-OID30679	finngen_R10_J10_COPD	COPD || id:finngen_R10_J10_COPD	Asialoglycoprotein receptor 2 | Inflammation_II
ukb-ppp-ASPN-OID30315	finngen_R10_COPD_EARLY	Early onset COPD || id:finngen_R10_COPD_EARLY	Asporin | Cardiometabolic_II
ukb-ppp-ASPN-OID30315	finngen_R10_COPD_LATER	Later onset COPD || id:finngen_R10_COPD_LATER	Asporin | Cardiometabolic_II
ukb-ppp-ASPN-OID30315	finngen_R10_J10_ASTHMACOPDKELA	Asthma/COPD (KELA code 203) || id:finngen_R10_J10_ASTHMACOPDKELA	Asporin | Cardiometabolic_II
ukb-ppp-ASPN-OID30315	finngen_R10_J10_COPD	COPD || id:finngen_R10_J10_COPD	Asporin | Cardiometabolic_II
ukb-ppp-ASRGL1-OID30283	finngen_R10_COPD_EARLY	Early onset COPD || id:finngen_R10_COPD_EARLY	Isoaspartyl peptidase/L-asparaginase | Cardiometabolic_II	-0.0130119	0.0226094	0.62307
ukb-ppp-ASRGL1-OID30283	finngen_R10_COPD_LATER	Later onset COPD || id:finngen_R10_COPD_LATER	Isoaspartyl peptidase/L-asparaginase | Cardiometabolic_II	-0.000646223	0.0392431	0.988357
ukb-ppp-ASRGL1-OID30283	finngen_R10_J10_ASTHMACOPDKELA	Asthma/COPD (KELA code 203) || id:finngen_R10_J10_ASTHMACOPDKELA	Isoaspartyl peptidase/L-asparaginase | Cardiometabolic_II	-0.00158391	0.014554	0.923273
ukb-ppp-ASRGL1-OID30283	finngen_R10_J10_COPD	COPD || id:finngen_R10_J10_COPD	Isoaspartyl peptidase/L-asparaginase | Cardiometabolic_II	-0.0101627	0.0287182	0.757255
ukb-ppp-ATP6V1G2-OID30167	finngen_R10_COPD_EARLY	Early onset COPD || id:finngen_R10_COPD_EARLY	V-type proton ATPase subunit G 2 | Cardiometabolic_II
ukb-ppp-ATP6V1G2-OID30167	finngen_R10_COPD_LATER	Later onset COPD || id:finngen_R10_COPD_LATER	V-type proton ATPase subunit G 2 | Cardiometabolic_II
ukb-ppp-ATP6V1G2-OID30167	finngen_R10_J10_ASTHMACOPDKELA	Asthma/COPD (KELA code 203) || id:finngen_R10_J10_ASTHMACOPDKELA	V-type proton ATPase subunit G 2 | Cardiometabolic_II
ukb-ppp-ATP6V1G2-OID30167	finngen_R10_J10_COPD	COPD || id:finngen_R10_J10_COPD	V-type proton ATPase subunit G 2 | Cardiometabolic_II
ukb-ppp-ATRAID-OID31451	finngen_R10_COPD_EARLY	Early onset COPD || id:finngen_R10_COPD_EARLY	All-trans retinoic acid-induced differentiation factor | Oncology_II	0.0730568	0.0563774	0.32442
ukb-ppp-ATRAID-OID31451	finngen_R10_COPD_LATER	Later onset COPD || id:finngen_R10_COPD_LATER	All-trans retinoic acid-induced differentiation factor | Oncology_II	0.0443131	0.0822878	0.64414
ukb-ppp-ATRAID-OID31451	finngen_R10_J10_ASTHMACOPDKELA	Asthma/COPD (KELA code 203) || id:finngen_R10_J10_ASTHMACOPDKELA	All-trans retinoic acid-induced differentiation factor | Oncology_II	0.0378004	0.0239979	0.255901
ukb-ppp-ATRAID-OID31451	finngen_R10_J10_COPD	COPD || id:finngen_R10_J10_COPD	All-trans retinoic acid-induced differentiation factor | Oncology_II	0.0591048	0.0470141	0.335609
ukb-ppp-ATRN-OID30735	finngen_R10_COPD_EARLY	Early onset COPD || id:finngen_R10_COPD_EARLY	Attractin, Isoform 2 | Inflammation_II	0.00706574	0.0229157	0.786977
ukb-ppp-ATRN-OID30735	finngen_R10_COPD_LATER	Later onset COPD || id:finngen_R10_COPD_LATER	Attractin, Isoform 2 | Inflammation_II	-0.012788	0.0196044	0.581158
ukb-ppp-ATRN-OID30735	finngen_R10_J10_ASTHMACOPDKELA	Asthma/COPD (KELA code 203) || id:finngen_R10_J10_ASTHMACOPDKELA	Attractin, Isoform 2 | Inflammation_II	0.00463866	0.0097218	0.680316
ukb-ppp-ATRN-OID30735	finngen_R10_J10_COPD	COPD || id:finngen_R10_J10_COPD	Attractin, Isoform 2 | Inflammation_II	-0.00674994	0.0149634	0.696111
ukb-ppp-ATXN3-OID31149	finngen_R10_COPD_EARLY	Early onset COPD || id:finngen_R10_COPD_EARLY	Ataxin-3 | Neurology_II
ukb-ppp-ATXN3-OID31149	finngen_R10_COPD_LATER	Later onset COPD || id:finngen_R10_COPD_LATER	Ataxin-3 | Neurology_II
ukb-ppp-ATXN3-OID31149	finngen_R10_J10_ASTHMACOPDKELA	Asthma/COPD (KELA code 203) || id:finngen_R10_J10_ASTHMACOPDKELA	Ataxin-3 | Neurology_II
ukb-ppp-ATXN3-OID31149	finngen_R10_J10_COPD	COPD || id:finngen_R10_J10_COPD	Ataxin-3 | Neurology_II
ukb-ppp-AXL-OID20363	finngen_R10_COPD_EARLY	Early onset COPD || id:finngen_R10_COPD_EARLY	Tyrosine-protein kinase receptor UFO | Cardiometabolic	0.0219371	0.0285637	0.583061
ukb-ppp-AXL-OID20363	finngen_R10_COPD_LATER	Later onset COPD || id:finngen_R10_COPD_LATER	Tyrosine-protein kinase receptor UFO | Cardiometabolic	0.0171567	0.0243264	0.608955
ukb-ppp-AXL-OID20363	finngen_R10_J10_ASTHMACOPDKELA	Asthma/COPD (KELA code 203) || id:finngen_R10_J10_ASTHMACOPDKELA	Tyrosine-protein kinase receptor UFO | Cardiometabolic	0.00492883	0.0150655	0.79871
ukb-ppp-AXL-OID20363	finngen_R10_J10_COPD	COPD || id:finngen_R10_J10_COPD	Tyrosine-protein kinase receptor UFO | Cardiometabolic	0.0211764	0.0185933	0.458709
ukb-ppp-B3GNT7-OID30281	finngen_R10_COPD_EARLY	Early onset COPD || id:finngen_R10_COPD_EARLY	UDP-GlcNAc:betaGal beta-1,3-N-acetylglucosaminyltransferase 7 | Cardiometabolic_II	-0.0684514	0.0474631	0.222706
ukb-ppp-B3GNT7-OID30281	finngen_R10_COPD_LATER	Later onset COPD || id:finngen_R10_COPD_LATER	UDP-GlcNAc:betaGal beta-1,3-N-acetylglucosaminyltransferase 7 | Cardiometabolic_II	-0.0414653	0.0410306	0.369376
ukb-ppp-B3GNT7-OID30281	finngen_R10_J10_ASTHMACOPDKELA	Asthma/COPD (KELA code 203) || id:finngen_R10_J10_ASTHMACOPDKELA	UDP-GlcNAc:betaGal beta-1,3-N-acetylglucosaminyltransferase 7 | Cardiometabolic_II	-0.0428974	0.0157112	0.052423
ukb-ppp-B3GNT7-OID30281	finngen_R10_J10_COPD	COPD || id:finngen_R10_J10_COPD	UDP-GlcNAc:betaGal beta-1,3-N-acetylglucosaminyltransferase 7 | Cardiometabolic_II	-0.0481054	0.0413014	0.308852
ukb-ppp-B4GAT1-OID21127	finngen_R10_COPD_EARLY	Early onset COPD || id:finngen_R10_COPD_EARLY	Beta-1,4-glucuronyltransferase 1 | Neurology
ukb-ppp-B4GAT1-OID21127	finngen_R10_COPD_LATER	Later onset COPD || id:finngen_R10_COPD_LATER	Beta-1,4-glucuronyltransferase 1 | Neurology
ukb-ppp-B4GAT1-OID21127	finngen_R10_J10_ASTHMACOPDKELA	Asthma/COPD (KELA code 203) || id:finngen_R10_J10_ASTHMACOPDKELA	Beta-1,4-glucuronyltransferase 1 | Neurology
ukb-ppp-B4GAT1-OID21127	finngen_R10_J10_COPD	COPD || id:finngen_R10_J10_COPD	Beta-1,4-glucuronyltransferase 1 | Neurology
ukb-ppp-BANK1-OID20594	finngen_R10_COPD_EARLY	Early onset COPD || id:finngen_R10_COPD_EARLY	B-cell scaffold protein with ankyrin repeats | Inflammation	-0.0599915	0.0706054	0.484994
ukb-ppp-BANK1-OID20594	finngen_R10_COPD_LATER	Later onset COPD || id:finngen_R10_COPD_LATER	B-cell scaffold protein with ankyrin repeats | Inflammation	0.0924767	0.0596745	0.261344
ukb-ppp-BANK1-OID20594	finngen_R10_J10_ASTHMACOPDKELA	Asthma/COPD (KELA code 203) || id:finngen_R10_J10_ASTHMACOPDKELA	B-cell scaffold protein with ankyrin repeats | Inflammation	0.0194185	0.03014	0.585423
ukb-ppp-BANK1-OID20594	finngen_R10_J10_COPD	COPD || id:finngen_R10_J10_COPD	B-cell scaffold protein with ankyrin repeats | Inflammation	0.0220234	0.0457958	0.678054
ukb-ppp-BCAM-OID21076	finngen_R10_COPD_EARLY	Early onset COPD || id:finngen_R10_COPD_EARLY	Basal cell adhesion molecule | Neurology	-0.00474268	0.0236964	0.859873
ukb-ppp-BCAM-OID21076	finngen_R10_COPD_LATER	Later onset COPD || id:finngen_R10_COPD_LATER	Basal cell adhesion molecule | Neurology	-0.0153729	0.0139782	0.38612
ukb-ppp-BCAM-OID21076	finngen_R10_J10_ASTHMACOPDKELA	Asthma/COPD (KELA code 203) || id:finngen_R10_J10_ASTHMACOPDKELA	Basal cell adhesion molecule | Neurology	-0.00912807	0.0174313	0.652757
ukb-ppp-BCAM-OID21076	finngen_R10_J10_COPD	COPD || id:finngen_R10_J10_COPD	Basal cell adhesion molecule | Neurology	-0.0131322	0.0148155	0.468924
ukb-ppp-BCAN-OID20998	finngen_R10_COPD_EARLY	Early onset COPD || id:finngen_R10_COPD_EARLY	Brevican core protein | Neurology
ukb-ppp-BCAN-OID20998	finngen_R10_COPD_LATER	Later onset COPD || id:finngen_R10_COPD_LATER	Brevican core protein | Neurology
ukb-ppp-BCAN-OID20998	finngen_R10_J10_ASTHMACOPDKELA	Asthma/COPD (KELA code 203) || id:finngen_R10_J10_ASTHMACOPDKELA	Brevican core protein | Neurology
ukb-ppp-BCAN-OID20998	finngen_R10_J10_COPD	COPD || id:finngen_R10_J10_COPD	Brevican core protein | Neurology
ukb-ppp-BCAT1-OID30312	finngen_R10_COPD_EARLY	Early onset COPD || id:finngen_R10_COPD_EARLY	Branched-chain-amino-acid aminotransferase, cytosolic | Cardiometabolic_II	-0.0560233	0.0276281	0.291671
ukb-ppp-BCAT1-OID30312	finngen_R10_COPD_LATER	Later onset COPD || id:finngen_R10_COPD_LATER	Branched-chain-amino-acid aminotransferase, cytosolic | Cardiometabolic_II	-0.0325958	0.0332214	0.506051
ukb-ppp-BCAT1-OID30312	finngen_R10_J10_ASTHMACOPDKELA	Asthma/COPD (KELA code 203) || id:finngen_R10_J10_ASTHMACOPDKELA	Branched-chain-amino-acid aminotransferase, cytosolic | Cardiometabolic_II	-0.00274122	0.0117443	0.85402
ukb-ppp-BCAT1-OID30312	finngen_R10_J10_COPD	COPD || id:finngen_R10_J10_COPD	Branched-chain-amino-acid aminotransferase, cytosolic | Cardiometabolic_II	-0.044702	0.0180103	0.243826
ukb-ppp-BCHE-OID30717	finngen_R10_COPD_EARLY	Early onset COPD || id:finngen_R10_COPD_EARLY	Cholinesterase | Inflammation_II	0.00853244	0.0460553	0.860302
ukb-ppp-BCHE-OID30717	finngen_R10_COPD_LATER	Later onset COPD || id:finngen_R10_COPD_LATER	Cholinesterase | Inflammation_II	-0.00329733	0.0285733	0.91262
ukb-ppp-BCHE-OID30717	finngen_R10_J10_ASTHMACOPDKELA	Asthma/COPD (KELA code 203) || id:finngen_R10_J10_ASTHMACOPDKELA	Cholinesterase | Inflammation_II	-0.00401778	0.0155788	0.806762
ukb-ppp-BCHE-OID30717	finngen_R10_J10_COPD	COPD || id:finngen_R10_J10_COPD	Cholinesterase | Inflammation_II	-0.0101321	0.0234168	0.683271
ukb-ppp-BCL2L15-OID30498	finngen_R10_COPD_EARLY	Early onset COPD || id:finngen_R10_COPD_EARLY	Bcl-2-like protein 15 | Inflammation_II
ukb-ppp-BCL2L15-OID30498	finngen_R10_COPD_LATER	Later onset COPD || id:finngen_R10_COPD_LATER	Bcl-2-like protein 15 | Inflammation_II
ukb-ppp-BCL2L15-OID30498	finngen_R10_J10_ASTHMACOPDKELA	Asthma/COPD (KELA code 203) || id:finngen_R10_J10_ASTHMACOPDKELA	Bcl-2-like protein 15 | Inflammation_II
ukb-ppp-BCL2L15-OID30498	finngen_R10_J10_COPD	COPD || id:finngen_R10_J10_COPD	Bcl-2-like protein 15 | Inflammation_II
ukb-ppp-BGLAP-OID30389	finngen_R10_COPD_EARLY	Early onset COPD || id:finngen_R10_COPD_EARLY	Osteocalcin | Cardiometabolic_II
ukb-ppp-BGLAP-OID30389	finngen_R10_COPD_LATER	Later onset COPD || id:finngen_R10_COPD_LATER	Osteocalcin | Cardiometabolic_II
ukb-ppp-BGLAP-OID30389	finngen_R10_J10_ASTHMACOPDKELA	Asthma/COPD (KELA code 203) || id:finngen_R10_J10_ASTHMACOPDKELA	Osteocalcin | Cardiometabolic_II
ukb-ppp-BGLAP-OID30389	finngen_R10_J10_COPD	COPD || id:finngen_R10_J10_COPD	Osteocalcin | Cardiometabolic_II
ukb-ppp-BLMH-OID20336	finngen_R10_COPD_EARLY	Early onset COPD || id:finngen_R10_COPD_EARLY	Bleomycin hydrolase | Cardiometabolic	-0.115109	0.211469	0.682658
ukb-ppp-BLMH-OID20336	finngen_R10_COPD_LATER	Later onset COPD || id:finngen_R10_COPD_LATER	Bleomycin hydrolase | Cardiometabolic	-0.0847391	0.159231	0.688656
ukb-ppp-BLMH-OID20336	finngen_R10_J10_ASTHMACOPDKELA	Asthma/COPD (KELA code 203) || id:finngen_R10_J10_ASTHMACOPDKELA	Bleomycin hydrolase | Cardiometabolic	-0.000180073	0.109442	0.998953
ukb-ppp-BLMH-OID20336	finngen_R10_J10_COPD	COPD || id:finngen_R10_J10_COPD	Bleomycin hydrolase | Cardiometabolic	-0.0742918	0.0975752	0.585723
ukb-ppp-BLVRB-OID21141	finngen_R10_COPD_EARLY	Early onset COPD || id:finngen_R10_COPD_EARLY	Flavin reductase | Neurology	-0.165155	0.541712	0.811608
ukb-ppp-BLVRB-OID21141	finngen_R10_COPD_LATER	Later onset COPD || id:finngen_R10_COPD_LATER	Flavin reductase | Neurology	-0.253353	0.459429	0.679171
ukb-ppp-BLVRB-OID21141	finngen_R10_J10_ASTHMACOPDKELA	Asthma/COPD (KELA code 203) || id:finngen_R10_J10_ASTHMACOPDKELA	Flavin reductase | Neurology	0.453119	0.233957	0.303427
ukb-ppp-BLVRB-OID21141	finngen_R10_J10_COPD	COPD || id:finngen_R10_J10_COPD	Flavin reductase | Neurology	-0.206945	0.350993	0.660849
ukb-ppp-BMP10-OID30575	finngen_R10_COPD_EARLY	Early onset COPD || id:finngen_R10_COPD_EARLY	Bone morphogenetic protein 10 | Inflammation_II	-0.0186965	0.0182921	0.49304
ukb-ppp-BMP10-OID30575	finngen_R10_COPD_LATER	Later onset COPD || id:finngen_R10_COPD_LATER	Bone morphogenetic protein 10 | Inflammation_II	0.0130104	0.0156354	0.558175
ukb-ppp-BMP10-OID30575	finngen_R10_J10_ASTHMACOPDKELA	Asthma/COPD (KELA code 203) || id:finngen_R10_J10_ASTHMACOPDKELA	Bone morphogenetic protein 10 | Inflammation_II	-0.00516548	0.00775613	0.625965
ukb-ppp-BMP10-OID30575	finngen_R10_J10_COPD	COPD || id:finngen_R10_J10_COPD	Bone morphogenetic protein 10 | Inflammation_II	-0.00410334	0.0119369	0.789216
ukb-ppp-BMP6-OID20111	finngen_R10_COPD_EARLY	Early onset COPD || id:finngen_R10_COPD_EARLY	Bone morphogenetic protein 6 | Cardiometabolic
ukb-ppp-BMP6-OID20111	finngen_R10_COPD_LATER	Later onset COPD || id:finngen_R10_COPD_LATER	Bone morphogenetic protein 6 | Cardiometabolic
ukb-ppp-BMP6-OID20111	finngen_R10_J10_ASTHMACOPDKELA	Asthma/COPD (KELA code 203) || id:finngen_R10_J10_ASTHMACOPDKELA	Bone morphogenetic protein 6 | Cardiometabolic
ukb-ppp-BMP6-OID20111	finngen_R10_J10_COPD	COPD || id:finngen_R10_J10_COPD	Bone morphogenetic protein 6 | Cardiometabolic
ukb-ppp-BMPER-OID30615	finngen_R10_COPD_EARLY	Early onset COPD || id:finngen_R10_COPD_EARLY	BMP-binding endothelial regulator protein | Inflammation_II	-0.0651253	0.0352253	0.205727
ukb-ppp-BMPER-OID30615	finngen_R10_COPD_LATER	Later onset COPD || id:finngen_R10_COPD_LATER	BMP-binding endothelial regulator protein | Inflammation_II	0.000738623	0.0348058	0.984996
ukb-ppp-BMPER-OID30615	finngen_R10_J10_ASTHMACOPDKELA	Asthma/COPD (KELA code 203) || id:finngen_R10_J10_ASTHMACOPDKELA	BMP-binding endothelial regulator protein | Inflammation_II	-0.00340654	0.0149582	0.841014
ukb-ppp-BMPER-OID30615	finngen_R10_J10_COPD	COPD || id:finngen_R10_J10_COPD	BMP-binding endothelial regulator protein | Inflammation_II	-0.0251996	0.0231121	0.389423
ukb-ppp-BOC-OID20116	finngen_R10_COPD_EARLY	Early onset COPD || id:finngen_R10_COPD_EARLY	Brother of CDO | Cardiometabolic	0.902223	0.729166	0.432719
ukb-ppp-BOC-OID20116	finngen_R10_COPD_LATER	Later onset COPD || id:finngen_R10_COPD_LATER	Brother of CDO | Cardiometabolic	-0.655686	0.624484	0.484486
ukb-ppp-BOC-OID20116	finngen_R10_J10_ASTHMACOPDKELA	Asthma/COPD (KELA code 203) || id:finngen_R10_J10_ASTHMACOPDKELA	Brother of CDO | Cardiometabolic	-0.155477	0.309519	0.703653
ukb-ppp-BOC-OID20116	finngen_R10_J10_COPD	COPD || id:finngen_R10_J10_COPD	Brother of CDO | Cardiometabolic	0.237263	0.476127	0.70569
ukb-ppp-BOLA2_BOLA2B-OID30267	finngen_R10_COPD_EARLY	Early onset COPD || id:finngen_R10_COPD_EARLY	BolA-like protein 2 | Cardiometabolic_II	-0.113843	0.105637	0.47621
ukb-ppp-BOLA2_BOLA2B-OID30267	finngen_R10_COPD_LATER	Later onset COPD || id:finngen_R10_COPD_LATER	BolA-like protein 2 | Cardiometabolic_II	-0.21256	0.0895952	0.253952
ukb-ppp-BOLA2_BOLA2B-OID30267	finngen_R10_J10_ASTHMACOPDKELA	Asthma/COPD (KELA code 203) || id:finngen_R10_J10_ASTHMACOPDKELA	BolA-like protein 2 | Cardiometabolic_II	0.0654748	0.0445409	0.380294
ukb-ppp-BOLA2_BOLA2B-OID30267	finngen_R10_J10_COPD	COPD || id:finngen_R10_J10_COPD	BolA-like protein 2 | Cardiometabolic_II	-0.142823	0.0687101	0.285461
ukb-ppp-BPIFA2-OID30279	finngen_R10_COPD_EARLY	Early onset COPD || id:finngen_R10_COPD_EARLY	BPI fold-containing family A member 2 | Cardiometabolic_II	0.111113	0.0773159	0.387017
ukb-ppp-BPIFA2-OID30279	finngen_R10_COPD_LATER	Later onset COPD || id:finngen_R10_COPD_LATER	BPI fold-containing family A member 2 | Cardiometabolic_II	0.0956103	0.0444705	0.277157
ukb-ppp-BPIFA2-OID30279	finngen_R10_J10_ASTHMACOPDKELA	Asthma/COPD (KELA code 203) || id:finngen_R10_J10_ASTHMACOPDKELA	BPI fold-containing family A member 2 | Cardiometabolic_II	0.0897199	0.0224286	0.155949
ukb-ppp-BPIFA2-OID30279	finngen_R10_J10_COPD	COPD || id:finngen_R10_J10_COPD	BPI fold-containing family A member 2 | Cardiometabolic_II	0.0877812	0.0339639	0.235024
ukb-ppp-BPIFB1-OID20308	finngen_R10_COPD_EARLY	Early onset COPD || id:finngen_R10_COPD_EARLY	BPI fold-containing family B member 1 | Cardiometabolic	-0.00834285	0.0616038	0.90085
ukb-ppp-BPIFB1-OID20308	finngen_R10_COPD_LATER	Later onset COPD || id:finngen_R10_COPD_LATER	BPI fold-containing family B member 1 | Cardiometabolic	-0.0356248	0.0436458	0.474155
ukb-ppp-BPIFB1-OID20308	finngen_R10_J10_ASTHMACOPDKELA	Asthma/COPD (KELA code 203) || id:finngen_R10_J10_ASTHMACOPDKELA	BPI fold-containing family B member 1 | Cardiometabolic	-0.0466316	0.0339479	0.263207
ukb-ppp-BPIFB1-OID20308	finngen_R10_J10_COPD	COPD || id:finngen_R10_J10_COPD	BPI fold-containing family B member 1 | Cardiometabolic	-0.0399852	0.0354904	0.341874
ukb-ppp-BPIFB2-OID30311	finngen_R10_COPD_EARLY	Early onset COPD || id:finngen_R10_COPD_EARLY	BPI fold-containing family B member 2 | Cardiometabolic_II	0.0212854	0.0345736	0.60085
ukb-ppp-BPIFB2-OID30311	finngen_R10_COPD_LATER	Later onset COPD || id:finngen_R10_COPD_LATER	BPI fold-containing family B member 2 | Cardiometabolic_II	0.0463072	0.0296834	0.259114
ukb-ppp-BPIFB2-OID30311	finngen_R10_J10_ASTHMACOPDKELA	Asthma/COPD (KELA code 203) || id:finngen_R10_J10_ASTHMACOPDKELA	BPI fold-containing family B member 2 | Cardiometabolic_II	0.0177578	0.0175411	0.417923
ukb-ppp-BPIFB2-OID30311	finngen_R10_J10_COPD	COPD || id:finngen_R10_J10_COPD	BPI fold-containing family B member 2 | Cardiometabolic_II	0.0394265	0.0300828	0.320273
ukb-ppp-BRSK2-OID31042	finngen_R10_COPD_EARLY	Early onset COPD || id:finngen_R10_COPD_EARLY	Serine/threonine-protein kinase BRSK2 | Neurology_II
ukb-ppp-BRSK2-OID31042	finngen_R10_COPD_LATER	Later onset COPD || id:finngen_R10_COPD_LATER	Serine/threonine-protein kinase BRSK2 | Neurology_II
ukb-ppp-BRSK2-OID31042	finngen_R10_J10_ASTHMACOPDKELA	Asthma/COPD (KELA code 203) || id:finngen_R10_J10_ASTHMACOPDKELA	Serine/threonine-protein kinase BRSK2 | Neurology_II
ukb-ppp-BRSK2-OID31042	finngen_R10_J10_COPD	COPD || id:finngen_R10_J10_COPD	Serine/threonine-protein kinase BRSK2 | Neurology_II
ukb-ppp-BST1-OID21051	finngen_R10_COPD_EARLY	Early onset COPD || id:finngen_R10_COPD_EARLY	ADP-ribosyl cyclase/cyclic ADP-ribose hydrolase 2 | Neurology	0.0423887	0.026508	0.129359
ukb-ppp-BST1-OID21051	finngen_R10_COPD_LATER	Later onset COPD || id:finngen_R10_COPD_LATER	ADP-ribosyl cyclase/cyclic ADP-ribose hydrolase 2 | Neurology	-0.0153681	0.0243894	0.537516
ukb-ppp-BST1-OID21051	finngen_R10_J10_ASTHMACOPDKELA	Asthma/COPD (KELA code 203) || id:finngen_R10_J10_ASTHMACOPDKELA	ADP-ribosyl cyclase/cyclic ADP-ribose hydrolase 2 | Neurology	0.00274739	0.0128405	0.833279
ukb-ppp-BST1-OID21051	finngen_R10_J10_COPD	COPD || id:finngen_R10_J10_COPD	ADP-ribosyl cyclase/cyclic ADP-ribose hydrolase 2 | Neurology	0.00338317	0.0173389	0.847755
ukb-ppp-BST2-OID21029	finngen_R10_COPD_EARLY	Early onset COPD || id:finngen_R10_COPD_EARLY	Bone marrow stromal antigen 2 | Neurology
ukb-ppp-BST2-OID21029	finngen_R10_COPD_LATER	Later onset COPD || id:finngen_R10_COPD_LATER	Bone marrow stromal antigen 2 | Neurology
ukb-ppp-BST2-OID21029	finngen_R10_J10_ASTHMACOPDKELA	Asthma/COPD (KELA code 203) || id:finngen_R10_J10_ASTHMACOPDKELA	Bone marrow stromal antigen 2 | Neurology
ukb-ppp-BST2-OID21029	finngen_R10_J10_COPD	COPD || id:finngen_R10_J10_COPD	Bone marrow stromal antigen 2 | Neurology
ukb-ppp-BTC-OID21199	finngen_R10_COPD_EARLY	Early onset COPD || id:finngen_R10_COPD_EARLY	Probetacellulin [Cleaved into: Betacellulin | Oncology	0.0293318	0.0204144	0.28731
ukb-ppp-BTC-OID21199	finngen_R10_COPD_LATER	Later onset COPD || id:finngen_R10_COPD_LATER	Probetacellulin [Cleaved into: Betacellulin | Oncology	-0.017378	0.0259118	0.571513
ukb-ppp-BTC-OID21199	finngen_R10_J10_ASTHMACOPDKELA	Asthma/COPD (KELA code 203) || id:finngen_R10_J10_ASTHMACOPDKELA	Probetacellulin [Cleaved into: Betacellulin | Oncology	0.00713657	0.00865782	0.496433
ukb-ppp-BTC-OID21199	finngen_R10_J10_COPD	COPD || id:finngen_R10_J10_COPD	Probetacellulin [Cleaved into: Betacellulin | Oncology	0.00372597	0.0146254	0.822712
ukb-ppp-BTD-OID30754	finngen_R10_COPD_EARLY	Early onset COPD || id:finngen_R10_COPD_EARLY	Biotinidase | Inflammation_II	0.0214558	0.0237296	0.432551
ukb-ppp-BTD-OID30754	finngen_R10_COPD_LATER	Later onset COPD || id:finngen_R10_COPD_LATER	Biotinidase | Inflammation_II	0.0244203	0.0161553	0.227818
ukb-ppp-BTD-OID30754	finngen_R10_J10_ASTHMACOPDKELA	Asthma/COPD (KELA code 203) || id:finngen_R10_J10_ASTHMACOPDKELA	Biotinidase | Inflammation_II	-0.00325799	0.00801686	0.711706
ukb-ppp-BTD-OID30754	finngen_R10_J10_COPD	COPD || id:finngen_R10_J10_COPD	Biotinidase | Inflammation_II	0.0268078	0.0123361	0.11811
ukb-ppp-BTN1A1-OID31363	finngen_R10_COPD_EARLY	Early onset COPD || id:finngen_R10_COPD_EARLY	Butyrophilin subfamily 1 member A1 | Oncology_II
ukb-ppp-BTN1A1-OID31363	finngen_R10_COPD_LATER	Later onset COPD || id:finngen_R10_COPD_LATER	Butyrophilin subfamily 1 member A1 | Oncology_II
ukb-ppp-BTN1A1-OID31363	finngen_R10_J10_ASTHMACOPDKELA	Asthma/COPD (KELA code 203) || id:finngen_R10_J10_ASTHMACOPDKELA	Butyrophilin subfamily 1 member A1 | Oncology_II
ukb-ppp-BTN1A1-OID31363	finngen_R10_J10_COPD	COPD || id:finngen_R10_J10_COPD	Butyrophilin subfamily 1 member A1 | Oncology_II
ukb-ppp-BTN2A1-OID20713	finngen_R10_COPD_EARLY	Early onset COPD || id:finngen_R10_COPD_EARLY	Butyrophilin subfamily 2 member A1 | Inflammation	-0.100335	0.0651064	0.183928
ukb-ppp-BTN2A1-OID20713	finngen_R10_COPD_LATER	Later onset COPD || id:finngen_R10_COPD_LATER	Butyrophilin subfamily 2 member A1 | Inflammation	-0.0524667	0.0356443	0.201012
ukb-ppp-BTN2A1-OID20713	finngen_R10_J10_ASTHMACOPDKELA	Asthma/COPD (KELA code 203) || id:finngen_R10_J10_ASTHMACOPDKELA	Butyrophilin subfamily 2 member A1 | Inflammation	-0.0672165	0.0174398	0.0119502
ukb-ppp-BTN2A1-OID20713	finngen_R10_J10_COPD	COPD || id:finngen_R10_J10_COPD	Butyrophilin subfamily 2 member A1 | Inflammation	-0.0906739	0.0380618	0.0629869
ukb-ppp-BTN3A2-OID20540	finngen_R10_COPD_EARLY	Early onset COPD || id:finngen_R10_COPD_EARLY	Butyrophilin subfamily 3 member A2 | Inflammation	-0.0089945	0.128521	0.950574
ukb-ppp-BTN3A2-OID20540	finngen_R10_COPD_LATER	Later onset COPD || id:finngen_R10_COPD_LATER	Butyrophilin subfamily 3 member A2 | Inflammation	0.0473145	0.0424938	0.381397
ukb-ppp-BTN3A2-OID20540	finngen_R10_J10_ASTHMACOPDKELA	Asthma/COPD (KELA code 203) || id:finngen_R10_J10_ASTHMACOPDKELA	Butyrophilin subfamily 3 member A2 | Inflammation	0.0320188	0.0386191	0.494249
ukb-ppp-BTN3A2-OID20540	finngen_R10_J10_COPD	COPD || id:finngen_R10_J10_COPD	Butyrophilin subfamily 3 member A2 | Inflammation	0.0291627	0.0474827	0.601656
ukb-ppp-C1QA-OID20654	finngen_R10_COPD_EARLY	Early onset COPD || id:finngen_R10_COPD_EARLY	Complement C1q subcomponent subunit A | Inflammation	-0.0259455	0.0279631	0.451438
ukb-ppp-C1QA-OID20654	finngen_R10_COPD_LATER	Later onset COPD || id:finngen_R10_COPD_LATER	Complement C1q subcomponent subunit A | Inflammation	-0.00154019	0.0221909	0.950981
ukb-ppp-C1QA-OID20654	finngen_R10_J10_ASTHMACOPDKELA	Asthma/COPD (KELA code 203) || id:finngen_R10_J10_ASTHMACOPDKELA	Complement C1q subcomponent subunit A | Inflammation	-0.00685845	0.0109575	0.595281
ukb-ppp-C1QA-OID20654	finngen_R10_J10_COPD	COPD || id:finngen_R10_J10_COPD	Complement C1q subcomponent subunit A | Inflammation	-0.00853635	0.016914	0.663892
ukb-ppp-C1QL2-OID30515	finngen_R10_COPD_EARLY	Early onset COPD || id:finngen_R10_COPD_EARLY	Complement C1q-like protein 2 | Inflammation_II	-0.000978456	0.0207781	0.96672
ukb-ppp-C1QL2-OID30515	finngen_R10_COPD_LATER	Later onset COPD || id:finngen_R10_COPD_LATER	Complement C1q-like protein 2 | Inflammation_II	-0.0207425	0.0171721	0.350531
ukb-ppp-C1QL2-OID30515	finngen_R10_J10_ASTHMACOPDKELA	Asthma/COPD (KELA code 203) || id:finngen_R10_J10_ASTHMACOPDKELA	Complement C1q-like protein 2 | Inflammation_II	-0.004656	0.0123905	0.7432
ukb-ppp-C1QL2-OID30515	finngen_R10_J10_COPD	COPD || id:finngen_R10_J10_COPD	Complement C1q-like protein 2 | Inflammation_II	-0.0100295	0.0141154	0.551053
ukb-ppp-C1QTNF9-OID30620	finngen_R10_COPD_EARLY	Early onset COPD || id:finngen_R10_COPD_EARLY	Complement C1q and tumor necrosis factor-related protein 9A | Inflammation_II	0.00863079	0.0175566	0.648759
ukb-ppp-C1QTNF9-OID30620	finngen_R10_COPD_LATER	Later onset COPD || id:finngen_R10_COPD_LATER	Complement C1q and tumor necrosis factor-related protein 9A | Inflammation_II	-0.0057709	0.0144988	0.71094
ukb-ppp-C1QTNF9-OID30620	finngen_R10_J10_ASTHMACOPDKELA	Asthma/COPD (KELA code 203) || id:finngen_R10_J10_ASTHMACOPDKELA	Complement C1q and tumor necrosis factor-related protein 9A | Inflammation_II	0.000645322	0.00719147	0.932812
ukb-ppp-C1QTNF9-OID30620	finngen_R10_J10_COPD	COPD || id:finngen_R10_J10_COPD	Complement C1q and tumor necrosis factor-related protein 9A | Inflammation_II	0.00109811	0.0110539	0.925647
ukb-ppp-C1RL-OID30721	finngen_R10_COPD_EARLY	Early onset COPD || id:finngen_R10_COPD_EARLY	Complement C1r subcomponent-like protein | Inflammation_II
ukb-ppp-C1RL-OID30721	finngen_R10_COPD_LATER	Later onset COPD || id:finngen_R10_COPD_LATER	Complement C1r subcomponent-like protein | Inflammation_II
ukb-ppp-C1RL-OID30721	finngen_R10_J10_ASTHMACOPDKELA	Asthma/COPD (KELA code 203) || id:finngen_R10_J10_ASTHMACOPDKELA	Complement C1r subcomponent-like protein | Inflammation_II
ukb-ppp-C1RL-OID30721	finngen_R10_J10_COPD	COPD || id:finngen_R10_J10_COPD	Complement C1r subcomponent-like protein | Inflammation_II
ukb-ppp-C1S-OID30731	finngen_R10_COPD_EARLY	Early onset COPD || id:finngen_R10_COPD_EARLY	Complement C1s subcomponent | Inflammation_II
ukb-ppp-C1S-OID30731	finngen_R10_COPD_LATER	Later onset COPD || id:finngen_R10_COPD_LATER	Complement C1s subcomponent | Inflammation_II
ukb-ppp-C1S-OID30731	finngen_R10_J10_ASTHMACOPDKELA	Asthma/COPD (KELA code 203) || id:finngen_R10_J10_ASTHMACOPDKELA	Complement C1s subcomponent | Inflammation_II
ukb-ppp-C1S-OID30731	finngen_R10_J10_COPD	COPD || id:finngen_R10_J10_COPD	Complement C1s subcomponent | Inflammation_II
ukb-ppp-C2-OID20410	finngen_R10_COPD_EARLY	Early onset COPD || id:finngen_R10_COPD_EARLY	Complement C2 | Cardiometabolic
ukb-ppp-C2-OID20410	finngen_R10_COPD_LATER	Later onset COPD || id:finngen_R10_COPD_LATER	Complement C2 | Cardiometabolic
ukb-ppp-C2-OID20410	finngen_R10_J10_ASTHMACOPDKELA	Asthma/COPD (KELA code 203) || id:finngen_R10_J10_ASTHMACOPDKELA	Complement C2 | Cardiometabolic
ukb-ppp-C2-OID20410	finngen_R10_J10_COPD	COPD || id:finngen_R10_J10_COPD	Complement C2 | Cardiometabolic
ukb-ppp-C4BPB-OID21481	finngen_R10_COPD_EARLY	Early onset COPD || id:finngen_R10_COPD_EARLY	C4b-binding protein beta chain | Oncology	0.0259595	0.0281187	0.525405
ukb-ppp-C4BPB-OID21481	finngen_R10_COPD_LATER	Later onset COPD || id:finngen_R10_COPD_LATER	C4b-binding protein beta chain | Oncology	0.0225932	0.0240938	0.520456
ukb-ppp-C4BPB-OID21481	finngen_R10_J10_ASTHMACOPDKELA	Asthma/COPD (KELA code 203) || id:finngen_R10_J10_ASTHMACOPDKELA	C4b-binding protein beta chain | Oncology	0.0184701	0.0119304	0.365108
ukb-ppp-C4BPB-OID21481	finngen_R10_J10_COPD	COPD || id:finngen_R10_J10_COPD	C4b-binding protein beta chain | Oncology	0.0221594	0.0183682	0.440619
ukb-ppp-C7-OID30766	finngen_R10_COPD_EARLY	Early onset COPD || id:finngen_R10_COPD_EARLY	Complement component C7 | Inflammation_II	-0.025267	0.0253046	0.34727
ukb-ppp-C7-OID30766	finngen_R10_COPD_LATER	Later onset COPD || id:finngen_R10_COPD_LATER	Complement component C7 | Inflammation_II	0.00937721	0.0227918	0.69156
ukb-ppp-C7-OID30766	finngen_R10_J10_ASTHMACOPDKELA	Asthma/COPD (KELA code 203) || id:finngen_R10_J10_ASTHMACOPDKELA	Complement component C7 | Inflammation_II	-0.0255664	0.0131468	0.0877088
ukb-ppp-C7-OID30766	finngen_R10_J10_COPD	COPD || id:finngen_R10_J10_COPD	Complement component C7 | Inflammation_II	-0.00736841	0.0202094	0.724857
ukb-ppp-C8B-OID30719	finngen_R10_COPD_EARLY	Early onset COPD || id:finngen_R10_COPD_EARLY	Complement component C8 beta chain | Inflammation_II	0.00565499	0.0436423	0.903156
ukb-ppp-C8B-OID30719	finngen_R10_COPD_LATER	Later onset COPD || id:finngen_R10_COPD_LATER	Complement component C8 beta chain | Inflammation_II	0.0484449	0.0699177	0.526509
ukb-ppp-C8B-OID30719	finngen_R10_J10_ASTHMACOPDKELA	Asthma/COPD (KELA code 203) || id:finngen_R10_J10_ASTHMACOPDKELA	Complement component C8 beta chain | Inflammation_II	-0.0143141	0.026238	0.614374
ukb-ppp-C8B-OID30719	finngen_R10_J10_COPD	COPD || id:finngen_R10_J10_COPD	Complement component C8 beta chain | Inflammation_II	0.0260281	0.045767	0.599963
ukb-ppp-C9-OID30698	finngen_R10_COPD_EARLY	Early onset COPD || id:finngen_R10_COPD_EARLY	Complement component C9 | Inflammation_II	-0.206686	0.19878	0.487589
ukb-ppp-C9-OID30698	finngen_R10_COPD_LATER	Later onset COPD || id:finngen_R10_COPD_LATER	Complement component C9 | Inflammation_II	0.137125	0.171257	0.570176
ukb-ppp-C9-OID30698	finngen_R10_J10_ASTHMACOPDKELA	Asthma/COPD (KELA code 203) || id:finngen_R10_J10_ASTHMACOPDKELA	Complement component C9 | Inflammation_II	0.0376234	0.12391	0.812332
ukb-ppp-C9-OID30698	finngen_R10_J10_COPD	COPD || id:finngen_R10_J10_COPD	Complement component C9 | Inflammation_II	-0.0267251	0.130415	0.871323
ukb-ppp-CA12-OID21344	finngen_R10_COPD_EARLY	Early onset COPD || id:finngen_R10_COPD_EARLY	Carbonic anhydrase 12 | Oncology	0.0264479	0.0425335	0.597501
ukb-ppp-CA12-OID21344	finngen_R10_COPD_LATER	Later onset COPD || id:finngen_R10_COPD_LATER	Carbonic anhydrase 12 | Oncology	0.00238638	0.0477287	0.964668
ukb-ppp-CA12-OID21344	finngen_R10_J10_ASTHMACOPDKELA	Asthma/COPD (KELA code 203) || id:finngen_R10_J10_ASTHMACOPDKELA	Carbonic anhydrase 12 | Oncology	0.0166542	0.0120368	0.300671
ukb-ppp-CA12-OID21344	finngen_R10_J10_COPD	COPD || id:finngen_R10_J10_COPD	Carbonic anhydrase 12 | Oncology	0.0101479	0.0236949	0.710165
ukb-ppp-CA13-OID20225	finngen_R10_COPD_EARLY	Early onset COPD || id:finngen_R10_COPD_EARLY	Carbonic anhydrase 13 | Cardiometabolic
ukb-ppp-CA13-OID20225	finngen_R10_COPD_LATER	Later onset COPD || id:finngen_R10_COPD_LATER	Carbonic anhydrase 13 | Cardiometabolic
ukb-ppp-CA13-OID20225	finngen_R10_J10_ASTHMACOPDKELA	Asthma/COPD (KELA code 203) || id:finngen_R10_J10_ASTHMACOPDKELA	Carbonic anhydrase 13 | Cardiometabolic
ukb-ppp-CA13-OID20225	finngen_R10_J10_COPD	COPD || id:finngen_R10_J10_COPD	Carbonic anhydrase 13 | Cardiometabolic
ukb-ppp-CA14-OID21401	finngen_R10_COPD_EARLY	Early onset COPD || id:finngen_R10_COPD_EARLY	Carbonic anhydrase 14 | Oncology	-0.0533363	0.0993283	0.686284
ukb-ppp-CA14-OID21401	finngen_R10_COPD_LATER	Later onset COPD || id:finngen_R10_COPD_LATER	Carbonic anhydrase 14 | Oncology	0.0407292	0.0615015	0.627618
ukb-ppp-CA14-OID21401	finngen_R10_J10_ASTHMACOPDKELA	Asthma/COPD (KELA code 203) || id:finngen_R10_J10_ASTHMACOPDKELA	Carbonic anhydrase 14 | Oncology	-0.0452256	0.030292	0.375712
ukb-ppp-CA14-OID21401	finngen_R10_J10_COPD	COPD || id:finngen_R10_J10_COPD	Carbonic anhydrase 14 | Oncology	0.00912486	0.0777134	0.925591
ukb-ppp-CA2-OID21149	finngen_R10_COPD_LATER	Later onset COPD || id:finngen_R10_COPD_LATER	Carbonic anhydrase 2 | Neurology
ukb-ppp-CA2-OID21149	finngen_R10_J10_ASTHMACOPDKELA	Asthma/COPD (KELA code 203) || id:finngen_R10_J10_ASTHMACOPDKELA	Carbonic anhydrase 2 | Neurology
ukb-ppp-CA2-OID21149	finngen_R10_J10_COPD	COPD || id:finngen_R10_J10_COPD	Carbonic anhydrase 2 | Neurology
ukb-ppp-CA3-OID20271	finngen_R10_COPD_LATER	Later onset COPD || id:finngen_R10_COPD_LATER	Carbonic anhydrase 3 | Cardiometabolic	0.0243872	0.1684	0.898131
ukb-ppp-CA3-OID20271	finngen_R10_J10_ASTHMACOPDKELA	Asthma/COPD (KELA code 203) || id:finngen_R10_J10_ASTHMACOPDKELA	Carbonic anhydrase 3 | Cardiometabolic	-0.110302	0.108912	0.41777
ukb-ppp-CA3-OID20271	finngen_R10_J10_COPD	COPD || id:finngen_R10_J10_COPD	Carbonic anhydrase 3 | Cardiometabolic	-0.0064198	0.128752	0.964764
ukb-ppp-CA4-OID20241	finngen_R10_COPD_EARLY	Early onset COPD || id:finngen_R10_COPD_EARLY	Carbonic anhydrase 4 | Cardiometabolic	0.0696613	0.057303	0.348133
ukb-ppp-CA4-OID20241	finngen_R10_COPD_LATER	Later onset COPD || id:finngen_R10_COPD_LATER	Carbonic anhydrase 4 | Cardiometabolic	0.111062	0.0482486	0.147959
ukb-ppp-CA4-OID20241	finngen_R10_J10_ASTHMACOPDKELA	Asthma/COPD (KELA code 203) || id:finngen_R10_J10_ASTHMACOPDKELA	Carbonic anhydrase 4 | Cardiometabolic	0.0463035	0.0231883	0.183933
ukb-ppp-CA4-OID20241	finngen_R10_J10_COPD	COPD || id:finngen_R10_J10_COPD	Carbonic anhydrase 4 | Cardiometabolic	0.089958	0.0418771	0.164755
ukb-ppp-CA5A-OID20075	finngen_R10_COPD_EARLY	Early onset COPD || id:finngen_R10_COPD_EARLY	Carbonic anhydrase 5A, mitochondrial | Cardiometabolic	-0.0293692	0.0234859	0.29977
ukb-ppp-CA5A-OID20075	finngen_R10_COPD_LATER	Later onset COPD || id:finngen_R10_COPD_LATER	Carbonic anhydrase 5A, mitochondrial | Cardiometabolic	0.0184223	0.0266537	0.539139
ukb-ppp-CA5A-OID20075	finngen_R10_J10_ASTHMACOPDKELA	Asthma/COPD (KELA code 203) || id:finngen_R10_J10_ASTHMACOPDKELA	Carbonic anhydrase 5A, mitochondrial | Cardiometabolic	0.00206603	0.0143054	0.894323
ukb-ppp-CA5A-OID20075	finngen_R10_J10_COPD	COPD || id:finngen_R10_J10_COPD	Carbonic anhydrase 5A, mitochondrial | Cardiometabolic	0.00561623	0.0135257	0.705885
ukb-ppp-CA6-OID21096	finngen_R10_COPD_EARLY	Early onset COPD || id:finngen_R10_COPD_EARLY	Carbonic anhydrase 6 | Neurology	-0.0328525	0.019865	0.159077
ukb-ppp-CA6-OID21096	finngen_R10_COPD_LATER	Later onset COPD || id:finngen_R10_COPD_LATER	Carbonic anhydrase 6 | Neurology	-0.0102933	0.024067	0.686669
ukb-ppp-CA6-OID21096	finngen_R10_J10_ASTHMACOPDKELA	Asthma/COPD (KELA code 203) || id:finngen_R10_J10_ASTHMACOPDKELA	Carbonic anhydrase 6 | Neurology	-0.0122279	0.0157653	0.473043
ukb-ppp-CA6-OID21096	finngen_R10_J10_COPD	COPD || id:finngen_R10_J10_COPD	Carbonic anhydrase 6 | Neurology	-0.0161667	0.0169272	0.383404
ukb-ppp-CA9-OID21417	finngen_R10_COPD_EARLY	Early onset COPD || id:finngen_R10_COPD_EARLY	Carbonic anhydrase 9 | Oncology	-0.00635024	0.0239062	0.834711
ukb-ppp-CA9-OID21417	finngen_R10_COPD_LATER	Later onset COPD || id:finngen_R10_COPD_LATER	Carbonic anhydrase 9 | Oncology	0.0107487	0.0177353	0.653128
ukb-ppp-CA9-OID21417	finngen_R10_J10_ASTHMACOPDKELA	Asthma/COPD (KELA code 203) || id:finngen_R10_J10_ASTHMACOPDKELA	Carbonic anhydrase 9 | Oncology	-9.14507e-05	0.028478	0.997956
ukb-ppp-CA9-OID21417	finngen_R10_J10_COPD	COPD || id:finngen_R10_J10_COPD	Carbonic anhydrase 9 | Oncology	0.00698483	0.0214819	0.799868
ukb-ppp-CALB1-OID21306	finngen_R10_COPD_EARLY	Early onset COPD || id:finngen_R10_COPD_EARLY	Calbindin | Oncology
ukb-ppp-CALB1-OID21306	finngen_R10_COPD_LATER	Later onset COPD || id:finngen_R10_COPD_LATER	Calbindin | Oncology
ukb-ppp-CALB1-OID21306	finngen_R10_J10_ASTHMACOPDKELA	Asthma/COPD (KELA code 203) || id:finngen_R10_J10_ASTHMACOPDKELA	Calbindin | Oncology
ukb-ppp-CALB1-OID21306	finngen_R10_J10_COPD	COPD || id:finngen_R10_J10_COPD	Calbindin | Oncology
ukb-ppp-CALCB-OID31100	finngen_R10_COPD_EARLY	Early onset COPD || id:finngen_R10_COPD_EARLY	Calcitonin gene-related peptide 2 | Neurology_II
ukb-ppp-CALCB-OID31100	finngen_R10_COPD_LATER	Later onset COPD || id:finngen_R10_COPD_LATER	Calcitonin gene-related peptide 2 | Neurology_II
ukb-ppp-CALCB-OID31100	finngen_R10_J10_ASTHMACOPDKELA	Asthma/COPD (KELA code 203) || id:finngen_R10_J10_ASTHMACOPDKELA	Calcitonin gene-related peptide 2 | Neurology_II
ukb-ppp-CALCB-OID31100	finngen_R10_J10_COPD	COPD || id:finngen_R10_J10_COPD	Calcitonin gene-related peptide 2 | Neurology_II
ukb-ppp-CAMKK1-OID21182	finngen_R10_COPD_EARLY	Early onset COPD || id:finngen_R10_COPD_EARLY	Calcium/calmodulin-dependent protein kinase kinase 1 | Oncology
ukb-ppp-CAMKK1-OID21182	finngen_R10_COPD_LATER	Later onset COPD || id:finngen_R10_COPD_LATER	Calcium/calmodulin-dependent protein kinase kinase 1 | Oncology
ukb-ppp-CAMKK1-OID21182	finngen_R10_J10_ASTHMACOPDKELA	Asthma/COPD (KELA code 203) || id:finngen_R10_J10_ASTHMACOPDKELA	Calcium/calmodulin-dependent protein kinase kinase 1 | Oncology
ukb-ppp-CAMKK1-OID21182	finngen_R10_J10_COPD	COPD || id:finngen_R10_J10_COPD	Calcium/calmodulin-dependent protein kinase kinase 1 | Oncology
ukb-ppp-CAPG-OID21431	finngen_R10_COPD_EARLY	Early onset COPD || id:finngen_R10_COPD_EARLY	Macrophage-capping protein | Oncology	0.0571491	0.0500298	0.336239
ukb-ppp-CAPG-OID21431	finngen_R10_COPD_LATER	Later onset COPD || id:finngen_R10_COPD_LATER	Macrophage-capping protein | Oncology	0.0284729	0.038737	0.515568
ukb-ppp-CAPG-OID21431	finngen_R10_J10_ASTHMACOPDKELA	Asthma/COPD (KELA code 203) || id:finngen_R10_J10_ASTHMACOPDKELA	Macrophage-capping protein | Oncology	0.0152118	0.0193021	0.488176
ukb-ppp-CAPG-OID21431	finngen_R10_J10_COPD	COPD || id:finngen_R10_J10_COPD	Macrophage-capping protein | Oncology	0.0314425	0.0296061	0.366141
ukb-ppp-CAPS-OID31126	finngen_R10_COPD_EARLY	Early onset COPD || id:finngen_R10_COPD_EARLY	Calcyphosin | Neurology_II	0.166799	0.14159	0.448076
ukb-ppp-CAPS-OID31126	finngen_R10_COPD_LATER	Later onset COPD || id:finngen_R10_COPD_LATER	Calcyphosin | Neurology_II	0.0743387	0.116662	0.638824
ukb-ppp-CAPS-OID31126	finngen_R10_J10_ASTHMACOPDKELA	Asthma/COPD (KELA code 203) || id:finngen_R10_J10_ASTHMACOPDKELA	Calcyphosin | Neurology_II	0.119554	0.0717693	0.344185
ukb-ppp-CAPS-OID31126	finngen_R10_J10_COPD	COPD || id:finngen_R10_J10_COPD	Calcyphosin | Neurology_II	0.143514	0.0901173	0.356958
ukb-ppp-CARHSP1-OID20859	finngen_R10_COPD_EARLY	Early onset COPD || id:finngen_R10_COPD_EARLY	Calcium-regulated heat-stable protein 1 | Neurology
ukb-ppp-CARHSP1-OID20859	finngen_R10_COPD_LATER	Later onset COPD || id:finngen_R10_COPD_LATER	Calcium-regulated heat-stable protein 1 | Neurology
ukb-ppp-CARHSP1-OID20859	finngen_R10_J10_ASTHMACOPDKELA	Asthma/COPD (KELA code 203) || id:finngen_R10_J10_ASTHMACOPDKELA	Calcium-regulated heat-stable protein 1 | Neurology
ukb-ppp-CARHSP1-OID20859	finngen_R10_J10_COPD	COPD || id:finngen_R10_J10_COPD	Calcium-regulated heat-stable protein 1 | Neurology
ukb-ppp-CAT-OID30712	finngen_R10_COPD_EARLY	Early onset COPD || id:finngen_R10_COPD_EARLY	Catalase | Inflammation_II
ukb-ppp-CAT-OID30712	finngen_R10_COPD_LATER	Later onset COPD || id:finngen_R10_COPD_LATER	Catalase | Inflammation_II
ukb-ppp-CAT-OID30712	finngen_R10_J10_ASTHMACOPDKELA	Asthma/COPD (KELA code 203) || id:finngen_R10_J10_ASTHMACOPDKELA	Catalase | Inflammation_II
ukb-ppp-CAT-OID30712	finngen_R10_J10_COPD	COPD || id:finngen_R10_J10_COPD	Catalase | Inflammation_II
ukb-ppp-CBLN4-OID21386	finngen_R10_COPD_EARLY	Early onset COPD || id:finngen_R10_COPD_EARLY	Cerebellin-4 | Oncology	0.000420428	0.0238368	0.986773
ukb-ppp-CBLN4-OID21386	finngen_R10_COPD_LATER	Later onset COPD || id:finngen_R10_COPD_LATER	Cerebellin-4 | Oncology	-0.0102376	0.0203121	0.640746
ukb-ppp-CBLN4-OID21386	finngen_R10_J10_ASTHMACOPDKELA	Asthma/COPD (KELA code 203) || id:finngen_R10_J10_ASTHMACOPDKELA	Cerebellin-4 | Oncology	0.0126091	0.0111104	0.319815
ukb-ppp-CBLN4-OID21386	finngen_R10_J10_COPD	COPD || id:finngen_R10_J10_COPD	Cerebellin-4 | Oncology	-0.0013411	0.0155326	0.935345
ukb-ppp-CC2D1A-OID20958	finngen_R10_COPD_EARLY	Early onset COPD || id:finngen_R10_COPD_EARLY	Coiled-coil and C2 domain-containing protein 1A | Neurology
ukb-ppp-CC2D1A-OID20958	finngen_R10_COPD_LATER	Later onset COPD || id:finngen_R10_COPD_LATER	Coiled-coil and C2 domain-containing protein 1A | Neurology
ukb-ppp-CC2D1A-OID20958	finngen_R10_J10_ASTHMACOPDKELA	Asthma/COPD (KELA code 203) || id:finngen_R10_J10_ASTHMACOPDKELA	Coiled-coil and C2 domain-containing protein 1A | Neurology
ukb-ppp-CC2D1A-OID20958	finngen_R10_J10_COPD	COPD || id:finngen_R10_J10_COPD	Coiled-coil and C2 domain-containing protein 1A | Neurology
ukb-ppp-CCDC50-OID31001	finngen_R10_COPD_EARLY	Early onset COPD || id:finngen_R10_COPD_EARLY	Coiled-coil domain-containing protein 50 | Neurology_II
ukb-ppp-CCDC50-OID31001	finngen_R10_COPD_LATER	Later onset COPD || id:finngen_R10_COPD_LATER	Coiled-coil domain-containing protein 50 | Neurology_II
ukb-ppp-CCDC50-OID31001	finngen_R10_J10_ASTHMACOPDKELA	Asthma/COPD (KELA code 203) || id:finngen_R10_J10_ASTHMACOPDKELA	Coiled-coil domain-containing protein 50 | Neurology_II
ukb-ppp-CCDC50-OID31001	finngen_R10_J10_COPD	COPD || id:finngen_R10_J10_COPD	Coiled-coil domain-containing protein 50 | Neurology_II
ukb-ppp-CCDC80-OID20226	finngen_R10_COPD_EARLY	Early onset COPD || id:finngen_R10_COPD_EARLY	Coiled-coil domain-containing protein 80 | Cardiometabolic
ukb-ppp-CCDC80-OID20226	finngen_R10_COPD_LATER	Later onset COPD || id:finngen_R10_COPD_LATER	Coiled-coil domain-containing protein 80 | Cardiometabolic
ukb-ppp-CCDC80-OID20226	finngen_R10_J10_ASTHMACOPDKELA	Asthma/COPD (KELA code 203) || id:finngen_R10_J10_ASTHMACOPDKELA	Coiled-coil domain-containing protein 80 | Cardiometabolic
ukb-ppp-CCDC80-OID20226	finngen_R10_J10_COPD	COPD || id:finngen_R10_J10_COPD	Coiled-coil domain-containing protein 80 | Cardiometabolic
ukb-ppp-CCL14-OID20401	finngen_R10_COPD_EARLY	Early onset COPD || id:finngen_R10_COPD_EARLY	C-C motif chemokine 14 | Cardiometabolic	-0.0516762	0.0533093	0.403865
ukb-ppp-CCL14-OID20401	finngen_R10_COPD_LATER	Later onset COPD || id:finngen_R10_COPD_LATER	C-C motif chemokine 14 | Cardiometabolic	-0.0379279	0.0304411	0.301221
ukb-ppp-CCL14-OID20401	finngen_R10_J10_ASTHMACOPDKELA	Asthma/COPD (KELA code 203) || id:finngen_R10_J10_ASTHMACOPDKELA	C-C motif chemokine 14 | Cardiometabolic	-0.0424072	0.0151637	0.0680437
ukb-ppp-CCL14-OID20401	finngen_R10_J10_COPD	COPD || id:finngen_R10_J10_COPD	C-C motif chemokine 14 | Cardiometabolic	-0.0453616	0.023289	0.146593
ukb-ppp-CCL15-OID20328	finngen_R10_COPD_EARLY	Early onset COPD || id:finngen_R10_COPD_EARLY	C-C motif chemokine 15 | Cardiometabolic	3.84339e-05	0.0250816	0.998874
ukb-ppp-CCL15-OID20328	finngen_R10_COPD_LATER	Later onset COPD || id:finngen_R10_COPD_LATER	C-C motif chemokine 15 | Cardiometabolic	0.0374452	0.0176483	0.123978
ukb-ppp-CCL15-OID20328	finngen_R10_J10_ASTHMACOPDKELA	Asthma/COPD (KELA code 203) || id:finngen_R10_J10_ASTHMACOPDKELA	C-C motif chemokine 15 | Cardiometabolic	-0.00342233	0.00874277	0.721614
ukb-ppp-CCL15-OID20328	finngen_R10_J10_COPD	COPD || id:finngen_R10_J10_COPD	C-C motif chemokine 15 | Cardiometabolic	0.0192881	0.0134612	0.247331
ukb-ppp-CCL16-OID20334	finngen_R10_COPD_EARLY	Early onset COPD || id:finngen_R10_COPD_EARLY	C-C motif chemokine 16 | Cardiometabolic	-0.00351153	0.030523	0.913953
ukb-ppp-CCL16-OID20334	finngen_R10_COPD_LATER	Later onset COPD || id:finngen_R10_COPD_LATER	C-C motif chemokine 16 | Cardiometabolic	-0.0210692	0.0338103	0.566951
ukb-ppp-CCL16-OID20334	finngen_R10_J10_ASTHMACOPDKELA	Asthma/COPD (KELA code 203) || id:finngen_R10_J10_ASTHMACOPDKELA	C-C motif chemokine 16 | Cardiometabolic	0.00755601	0.0129601	0.591167
ukb-ppp-CCL16-OID20334	finngen_R10_J10_COPD	COPD || id:finngen_R10_J10_COPD	C-C motif chemokine 16 | Cardiometabolic	-0.0159602	0.0215076	0.499253
ukb-ppp-CCL17-OID20745	finngen_R10_COPD_EARLY	Early onset COPD || id:finngen_R10_COPD_EARLY	C-C motif chemokine 17 | Inflammation
ukb-ppp-CCL17-OID20745	finngen_R10_COPD_LATER	Later onset COPD || id:finngen_R10_COPD_LATER	C-C motif chemokine 17 | Inflammation
ukb-ppp-CCL17-OID20745	finngen_R10_J10_ASTHMACOPDKELA	Asthma/COPD (KELA code 203) || id:finngen_R10_J10_ASTHMACOPDKELA	C-C motif chemokine 17 | Inflammation
ukb-ppp-CCL17-OID20745	finngen_R10_J10_COPD	COPD || id:finngen_R10_J10_COPD	C-C motif chemokine 17 | Inflammation
ukb-ppp-CCL18-OID20395	finngen_R10_COPD_EARLY	Early onset COPD || id:finngen_R10_COPD_EARLY	C-C motif chemokine 18 | Cardiometabolic	0.0154806	0.0557516	0.799301
ukb-ppp-CCL18-OID20395	finngen_R10_COPD_LATER	Later onset COPD || id:finngen_R10_COPD_LATER	C-C motif chemokine 18 | Cardiometabolic	0.0100873	0.0409013	0.821111
ukb-ppp-CCL18-OID20395	finngen_R10_J10_ASTHMACOPDKELA	Asthma/COPD (KELA code 203) || id:finngen_R10_J10_ASTHMACOPDKELA	C-C motif chemokine 18 | Cardiometabolic	0.0102068	0.0196882	0.639974
ukb-ppp-CCL18-OID20395	finngen_R10_J10_COPD	COPD || id:finngen_R10_J10_COPD	C-C motif chemokine 18 | Cardiometabolic	0.0288107	0.0309316	0.420337
ukb-ppp-CCL21-OID20686	finngen_R10_COPD_EARLY	Early onset COPD || id:finngen_R10_COPD_EARLY	C-C motif chemokine 21 | Inflammation
ukb-ppp-CCL21-OID20686	finngen_R10_COPD_LATER	Later onset COPD || id:finngen_R10_COPD_LATER	C-C motif chemokine 21 | Inflammation
ukb-ppp-CCL21-OID20686	finngen_R10_J10_ASTHMACOPDKELA	Asthma/COPD (KELA code 203) || id:finngen_R10_J10_ASTHMACOPDKELA	C-C motif chemokine 21 | Inflammation
ukb-ppp-CCL21-OID20686	finngen_R10_J10_COPD	COPD || id:finngen_R10_J10_COPD	C-C motif chemokine 21 | Inflammation
ukb-ppp-CCL22-OID20765	finngen_R10_COPD_EARLY	Early onset COPD || id:finngen_R10_COPD_EARLY	C-C motif chemokine 22 | Inflammation
ukb-ppp-CCL22-OID20765	finngen_R10_COPD_LATER	Later onset COPD || id:finngen_R10_COPD_LATER	C-C motif chemokine 22 | Inflammation
ukb-ppp-CCL22-OID20765	finngen_R10_J10_ASTHMACOPDKELA	Asthma/COPD (KELA code 203) || id:finngen_R10_J10_ASTHMACOPDKELA	C-C motif chemokine 22 | Inflammation
ukb-ppp-CCL22-OID20765	finngen_R10_J10_COPD	COPD || id:finngen_R10_J10_COPD	C-C motif chemokine 22 | Inflammation
ukb-ppp-CCL23-OID20693	finngen_R10_COPD_EARLY	Early onset COPD || id:finngen_R10_COPD_EARLY	C-C motif chemokine 23 | Inflammation	-0.0178723	0.0295069	0.571155
ukb-ppp-CCL23-OID20693	finngen_R10_COPD_LATER	Later onset COPD || id:finngen_R10_COPD_LATER	C-C motif chemokine 23 | Inflammation	0.0101683	0.0347479	0.781559
ukb-ppp-CCL23-OID20693	finngen_R10_J10_ASTHMACOPDKELA	Asthma/COPD (KELA code 203) || id:finngen_R10_J10_ASTHMACOPDKELA	C-C motif chemokine 23 | Inflammation	-0.0127302	0.0124955	0.355046
ukb-ppp-CCL23-OID20693	finngen_R10_J10_COPD	COPD || id:finngen_R10_J10_COPD	C-C motif chemokine 23 | Inflammation	-0.000539937	0.0233586	0.982453
ukb-ppp-CCL24-OID20772	finngen_R10_COPD_EARLY	Early onset COPD || id:finngen_R10_COPD_EARLY	C-C motif chemokine 24 | Inflammation	-0.0722192	0.0317333	0.0631614
ukb-ppp-CCL24-OID20772	finngen_R10_COPD_LATER	Later onset COPD || id:finngen_R10_COPD_LATER	C-C motif chemokine 24 | Inflammation	0.0328799	0.0383513	0.424175
ukb-ppp-CCL24-OID20772	finngen_R10_J10_ASTHMACOPDKELA	Asthma/COPD (KELA code 203) || id:finngen_R10_J10_ASTHMACOPDKELA	C-C motif chemokine 24 | Inflammation	-0.00282659	0.013508	0.841174
ukb-ppp-CCL24-OID20772	finngen_R10_J10_COPD	COPD || id:finngen_R10_J10_COPD	C-C motif chemokine 24 | Inflammation	-0.00694699	0.0282028	0.813643
ukb-ppp-CCL25-OID20674	finngen_R10_COPD_EARLY	Early onset COPD || id:finngen_R10_COPD_EARLY	C-C motif chemokine 25 | Inflammation	-0.00255362	0.0370621	0.947739
ukb-ppp-CCL25-OID20674	finngen_R10_COPD_LATER	Later onset COPD || id:finngen_R10_COPD_LATER	C-C motif chemokine 25 | Inflammation	-0.0206603	0.0275534	0.48712
ukb-ppp-CCL25-OID20674	finngen_R10_J10_ASTHMACOPDKELA	Asthma/COPD (KELA code 203) || id:finngen_R10_J10_ASTHMACOPDKELA	C-C motif chemokine 25 | Inflammation	0.0312955	0.0137372	0.071703
ukb-ppp-CCL25-OID20674	finngen_R10_J10_COPD	COPD || id:finngen_R10_J10_COPD	C-C motif chemokine 25 | Inflammation	-0.00701274	0.0220413	0.76322
ukb-ppp-CCL26-OID20546	finngen_R10_COPD_EARLY	Early onset COPD || id:finngen_R10_COPD_EARLY	C-C motif chemokine 26 | Inflammation
ukb-ppp-CCL26-OID20546	finngen_R10_COPD_LATER	Later onset COPD || id:finngen_R10_COPD_LATER	C-C motif chemokine 26 | Inflammation
ukb-ppp-CCL26-OID20546	finngen_R10_J10_ASTHMACOPDKELA	Asthma/COPD (KELA code 203) || id:finngen_R10_J10_ASTHMACOPDKELA	C-C motif chemokine 26 | Inflammation
ukb-ppp-CCL26-OID20546	finngen_R10_J10_COPD	COPD || id:finngen_R10_J10_COPD	C-C motif chemokine 26 | Inflammation
ukb-ppp-CCL27-OID20121	finngen_R10_COPD_EARLY	Early onset COPD || id:finngen_R10_COPD_EARLY	C-C motif chemokine 27 | Cardiometabolic
ukb-ppp-CCL27-OID20121	finngen_R10_COPD_LATER	Later onset COPD || id:finngen_R10_COPD_LATER	C-C motif chemokine 27 | Cardiometabolic
ukb-ppp-CCL27-OID20121	finngen_R10_J10_ASTHMACOPDKELA	Asthma/COPD (KELA code 203) || id:finngen_R10_J10_ASTHMACOPDKELA	C-C motif chemokine 27 | Cardiometabolic
ukb-ppp-CCL27-OID20121	finngen_R10_J10_COPD	COPD || id:finngen_R10_J10_COPD	C-C motif chemokine 27 | Cardiometabolic
ukb-ppp-CCL3-OID20610	finngen_R10_COPD_EARLY	Early onset COPD || id:finngen_R10_COPD_EARLY	C-C motif chemokine 3 | Inflammation
ukb-ppp-CCL3-OID20610	finngen_R10_COPD_LATER	Later onset COPD || id:finngen_R10_COPD_LATER	C-C motif chemokine 3 | Inflammation
ukb-ppp-CCL3-OID20610	finngen_R10_J10_ASTHMACOPDKELA	Asthma/COPD (KELA code 203) || id:finngen_R10_J10_ASTHMACOPDKELA	C-C motif chemokine 3 | Inflammation
ukb-ppp-CCL3-OID20610	finngen_R10_J10_COPD	COPD || id:finngen_R10_J10_COPD	C-C motif chemokine 3 | Inflammation
ukb-ppp-CCL4-OID20695	finngen_R10_COPD_EARLY	Early onset COPD || id:finngen_R10_COPD_EARLY	C-C motif chemokine 4 | Inflammation	-0.0221781	0.0266289	0.557894
ukb-ppp-CCL4-OID20695	finngen_R10_COPD_LATER	Later onset COPD || id:finngen_R10_COPD_LATER	C-C motif chemokine 4 | Inflammation	-0.0178179	0.0209475	0.551284
ukb-ppp-CCL4-OID20695	finngen_R10_J10_ASTHMACOPDKELA	Asthma/COPD (KELA code 203) || id:finngen_R10_J10_ASTHMACOPDKELA	C-C motif chemokine 4 | Inflammation	-0.0128873	0.0159889	0.568117
ukb-ppp-CCL4-OID20695	finngen_R10_J10_COPD	COPD || id:finngen_R10_J10_COPD	C-C motif chemokine 4 | Inflammation	-0.0203448	0.0160918	0.426026
ukb-ppp-CCL8-OID21466	finngen_R10_COPD_EARLY	Early onset COPD || id:finngen_R10_COPD_EARLY	C-C motif chemokine 8 | Oncology	-0.0659371	0.041307	0.161541
ukb-ppp-CCL8-OID21466	finngen_R10_COPD_LATER	Later onset COPD || id:finngen_R10_COPD_LATER	C-C motif chemokine 8 | Oncology	-0.0567609	0.0355346	0.161304
ukb-ppp-CCL8-OID21466	finngen_R10_J10_ASTHMACOPDKELA	Asthma/COPD (KELA code 203) || id:finngen_R10_J10_ASTHMACOPDKELA	C-C motif chemokine 8 | Oncology	0.00228504	0.0175199	0.900492
ukb-ppp-CCL8-OID21466	finngen_R10_J10_COPD	COPD || id:finngen_R10_J10_COPD	C-C motif chemokine 8 | Oncology	-0.0625973	0.0270418	0.0598712
ukb-ppp-CCN1-OID21368	finngen_R10_COPD_EARLY	Early onset COPD || id:finngen_R10_COPD_EARLY	CCN family member 1 | Oncology	-0.0496772	0.0296236	0.342318
ukb-ppp-CCN1-OID21368	finngen_R10_COPD_LATER	Later onset COPD || id:finngen_R10_COPD_LATER	CCN family member 1 | Oncology	0.0084293	0.0252708	0.795038
ukb-ppp-CCN1-OID21368	finngen_R10_J10_ASTHMACOPDKELA	Asthma/COPD (KELA code 203) || id:finngen_R10_J10_ASTHMACOPDKELA	CCN family member 1 | Oncology	-0.00754644	0.0181519	0.749172
ukb-ppp-CCN1-OID21368	finngen_R10_J10_COPD	COPD || id:finngen_R10_J10_COPD	CCN family member 1 | Oncology	-0.0137407	0.0192955	0.60605
ukb-ppp-CCN2-OID20709	finngen_R10_COPD_EARLY	Early onset COPD || id:finngen_R10_COPD_EARLY	CCN family member 2 | Inflammation	-0.0124808	0.0230378	0.683926
ukb-ppp-CCN2-OID20709	finngen_R10_COPD_LATER	Later onset COPD || id:finngen_R10_COPD_LATER	CCN family member 2 | Inflammation	0.00346148	0.0196539	0.889016
ukb-ppp-CCN2-OID20709	finngen_R10_J10_ASTHMACOPDKELA	Asthma/COPD (KELA code 203) || id:finngen_R10_J10_ASTHMACOPDKELA	CCN family member 2 | Inflammation	-0.00157585	0.00978841	0.898382
ukb-ppp-CCN2-OID20709	finngen_R10_J10_COPD	COPD || id:finngen_R10_J10_COPD	CCN family member 2 | Inflammation	-0.00134102	0.0149954	0.943219
ukb-ppp-CCN3-OID20299	finngen_R10_COPD_EARLY	Early onset COPD || id:finngen_R10_COPD_EARLY	CCN family member 3 | Cardiometabolic	-0.0538854	0.0347142	0.218408
ukb-ppp-CCN3-OID20299	finngen_R10_COPD_LATER	Later onset COPD || id:finngen_R10_COPD_LATER	CCN family member 3 | Cardiometabolic	-0.0144711	0.0289437	0.651464
ukb-ppp-CCN3-OID20299	finngen_R10_J10_ASTHMACOPDKELA	Asthma/COPD (KELA code 203) || id:finngen_R10_J10_ASTHMACOPDKELA	CCN family member 3 | Cardiometabolic	-0.0204945	0.0256848	0.483237
ukb-ppp-CCN3-OID20299	finngen_R10_J10_COPD	COPD || id:finngen_R10_J10_COPD	CCN family member 3 | Cardiometabolic	-0.0359761	0.0220469	0.201222
ukb-ppp-CCN4-OID21444	finngen_R10_COPD_EARLY	Early onset COPD || id:finngen_R10_COPD_EARLY	WNT1-inducible-signaling pathway protein 1 | Oncology	-0.0322794	0.09267	0.741781
ukb-ppp-CCN4-OID21444	finngen_R10_COPD_LATER	Later onset COPD || id:finngen_R10_COPD_LATER	WNT1-inducible-signaling pathway protein 1 | Oncology	-0.0265809	0.0618258	0.685144
ukb-ppp-CCN4-OID21444	finngen_R10_J10_ASTHMACOPDKELA	Asthma/COPD (KELA code 203) || id:finngen_R10_J10_ASTHMACOPDKELA	WNT1-inducible-signaling pathway protein 1 | Oncology	0.0111618	0.0306166	0.730346
ukb-ppp-CCN4-OID21444	finngen_R10_J10_COPD	COPD || id:finngen_R10_J10_COPD	WNT1-inducible-signaling pathway protein 1 | Oncology	-0.0350203	0.0579545	0.572031
ukb-ppp-CCN5-OID21068	finngen_R10_COPD_EARLY	Early onset COPD || id:finngen_R10_COPD_EARLY	WNT1-inducible-signaling pathway protein 2 | Neurology	0.00939711	0.0558641	0.893905
ukb-ppp-CCN5-OID21068	finngen_R10_COPD_LATER	Later onset COPD || id:finngen_R10_COPD_LATER	WNT1-inducible-signaling pathway protein 2 | Neurology	-0.0328558	0.0480386	0.618111
ukb-ppp-CCN5-OID21068	finngen_R10_J10_ASTHMACOPDKELA	Asthma/COPD (KELA code 203) || id:finngen_R10_J10_ASTHMACOPDKELA	WNT1-inducible-signaling pathway protein 2 | Neurology	-0.012467	0.0237522	0.692289
ukb-ppp-CCN5-OID21068	finngen_R10_J10_COPD	COPD || id:finngen_R10_J10_COPD	WNT1-inducible-signaling pathway protein 2 | Neurology	-0.0101997	0.0401945	0.841791
ukb-ppp-CCS-OID20973	finngen_R10_COPD_EARLY	Early onset COPD || id:finngen_R10_COPD_EARLY	Copper chaperone for superoxide dismutase | Neurology	0.0361904	0.169283	0.839159
ukb-ppp-CCS-OID20973	finngen_R10_COPD_LATER	Later onset COPD || id:finngen_R10_COPD_LATER	Copper chaperone for superoxide dismutase | Neurology	0.136727	0.0835434	0.16264
ukb-ppp-CCS-OID20973	finngen_R10_J10_ASTHMACOPDKELA	Asthma/COPD (KELA code 203) || id:finngen_R10_J10_ASTHMACOPDKELA	Copper chaperone for superoxide dismutase | Neurology	0.0556571	0.0418938	0.241408
ukb-ppp-CCS-OID20973	finngen_R10_J10_COPD	COPD || id:finngen_R10_J10_COPD	Copper chaperone for superoxide dismutase | Neurology	0.0911242	0.0875034	0.345412
ukb-ppp-CD101-OID31480	finngen_R10_COPD_EARLY	Early onset COPD || id:finngen_R10_COPD_EARLY	Immunoglobulin superfamily member 2 | Oncology_II	-0.0188153	0.0308427	0.55876
ukb-ppp-CD101-OID31480	finngen_R10_COPD_LATER	Later onset COPD || id:finngen_R10_COPD_LATER	Immunoglobulin superfamily member 2 | Oncology_II	0.00548575	0.0314161	0.86572
ukb-ppp-CD101-OID31480	finngen_R10_J10_ASTHMACOPDKELA	Asthma/COPD (KELA code 203) || id:finngen_R10_J10_ASTHMACOPDKELA	Immunoglobulin superfamily member 2 | Oncology_II	-0.0107347	0.0139876	0.464864
ukb-ppp-CD101-OID31480	finngen_R10_J10_COPD	COPD || id:finngen_R10_J10_COPD	Immunoglobulin superfamily member 2 | Oncology_II	-0.00166361	0.0295302	0.956456
ukb-ppp-CD109-OID21108	finngen_R10_COPD_EARLY	Early onset COPD || id:finngen_R10_COPD_EARLY	CD109 antigen | Neurology	0.00845111	0.0185659	0.664975
ukb-ppp-CD109-OID21108	finngen_R10_COPD_LATER	Later onset COPD || id:finngen_R10_COPD_LATER	CD109 antigen | Neurology	-0.00359924	0.0191149	0.856853
ukb-ppp-CD109-OID21108	finngen_R10_J10_ASTHMACOPDKELA	Asthma/COPD (KELA code 203) || id:finngen_R10_J10_ASTHMACOPDKELA	CD109 antigen | Neurology	-0.00653198	0.00787915	0.438821
ukb-ppp-CD109-OID21108	finngen_R10_J10_COPD	COPD || id:finngen_R10_J10_COPD	CD109 antigen | Neurology	-0.00225847	0.0160843	0.892928
ukb-ppp-CD14-OID20378	finngen_R10_COPD_EARLY	Early onset COPD || id:finngen_R10_COPD_EARLY	Monocyte differentiation antigen CD14 | Cardiometabolic	0.0656533	0.062536	0.484522
ukb-ppp-CD14-OID20378	finngen_R10_COPD_LATER	Later onset COPD || id:finngen_R10_COPD_LATER	Monocyte differentiation antigen CD14 | Cardiometabolic	0.0475425	0.0550561	0.546539
ukb-ppp-CD14-OID20378	finngen_R10_J10_ASTHMACOPDKELA	Asthma/COPD (KELA code 203) || id:finngen_R10_J10_ASTHMACOPDKELA	Monocyte differentiation antigen CD14 | Cardiometabolic	-0.0255768	0.0264412	0.510579
ukb-ppp-CD14-OID20378	finngen_R10_J10_COPD	COPD || id:finngen_R10_J10_COPD	Monocyte differentiation antigen CD14 | Cardiometabolic	0.0244536	0.0412627	0.659418
ukb-ppp-CD164-OID21080	finngen_R10_COPD_EARLY	Early onset COPD || id:finngen_R10_COPD_EARLY	Sialomucin core protein 24 | Neurology
ukb-ppp-CD164-OID21080	finngen_R10_COPD_LATER	Later onset COPD || id:finngen_R10_COPD_LATER	Sialomucin core protein 24 | Neurology
ukb-ppp-CD164-OID21080	finngen_R10_J10_ASTHMACOPDKELA	Asthma/COPD (KELA code 203) || id:finngen_R10_J10_ASTHMACOPDKELA	Sialomucin core protein 24 | Neurology
ukb-ppp-CD164-OID21080	finngen_R10_J10_COPD	COPD || id:finngen_R10_J10_COPD	Sialomucin core protein 24 | Neurology
ukb-ppp-CD164L2-OID30922	finngen_R10_COPD_EARLY	Early onset COPD || id:finngen_R10_COPD_EARLY	CD164 sialomucin-like 2 protein | Neurology_II	-0.00126071	0.0531077	0.98489
ukb-ppp-CD164L2-OID30922	finngen_R10_COPD_LATER	Later onset COPD || id:finngen_R10_COPD_LATER	CD164 sialomucin-like 2 protein | Neurology_II	0.00105464	0.0194281	0.965476
ukb-ppp-CD164L2-OID30922	finngen_R10_J10_ASTHMACOPDKELA	Asthma/COPD (KELA code 203) || id:finngen_R10_J10_ASTHMACOPDKELA	CD164 sialomucin-like 2 protein | Neurology_II	-0.0265247	0.0179756	0.37917
ukb-ppp-CD164L2-OID30922	finngen_R10_J10_COPD	COPD || id:finngen_R10_J10_COPD	CD164 sialomucin-like 2 protein | Neurology_II	-0.00355385	0.0362266	0.937746
ukb-ppp-CD177-OID21119	finngen_R10_COPD_EARLY	Early onset COPD || id:finngen_R10_COPD_EARLY	CD177 antigen | Neurology	-0.0047961	0.0217718	0.834358
ukb-ppp-CD177-OID21119	finngen_R10_COPD_LATER	Later onset COPD || id:finngen_R10_COPD_LATER	CD177 antigen | Neurology	-0.0137585	0.0153927	0.412364
ukb-ppp-CD177-OID21119	finngen_R10_J10_ASTHMACOPDKELA	Asthma/COPD (KELA code 203) || id:finngen_R10_J10_ASTHMACOPDKELA	CD177 antigen | Neurology	-0.0036343	0.0104932	0.743179
ukb-ppp-CD177-OID21119	finngen_R10_J10_COPD	COPD || id:finngen_R10_J10_COPD	CD177 antigen | Neurology	-0.00856392	0.0117414	0.498489
ukb-ppp-CD1C-OID21483	finngen_R10_COPD_EARLY	Early onset COPD || id:finngen_R10_COPD_EARLY	T-cell surface glycoprotein CD1c | Oncology	0.0164188	0.0269222	0.651363
ukb-ppp-CD1C-OID21483	finngen_R10_COPD_LATER	Later onset COPD || id:finngen_R10_COPD_LATER	T-cell surface glycoprotein CD1c | Oncology	0.0173673	0.0378352	0.726042
ukb-ppp-CD1C-OID21483	finngen_R10_J10_ASTHMACOPDKELA	Asthma/COPD (KELA code 203) || id:finngen_R10_J10_ASTHMACOPDKELA	T-cell surface glycoprotein CD1c | Oncology	0.00309506	0.0114107	0.831379
ukb-ppp-CD1C-OID21483	finngen_R10_J10_COPD	COPD || id:finngen_R10_J10_COPD	T-cell surface glycoprotein CD1c | Oncology	0.013081	0.0185105	0.608354
ukb-ppp-CD200-OID20603	finngen_R10_COPD_EARLY	Early onset COPD || id:finngen_R10_COPD_EARLY	OX-2 membrane glycoprotein | Inflammation	0.0204566	0.0202956	0.387736
ukb-ppp-CD200-OID20603	finngen_R10_COPD_LATER	Later onset COPD || id:finngen_R10_COPD_LATER	OX-2 membrane glycoprotein | Inflammation	0.00258394	0.0173527	0.891073
ukb-ppp-CD200-OID20603	finngen_R10_J10_ASTHMACOPDKELA	Asthma/COPD (KELA code 203) || id:finngen_R10_J10_ASTHMACOPDKELA	OX-2 membrane glycoprotein | Inflammation	0.01116	0.0086095	0.285602
ukb-ppp-CD200-OID20603	finngen_R10_J10_COPD	COPD || id:finngen_R10_J10_COPD	OX-2 membrane glycoprotein | Inflammation	0.00959782	0.0132474	0.521148
ukb-ppp-CD200R1-OID20595	finngen_R10_COPD_EARLY	Early onset COPD || id:finngen_R10_COPD_EARLY	Cell surface glycoprotein CD200 receptor 1 | Inflammation	-0.00499277	0.0210697	0.824326
ukb-ppp-CD200R1-OID20595	finngen_R10_COPD_LATER	Later onset COPD || id:finngen_R10_COPD_LATER	Cell surface glycoprotein CD200 receptor 1 | Inflammation	0.017058	0.0161026	0.349179
ukb-ppp-CD200R1-OID20595	finngen_R10_J10_ASTHMACOPDKELA	Asthma/COPD (KELA code 203) || id:finngen_R10_J10_ASTHMACOPDKELA	Cell surface glycoprotein CD200 receptor 1 | Inflammation	0.00579119	0.00734269	0.474402
ukb-ppp-CD200R1-OID20595	finngen_R10_J10_COPD	COPD || id:finngen_R10_J10_COPD	Cell surface glycoprotein CD200 receptor 1 | Inflammation	0.00982145	0.0112729	0.43279
ukb-ppp-CD207-OID21298	finngen_R10_COPD_EARLY	Early onset COPD || id:finngen_R10_COPD_EARLY	C-type lectin domain family 4 member K | Oncology	0.0210704	0.0528783	0.728799
ukb-ppp-CD207-OID21298	finngen_R10_COPD_LATER	Later onset COPD || id:finngen_R10_COPD_LATER	C-type lectin domain family 4 member K | Oncology	0.0145008	0.0447001	0.77642
ukb-ppp-CD207-OID21298	finngen_R10_J10_ASTHMACOPDKELA	Asthma/COPD (KELA code 203) || id:finngen_R10_J10_ASTHMACOPDKELA	C-type lectin domain family 4 member K | Oncology	-0.0379938	0.037569	0.418322
ukb-ppp-CD207-OID21298	finngen_R10_J10_COPD	COPD || id:finngen_R10_J10_COPD	C-type lectin domain family 4 member K | Oncology	0.00871436	0.0343034	0.823198
ukb-ppp-CD209-OID20262	finngen_R10_COPD_EARLY	Early onset COPD || id:finngen_R10_COPD_EARLY	CD209 antigen | Cardiometabolic	0.00285734	0.0158005	0.87316
ukb-ppp-CD209-OID20262	finngen_R10_COPD_LATER	Later onset COPD || id:finngen_R10_COPD_LATER	CD209 antigen | Cardiometabolic	0.0338027	0.0134875	0.129087
ukb-ppp-CD209-OID20262	finngen_R10_J10_ASTHMACOPDKELA	Asthma/COPD (KELA code 203) || id:finngen_R10_J10_ASTHMACOPDKELA	CD209 antigen | Cardiometabolic	0.0119932	0.00671027	0.2158
ukb-ppp-CD209-OID20262	finngen_R10_J10_COPD	COPD || id:finngen_R10_J10_COPD	CD209 antigen | Cardiometabolic	0.0184687	0.0103021	0.214886
ukb-ppp-CD22-OID20637	finngen_R10_COPD_EARLY	Early onset COPD || id:finngen_R10_COPD_EARLY	B-cell receptor CD22 | Inflammation
ukb-ppp-CD22-OID20637	finngen_R10_COPD_LATER	Later onset COPD || id:finngen_R10_COPD_LATER	B-cell receptor CD22 | Inflammation
ukb-ppp-CD22-OID20637	finngen_R10_J10_ASTHMACOPDKELA	Asthma/COPD (KELA code 203) || id:finngen_R10_J10_ASTHMACOPDKELA	B-cell receptor CD22 | Inflammation
ukb-ppp-CD22-OID20637	finngen_R10_J10_COPD	COPD || id:finngen_R10_J10_COPD	B-cell receptor CD22 | Inflammation
ukb-ppp-CD226-OID30556	finngen_R10_COPD_EARLY	Early onset COPD || id:finngen_R10_COPD_EARLY	CD226 antigen | Inflammation_II
ukb-ppp-CD226-OID30556	finngen_R10_COPD_LATER	Later onset COPD || id:finngen_R10_COPD_LATER	CD226 antigen | Inflammation_II
ukb-ppp-CD226-OID30556	finngen_R10_J10_ASTHMACOPDKELA	Asthma/COPD (KELA code 203) || id:finngen_R10_J10_ASTHMACOPDKELA	CD226 antigen | Inflammation_II
ukb-ppp-CD226-OID30556	finngen_R10_J10_COPD	COPD || id:finngen_R10_J10_COPD	CD226 antigen | Inflammation_II
ukb-ppp-CD244-OID20628	finngen_R10_COPD_EARLY	Early onset COPD || id:finngen_R10_COPD_EARLY	Natural killer cell receptor 2B4 | Inflammation
ukb-ppp-CD244-OID20628	finngen_R10_COPD_LATER	Later onset COPD || id:finngen_R10_COPD_LATER	Natural killer cell receptor 2B4 | Inflammation
ukb-ppp-CD244-OID20628	finngen_R10_J10_ASTHMACOPDKELA	Asthma/COPD (KELA code 203) || id:finngen_R10_J10_ASTHMACOPDKELA	Natural killer cell receptor 2B4 | Inflammation
ukb-ppp-CD244-OID20628	finngen_R10_J10_COPD	COPD || id:finngen_R10_J10_COPD	Natural killer cell receptor 2B4 | Inflammation
ukb-ppp-CD27-OID21527	finngen_R10_COPD_EARLY	Early onset COPD || id:finngen_R10_COPD_EARLY	CD27 antigen | Oncology	0.0327615	0.0415153	0.574683
ukb-ppp-CD27-OID21527	finngen_R10_COPD_LATER	Later onset COPD || id:finngen_R10_COPD_LATER	CD27 antigen | Oncology	0.00366944	0.0273744	0.915169
ukb-ppp-CD27-OID21527	finngen_R10_J10_ASTHMACOPDKELA	Asthma/COPD (KELA code 203) || id:finngen_R10_J10_ASTHMACOPDKELA	CD27 antigen | Oncology	-0.0226015	0.0111721	0.292261
ukb-ppp-CD27-OID21527	finngen_R10_J10_COPD	COPD || id:finngen_R10_J10_COPD	CD27 antigen | Oncology	0.00960521	0.0369548	0.838113
ukb-ppp-CD274-OID20966	finngen_R10_COPD_EARLY	Early onset COPD || id:finngen_R10_COPD_EARLY	Programmed cell death 1 ligand 1 | Neurology	-0.0164678	0.0271747	0.653158
ukb-ppp-CD274-OID20966	finngen_R10_COPD_LATER	Later onset COPD || id:finngen_R10_COPD_LATER	Programmed cell death 1 ligand 1 | Neurology	0.00712698	0.0233027	0.811045
ukb-ppp-CD274-OID20966	finngen_R10_J10_ASTHMACOPDKELA	Asthma/COPD (KELA code 203) || id:finngen_R10_J10_ASTHMACOPDKELA	Programmed cell death 1 ligand 1 | Neurology	0.0149937	0.0115267	0.417244
ukb-ppp-CD274-OID20966	finngen_R10_J10_COPD	COPD || id:finngen_R10_J10_COPD	Programmed cell death 1 ligand 1 | Neurology	-0.00124794	0.0177509	0.955317
ukb-ppp-CD276-OID20680	finngen_R10_COPD_EARLY	Early onset COPD || id:finngen_R10_COPD_EARLY	CD276 antigen | Inflammation	0.0503691	0.0328735	0.222993
ukb-ppp-CD276-OID20680	finngen_R10_COPD_LATER	Later onset COPD || id:finngen_R10_COPD_LATER	CD276 antigen | Inflammation	0.0294024	0.0278618	0.368763
ukb-ppp-CD276-OID20680	finngen_R10_J10_ASTHMACOPDKELA	Asthma/COPD (KELA code 203) || id:finngen_R10_J10_ASTHMACOPDKELA	CD276 antigen | Inflammation	0.010256	0.0097429	0.369794
ukb-ppp-CD276-OID20680	finngen_R10_J10_COPD	COPD || id:finngen_R10_J10_COPD	CD276 antigen | Inflammation	0.0373423	0.0145556	0.0828166
ukb-ppp-CD28-OID21265	finngen_R10_COPD_EARLY	Early onset COPD || id:finngen_R10_COPD_EARLY	T-cell-specific surface glycoprotein CD28 | Oncology	-0.00670965	0.0171348	0.762396
ukb-ppp-CD28-OID21265	finngen_R10_COPD_LATER	Later onset COPD || id:finngen_R10_COPD_LATER	T-cell-specific surface glycoprotein CD28 | Oncology	0.00494825	0.0347494	0.909952
ukb-ppp-CD28-OID21265	finngen_R10_J10_ASTHMACOPDKELA	Asthma/COPD (KELA code 203) || id:finngen_R10_J10_ASTHMACOPDKELA	T-cell-specific surface glycoprotein CD28 | Oncology	-0.0101561	0.00791299	0.421371
ukb-ppp-CD28-OID21265	finngen_R10_J10_COPD	COPD || id:finngen_R10_J10_COPD	T-cell-specific surface glycoprotein CD28 | Oncology	-0.00157561	0.015388	0.935042
ukb-ppp-CD2AP-OID20177	finngen_R10_COPD_EARLY	Early onset COPD || id:finngen_R10_COPD_EARLY	CD2-associated protein | Cardiometabolic
ukb-ppp-CD2AP-OID20177	finngen_R10_COPD_LATER	Later onset COPD || id:finngen_R10_COPD_LATER	CD2-associated protein | Cardiometabolic
ukb-ppp-CD2AP-OID20177	finngen_R10_J10_ASTHMACOPDKELA	Asthma/COPD (KELA code 203) || id:finngen_R10_J10_ASTHMACOPDKELA	CD2-associated protein | Cardiometabolic
ukb-ppp-CD2AP-OID20177	finngen_R10_J10_COPD	COPD || id:finngen_R10_J10_COPD	CD2-associated protein | Cardiometabolic
ukb-ppp-CD300A-OID30576	finngen_R10_COPD_EARLY	Early onset COPD || id:finngen_R10_COPD_EARLY	CMRF35-like molecule 8 | Inflammation_II	-0.0540411	0.0235524	0.261653
ukb-ppp-CD300A-OID30576	finngen_R10_COPD_LATER	Later onset COPD || id:finngen_R10_COPD_LATER	CMRF35-like molecule 8 | Inflammation_II	0.00142837	0.0201313	0.954906
ukb-ppp-CD300A-OID30576	finngen_R10_J10_ASTHMACOPDKELA	Asthma/COPD (KELA code 203) || id:finngen_R10_J10_ASTHMACOPDKELA	CMRF35-like molecule 8 | Inflammation_II	-0.0149387	0.0141379	0.482472
ukb-ppp-CD300A-OID30576	finngen_R10_J10_COPD	COPD || id:finngen_R10_J10_COPD	CMRF35-like molecule 8 | Inflammation_II	-0.0175213	0.0153619	0.458253
ukb-ppp-CD300C-OID21010	finngen_R10_COPD_EARLY	Early onset COPD || id:finngen_R10_COPD_EARLY	CMRF35-like molecule 6 | Neurology	-0.0101895	0.0285131	0.755009
ukb-ppp-CD300C-OID21010	finngen_R10_COPD_LATER	Later onset COPD || id:finngen_R10_COPD_LATER	CMRF35-like molecule 6 | Neurology	0.0648692	0.031215	0.173273
ukb-ppp-CD300C-OID21010	finngen_R10_J10_ASTHMACOPDKELA	Asthma/COPD (KELA code 203) || id:finngen_R10_J10_ASTHMACOPDKELA	CMRF35-like molecule 6 | Neurology	0.00979845	0.0181751	0.643793
ukb-ppp-CD300C-OID21010	finngen_R10_J10_COPD	COPD || id:finngen_R10_J10_COPD	CMRF35-like molecule 6 | Neurology	0.0301108	0.0185368	0.245788
ukb-ppp-CD300E-OID21418	finngen_R10_COPD_EARLY	Early onset COPD || id:finngen_R10_COPD_EARLY	CMRF35-like molecule 2 | Oncology
ukb-ppp-CD300E-OID21418	finngen_R10_COPD_LATER	Later onset COPD || id:finngen_R10_COPD_LATER	CMRF35-like molecule 2 | Oncology
ukb-ppp-CD300E-OID21418	finngen_R10_J10_ASTHMACOPDKELA	Asthma/COPD (KELA code 203) || id:finngen_R10_J10_ASTHMACOPDKELA	CMRF35-like molecule 2 | Oncology
ukb-ppp-CD300E-OID21418	finngen_R10_J10_COPD	COPD || id:finngen_R10_J10_COPD	CMRF35-like molecule 2 | Oncology
ukb-ppp-CD300LF-OID21469	finngen_R10_COPD_EARLY	Early onset COPD || id:finngen_R10_COPD_EARLY	CMRF35-like molecule 1 | Oncology	-0.0173006	0.0133161	0.250545
ukb-ppp-CD300LF-OID21469	finngen_R10_COPD_LATER	Later onset COPD || id:finngen_R10_COPD_LATER	CMRF35-like molecule 1 | Oncology	-0.000599464	0.0134154	0.966088
ukb-ppp-CD300LF-OID21469	finngen_R10_J10_ASTHMACOPDKELA	Asthma/COPD (KELA code 203) || id:finngen_R10_J10_ASTHMACOPDKELA	CMRF35-like molecule 1 | Oncology	0.00493448	0.00713657	0.520077
ukb-ppp-CD300LF-OID21469	finngen_R10_J10_COPD	COPD || id:finngen_R10_J10_COPD	CMRF35-like molecule 1 | Oncology	-0.00390056	0.0112256	0.742387
ukb-ppp-CD302-OID21328	finngen_R10_COPD_EARLY	Early onset COPD || id:finngen_R10_COPD_EARLY	CD302 antigen | Oncology	0.00171201	0.0413243	0.973641
ukb-ppp-CD302-OID21328	finngen_R10_COPD_LATER	Later onset COPD || id:finngen_R10_COPD_LATER	CD302 antigen | Oncology	-0.00200649	0.023885	0.946645
ukb-ppp-CD302-OID21328	finngen_R10_J10_ASTHMACOPDKELA	Asthma/COPD (KELA code 203) || id:finngen_R10_J10_ASTHMACOPDKELA	CD302 antigen | Oncology	-0.00955303	0.0304761	0.806621
ukb-ppp-CD302-OID21328	finngen_R10_J10_COPD	COPD || id:finngen_R10_J10_COPD	CD302 antigen | Oncology	0.000875442	0.0129895	0.957159
ukb-ppp-CD33-OID21472	finngen_R10_COPD_EARLY	Early onset COPD || id:finngen_R10_COPD_EARLY	Myeloid cell surface antigen CD33 | Oncology	0.0456583	0.0239732	0.152944
ukb-ppp-CD33-OID21472	finngen_R10_COPD_LATER	Later onset COPD || id:finngen_R10_COPD_LATER	Myeloid cell surface antigen CD33 | Oncology	0.0253331	0.016405	0.220233
ukb-ppp-CD33-OID21472	finngen_R10_J10_ASTHMACOPDKELA	Asthma/COPD (KELA code 203) || id:finngen_R10_J10_ASTHMACOPDKELA	Myeloid cell surface antigen CD33 | Oncology	-0.000299118	0.0127032	0.982693
ukb-ppp-CD33-OID21472	finngen_R10_J10_COPD	COPD || id:finngen_R10_J10_COPD	Myeloid cell surface antigen CD33 | Oncology	0.0289839	0.0194285	0.232556
ukb-ppp-CD36-OID30485	finngen_R10_COPD_EARLY	Early onset COPD || id:finngen_R10_COPD_EARLY	Platelet glycoprotein 4 | Inflammation_II
ukb-ppp-CD36-OID30485	finngen_R10_COPD_LATER	Later onset COPD || id:finngen_R10_COPD_LATER	Platelet glycoprotein 4 | Inflammation_II
ukb-ppp-CD36-OID30485	finngen_R10_J10_ASTHMACOPDKELA	Asthma/COPD (KELA code 203) || id:finngen_R10_J10_ASTHMACOPDKELA	Platelet glycoprotein 4 | Inflammation_II
ukb-ppp-CD36-OID30485	finngen_R10_J10_COPD	COPD || id:finngen_R10_J10_COPD	Platelet glycoprotein 4 | Inflammation_II
ukb-ppp-CD38-OID21316	finngen_R10_COPD_EARLY	Early onset COPD || id:finngen_R10_COPD_EARLY	ADP-ribosyl cyclase/cyclic ADP-ribose hydrolase 1 | Oncology	0.00464264	0.0264059	0.889203
ukb-ppp-CD38-OID21316	finngen_R10_COPD_LATER	Later onset COPD || id:finngen_R10_COPD_LATER	ADP-ribosyl cyclase/cyclic ADP-ribose hydrolase 1 | Oncology	-0.0317777	0.0381029	0.557466
ukb-ppp-CD38-OID21316	finngen_R10_J10_ASTHMACOPDKELA	Asthma/COPD (KELA code 203) || id:finngen_R10_J10_ASTHMACOPDKELA	ADP-ribosyl cyclase/cyclic ADP-ribose hydrolase 1 | Oncology	-0.014706	0.020153	0.598679
ukb-ppp-CD38-OID21316	finngen_R10_J10_COPD	COPD || id:finngen_R10_J10_COPD	ADP-ribosyl cyclase/cyclic ADP-ribose hydrolase 1 | Oncology	-0.0313663	0.0172566	0.3202
ukb-ppp-CD4-OID20584	finngen_R10_COPD_EARLY	Early onset COPD || id:finngen_R10_COPD_EARLY	T-cell surface glycoprotein CD4 | Inflammation	-0.0483661	0.113947	0.744452
ukb-ppp-CD4-OID20584	finngen_R10_COPD_LATER	Later onset COPD || id:finngen_R10_COPD_LATER	T-cell surface glycoprotein CD4 | Inflammation	-0.0443166	0.0813878	0.682569
ukb-ppp-CD4-OID20584	finngen_R10_J10_ASTHMACOPDKELA	Asthma/COPD (KELA code 203) || id:finngen_R10_J10_ASTHMACOPDKELA	T-cell surface glycoprotein CD4 | Inflammation	0.106449	0.039829	0.227931
ukb-ppp-CD4-OID20584	finngen_R10_J10_COPD	COPD || id:finngen_R10_J10_COPD	T-cell surface glycoprotein CD4 | Inflammation	-0.016612	0.092592	0.886986
ukb-ppp-CD40-OID20724	finngen_R10_COPD_EARLY	Early onset COPD || id:finngen_R10_COPD_EARLY	Tumor necrosis factor receptor superfamily member 5 | Inflammation	0.0749332	0.0394955	0.308807
ukb-ppp-CD40-OID20724	finngen_R10_COPD_LATER	Later onset COPD || id:finngen_R10_COPD_LATER	Tumor necrosis factor receptor superfamily member 5 | Inflammation	-0.0255172	0.0342711	0.592554
ukb-ppp-CD40-OID20724	finngen_R10_J10_ASTHMACOPDKELA	Asthma/COPD (KELA code 203) || id:finngen_R10_J10_ASTHMACOPDKELA	Tumor necrosis factor receptor superfamily member 5 | Inflammation	0.0499082	0.0167046	0.205619
ukb-ppp-CD40-OID20724	finngen_R10_J10_COPD	COPD || id:finngen_R10_J10_COPD	Tumor necrosis factor receptor superfamily member 5 | Inflammation	0.0288792	0.0259533	0.466061
ukb-ppp-CD48-OID20692	finngen_R10_COPD_EARLY	Early onset COPD || id:finngen_R10_COPD_EARLY	CD48 antigen | Inflammation	0.00221869	0.0166751	0.90633
ukb-ppp-CD48-OID20692	finngen_R10_COPD_LATER	Later onset COPD || id:finngen_R10_COPD_LATER	CD48 antigen | Inflammation	-0.00439105	0.0142576	0.787212
ukb-ppp-CD48-OID20692	finngen_R10_J10_ASTHMACOPDKELA	Asthma/COPD (KELA code 203) || id:finngen_R10_J10_ASTHMACOPDKELA	CD48 antigen | Inflammation	-0.0104028	0.0131237	0.511063
ukb-ppp-CD48-OID20692	finngen_R10_J10_COPD	COPD || id:finngen_R10_J10_COPD	CD48 antigen | Inflammation	-0.0028481	0.0108798	0.817987
ukb-ppp-CD5-OID21449	finngen_R10_COPD_EARLY	Early onset COPD || id:finngen_R10_COPD_EARLY	T-cell surface glycoprotein CD5 | Oncology	-0.0772582	0.0754404	0.492422
ukb-ppp-CD5-OID21449	finngen_R10_COPD_LATER	Later onset COPD || id:finngen_R10_COPD_LATER	T-cell surface glycoprotein CD5 | Oncology	-0.0235472	0.0468184	0.703333
ukb-ppp-CD5-OID21449	finngen_R10_J10_ASTHMACOPDKELA	Asthma/COPD (KELA code 203) || id:finngen_R10_J10_ASTHMACOPDKELA	T-cell surface glycoprotein CD5 | Oncology	-0.0245981	0.025644	0.513251
ukb-ppp-CD5-OID21449	finngen_R10_J10_COPD	COPD || id:finngen_R10_J10_COPD	T-cell surface glycoprotein CD5 | Oncology	-0.0401588	0.0514881	0.578301
ukb-ppp-CD55-OID20377	finngen_R10_COPD_EARLY	Early onset COPD || id:finngen_R10_COPD_EARLY	Complement decay-accelerating factor | Cardiometabolic	-0.0387928	0.0221444	0.221905
ukb-ppp-CD55-OID20377	finngen_R10_COPD_LATER	Later onset COPD || id:finngen_R10_COPD_LATER	Complement decay-accelerating factor | Cardiometabolic	-0.0193689	0.0188695	0.412598
ukb-ppp-CD55-OID20377	finngen_R10_J10_ASTHMACOPDKELA	Asthma/COPD (KELA code 203) || id:finngen_R10_J10_ASTHMACOPDKELA	Complement decay-accelerating factor | Cardiometabolic	-0.0126794	0.00940667	0.310064
ukb-ppp-CD55-OID20377	finngen_R10_J10_COPD	COPD || id:finngen_R10_J10_COPD	Complement decay-accelerating factor | Cardiometabolic	-0.0296806	0.0144273	0.17593
ukb-ppp-CD58-OID20716	finngen_R10_COPD_EARLY	Early onset COPD || id:finngen_R10_COPD_EARLY	Lymphocyte function-associated antigen 3 | Inflammation	-0.187537	0.123623	0.371029
ukb-ppp-CD58-OID20716	finngen_R10_COPD_LATER	Later onset COPD || id:finngen_R10_COPD_LATER	Lymphocyte function-associated antigen 3 | Inflammation	0.101748	0.15727	0.63443
ukb-ppp-CD58-OID20716	finngen_R10_J10_ASTHMACOPDKELA	Asthma/COPD (KELA code 203) || id:finngen_R10_J10_ASTHMACOPDKELA	Lymphocyte function-associated antigen 3 | Inflammation	-0.0445552	0.154223	0.820954
ukb-ppp-CD58-OID20716	finngen_R10_J10_COPD	COPD || id:finngen_R10_J10_COPD	Lymphocyte function-associated antigen 3 | Inflammation	-0.0408705	0.132729	0.809835
ukb-ppp-CD59-OID20339	finngen_R10_COPD_EARLY	Early onset COPD || id:finngen_R10_COPD_EARLY	CD59 glycoprotein | Cardiometabolic	0.00131482	0.0233868	0.964246
ukb-ppp-CD59-OID20339	finngen_R10_COPD_LATER	Later onset COPD || id:finngen_R10_COPD_LATER	CD59 glycoprotein | Cardiometabolic	-0.0271131	0.0419704	0.634859
ukb-ppp-CD59-OID20339	finngen_R10_J10_ASTHMACOPDKELA	Asthma/COPD (KELA code 203) || id:finngen_R10_J10_ASTHMACOPDKELA	CD59 glycoprotein | Cardiometabolic	-0.0172967	0.00991905	0.331475
ukb-ppp-CD59-OID20339	finngen_R10_J10_COPD	COPD || id:finngen_R10_J10_COPD	CD59 glycoprotein | Cardiometabolic	-0.0224763	0.0201659	0.465541
ukb-ppp-CD5L-OID30775	finngen_R10_COPD_EARLY	Early onset COPD || id:finngen_R10_COPD_EARLY	CD5 antigen-like | Inflammation_II	-0.31024	0.24565	0.333912
ukb-ppp-CD5L-OID30775	finngen_R10_COPD_LATER	Later onset COPD || id:finngen_R10_COPD_LATER	CD5 antigen-like | Inflammation_II	-0.0149278	0.192604	0.945277
ukb-ppp-CD5L-OID30775	finngen_R10_J10_ASTHMACOPDKELA	Asthma/COPD (KELA code 203) || id:finngen_R10_J10_ASTHMACOPDKELA	CD5 antigen-like | Inflammation_II	-0.096154	0.0935347	0.412021
ukb-ppp-CD5L-OID30775	finngen_R10_J10_COPD	COPD || id:finngen_R10_J10_COPD	CD5 antigen-like | Inflammation_II	-0.172144	0.176769	0.432854
ukb-ppp-CD6-OID20649	finngen_R10_COPD_EARLY	Early onset COPD || id:finngen_R10_COPD_EARLY	T-cell differentiation antigen CD6 | Inflammation	-0.0349347	0.0247897	0.253535
ukb-ppp-CD6-OID20649	finngen_R10_COPD_LATER	Later onset COPD || id:finngen_R10_COPD_LATER	T-cell differentiation antigen CD6 | Inflammation	-0.0603308	0.0218052	0.069754
ukb-ppp-CD6-OID20649	finngen_R10_J10_ASTHMACOPDKELA	Asthma/COPD (KELA code 203) || id:finngen_R10_J10_ASTHMACOPDKELA	T-cell differentiation antigen CD6 | Inflammation	-0.00869989	0.0105117	0.468567
ukb-ppp-CD6-OID20649	finngen_R10_J10_COPD	COPD || id:finngen_R10_J10_COPD	T-cell differentiation antigen CD6 | Inflammation	-0.04628	0.0169612	0.0720263
ukb-ppp-CD7-OID30543	finngen_R10_COPD_EARLY	Early onset COPD || id:finngen_R10_COPD_EARLY	T-cell antigen CD7 | Inflammation_II
ukb-ppp-CD7-OID30543	finngen_R10_COPD_LATER	Later onset COPD || id:finngen_R10_COPD_LATER	T-cell antigen CD7 | Inflammation_II
ukb-ppp-CD7-OID30543	finngen_R10_J10_ASTHMACOPDKELA	Asthma/COPD (KELA code 203) || id:finngen_R10_J10_ASTHMACOPDKELA	T-cell antigen CD7 | Inflammation_II
ukb-ppp-CD7-OID30543	finngen_R10_J10_COPD	COPD || id:finngen_R10_J10_COPD	T-cell antigen CD7 | Inflammation_II
ukb-ppp-CD70-OID20599	finngen_R10_COPD_EARLY	Early onset COPD || id:finngen_R10_COPD_EARLY	CD70 antigen | Inflammation	0.00557539	0.031531	0.875933
ukb-ppp-CD70-OID20599	finngen_R10_COPD_LATER	Later onset COPD || id:finngen_R10_COPD_LATER	CD70 antigen | Inflammation	-0.0283459	0.0420848	0.570011
ukb-ppp-CD70-OID20599	finngen_R10_J10_ASTHMACOPDKELA	Asthma/COPD (KELA code 203) || id:finngen_R10_J10_ASTHMACOPDKELA	CD70 antigen | Inflammation	0.026989	0.0133593	0.180776
ukb-ppp-CD70-OID20599	finngen_R10_J10_COPD	COPD || id:finngen_R10_J10_COPD	CD70 antigen | Inflammation	0.00498342	0.0340532	0.89707
ukb-ppp-CD72-OID30641	finngen_R10_COPD_EARLY	Early onset COPD || id:finngen_R10_COPD_EARLY	B-cell differentiation antigen CD72 | Inflammation_II
ukb-ppp-CD72-OID30641	finngen_R10_COPD_LATER	Later onset COPD || id:finngen_R10_COPD_LATER	B-cell differentiation antigen CD72 | Inflammation_II
ukb-ppp-CD72-OID30641	finngen_R10_J10_ASTHMACOPDKELA	Asthma/COPD (KELA code 203) || id:finngen_R10_J10_ASTHMACOPDKELA	B-cell differentiation antigen CD72 | Inflammation_II
ukb-ppp-CD72-OID30641	finngen_R10_J10_COPD	COPD || id:finngen_R10_J10_COPD	B-cell differentiation antigen CD72 | Inflammation_II
ukb-ppp-CD80-OID30291	finngen_R10_COPD_EARLY	Early onset COPD || id:finngen_R10_COPD_EARLY	T-lymphocyte activation antigen CD80 | Cardiometabolic_II	-0.016343	0.0202971	0.505221
ukb-ppp-CD80-OID30291	finngen_R10_COPD_LATER	Later onset COPD || id:finngen_R10_COPD_LATER	T-lymphocyte activation antigen CD80 | Cardiometabolic_II	0.018334	0.0152614	0.352586
ukb-ppp-CD80-OID30291	finngen_R10_J10_ASTHMACOPDKELA	Asthma/COPD (KELA code 203) || id:finngen_R10_J10_ASTHMACOPDKELA	T-lymphocyte activation antigen CD80 | Cardiometabolic_II	0.00551088	0.0149979	0.748528
ukb-ppp-CD80-OID30291	finngen_R10_J10_COPD	COPD || id:finngen_R10_J10_COPD	T-lymphocyte activation antigen CD80 | Cardiometabolic_II	0.00169673	0.0140138	0.914699
ukb-ppp-CD83-OID20565	finngen_R10_COPD_EARLY	Early onset COPD || id:finngen_R10_COPD_EARLY	CD83 antigen | Inflammation	-0.01213	0.0456967	0.834821
ukb-ppp-CD83-OID20565	finngen_R10_COPD_LATER	Later onset COPD || id:finngen_R10_COPD_LATER	CD83 antigen | Inflammation	-0.021069	0.0582558	0.779076
ukb-ppp-CD83-OID20565	finngen_R10_J10_ASTHMACOPDKELA	Asthma/COPD (KELA code 203) || id:finngen_R10_J10_ASTHMACOPDKELA	CD83 antigen | Inflammation	-0.0102272	0.0129937	0.575488
ukb-ppp-CD83-OID20565	finngen_R10_J10_COPD	COPD || id:finngen_R10_J10_COPD	CD83 antigen | Inflammation	-0.0181646	0.0487724	0.773031
ukb-ppp-CD86-OID31500	finngen_R10_COPD_EARLY	Early onset COPD || id:finngen_R10_COPD_EARLY	T-lymphocyte activation antigen CD86 | Oncology_II	0.0630436	0.15649	0.756194
ukb-ppp-CD86-OID31500	finngen_R10_COPD_LATER	Later onset COPD || id:finngen_R10_COPD_LATER	T-lymphocyte activation antigen CD86 | Oncology_II	0.0143366	0.0638957	0.859486
ukb-ppp-CD86-OID31500	finngen_R10_J10_ASTHMACOPDKELA	Asthma/COPD (KELA code 203) || id:finngen_R10_J10_ASTHMACOPDKELA	T-lymphocyte activation antigen CD86 | Oncology_II	-0.0189429	0.03187	0.658596
ukb-ppp-CD86-OID31500	finngen_R10_J10_COPD	COPD || id:finngen_R10_J10_COPD	T-lymphocyte activation antigen CD86 | Oncology_II	0.0373734	0.0652438	0.66883
ukb-ppp-CD8A-OID21018	finngen_R10_COPD_EARLY	Early onset COPD || id:finngen_R10_COPD_EARLY	T-cell surface glycoprotein CD8 alpha chain | Neurology	-0.0014171	0.0289904	0.968906
ukb-ppp-CD8A-OID21018	finngen_R10_COPD_LATER	Later onset COPD || id:finngen_R10_COPD_LATER	T-cell surface glycoprotein CD8 alpha chain | Neurology	0.0142139	0.024755	0.668181
ukb-ppp-CD8A-OID21018	finngen_R10_J10_ASTHMACOPDKELA	Asthma/COPD (KELA code 203) || id:finngen_R10_J10_ASTHMACOPDKELA	T-cell surface glycoprotein CD8 alpha chain | Neurology	0.00790965	0.0134731	0.662046
ukb-ppp-CD8A-OID21018	finngen_R10_J10_COPD	COPD || id:finngen_R10_J10_COPD	T-cell surface glycoprotein CD8 alpha chain | Neurology	0.00800164	0.0189067	0.745123
ukb-ppp-CDA-OID30345	finngen_R10_COPD_EARLY	Early onset COPD || id:finngen_R10_COPD_EARLY	Cytidine deaminase | Cardiometabolic_II	0.0287516	0.0473103	0.605185
ukb-ppp-CDA-OID30345	finngen_R10_COPD_LATER	Later onset COPD || id:finngen_R10_COPD_LATER	Cytidine deaminase | Cardiometabolic_II	-0.00836541	0.0221792	0.742305
ukb-ppp-CDA-OID30345	finngen_R10_J10_ASTHMACOPDKELA	Asthma/COPD (KELA code 203) || id:finngen_R10_J10_ASTHMACOPDKELA	Cytidine deaminase | Cardiometabolic_II	-0.0113619	0.0189314	0.609343
ukb-ppp-CDA-OID30345	finngen_R10_J10_COPD	COPD || id:finngen_R10_J10_COPD	Cytidine deaminase | Cardiometabolic_II	-0.00644994	0.03103	0.854582
ukb-ppp-CDCP1-OID20940	finngen_R10_COPD_EARLY	Early onset COPD || id:finngen_R10_COPD_EARLY	CUB domain-containing protein 1 | Neurology	-0.0211485	0.0271	0.578133
ukb-ppp-CDCP1-OID20940	finngen_R10_COPD_LATER	Later onset COPD || id:finngen_R10_COPD_LATER	CUB domain-containing protein 1 | Neurology	0.0179291	0.0227395	0.574953
ukb-ppp-CDCP1-OID20940	finngen_R10_J10_ASTHMACOPDKELA	Asthma/COPD (KELA code 203) || id:finngen_R10_J10_ASTHMACOPDKELA	CUB domain-containing protein 1 | Neurology	0.0118934	0.0115708	0.491247
ukb-ppp-CDCP1-OID20940	finngen_R10_J10_COPD	COPD || id:finngen_R10_J10_COPD	CUB domain-containing protein 1 | Neurology	0.00243327	0.0174908	0.912
ukb-ppp-CDH15-OID21005	finngen_R10_COPD_EARLY	Early onset COPD || id:finngen_R10_COPD_EARLY	Cadherin-15 | Neurology	0.107642	0.0693865	0.218617
ukb-ppp-CDH15-OID21005	finngen_R10_COPD_LATER	Later onset COPD || id:finngen_R10_COPD_LATER	Cadherin-15 | Neurology	0.0454576	0.0412085	0.350523
ukb-ppp-CDH15-OID21005	finngen_R10_J10_ASTHMACOPDKELA	Asthma/COPD (KELA code 203) || id:finngen_R10_J10_ASTHMACOPDKELA	Cadherin-15 | Neurology	0.0371996	0.0265266	0.255376
ukb-ppp-CDH15-OID21005	finngen_R10_J10_COPD	COPD || id:finngen_R10_J10_COPD	Cadherin-15 | Neurology	0.073879	0.0401232	0.162826
ukb-ppp-CDH17-OID20134	finngen_R10_COPD_EARLY	Early onset COPD || id:finngen_R10_COPD_EARLY	Cadherin-17 | Cardiometabolic	0.0272	0.0550471	0.670156
ukb-ppp-CDH17-OID20134	finngen_R10_COPD_LATER	Later onset COPD || id:finngen_R10_COPD_LATER	Cadherin-17 | Cardiometabolic	-0.0389318	0.0471364	0.495682
ukb-ppp-CDH17-OID20134	finngen_R10_J10_ASTHMACOPDKELA	Asthma/COPD (KELA code 203) || id:finngen_R10_J10_ASTHMACOPDKELA	Cadherin-17 | Cardiometabolic	0.0133233	0.0233187	0.625406
ukb-ppp-CDH17-OID20134	finngen_R10_J10_COPD	COPD || id:finngen_R10_J10_COPD	Cadherin-17 | Cardiometabolic	0.00240791	0.0358906	0.952613
ukb-ppp-CDH2-OID20170	finngen_R10_COPD_EARLY	Early onset COPD || id:finngen_R10_COPD_EARLY	Cadherin-2 | Cardiometabolic	-0.380148	0.558583	0.619583
ukb-ppp-CDH2-OID20170	finngen_R10_COPD_LATER	Later onset COPD || id:finngen_R10_COPD_LATER	Cadherin-2 | Cardiometabolic	-0.0823438	0.420377	0.876858
ukb-ppp-CDH2-OID20170	finngen_R10_J10_ASTHMACOPDKELA	Asthma/COPD (KELA code 203) || id:finngen_R10_J10_ASTHMACOPDKELA	Cadherin-2 | Cardiometabolic	0.0637787	0.209537	0.811898
ukb-ppp-CDH2-OID20170	finngen_R10_J10_COPD	COPD || id:finngen_R10_J10_COPD	Cadherin-2 | Cardiometabolic	-0.178756	0.321546	0.67699
ukb-ppp-CDH23-OID31074	finngen_R10_COPD_EARLY	Early onset COPD || id:finngen_R10_COPD_EARLY	Cadherin-23 | Neurology_II
ukb-ppp-CDH23-OID31074	finngen_R10_COPD_LATER	Later onset COPD || id:finngen_R10_COPD_LATER	Cadherin-23 | Neurology_II
ukb-ppp-CDH23-OID31074	finngen_R10_J10_ASTHMACOPDKELA	Asthma/COPD (KELA code 203) || id:finngen_R10_J10_ASTHMACOPDKELA	Cadherin-23 | Neurology_II
ukb-ppp-CDH23-OID31074	finngen_R10_J10_COPD	COPD || id:finngen_R10_J10_COPD	Cadherin-23 | Neurology_II
ukb-ppp-CDH3-OID21008	finngen_R10_COPD_EARLY	Early onset COPD || id:finngen_R10_COPD_EARLY	Cadherin-3 | Neurology
ukb-ppp-CDH3-OID21008	finngen_R10_COPD_LATER	Later onset COPD || id:finngen_R10_COPD_LATER	Cadherin-3 | Neurology
ukb-ppp-CDH3-OID21008	finngen_R10_J10_ASTHMACOPDKELA	Asthma/COPD (KELA code 203) || id:finngen_R10_J10_ASTHMACOPDKELA	Cadherin-3 | Neurology
ukb-ppp-CDH3-OID21008	finngen_R10_J10_COPD	COPD || id:finngen_R10_J10_COPD	Cadherin-3 | Neurology
ukb-ppp-CDH5-OID20243	finngen_R10_COPD_EARLY	Early onset COPD || id:finngen_R10_COPD_EARLY	Cadherin-5 | Cardiometabolic
ukb-ppp-CDH5-OID20243	finngen_R10_COPD_LATER	Later onset COPD || id:finngen_R10_COPD_LATER	Cadherin-5 | Cardiometabolic
ukb-ppp-CDH5-OID20243	finngen_R10_J10_ASTHMACOPDKELA	Asthma/COPD (KELA code 203) || id:finngen_R10_J10_ASTHMACOPDKELA	Cadherin-5 | Cardiometabolic
ukb-ppp-CDH5-OID20243	finngen_R10_J10_COPD	COPD || id:finngen_R10_J10_COPD	Cadherin-5 | Cardiometabolic
ukb-ppp-CDH6-OID20157	finngen_R10_COPD_EARLY	Early onset COPD || id:finngen_R10_COPD_EARLY	Cadherin-6 | Cardiometabolic	-0.00694111	0.017834	0.723105
ukb-ppp-CDH6-OID20157	finngen_R10_COPD_LATER	Later onset COPD || id:finngen_R10_COPD_LATER	Cadherin-6 | Cardiometabolic	-0.012831	0.0183783	0.535326
ukb-ppp-CDH6-OID20157	finngen_R10_J10_ASTHMACOPDKELA	Asthma/COPD (KELA code 203) || id:finngen_R10_J10_ASTHMACOPDKELA	Cadherin-6 | Cardiometabolic	-0.0154526	0.0143134	0.359382
ukb-ppp-CDH6-OID20157	finngen_R10_J10_COPD	COPD || id:finngen_R10_J10_COPD	Cadherin-6 | Cardiometabolic	-0.0126742	0.0152751	0.467548
ukb-ppp-CDHR1-OID20808	finngen_R10_COPD_EARLY	Early onset COPD || id:finngen_R10_COPD_EARLY	Cadherin-related family member 1 | Neurology	-0.0214349	0.0225937	0.442903
ukb-ppp-CDHR1-OID20808	finngen_R10_COPD_LATER	Later onset COPD || id:finngen_R10_COPD_LATER	Cadherin-related family member 1 | Neurology	-0.0347121	0.0193261	0.214313
ukb-ppp-CDHR1-OID20808	finngen_R10_J10_ASTHMACOPDKELA	Asthma/COPD (KELA code 203) || id:finngen_R10_J10_ASTHMACOPDKELA	Cadherin-related family member 1 | Neurology	-0.00297142	0.0136079	0.847405
ukb-ppp-CDHR1-OID20808	finngen_R10_J10_COPD	COPD || id:finngen_R10_J10_COPD	Cadherin-related family member 1 | Neurology	-0.0275607	0.0167413	0.241455
ukb-ppp-CDKN1A-OID21319	finngen_R10_COPD_EARLY	Early onset COPD || id:finngen_R10_COPD_EARLY	Cyclin-dependent kinase inhibitor 1 | Oncology
ukb-ppp-CDKN1A-OID21319	finngen_R10_COPD_LATER	Later onset COPD || id:finngen_R10_COPD_LATER	Cyclin-dependent kinase inhibitor 1 | Oncology
ukb-ppp-CDKN1A-OID21319	finngen_R10_J10_ASTHMACOPDKELA	Asthma/COPD (KELA code 203) || id:finngen_R10_J10_ASTHMACOPDKELA	Cyclin-dependent kinase inhibitor 1 | Oncology
ukb-ppp-CDKN1A-OID21319	finngen_R10_J10_COPD	COPD || id:finngen_R10_J10_COPD	Cyclin-dependent kinase inhibitor 1 | Oncology
ukb-ppp-CDNF-OID21318	finngen_R10_COPD_EARLY	Early onset COPD || id:finngen_R10_COPD_EARLY	Cerebral dopamine neurotrophic factor | Oncology	-0.0425323	0.0592985	0.51287
ukb-ppp-CDNF-OID21318	finngen_R10_COPD_LATER	Later onset COPD || id:finngen_R10_COPD_LATER	Cerebral dopamine neurotrophic factor | Oncology	-0.145783	0.0484247	0.0395305
ukb-ppp-CDNF-OID21318	finngen_R10_J10_ASTHMACOPDKELA	Asthma/COPD (KELA code 203) || id:finngen_R10_J10_ASTHMACOPDKELA	Cerebral dopamine neurotrophic factor | Oncology	-0.0771661	0.0255856	0.0393178
ukb-ppp-CDNF-OID21318	finngen_R10_J10_COPD	COPD || id:finngen_R10_J10_COPD	Cerebral dopamine neurotrophic factor | Oncology	-0.0850152	0.0375765	0.0864455
ukb-ppp-CDON-OID20754	finngen_R10_COPD_EARLY	Early onset COPD || id:finngen_R10_COPD_EARLY	Cell adhesion molecule-related/down-regulated by oncogenes | Inflammation	0.0537639	0.0381929	0.393214
ukb-ppp-CDON-OID20754	finngen_R10_COPD_LATER	Later onset COPD || id:finngen_R10_COPD_LATER	Cell adhesion molecule-related/down-regulated by oncogenes | Inflammation	0.0266961	0.0468828	0.670465
ukb-ppp-CDON-OID20754	finngen_R10_J10_ASTHMACOPDKELA	Asthma/COPD (KELA code 203) || id:finngen_R10_J10_ASTHMACOPDKELA	Cell adhesion molecule-related/down-regulated by oncogenes | Inflammation	0.0402959	0.0302633	0.410083
ukb-ppp-CDON-OID20754	finngen_R10_J10_COPD	COPD || id:finngen_R10_J10_COPD	Cell adhesion molecule-related/down-regulated by oncogenes | Inflammation	0.0279814	0.0248734	0.462608
ukb-ppp-CDSN-OID20667	finngen_R10_COPD_EARLY	Early onset COPD || id:finngen_R10_COPD_EARLY	Corneodesmosin | Inflammation
ukb-ppp-CDSN-OID20667	finngen_R10_COPD_LATER	Later onset COPD || id:finngen_R10_COPD_LATER	Corneodesmosin | Inflammation
ukb-ppp-CDSN-OID20667	finngen_R10_J10_ASTHMACOPDKELA	Asthma/COPD (KELA code 203) || id:finngen_R10_J10_ASTHMACOPDKELA	Corneodesmosin | Inflammation
ukb-ppp-CDSN-OID20667	finngen_R10_J10_COPD	COPD || id:finngen_R10_J10_COPD	Corneodesmosin | Inflammation
ukb-ppp-CEACAM1-OID21528	finngen_R10_COPD_EARLY	Early onset COPD || id:finngen_R10_COPD_EARLY	Carcinoembryonic antigen-related cell adhesion molecule 1 | Oncology	0.128447	0.270834	0.718073
ukb-ppp-CEACAM1-OID21528	finngen_R10_COPD_LATER	Later onset COPD || id:finngen_R10_COPD_LATER	Carcinoembryonic antigen-related cell adhesion molecule 1 | Oncology	0.559818	0.37261	0.373859
ukb-ppp-CEACAM1-OID21528	finngen_R10_J10_ASTHMACOPDKELA	Asthma/COPD (KELA code 203) || id:finngen_R10_J10_ASTHMACOPDKELA	Carcinoembryonic antigen-related cell adhesion molecule 1 | Oncology	0.119129	0.116257	0.492232
ukb-ppp-CEACAM1-OID21528	finngen_R10_J10_COPD	COPD || id:finngen_R10_J10_COPD	Carcinoembryonic antigen-related cell adhesion molecule 1 | Oncology	0.313452	0.177162	0.3275
ukb-ppp-CEACAM16-OID31495	finngen_R10_COPD_EARLY	Early onset COPD || id:finngen_R10_COPD_EARLY	Carcinoembryonic antigen-related cell adhesion molecule 16 | Oncology_II	-0.0284793	0.0322538	0.470393
ukb-ppp-CEACAM16-OID31495	finngen_R10_COPD_LATER	Later onset COPD || id:finngen_R10_COPD_LATER	Carcinoembryonic antigen-related cell adhesion molecule 16 | Oncology_II	-0.00135276	0.0223652	0.95727
ukb-ppp-CEACAM16-OID31495	finngen_R10_J10_ASTHMACOPDKELA	Asthma/COPD (KELA code 203) || id:finngen_R10_J10_ASTHMACOPDKELA	Carcinoembryonic antigen-related cell adhesion molecule 16 | Oncology_II	0.0108552	0.0172863	0.59417
ukb-ppp-CEACAM16-OID31495	finngen_R10_J10_COPD	COPD || id:finngen_R10_J10_COPD	Carcinoembryonic antigen-related cell adhesion molecule 16 | Oncology_II	-0.0095626	0.0244027	0.73297
ukb-ppp-CEACAM19-OID31443	finngen_R10_COPD_EARLY	Early onset COPD || id:finngen_R10_COPD_EARLY	Carcinoembryonic antigen-related cell adhesion molecule 19 | Oncology_II
ukb-ppp-CEACAM19-OID31443	finngen_R10_COPD_LATER	Later onset COPD || id:finngen_R10_COPD_LATER	Carcinoembryonic antigen-related cell adhesion molecule 19 | Oncology_II
ukb-ppp-CEACAM19-OID31443	finngen_R10_J10_ASTHMACOPDKELA	Asthma/COPD (KELA code 203) || id:finngen_R10_J10_ASTHMACOPDKELA	Carcinoembryonic antigen-related cell adhesion molecule 19 | Oncology_II
ukb-ppp-CEACAM19-OID31443	finngen_R10_J10_COPD	COPD || id:finngen_R10_J10_COPD	Carcinoembryonic antigen-related cell adhesion molecule 19 | Oncology_II
ukb-ppp-CEACAM20-OID31308	finngen_R10_COPD_EARLY	Early onset COPD || id:finngen_R10_COPD_EARLY	Carcinoembryonic antigen-related cell adhesion molecule 20 | Oncology_II
ukb-ppp-CEACAM20-OID31308	finngen_R10_COPD_LATER	Later onset COPD || id:finngen_R10_COPD_LATER	Carcinoembryonic antigen-related cell adhesion molecule 20 | Oncology_II
ukb-ppp-CEACAM20-OID31308	finngen_R10_J10_ASTHMACOPDKELA	Asthma/COPD (KELA code 203) || id:finngen_R10_J10_ASTHMACOPDKELA	Carcinoembryonic antigen-related cell adhesion molecule 20 | Oncology_II
ukb-ppp-CEACAM20-OID31308	finngen_R10_J10_COPD	COPD || id:finngen_R10_J10_COPD	Carcinoembryonic antigen-related cell adhesion molecule 20 | Oncology_II
ukb-ppp-CEACAM21-OID20548	finngen_R10_COPD_EARLY	Early onset COPD || id:finngen_R10_COPD_EARLY	Carcinoembryonic antigen-related cell adhesion molecule 21 | Inflammation	0.0226628	0.0259139	0.396578
ukb-ppp-CEACAM21-OID20548	finngen_R10_COPD_LATER	Later onset COPD || id:finngen_R10_COPD_LATER	Carcinoembryonic antigen-related cell adhesion molecule 21 | Inflammation	0.00209592	0.0209068	0.921567
ukb-ppp-CEACAM21-OID20548	finngen_R10_J10_ASTHMACOPDKELA	Asthma/COPD (KELA code 203) || id:finngen_R10_J10_ASTHMACOPDKELA	Carcinoembryonic antigen-related cell adhesion molecule 21 | Inflammation	-0.000326659	0.0136949	0.981307
ukb-ppp-CEACAM21-OID20548	finngen_R10_J10_COPD	COPD || id:finngen_R10_J10_COPD	Carcinoembryonic antigen-related cell adhesion molecule 21 | Inflammation	0.0160222	0.0186552	0.404884
ukb-ppp-CEACAM5-OID21171	finngen_R10_COPD_EARLY	Early onset COPD || id:finngen_R10_COPD_EARLY	Carcinoembryonic antigen-related cell adhesion molecule 5 | Oncology	-0.011012	0.0204281	0.643824
ukb-ppp-CEACAM5-OID21171	finngen_R10_COPD_LATER	Later onset COPD || id:finngen_R10_COPD_LATER	Carcinoembryonic antigen-related cell adhesion molecule 5 | Oncology	0.0329282	0.0174455	0.199714
ukb-ppp-CEACAM5-OID21171	finngen_R10_J10_ASTHMACOPDKELA	Asthma/COPD (KELA code 203) || id:finngen_R10_J10_ASTHMACOPDKELA	Carcinoembryonic antigen-related cell adhesion molecule 5 | Oncology	-0.0113984	0.00869645	0.320248
ukb-ppp-CEACAM5-OID21171	finngen_R10_J10_COPD	COPD || id:finngen_R10_J10_COPD	Carcinoembryonic antigen-related cell adhesion molecule 5 | Oncology	0.00924913	0.0133301	0.559529
ukb-ppp-CELA2A-OID30411	finngen_R10_COPD_EARLY	Early onset COPD || id:finngen_R10_COPD_EARLY	Chymotrypsin-like elastase family member 2A | Cardiometabolic_II	0.177902	0.146002	0.437505
ukb-ppp-CELA2A-OID30411	finngen_R10_COPD_LATER	Later onset COPD || id:finngen_R10_COPD_LATER	Chymotrypsin-like elastase family member 2A | Cardiometabolic_II	-0.0352059	0.182244	0.878514
ukb-ppp-CELA2A-OID30411	finngen_R10_J10_ASTHMACOPDKELA	Asthma/COPD (KELA code 203) || id:finngen_R10_J10_ASTHMACOPDKELA	Chymotrypsin-like elastase family member 2A | Cardiometabolic_II	0.0372524	0.0619443	0.65531
ukb-ppp-CELA2A-OID30411	finngen_R10_J10_COPD	COPD || id:finngen_R10_J10_COPD	Chymotrypsin-like elastase family member 2A | Cardiometabolic_II	0.047815	0.114394	0.747952
ukb-ppp-CELA3A-OID20298	finngen_R10_COPD_EARLY	Early onset COPD || id:finngen_R10_COPD_EARLY	Chymotrypsin-like elastase family member 3A | Cardiometabolic
ukb-ppp-CELA3A-OID20298	finngen_R10_COPD_LATER	Later onset COPD || id:finngen_R10_COPD_LATER	Chymotrypsin-like elastase family member 3A | Cardiometabolic
ukb-ppp-CELA3A-OID20298	finngen_R10_J10_ASTHMACOPDKELA	Asthma/COPD (KELA code 203) || id:finngen_R10_J10_ASTHMACOPDKELA	Chymotrypsin-like elastase family member 3A | Cardiometabolic
ukb-ppp-CELA3A-OID20298	finngen_R10_J10_COPD	COPD || id:finngen_R10_J10_COPD	Chymotrypsin-like elastase family member 3A | Cardiometabolic
ukb-ppp-CELSR2-OID30593	finngen_R10_COPD_EARLY	Early onset COPD || id:finngen_R10_COPD_EARLY	Cadherin EGF LAG seven-pass G-type receptor 2 | Inflammation_II	0.0549317	0.0627856	0.446023
ukb-ppp-CELSR2-OID30593	finngen_R10_COPD_LATER	Later onset COPD || id:finngen_R10_COPD_LATER	Cadherin EGF LAG seven-pass G-type receptor 2 | Inflammation_II	-0.0174762	0.0537857	0.76658
ukb-ppp-CELSR2-OID30593	finngen_R10_J10_ASTHMACOPDKELA	Asthma/COPD (KELA code 203) || id:finngen_R10_J10_ASTHMACOPDKELA	Cadherin EGF LAG seven-pass G-type receptor 2 | Inflammation_II	-0.0154188	0.0266496	0.603453
ukb-ppp-CELSR2-OID30593	finngen_R10_J10_COPD	COPD || id:finngen_R10_J10_COPD	Cadherin EGF LAG seven-pass G-type receptor 2 | Inflammation_II	0.0172459	0.0410729	0.702828
ukb-ppp-CEMIP2-OID30499	finngen_R10_COPD_EARLY	Early onset COPD || id:finngen_R10_COPD_EARLY	Cell surface hyaluronidase | Inflammation_II	0.0422556	0.0670831	0.642147
ukb-ppp-CEMIP2-OID30499	finngen_R10_COPD_LATER	Later onset COPD || id:finngen_R10_COPD_LATER	Cell surface hyaluronidase | Inflammation_II	0.01141	0.0437637	0.837636
ukb-ppp-CEMIP2-OID30499	finngen_R10_J10_ASTHMACOPDKELA	Asthma/COPD (KELA code 203) || id:finngen_R10_J10_ASTHMACOPDKELA	Cell surface hyaluronidase | Inflammation_II	0.0189136	0.0122208	0.3652
ukb-ppp-CEMIP2-OID30499	finngen_R10_J10_COPD	COPD || id:finngen_R10_J10_COPD	Cell surface hyaluronidase | Inflammation_II	0.0207424	0.0454526	0.727448
ukb-ppp-CEP85-OID21241	finngen_R10_COPD_EARLY	Early onset COPD || id:finngen_R10_COPD_EARLY	Centrosomal protein of 85 kDa | Oncology
ukb-ppp-CEP85-OID21241	finngen_R10_COPD_LATER	Later onset COPD || id:finngen_R10_COPD_LATER	Centrosomal protein of 85 kDa | Oncology
ukb-ppp-CEP85-OID21241	finngen_R10_J10_ASTHMACOPDKELA	Asthma/COPD (KELA code 203) || id:finngen_R10_J10_ASTHMACOPDKELA	Centrosomal protein of 85 kDa | Oncology
ukb-ppp-CEP85-OID21241	finngen_R10_J10_COPD	COPD || id:finngen_R10_J10_COPD	Centrosomal protein of 85 kDa | Oncology
ukb-ppp-CES1-OID20244	finngen_R10_COPD_EARLY	Early onset COPD || id:finngen_R10_COPD_EARLY	Liver carboxylesterase 1 | Cardiometabolic	-0.0208238	0.068468	0.780898
ukb-ppp-CES1-OID20244	finngen_R10_COPD_LATER	Later onset COPD || id:finngen_R10_COPD_LATER	Liver carboxylesterase 1 | Cardiometabolic	0.0037731	0.0442374	0.937402
ukb-ppp-CES1-OID20244	finngen_R10_J10_ASTHMACOPDKELA	Asthma/COPD (KELA code 203) || id:finngen_R10_J10_ASTHMACOPDKELA	Liver carboxylesterase 1 | Cardiometabolic	0.0197059	0.0232758	0.459394
ukb-ppp-CES1-OID20244	finngen_R10_J10_COPD	COPD || id:finngen_R10_J10_COPD	Liver carboxylesterase 1 | Cardiometabolic	0.0151524	0.0357814	0.700477
ukb-ppp-CES2-OID21366	finngen_R10_COPD_EARLY	Early onset COPD || id:finngen_R10_COPD_EARLY	Cocaine esterase | Oncology
ukb-ppp-CES2-OID21366	finngen_R10_COPD_LATER	Later onset COPD || id:finngen_R10_COPD_LATER	Cocaine esterase | Oncology
ukb-ppp-CES2-OID21366	finngen_R10_J10_ASTHMACOPDKELA	Asthma/COPD (KELA code 203) || id:finngen_R10_J10_ASTHMACOPDKELA	Cocaine esterase | Oncology
ukb-ppp-CES2-OID21366	finngen_R10_J10_COPD	COPD || id:finngen_R10_J10_COPD	Cocaine esterase | Oncology
ukb-ppp-CES3-OID21340	finngen_R10_COPD_EARLY	Early onset COPD || id:finngen_R10_COPD_EARLY	Carboxylesterase 3 | Oncology	0.0175576	0.0400406	0.703847
ukb-ppp-CES3-OID21340	finngen_R10_COPD_LATER	Later onset COPD || id:finngen_R10_COPD_LATER	Carboxylesterase 3 | Oncology	0.0534502	0.0663411	0.504989
ukb-ppp-CES3-OID21340	finngen_R10_J10_ASTHMACOPDKELA	Asthma/COPD (KELA code 203) || id:finngen_R10_J10_ASTHMACOPDKELA	Carboxylesterase 3 | Oncology	0.0566709	0.0437432	0.32451
ukb-ppp-CES3-OID21340	finngen_R10_J10_COPD	COPD || id:finngen_R10_J10_COPD	Carboxylesterase 3 | Oncology	0.0435161	0.041834	0.407482
ukb-ppp-CFB-OID30755	finngen_R10_COPD_EARLY	Early onset COPD || id:finngen_R10_COPD_EARLY	Complement factor B | Inflammation_II	0.179323	0.057005	0.08793
ukb-ppp-CFB-OID30755	finngen_R10_COPD_LATER	Later onset COPD || id:finngen_R10_COPD_LATER	Complement factor B | Inflammation_II	0.0582782	0.0455298	0.32895
ukb-ppp-CFB-OID30755	finngen_R10_J10_ASTHMACOPDKELA	Asthma/COPD (KELA code 203) || id:finngen_R10_J10_ASTHMACOPDKELA	Complement factor B | Inflammation_II	-0.0457352	0.0288754	0.254071
ukb-ppp-CFB-OID30755	finngen_R10_J10_COPD	COPD || id:finngen_R10_J10_COPD	Complement factor B | Inflammation_II	0.100227	0.0429744	0.144921
ukb-ppp-CFH-OID30790	finngen_R10_COPD_EARLY	Early onset COPD || id:finngen_R10_COPD_EARLY	Complement factor H | Inflammation_II
ukb-ppp-CFH-OID30790	finngen_R10_COPD_LATER	Later onset COPD || id:finngen_R10_COPD_LATER	Complement factor H | Inflammation_II
ukb-ppp-CFH-OID30790	finngen_R10_J10_ASTHMACOPDKELA	Asthma/COPD (KELA code 203) || id:finngen_R10_J10_ASTHMACOPDKELA	Complement factor H | Inflammation_II
ukb-ppp-CFH-OID30790	finngen_R10_J10_COPD	COPD || id:finngen_R10_J10_COPD	Complement factor H | Inflammation_II
ukb-ppp-CFHR2-OID30720	finngen_R10_COPD_EARLY	Early onset COPD || id:finngen_R10_COPD_EARLY	Complement factor H-related protein 2 | Inflammation_II	-0.0193712	0.0528864	0.726725
ukb-ppp-CFHR2-OID30720	finngen_R10_COPD_LATER	Later onset COPD || id:finngen_R10_COPD_LATER	Complement factor H-related protein 2 | Inflammation_II	0.0512454	0.0450038	0.298246
ukb-ppp-CFHR2-OID30720	finngen_R10_J10_ASTHMACOPDKELA	Asthma/COPD (KELA code 203) || id:finngen_R10_J10_ASTHMACOPDKELA	Complement factor H-related protein 2 | Inflammation_II	-0.00589967	0.0225085	0.802004
ukb-ppp-CFHR2-OID30720	finngen_R10_J10_COPD	COPD || id:finngen_R10_J10_COPD	Complement factor H-related protein 2 | Inflammation_II	0.00415523	0.0344115	0.90783
ukb-ppp-CFHR4-OID30758	finngen_R10_COPD_EARLY	Early onset COPD || id:finngen_R10_COPD_EARLY	Complement factor H-related protein 4 | Inflammation_II	0.0620939	0.0877996	0.502286
ukb-ppp-CFHR4-OID30758	finngen_R10_COPD_LATER	Later onset COPD || id:finngen_R10_COPD_LATER	Complement factor H-related protein 4 | Inflammation_II	-0.170576	0.0750767	0.0573068
ukb-ppp-CFHR4-OID30758	finngen_R10_J10_ASTHMACOPDKELA	Asthma/COPD (KELA code 203) || id:finngen_R10_J10_ASTHMACOPDKELA	Complement factor H-related protein 4 | Inflammation_II	0.0536762	0.0559832	0.369601
ukb-ppp-CFHR4-OID30758	finngen_R10_J10_COPD	COPD || id:finngen_R10_J10_COPD	Complement factor H-related protein 4 | Inflammation_II	-0.0370782	0.057477	0.539425
ukb-ppp-CFHR5-OID30716	finngen_R10_COPD_EARLY	Early onset COPD || id:finngen_R10_COPD_EARLY	Complement factor H-related protein 5 | Inflammation_II	0.00702863	0.0399347	0.867198
ukb-ppp-CFHR5-OID30716	finngen_R10_COPD_LATER	Later onset COPD || id:finngen_R10_COPD_LATER	Complement factor H-related protein 5 | Inflammation_II	-0.00751199	0.0356083	0.841246
ukb-ppp-CFHR5-OID30716	finngen_R10_J10_ASTHMACOPDKELA	Asthma/COPD (KELA code 203) || id:finngen_R10_J10_ASTHMACOPDKELA	Complement factor H-related protein 5 | Inflammation_II	-0.00792234	0.013164	0.57354
ukb-ppp-CFHR5-OID30716	finngen_R10_J10_COPD	COPD || id:finngen_R10_J10_COPD	Complement factor H-related protein 5 | Inflammation_II	0.00260991	0.0202575	0.902509
ukb-ppp-CGREF1-OID20152	finngen_R10_COPD_EARLY	Early onset COPD || id:finngen_R10_COPD_EARLY	Cell growth regulator with EF hand domain protein 1 | Cardiometabolic	-0.0962656	0.0587745	0.132487
ukb-ppp-CGREF1-OID20152	finngen_R10_COPD_LATER	Later onset COPD || id:finngen_R10_COPD_LATER	Cell growth regulator with EF hand domain protein 1 | Cardiometabolic	-0.0694234	0.0514239	0.206772
ukb-ppp-CGREF1-OID20152	finngen_R10_J10_ASTHMACOPDKELA	Asthma/COPD (KELA code 203) || id:finngen_R10_J10_ASTHMACOPDKELA	Cell growth regulator with EF hand domain protein 1 | Cardiometabolic	-0.0584134	0.0287731	0.0697882
ukb-ppp-CGREF1-OID20152	finngen_R10_J10_COPD	COPD || id:finngen_R10_J10_COPD	Cell growth regulator with EF hand domain protein 1 | Cardiometabolic	-0.0726726	0.0377549	0.0831393
ukb-ppp-CHAD-OID30660	finngen_R10_COPD_EARLY	Early onset COPD || id:finngen_R10_COPD_EARLY	Chondroadherin | Inflammation_II
ukb-ppp-CHAD-OID30660	finngen_R10_COPD_LATER	Later onset COPD || id:finngen_R10_COPD_LATER	Chondroadherin | Inflammation_II
ukb-ppp-CHAD-OID30660	finngen_R10_J10_ASTHMACOPDKELA	Asthma/COPD (KELA code 203) || id:finngen_R10_J10_ASTHMACOPDKELA	Chondroadherin | Inflammation_II
ukb-ppp-CHAD-OID30660	finngen_R10_J10_COPD	COPD || id:finngen_R10_J10_COPD	Chondroadherin | Inflammation_II
ukb-ppp-CHCHD10-OID31116	finngen_R10_COPD_EARLY	Early onset COPD || id:finngen_R10_COPD_EARLY	Coiled-coil-helix-coiled-coil-helix domain-containing protein 10, mitochondrial | Neurology_II
ukb-ppp-CHCHD10-OID31116	finngen_R10_COPD_LATER	Later onset COPD || id:finngen_R10_COPD_LATER	Coiled-coil-helix-coiled-coil-helix domain-containing protein 10, mitochondrial | Neurology_II
ukb-ppp-CHCHD10-OID31116	finngen_R10_J10_ASTHMACOPDKELA	Asthma/COPD (KELA code 203) || id:finngen_R10_J10_ASTHMACOPDKELA	Coiled-coil-helix-coiled-coil-helix domain-containing protein 10, mitochondrial | Neurology_II
ukb-ppp-CHCHD10-OID31116	finngen_R10_J10_COPD	COPD || id:finngen_R10_J10_COPD	Coiled-coil-helix-coiled-coil-helix domain-containing protein 10, mitochondrial | Neurology_II
ukb-ppp-CHGA-OID30403	finngen_R10_COPD_EARLY	Early onset COPD || id:finngen_R10_COPD_EARLY	Chromogranin-A | Cardiometabolic_II
ukb-ppp-CHGA-OID30403	finngen_R10_COPD_LATER	Later onset COPD || id:finngen_R10_COPD_LATER	Chromogranin-A | Cardiometabolic_II
ukb-ppp-CHGA-OID30403	finngen_R10_J10_ASTHMACOPDKELA	Asthma/COPD (KELA code 203) || id:finngen_R10_J10_ASTHMACOPDKELA	Chromogranin-A | Cardiometabolic_II
ukb-ppp-CHGA-OID30403	finngen_R10_J10_COPD	COPD || id:finngen_R10_J10_COPD	Chromogranin-A | Cardiometabolic_II
ukb-ppp-CHGB-OID21038	finngen_R10_COPD_EARLY	Early onset COPD || id:finngen_R10_COPD_EARLY	Secretogranin-1 | Neurology	-0.0507125	0.0792045	0.556831
ukb-ppp-CHGB-OID21038	finngen_R10_COPD_LATER	Later onset COPD || id:finngen_R10_COPD_LATER	Secretogranin-1 | Neurology	0.0821266	0.0673039	0.289394
ukb-ppp-CHGB-OID21038	finngen_R10_J10_ASTHMACOPDKELA	Asthma/COPD (KELA code 203) || id:finngen_R10_J10_ASTHMACOPDKELA	Secretogranin-1 | Neurology	0.0121787	0.0336928	0.736037
ukb-ppp-CHGB-OID21038	finngen_R10_J10_COPD	COPD || id:finngen_R10_J10_COPD	Secretogranin-1 | Neurology	0.0310123	0.0513957	0.578786
ukb-ppp-CHI3L1-OID20399	finngen_R10_COPD_EARLY	Early onset COPD || id:finngen_R10_COPD_EARLY	Chitinase-3-like protein 1 | Cardiometabolic	0.0127891	0.0131972	0.377016
ukb-ppp-CHI3L1-OID20399	finngen_R10_COPD_LATER	Later onset COPD || id:finngen_R10_COPD_LATER	Chitinase-3-like protein 1 | Cardiometabolic	0.0126881	0.0246886	0.629204
ukb-ppp-CHI3L1-OID20399	finngen_R10_J10_ASTHMACOPDKELA	Asthma/COPD (KELA code 203) || id:finngen_R10_J10_ASTHMACOPDKELA	Chitinase-3-like protein 1 | Cardiometabolic	-0.000134435	0.00661637	0.984575
ukb-ppp-CHI3L1-OID20399	finngen_R10_J10_COPD	COPD || id:finngen_R10_J10_COPD	Chitinase-3-like protein 1 | Cardiometabolic	0.0136094	0.0116284	0.2946
ukb-ppp-CHIT1-OID20312	finngen_R10_COPD_EARLY	Early onset COPD || id:finngen_R10_COPD_EARLY	Chitotriosidase-1 | Cardiometabolic	0.0173321	0.0465402	0.71926
ukb-ppp-CHIT1-OID20312	finngen_R10_COPD_LATER	Later onset COPD || id:finngen_R10_COPD_LATER	Chitotriosidase-1 | Cardiometabolic	-0.013999	0.039084	0.729477
ukb-ppp-CHIT1-OID20312	finngen_R10_J10_ASTHMACOPDKELA	Asthma/COPD (KELA code 203) || id:finngen_R10_J10_ASTHMACOPDKELA	Chitotriosidase-1 | Cardiometabolic	-0.0380359	0.0197888	0.0908217
ukb-ppp-CHIT1-OID20312	finngen_R10_J10_COPD	COPD || id:finngen_R10_J10_COPD	Chitotriosidase-1 | Cardiometabolic	-0.0046598	0.0300242	0.880507
ukb-ppp-CHMP1A-OID20930	finngen_R10_COPD_EARLY	Early onset COPD || id:finngen_R10_COPD_EARLY	Charged multivesicular body protein 1a | Neurology
ukb-ppp-CHMP1A-OID20930	finngen_R10_COPD_LATER	Later onset COPD || id:finngen_R10_COPD_LATER	Charged multivesicular body protein 1a | Neurology
ukb-ppp-CHMP1A-OID20930	finngen_R10_J10_ASTHMACOPDKELA	Asthma/COPD (KELA code 203) || id:finngen_R10_J10_ASTHMACOPDKELA	Charged multivesicular body protein 1a | Neurology
ukb-ppp-CHMP1A-OID20930	finngen_R10_J10_COPD	COPD || id:finngen_R10_J10_COPD	Charged multivesicular body protein 1a | Neurology
ukb-ppp-CHMP6-OID30327	finngen_R10_COPD_EARLY	Early onset COPD || id:finngen_R10_COPD_EARLY	Charged multivesicular body protein 6 | Cardiometabolic_II
ukb-ppp-CHMP6-OID30327	finngen_R10_COPD_LATER	Later onset COPD || id:finngen_R10_COPD_LATER	Charged multivesicular body protein 6 | Cardiometabolic_II
ukb-ppp-CHMP6-OID30327	finngen_R10_J10_ASTHMACOPDKELA	Asthma/COPD (KELA code 203) || id:finngen_R10_J10_ASTHMACOPDKELA	Charged multivesicular body protein 6 | Cardiometabolic_II
ukb-ppp-CHMP6-OID30327	finngen_R10_J10_COPD	COPD || id:finngen_R10_J10_COPD	Charged multivesicular body protein 6 | Cardiometabolic_II
ukb-ppp-CHRDL2-OID20223	finngen_R10_COPD_EARLY	Early onset COPD || id:finngen_R10_COPD_EARLY	Chordin-like protein 2 | Cardiometabolic
ukb-ppp-CHRDL2-OID20223	finngen_R10_COPD_LATER	Later onset COPD || id:finngen_R10_COPD_LATER	Chordin-like protein 2 | Cardiometabolic
ukb-ppp-CHRDL2-OID20223	finngen_R10_J10_ASTHMACOPDKELA	Asthma/COPD (KELA code 203) || id:finngen_R10_J10_ASTHMACOPDKELA	Chordin-like protein 2 | Cardiometabolic
ukb-ppp-CHRDL2-OID20223	finngen_R10_J10_COPD	COPD || id:finngen_R10_J10_COPD	Chordin-like protein 2 | Cardiometabolic
ukb-ppp-CILP-OID30399	finngen_R10_COPD_EARLY	Early onset COPD || id:finngen_R10_COPD_EARLY	Cartilage intermediate layer protein 1 | Cardiometabolic_II
ukb-ppp-CILP-OID30399	finngen_R10_COPD_LATER	Later onset COPD || id:finngen_R10_COPD_LATER	Cartilage intermediate layer protein 1 | Cardiometabolic_II
ukb-ppp-CILP-OID30399	finngen_R10_J10_ASTHMACOPDKELA	Asthma/COPD (KELA code 203) || id:finngen_R10_J10_ASTHMACOPDKELA	Cartilage intermediate layer protein 1 | Cardiometabolic_II
ukb-ppp-CILP-OID30399	finngen_R10_J10_COPD	COPD || id:finngen_R10_J10_COPD	Cartilage intermediate layer protein 1 | Cardiometabolic_II
ukb-ppp-CIT-OID30970	finngen_R10_COPD_EARLY	Early onset COPD || id:finngen_R10_COPD_EARLY	Citron Rho-interacting kinase | Neurology_II
ukb-ppp-CIT-OID30970	finngen_R10_COPD_LATER	Later onset COPD || id:finngen_R10_COPD_LATER	Citron Rho-interacting kinase | Neurology_II
ukb-ppp-CIT-OID30970	finngen_R10_J10_ASTHMACOPDKELA	Asthma/COPD (KELA code 203) || id:finngen_R10_J10_ASTHMACOPDKELA	Citron Rho-interacting kinase | Neurology_II
ukb-ppp-CIT-OID30970	finngen_R10_J10_COPD	COPD || id:finngen_R10_J10_COPD	Citron Rho-interacting kinase | Neurology_II
ukb-ppp-CKAP4-OID20617	finngen_R10_COPD_EARLY	Early onset COPD || id:finngen_R10_COPD_EARLY	Cytoskeleton-associated protein 4 | Inflammation
ukb-ppp-CKAP4-OID20617	finngen_R10_COPD_LATER	Later onset COPD || id:finngen_R10_COPD_LATER	Cytoskeleton-associated protein 4 | Inflammation
ukb-ppp-CKAP4-OID20617	finngen_R10_J10_ASTHMACOPDKELA	Asthma/COPD (KELA code 203) || id:finngen_R10_J10_ASTHMACOPDKELA	Cytoskeleton-associated protein 4 | Inflammation
ukb-ppp-CKAP4-OID20617	finngen_R10_J10_COPD	COPD || id:finngen_R10_J10_COPD	Cytoskeleton-associated protein 4 | Inflammation
ukb-ppp-CLEC10A-OID20928	finngen_R10_COPD_EARLY	Early onset COPD || id:finngen_R10_COPD_EARLY	C-type lectin domain family 10 member A | Neurology	0.0328056	0.024364	0.270844
ukb-ppp-CLEC10A-OID20928	finngen_R10_COPD_LATER	Later onset COPD || id:finngen_R10_COPD_LATER	C-type lectin domain family 10 member A | Neurology	0.0274436	0.012878	0.122889
ukb-ppp-CLEC10A-OID20928	finngen_R10_J10_ASTHMACOPDKELA	Asthma/COPD (KELA code 203) || id:finngen_R10_J10_ASTHMACOPDKELA	C-type lectin domain family 10 member A | Neurology	0.00315367	0.0064014	0.656061
ukb-ppp-CLEC10A-OID20928	finngen_R10_J10_COPD	COPD || id:finngen_R10_J10_COPD	C-type lectin domain family 10 member A | Neurology	0.0246032	0.0111367	0.114188
ukb-ppp-CLEC11A-OID21112	finngen_R10_COPD_EARLY	Early onset COPD || id:finngen_R10_COPD_EARLY	C-type lectin domain family 11 member A | Neurology	-0.0112791	0.0193235	0.663643
ukb-ppp-CLEC11A-OID21112	finngen_R10_COPD_LATER	Later onset COPD || id:finngen_R10_COPD_LATER	C-type lectin domain family 11 member A | Neurology	-0.0040456	0.0339731	0.924545
ukb-ppp-CLEC11A-OID21112	finngen_R10_J10_ASTHMACOPDKELA	Asthma/COPD (KELA code 203) || id:finngen_R10_J10_ASTHMACOPDKELA	C-type lectin domain family 11 member A | Neurology	-0.00601986	0.0143255	0.746743
ukb-ppp-CLEC11A-OID21112	finngen_R10_J10_COPD	COPD || id:finngen_R10_J10_COPD	C-type lectin domain family 11 member A | Neurology	-0.0128201	0.0152201	0.554358
ukb-ppp-CLEC12A-OID30552	finngen_R10_COPD_EARLY	Early onset COPD || id:finngen_R10_COPD_EARLY	C-type lectin domain family 12 member A | Inflammation_II	0.00641375	0.0581628	0.930081
ukb-ppp-CLEC12A-OID30552	finngen_R10_COPD_LATER	Later onset COPD || id:finngen_R10_COPD_LATER	C-type lectin domain family 12 member A | Inflammation_II	0.030777	0.0222451	0.398431
ukb-ppp-CLEC12A-OID30552	finngen_R10_J10_ASTHMACOPDKELA	Asthma/COPD (KELA code 203) || id:finngen_R10_J10_ASTHMACOPDKELA	C-type lectin domain family 12 member A | Inflammation_II	0.000993437	0.0110964	0.943156
ukb-ppp-CLEC12A-OID30552	finngen_R10_J10_COPD	COPD || id:finngen_R10_J10_COPD	C-type lectin domain family 12 member A | Inflammation_II	0.0190427	0.0255331	0.592048
ukb-ppp-CLEC1A-OID20099	finngen_R10_COPD_EARLY	Early onset COPD || id:finngen_R10_COPD_EARLY	C-type lectin domain family 1 member A | Cardiometabolic	-0.00121172	0.0331464	0.976738
ukb-ppp-CLEC1A-OID20099	finngen_R10_COPD_LATER	Later onset COPD || id:finngen_R10_COPD_LATER	C-type lectin domain family 1 member A | Cardiometabolic	-0.0124138	0.0200463	0.647021
ukb-ppp-CLEC1A-OID20099	finngen_R10_J10_ASTHMACOPDKELA	Asthma/COPD (KELA code 203) || id:finngen_R10_J10_ASTHMACOPDKELA	C-type lectin domain family 1 member A | Cardiometabolic	0.00212213	0.00975541	0.863638
ukb-ppp-CLEC1A-OID20099	finngen_R10_J10_COPD	COPD || id:finngen_R10_J10_COPD	C-type lectin domain family 1 member A | Cardiometabolic	-0.00175031	0.024606	0.954791
ukb-ppp-CLEC1B-OID21061	finngen_R10_COPD_EARLY	Early onset COPD || id:finngen_R10_COPD_EARLY	C-type lectin domain family 1 member B | Neurology
ukb-ppp-CLEC1B-OID21061	finngen_R10_COPD_LATER	Later onset COPD || id:finngen_R10_COPD_LATER	C-type lectin domain family 1 member B | Neurology
ukb-ppp-CLEC1B-OID21061	finngen_R10_J10_ASTHMACOPDKELA	Asthma/COPD (KELA code 203) || id:finngen_R10_J10_ASTHMACOPDKELA	C-type lectin domain family 1 member B | Neurology
ukb-ppp-CLEC1B-OID21061	finngen_R10_J10_COPD	COPD || id:finngen_R10_J10_COPD	C-type lectin domain family 1 member B | Neurology
ukb-ppp-CLEC3B-OID30756	finngen_R10_COPD_EARLY	Early onset COPD || id:finngen_R10_COPD_EARLY	Tetranectin | Inflammation_II	0.00697155	0.0664378	0.933441
ukb-ppp-CLEC3B-OID30756	finngen_R10_COPD_LATER	Later onset COPD || id:finngen_R10_COPD_LATER	Tetranectin | Inflammation_II	0.0629999	0.0560268	0.462747
ukb-ppp-CLEC3B-OID30756	finngen_R10_J10_ASTHMACOPDKELA	Asthma/COPD (KELA code 203) || id:finngen_R10_J10_ASTHMACOPDKELA	Tetranectin | Inflammation_II	-0.023939	0.0283451	0.553523
ukb-ppp-CLEC3B-OID30756	finngen_R10_J10_COPD	COPD || id:finngen_R10_J10_COPD	Tetranectin | Inflammation_II	0.0180712	0.0431335	0.747425
ukb-ppp-CLEC4G-OID20590	finngen_R10_COPD_EARLY	Early onset COPD || id:finngen_R10_COPD_EARLY	C-type lectin domain family 4 member G | Inflammation
ukb-ppp-CLEC4G-OID20590	finngen_R10_COPD_LATER	Later onset COPD || id:finngen_R10_COPD_LATER	C-type lectin domain family 4 member G | Inflammation
ukb-ppp-CLEC4G-OID20590	finngen_R10_J10_ASTHMACOPDKELA	Asthma/COPD (KELA code 203) || id:finngen_R10_J10_ASTHMACOPDKELA	C-type lectin domain family 4 member G | Inflammation
ukb-ppp-CLEC4G-OID20590	finngen_R10_J10_COPD	COPD || id:finngen_R10_J10_COPD	C-type lectin domain family 4 member G | Inflammation
ukb-ppp-CLEC4M-OID30405	finngen_R10_COPD_EARLY	Early onset COPD || id:finngen_R10_COPD_EARLY	C-type lectin domain family 4 member M | Cardiometabolic_II	0.0815604	0.047028	0.181278
ukb-ppp-CLEC4M-OID30405	finngen_R10_COPD_LATER	Later onset COPD || id:finngen_R10_COPD_LATER	C-type lectin domain family 4 member M | Cardiometabolic_II	-0.0535232	0.0403585	0.276702
ukb-ppp-CLEC4M-OID30405	finngen_R10_J10_ASTHMACOPDKELA	Asthma/COPD (KELA code 203) || id:finngen_R10_J10_ASTHMACOPDKELA	C-type lectin domain family 4 member M | Cardiometabolic_II	-0.00104007	0.0244662	0.968763
ukb-ppp-CLEC4M-OID30405	finngen_R10_J10_COPD	COPD || id:finngen_R10_J10_COPD	C-type lectin domain family 4 member M | Cardiometabolic_II	-0.00059182	0.0307812	0.985868
ukb-ppp-CLEC5A-OID20165	finngen_R10_COPD_EARLY	Early onset COPD || id:finngen_R10_COPD_EARLY	C-type lectin domain family 5 member A | Cardiometabolic	0.00257978	0.0436029	0.962378
ukb-ppp-CLEC5A-OID20165	finngen_R10_COPD_LATER	Later onset COPD || id:finngen_R10_COPD_LATER	C-type lectin domain family 5 member A | Cardiometabolic	0.00743545	0.0280191	0.834866
ukb-ppp-CLEC5A-OID20165	finngen_R10_J10_ASTHMACOPDKELA	Asthma/COPD (KELA code 203) || id:finngen_R10_J10_ASTHMACOPDKELA	C-type lectin domain family 5 member A | Cardiometabolic	0.00162684	0.0192754	0.946397
ukb-ppp-CLEC5A-OID20165	finngen_R10_J10_COPD	COPD || id:finngen_R10_J10_COPD	C-type lectin domain family 5 member A | Cardiometabolic	-0.00202112	0.0302604	0.957543
ukb-ppp-CLEC7A-OID20636	finngen_R10_COPD_EARLY	Early onset COPD || id:finngen_R10_COPD_EARLY	C-type lectin domain family 7 member A | Inflammation	0.0100215	0.0352397	0.802858
ukb-ppp-CLEC7A-OID20636	finngen_R10_COPD_LATER	Later onset COPD || id:finngen_R10_COPD_LATER	C-type lectin domain family 7 member A | Inflammation	0.0253506	0.0302355	0.490025
ukb-ppp-CLEC7A-OID20636	finngen_R10_J10_ASTHMACOPDKELA	Asthma/COPD (KELA code 203) || id:finngen_R10_J10_ASTHMACOPDKELA	C-type lectin domain family 7 member A | Inflammation	0.00402166	0.0149184	0.812752
ukb-ppp-CLEC7A-OID20636	finngen_R10_J10_COPD	COPD || id:finngen_R10_J10_COPD	C-type lectin domain family 7 member A | Inflammation	0.0112163	0.0230483	0.674616
ukb-ppp-CLGN-OID30957	finngen_R10_COPD_EARLY	Early onset COPD || id:finngen_R10_COPD_EARLY	Calmegin | Neurology_II	0.0595718	0.0384791	0.160175
ukb-ppp-CLGN-OID30957	finngen_R10_COPD_LATER	Later onset COPD || id:finngen_R10_COPD_LATER	Calmegin | Neurology_II	0.0394468	0.0356129	0.300199
ukb-ppp-CLGN-OID30957	finngen_R10_J10_ASTHMACOPDKELA	Asthma/COPD (KELA code 203) || id:finngen_R10_J10_ASTHMACOPDKELA	Calmegin | Neurology_II	0.00854009	0.0186888	0.65985
ukb-ppp-CLGN-OID30957	finngen_R10_J10_COPD	COPD || id:finngen_R10_J10_COPD	Calmegin | Neurology_II	0.0387088	0.0249837	0.159889
ukb-ppp-CLIP2-OID20559	finngen_R10_COPD_EARLY	Early onset COPD || id:finngen_R10_COPD_EARLY	CAP-Gly domain-containing linker protein 2 | Inflammation
ukb-ppp-CLIP2-OID20559	finngen_R10_COPD_LATER	Later onset COPD || id:finngen_R10_COPD_LATER	CAP-Gly domain-containing linker protein 2 | Inflammation
ukb-ppp-CLIP2-OID20559	finngen_R10_J10_ASTHMACOPDKELA	Asthma/COPD (KELA code 203) || id:finngen_R10_J10_ASTHMACOPDKELA	CAP-Gly domain-containing linker protein 2 | Inflammation
ukb-ppp-CLIP2-OID20559	finngen_R10_J10_COPD	COPD || id:finngen_R10_J10_COPD	CAP-Gly domain-containing linker protein 2 | Inflammation
ukb-ppp-CLMP-OID21419	finngen_R10_COPD_EARLY	Early onset COPD || id:finngen_R10_COPD_EARLY	CXADR-like membrane protein | Oncology	-0.041089	0.0205631	0.18375
ukb-ppp-CLMP-OID21419	finngen_R10_COPD_LATER	Later onset COPD || id:finngen_R10_COPD_LATER	CXADR-like membrane protein | Oncology	-0.00811783	0.0174797	0.688002
ukb-ppp-CLMP-OID21419	finngen_R10_J10_ASTHMACOPDKELA	Asthma/COPD (KELA code 203) || id:finngen_R10_J10_ASTHMACOPDKELA	CXADR-like membrane protein | Oncology	0.00339663	0.00874374	0.735126
ukb-ppp-CLMP-OID21419	finngen_R10_J10_COPD	COPD || id:finngen_R10_J10_COPD	CXADR-like membrane protein | Oncology	-0.0264584	0.0133669	0.186337
ukb-ppp-CLPS-OID21156	finngen_R10_COPD_EARLY	Early onset COPD || id:finngen_R10_COPD_EARLY	Colipase | Neurology	0.0170957	0.0595944	0.792886
ukb-ppp-CLPS-OID21156	finngen_R10_COPD_LATER	Later onset COPD || id:finngen_R10_COPD_LATER	Colipase | Neurology	-0.0694121	0.055223	0.297731
ukb-ppp-CLPS-OID21156	finngen_R10_J10_ASTHMACOPDKELA	Asthma/COPD (KELA code 203) || id:finngen_R10_J10_ASTHMACOPDKELA	Colipase | Neurology	-0.0037782	0.0302388	0.908469
ukb-ppp-CLPS-OID21156	finngen_R10_J10_COPD	COPD || id:finngen_R10_J10_COPD	Colipase | Neurology	-0.049189	0.0390491	0.296872
ukb-ppp-CLSTN2-OID20664	finngen_R10_COPD_EARLY	Early onset COPD || id:finngen_R10_COPD_EARLY	Calsyntenin-2 | Inflammation	-0.0171897	0.0426214	0.700698
ukb-ppp-CLSTN2-OID20664	finngen_R10_COPD_LATER	Later onset COPD || id:finngen_R10_COPD_LATER	Calsyntenin-2 | Inflammation	-0.0173146	0.036209	0.649442
ukb-ppp-CLSTN2-OID20664	finngen_R10_J10_ASTHMACOPDKELA	Asthma/COPD (KELA code 203) || id:finngen_R10_J10_ASTHMACOPDKELA	Calsyntenin-2 | Inflammation	0.00695771	0.0163052	0.684472
ukb-ppp-CLSTN2-OID20664	finngen_R10_J10_COPD	COPD || id:finngen_R10_J10_COPD	Calsyntenin-2 | Inflammation	-0.0192778	0.0267626	0.498415
ukb-ppp-CLU-OID30732	finngen_R10_COPD_EARLY	Early onset COPD || id:finngen_R10_COPD_EARLY	Clusterin | Inflammation_II
ukb-ppp-CLU-OID30732	finngen_R10_COPD_LATER	Later onset COPD || id:finngen_R10_COPD_LATER	Clusterin | Inflammation_II
ukb-ppp-CLU-OID30732	finngen_R10_J10_ASTHMACOPDKELA	Asthma/COPD (KELA code 203) || id:finngen_R10_J10_ASTHMACOPDKELA	Clusterin | Inflammation_II
ukb-ppp-CLU-OID30732	finngen_R10_J10_COPD	COPD || id:finngen_R10_J10_COPD	Clusterin | Inflammation_II
ukb-ppp-CNDP1-OID20347	finngen_R10_COPD_EARLY	Early onset COPD || id:finngen_R10_COPD_EARLY	Beta-Ala-His dipeptidase | Cardiometabolic	-0.0239668	0.0352082	0.544883
ukb-ppp-CNDP1-OID20347	finngen_R10_COPD_LATER	Later onset COPD || id:finngen_R10_COPD_LATER	Beta-Ala-His dipeptidase | Cardiometabolic	-0.0235775	0.0259297	0.430237
ukb-ppp-CNDP1-OID20347	finngen_R10_J10_ASTHMACOPDKELA	Asthma/COPD (KELA code 203) || id:finngen_R10_J10_ASTHMACOPDKELA	Beta-Ala-His dipeptidase | Cardiometabolic	-0.0214016	0.0117172	0.165244
ukb-ppp-CNDP1-OID20347	finngen_R10_J10_COPD	COPD || id:finngen_R10_J10_COPD	Beta-Ala-His dipeptidase | Cardiometabolic	-0.0254645	0.0179352	0.250739
ukb-ppp-CNPY4-OID21317	finngen_R10_COPD_EARLY	Early onset COPD || id:finngen_R10_COPD_EARLY	Protein canopy homolog 4 | Oncology
ukb-ppp-CNPY4-OID21317	finngen_R10_COPD_LATER	Later onset COPD || id:finngen_R10_COPD_LATER	Protein canopy homolog 4 | Oncology
ukb-ppp-CNPY4-OID21317	finngen_R10_J10_ASTHMACOPDKELA	Asthma/COPD (KELA code 203) || id:finngen_R10_J10_ASTHMACOPDKELA	Protein canopy homolog 4 | Oncology
ukb-ppp-CNPY4-OID21317	finngen_R10_J10_COPD	COPD || id:finngen_R10_J10_COPD	Protein canopy homolog 4 | Oncology
ukb-ppp-CNTN1-OID20307	finngen_R10_COPD_EARLY	Early onset COPD || id:finngen_R10_COPD_EARLY	Contactin-1 | Cardiometabolic	0.0116885	0.0630913	0.88338
ukb-ppp-CNTN1-OID20307	finngen_R10_COPD_LATER	Later onset COPD || id:finngen_R10_COPD_LATER	Contactin-1 | Cardiometabolic	-0.0776584	0.0534332	0.383667
ukb-ppp-CNTN1-OID20307	finngen_R10_J10_ASTHMACOPDKELA	Asthma/COPD (KELA code 203) || id:finngen_R10_J10_ASTHMACOPDKELA	Contactin-1 | Cardiometabolic	0.0286333	0.0269021	0.480161
ukb-ppp-CNTN1-OID20307	finngen_R10_J10_COPD	COPD || id:finngen_R10_J10_COPD	Contactin-1 | Cardiometabolic	-0.0253577	0.0409197	0.64682
ukb-ppp-CNTN2-OID21426	finngen_R10_COPD_EARLY	Early onset COPD || id:finngen_R10_COPD_EARLY	Contactin-2 | Oncology	0.0195043	0.0272629	0.526005
ukb-ppp-CNTN2-OID21426	finngen_R10_COPD_LATER	Later onset COPD || id:finngen_R10_COPD_LATER	Contactin-2 | Oncology	0.00496028	0.0246153	0.853188
ukb-ppp-CNTN2-OID21426	finngen_R10_J10_ASTHMACOPDKELA	Asthma/COPD (KELA code 203) || id:finngen_R10_J10_ASTHMACOPDKELA	Contactin-2 | Oncology	-0.00626699	0.00804202	0.492639
ukb-ppp-CNTN2-OID21426	finngen_R10_J10_COPD	COPD || id:finngen_R10_J10_COPD	Contactin-2 | Oncology	0.0146181	0.0207471	0.531841
ukb-ppp-CNTN3-OID21092	finngen_R10_COPD_EARLY	Early onset COPD || id:finngen_R10_COPD_EARLY	Contactin-3 | Neurology	-0.0109392	0.0376941	0.798979
ukb-ppp-CNTN3-OID21092	finngen_R10_COPD_LATER	Later onset COPD || id:finngen_R10_COPD_LATER	Contactin-3 | Neurology	-0.00590979	0.0368731	0.88739
ukb-ppp-CNTN3-OID21092	finngen_R10_J10_ASTHMACOPDKELA	Asthma/COPD (KELA code 203) || id:finngen_R10_J10_ASTHMACOPDKELA	Contactin-3 | Neurology	-0.00523623	0.017936	0.79783
ukb-ppp-CNTN3-OID21092	finngen_R10_J10_COPD	COPD || id:finngen_R10_J10_COPD	Contactin-3 | Neurology	-0.00943169	0.0245436	0.737779
ukb-ppp-CNTN4-OID21117	finngen_R10_COPD_EARLY	Early onset COPD || id:finngen_R10_COPD_EARLY	Contactin-4 | Neurology	0.0402583	0.0278896	0.285687
ukb-ppp-CNTN4-OID21117	finngen_R10_COPD_LATER	Later onset COPD || id:finngen_R10_COPD_LATER	Contactin-4 | Neurology	0.0312421	0.0396011	0.512827
ukb-ppp-CNTN4-OID21117	finngen_R10_J10_ASTHMACOPDKELA	Asthma/COPD (KELA code 203) || id:finngen_R10_J10_ASTHMACOPDKELA	Contactin-4 | Neurology	-0.00220562	0.00841866	0.817843
ukb-ppp-CNTN4-OID21117	finngen_R10_J10_COPD	COPD || id:finngen_R10_J10_COPD	Contactin-4 | Neurology	0.0331494	0.0205746	0.248448
ukb-ppp-CNTN5-OID21006	finngen_R10_COPD_EARLY	Early onset COPD || id:finngen_R10_COPD_EARLY	Contactin-5 | Neurology	0.0241051	0.0196296	0.286766
ukb-ppp-CNTN5-OID21006	finngen_R10_COPD_LATER	Later onset COPD || id:finngen_R10_COPD_LATER	Contactin-5 | Neurology	-0.0125834	0.0167641	0.494629
ukb-ppp-CNTN5-OID21006	finngen_R10_J10_ASTHMACOPDKELA	Asthma/COPD (KELA code 203) || id:finngen_R10_J10_ASTHMACOPDKELA	Contactin-5 | Neurology	0.0125921	0.00833285	0.205279
ukb-ppp-CNTN5-OID21006	finngen_R10_J10_COPD	COPD || id:finngen_R10_J10_COPD	Contactin-5 | Neurology	0.00569985	0.0151408	0.725695
ukb-ppp-CNTNAP2-OID20556	finngen_R10_COPD_EARLY	Early onset COPD || id:finngen_R10_COPD_EARLY	Contactin-associated protein-like 2 | Inflammation	0.00175691	0.0225214	0.941566
ukb-ppp-CNTNAP2-OID20556	finngen_R10_COPD_LATER	Later onset COPD || id:finngen_R10_COPD_LATER	Contactin-associated protein-like 2 | Inflammation	-0.015261	0.0235161	0.551743
ukb-ppp-CNTNAP2-OID20556	finngen_R10_J10_ASTHMACOPDKELA	Asthma/COPD (KELA code 203) || id:finngen_R10_J10_ASTHMACOPDKELA	Contactin-associated protein-like 2 | Inflammation	0.00223375	0.0125834	0.86773
ukb-ppp-CNTNAP2-OID20556	finngen_R10_J10_COPD	COPD || id:finngen_R10_J10_COPD	Contactin-associated protein-like 2 | Inflammation	-0.0123866	0.0157572	0.475769
ukb-ppp-COCH-OID30305	finngen_R10_COPD_EARLY	Early onset COPD || id:finngen_R10_COPD_EARLY	Cochlin | Cardiometabolic_II	-0.0193867	0.0171921	0.341509
ukb-ppp-COCH-OID30305	finngen_R10_COPD_LATER	Later onset COPD || id:finngen_R10_COPD_LATER	Cochlin | Cardiometabolic_II	0.0352461	0.0157465	0.111133
ukb-ppp-COCH-OID30305	finngen_R10_J10_ASTHMACOPDKELA	Asthma/COPD (KELA code 203) || id:finngen_R10_J10_ASTHMACOPDKELA	Cochlin | Cardiometabolic_II	-0.0029899	0.00842734	0.746226
ukb-ppp-COCH-OID30305	finngen_R10_J10_COPD	COPD || id:finngen_R10_J10_COPD	Cochlin | Cardiometabolic_II	0.0150642	0.0112338	0.272419
ukb-ppp-COL15A1-OID30396	finngen_R10_COPD_EARLY	Early onset COPD || id:finngen_R10_COPD_EARLY	Collagen alpha-1(XV) chain | Cardiometabolic_II
ukb-ppp-COL15A1-OID30396	finngen_R10_COPD_LATER	Later onset COPD || id:finngen_R10_COPD_LATER	Collagen alpha-1(XV) chain | Cardiometabolic_II
ukb-ppp-COL15A1-OID30396	finngen_R10_J10_ASTHMACOPDKELA	Asthma/COPD (KELA code 203) || id:finngen_R10_J10_ASTHMACOPDKELA	Collagen alpha-1(XV) chain | Cardiometabolic_II
ukb-ppp-COL15A1-OID30396	finngen_R10_J10_COPD	COPD || id:finngen_R10_J10_COPD	Collagen alpha-1(XV) chain | Cardiometabolic_II
ukb-ppp-COL18A1-OID20332	finngen_R10_COPD_EARLY	Early onset COPD || id:finngen_R10_COPD_EARLY	Collagen alpha-1 | Cardiometabolic
ukb-ppp-COL18A1-OID20332	finngen_R10_COPD_LATER	Later onset COPD || id:finngen_R10_COPD_LATER	Collagen alpha-1 | Cardiometabolic
ukb-ppp-COL18A1-OID20332	finngen_R10_J10_ASTHMACOPDKELA	Asthma/COPD (KELA code 203) || id:finngen_R10_J10_ASTHMACOPDKELA	Collagen alpha-1 | Cardiometabolic
ukb-ppp-COL18A1-OID20332	finngen_R10_J10_COPD	COPD || id:finngen_R10_J10_COPD	Collagen alpha-1 | Cardiometabolic
ukb-ppp-COL24A1-OID31464	finngen_R10_COPD_EARLY	Early onset COPD || id:finngen_R10_COPD_EARLY	Collagen alpha-1(XXIV) chain | Oncology_II	0.00980379	0.046493	0.867697
ukb-ppp-COL24A1-OID31464	finngen_R10_COPD_LATER	Later onset COPD || id:finngen_R10_COPD_LATER	Collagen alpha-1(XXIV) chain | Oncology_II	-0.0218727	0.0395316	0.678271
ukb-ppp-COL24A1-OID31464	finngen_R10_J10_ASTHMACOPDKELA	Asthma/COPD (KELA code 203) || id:finngen_R10_J10_ASTHMACOPDKELA	Collagen alpha-1(XXIV) chain | Oncology_II	0.00948553	0.0372664	0.841329
ukb-ppp-COL24A1-OID31464	finngen_R10_J10_COPD	COPD || id:finngen_R10_J10_COPD	Collagen alpha-1(XXIV) chain | Oncology_II	0.00277439	0.0502011	0.964853
ukb-ppp-COL28A1-OID30969	finngen_R10_COPD_EARLY	Early onset COPD || id:finngen_R10_COPD_EARLY	Collagen alpha-1(XXVIII) chain | Neurology_II	0.00792849	0.0163353	0.675385
ukb-ppp-COL28A1-OID30969	finngen_R10_COPD_LATER	Later onset COPD || id:finngen_R10_COPD_LATER	Collagen alpha-1(XXVIII) chain | Neurology_II	0.00789843	0.014859	0.648164
ukb-ppp-COL28A1-OID30969	finngen_R10_J10_ASTHMACOPDKELA	Asthma/COPD (KELA code 203) || id:finngen_R10_J10_ASTHMACOPDKELA	Collagen alpha-1(XXVIII) chain | Neurology_II	0.00169718	0.00634817	0.814246
ukb-ppp-COL28A1-OID30969	finngen_R10_J10_COPD	COPD || id:finngen_R10_J10_COPD	Collagen alpha-1(XXVIII) chain | Neurology_II	0.00659737	0.00975685	0.568641
ukb-ppp-COL2A1-OID30286	finngen_R10_COPD_EARLY	Early onset COPD || id:finngen_R10_COPD_EARLY	Collagen alpha-1(II) chain | Cardiometabolic_II	0.00628217	0.0477213	0.907315
ukb-ppp-COL2A1-OID30286	finngen_R10_COPD_LATER	Later onset COPD || id:finngen_R10_COPD_LATER	Collagen alpha-1(II) chain | Cardiometabolic_II	-0.00454554	0.028086	0.886301
ukb-ppp-COL2A1-OID30286	finngen_R10_J10_ASTHMACOPDKELA	Asthma/COPD (KELA code 203) || id:finngen_R10_J10_ASTHMACOPDKELA	Collagen alpha-1(II) chain | Cardiometabolic_II	-0.0142554	0.016669	0.482536
ukb-ppp-COL2A1-OID30286	finngen_R10_J10_COPD	COPD || id:finngen_R10_J10_COPD	Collagen alpha-1(II) chain | Cardiometabolic_II	-0.00318458	0.0349046	0.93562
ukb-ppp-COL4A1-OID20208	finngen_R10_COPD_EARLY	Early onset COPD || id:finngen_R10_COPD_EARLY	Collagen alpha-1 | Cardiometabolic
ukb-ppp-COL4A1-OID20208	finngen_R10_COPD_LATER	Later onset COPD || id:finngen_R10_COPD_LATER	Collagen alpha-1 | Cardiometabolic
ukb-ppp-COL4A1-OID20208	finngen_R10_J10_ASTHMACOPDKELA	Asthma/COPD (KELA code 203) || id:finngen_R10_J10_ASTHMACOPDKELA	Collagen alpha-1 | Cardiometabolic
ukb-ppp-COL4A1-OID20208	finngen_R10_J10_COPD	COPD || id:finngen_R10_J10_COPD	Collagen alpha-1 | Cardiometabolic
ukb-ppp-COL5A1-OID30587	finngen_R10_COPD_EARLY	Early onset COPD || id:finngen_R10_COPD_EARLY	Collagen alpha-1(V) chain | Inflammation_II	0.0718501	0.0325101	0.157687
ukb-ppp-COL5A1-OID30587	finngen_R10_COPD_LATER	Later onset COPD || id:finngen_R10_COPD_LATER	Collagen alpha-1(V) chain | Inflammation_II	0.00252005	0.0190389	0.906812
ukb-ppp-COL5A1-OID30587	finngen_R10_J10_ASTHMACOPDKELA	Asthma/COPD (KELA code 203) || id:finngen_R10_J10_ASTHMACOPDKELA	Collagen alpha-1(V) chain | Inflammation_II	0.00912041	0.0094706	0.437147
ukb-ppp-COL5A1-OID30587	finngen_R10_J10_COPD	COPD || id:finngen_R10_J10_COPD	Collagen alpha-1(V) chain | Inflammation_II	0.0328846	0.0240335	0.30466
ukb-ppp-COL6A3-OID20292	finngen_R10_COPD_EARLY	Early onset COPD || id:finngen_R10_COPD_EARLY	Collagen alpha-3 | Cardiometabolic
ukb-ppp-COL6A3-OID20292	finngen_R10_COPD_LATER	Later onset COPD || id:finngen_R10_COPD_LATER	Collagen alpha-3 | Cardiometabolic
ukb-ppp-COL6A3-OID20292	finngen_R10_J10_ASTHMACOPDKELA	Asthma/COPD (KELA code 203) || id:finngen_R10_J10_ASTHMACOPDKELA	Collagen alpha-3 | Cardiometabolic
ukb-ppp-COL6A3-OID20292	finngen_R10_J10_COPD	COPD || id:finngen_R10_J10_COPD	Collagen alpha-3 | Cardiometabolic
ukb-ppp-COL9A1-OID20550	finngen_R10_COPD_EARLY	Early onset COPD || id:finngen_R10_COPD_EARLY	Collagen alpha-1 | Inflammation
ukb-ppp-COL9A1-OID20550	finngen_R10_COPD_LATER	Later onset COPD || id:finngen_R10_COPD_LATER	Collagen alpha-1 | Inflammation
ukb-ppp-COL9A1-OID20550	finngen_R10_J10_ASTHMACOPDKELA	Asthma/COPD (KELA code 203) || id:finngen_R10_J10_ASTHMACOPDKELA	Collagen alpha-1 | Inflammation
ukb-ppp-COL9A1-OID20550	finngen_R10_J10_COPD	COPD || id:finngen_R10_J10_COPD	Collagen alpha-1 | Inflammation
ukb-ppp-COMP-OID20405	finngen_R10_COPD_EARLY	Early onset COPD || id:finngen_R10_COPD_EARLY	Cartilage oligomeric matrix protein | Cardiometabolic	0.0638948	0.0384982	0.345222
ukb-ppp-COMP-OID20405	finngen_R10_COPD_LATER	Later onset COPD || id:finngen_R10_COPD_LATER	Cartilage oligomeric matrix protein | Cardiometabolic	0.0294981	0.0331484	0.537053
ukb-ppp-COMP-OID20405	finngen_R10_J10_ASTHMACOPDKELA	Asthma/COPD (KELA code 203) || id:finngen_R10_J10_ASTHMACOPDKELA	Cartilage oligomeric matrix protein | Cardiometabolic	-0.0136742	0.0306125	0.732559
ukb-ppp-COMP-OID20405	finngen_R10_J10_COPD	COPD || id:finngen_R10_J10_COPD	Cartilage oligomeric matrix protein | Cardiometabolic	0.0449046	0.0251929	0.325486
ukb-ppp-COMT-OID20086	finngen_R10_COPD_EARLY	Early onset COPD || id:finngen_R10_COPD_EARLY	Catechol O-methyltransferase | Cardiometabolic	0.00682319	0.0564761	0.911475
ukb-ppp-COMT-OID20086	finngen_R10_COPD_LATER	Later onset COPD || id:finngen_R10_COPD_LATER	Catechol O-methyltransferase | Cardiometabolic	-0.00501018	0.0314976	0.883723
ukb-ppp-COMT-OID20086	finngen_R10_J10_ASTHMACOPDKELA	Asthma/COPD (KELA code 203) || id:finngen_R10_J10_ASTHMACOPDKELA	Catechol O-methyltransferase | Cardiometabolic	-0.0146854	0.0157235	0.419213
ukb-ppp-COMT-OID20086	finngen_R10_J10_COPD	COPD || id:finngen_R10_J10_COPD	Catechol O-methyltransferase | Cardiometabolic	-0.00738999	0.0397826	0.864484
ukb-ppp-CPA2-OID21060	finngen_R10_COPD_EARLY	Early onset COPD || id:finngen_R10_COPD_EARLY	Carboxypeptidase A2 | Neurology	-0.0243807	0.0349065	0.535166
ukb-ppp-CPA2-OID21060	finngen_R10_COPD_LATER	Later onset COPD || id:finngen_R10_COPD_LATER	Carboxypeptidase A2 | Neurology	-0.0204785	0.0297396	0.540552
ukb-ppp-CPA2-OID21060	finngen_R10_J10_ASTHMACOPDKELA	Asthma/COPD (KELA code 203) || id:finngen_R10_J10_ASTHMACOPDKELA	Carboxypeptidase A2 | Neurology	0.0107453	0.0148065	0.520503
ukb-ppp-CPA2-OID21060	finngen_R10_J10_COPD	COPD || id:finngen_R10_J10_COPD	Carboxypeptidase A2 | Neurology	-0.0292859	0.0227477	0.288276
ukb-ppp-CPA4-OID30606	finngen_R10_COPD_EARLY	Early onset COPD || id:finngen_R10_COPD_EARLY	Carboxypeptidase A4 | Inflammation_II	-0.0388983	0.0635386	0.573496
ukb-ppp-CPA4-OID30606	finngen_R10_COPD_LATER	Later onset COPD || id:finngen_R10_COPD_LATER	Carboxypeptidase A4 | Inflammation_II	-0.0198212	0.0512205	0.718479
ukb-ppp-CPA4-OID30606	finngen_R10_J10_ASTHMACOPDKELA	Asthma/COPD (KELA code 203) || id:finngen_R10_J10_ASTHMACOPDKELA	Carboxypeptidase A4 | Inflammation_II	-0.0167724	0.0256499	0.548864
ukb-ppp-CPA4-OID30606	finngen_R10_J10_COPD	COPD || id:finngen_R10_J10_COPD	Carboxypeptidase A4 | Inflammation_II	-0.0149079	0.0437878	0.750641
ukb-ppp-CPB2-OID30734	finngen_R10_COPD_EARLY	Early onset COPD || id:finngen_R10_COPD_EARLY	Carboxypeptidase B2 | Inflammation_II	0.0113049	0.0324776	0.761002
ukb-ppp-CPB2-OID30734	finngen_R10_COPD_LATER	Later onset COPD || id:finngen_R10_COPD_LATER	Carboxypeptidase B2 | Inflammation_II	-0.0257751	0.0152157	0.23235
ukb-ppp-CPB2-OID30734	finngen_R10_J10_ASTHMACOPDKELA	Asthma/COPD (KELA code 203) || id:finngen_R10_J10_ASTHMACOPDKELA	Carboxypeptidase B2 | Inflammation_II	-0.0107885	0.0158155	0.565548
ukb-ppp-CPB2-OID30734	finngen_R10_J10_COPD	COPD || id:finngen_R10_J10_COPD	Carboxypeptidase B2 | Inflammation_II	-0.0146322	0.0221795	0.577247
ukb-ppp-CPE-OID21392	finngen_R10_COPD_EARLY	Early onset COPD || id:finngen_R10_COPD_EARLY	Carboxypeptidase E | Oncology	0.0141624	0.0243642	0.664795
ukb-ppp-CPE-OID21392	finngen_R10_COPD_LATER	Later onset COPD || id:finngen_R10_COPD_LATER	Carboxypeptidase E | Oncology	0.0107934	0.020893	0.696432
ukb-ppp-CPE-OID21392	finngen_R10_J10_ASTHMACOPDKELA	Asthma/COPD (KELA code 203) || id:finngen_R10_J10_ASTHMACOPDKELA	Carboxypeptidase E | Oncology	-0.0109007	0.0142428	0.584129
ukb-ppp-CPE-OID21392	finngen_R10_J10_COPD	COPD || id:finngen_R10_J10_COPD	Carboxypeptidase E | Oncology	0.00882404	0.0159322	0.678001
ukb-ppp-CPM-OID21054	finngen_R10_COPD_EARLY	Early onset COPD || id:finngen_R10_COPD_EARLY	Carboxypeptidase M | Neurology	0.0104858	0.0253958	0.750717
ukb-ppp-CPM-OID21054	finngen_R10_COPD_LATER	Later onset COPD || id:finngen_R10_COPD_LATER	Carboxypeptidase M | Neurology	0.0130343	0.0215299	0.653435
ukb-ppp-CPM-OID21054	finngen_R10_J10_ASTHMACOPDKELA	Asthma/COPD (KELA code 203) || id:finngen_R10_J10_ASTHMACOPDKELA	Carboxypeptidase M | Neurology	0.0294693	0.0108405	0.224405
ukb-ppp-CPM-OID21054	finngen_R10_J10_COPD	COPD || id:finngen_R10_J10_COPD	Carboxypeptidase M | Neurology	0.0166813	0.016499	0.496502
ukb-ppp-CPOX-OID30495	finngen_R10_COPD_EARLY	Early onset COPD || id:finngen_R10_COPD_EARLY	Oxygen-dependent coproporphyrinogen-III oxidase, mitochondrial | Inflammation_II	0.000345719	0.035289	0.993763
ukb-ppp-CPOX-OID30495	finngen_R10_COPD_LATER	Later onset COPD || id:finngen_R10_COPD_LATER	Oxygen-dependent coproporphyrinogen-III oxidase, mitochondrial | Inflammation_II	0.0152425	0.0299162	0.70001
ukb-ppp-CPOX-OID30495	finngen_R10_J10_ASTHMACOPDKELA	Asthma/COPD (KELA code 203) || id:finngen_R10_J10_ASTHMACOPDKELA	Oxygen-dependent coproporphyrinogen-III oxidase, mitochondrial | Inflammation_II	-0.0220033	0.0150467	0.381843
ukb-ppp-CPOX-OID30495	finngen_R10_J10_COPD	COPD || id:finngen_R10_J10_COPD	Oxygen-dependent coproporphyrinogen-III oxidase, mitochondrial | Inflammation_II	0.00455911	0.0229399	0.875105
ukb-ppp-CPPED1-OID21053	finngen_R10_COPD_EARLY	Early onset COPD || id:finngen_R10_COPD_EARLY	Serine/threonine-protein phosphatase CPPED1 | Neurology	-0.00258816	0.0194215	0.900421
ukb-ppp-CPPED1-OID21053	finngen_R10_COPD_LATER	Later onset COPD || id:finngen_R10_COPD_LATER	Serine/threonine-protein phosphatase CPPED1 | Neurology	-0.00658607	0.0142163	0.667251
ukb-ppp-CPPED1-OID21053	finngen_R10_J10_ASTHMACOPDKELA	Asthma/COPD (KELA code 203) || id:finngen_R10_J10_ASTHMACOPDKELA	Serine/threonine-protein phosphatase CPPED1 | Neurology	-0.00341812	0.00610559	0.605459
ukb-ppp-CPPED1-OID21053	finngen_R10_J10_COPD	COPD || id:finngen_R10_J10_COPD	Serine/threonine-protein phosphatase CPPED1 | Neurology	0.0030984	0.00938166	0.757776
ukb-ppp-CPQ-OID30406	finngen_R10_COPD_EARLY	Early onset COPD || id:finngen_R10_COPD_EARLY	Carboxypeptidase Q | Cardiometabolic_II	0.0289373	0.0548678	0.620471
ukb-ppp-CPQ-OID30406	finngen_R10_COPD_LATER	Later onset COPD || id:finngen_R10_COPD_LATER	Carboxypeptidase Q | Cardiometabolic_II	0.0173843	0.0591634	0.780691
ukb-ppp-CPQ-OID30406	finngen_R10_J10_ASTHMACOPDKELA	Asthma/COPD (KELA code 203) || id:finngen_R10_J10_ASTHMACOPDKELA	Carboxypeptidase Q | Cardiometabolic_II	0.0221974	0.0186166	0.286622
ukb-ppp-CPQ-OID30406	finngen_R10_J10_COPD	COPD || id:finngen_R10_J10_COPD	Carboxypeptidase Q | Cardiometabolic_II	0.0145907	0.0440142	0.753711
ukb-ppp-CPVL-OID21435	finngen_R10_COPD_EARLY	Early onset COPD || id:finngen_R10_COPD_EARLY	Probable serine carboxypeptidase CPVL | Oncology	-0.008826	0.0223134	0.712628
ukb-ppp-CPVL-OID21435	finngen_R10_COPD_LATER	Later onset COPD || id:finngen_R10_COPD_LATER	Probable serine carboxypeptidase CPVL | Oncology	0.0091736	0.0215277	0.691943
ukb-ppp-CPVL-OID21435	finngen_R10_J10_ASTHMACOPDKELA	Asthma/COPD (KELA code 203) || id:finngen_R10_J10_ASTHMACOPDKELA	Probable serine carboxypeptidase CPVL | Oncology	0.0207753	0.00921259	0.0871514
ukb-ppp-CPVL-OID21435	finngen_R10_J10_COPD	COPD || id:finngen_R10_J10_COPD	Probable serine carboxypeptidase CPVL | Oncology	0.0122298	0.0141012	0.434713
ukb-ppp-CPXM1-OID21479	finngen_R10_COPD_EARLY	Early onset COPD || id:finngen_R10_COPD_EARLY	Probable carboxypeptidase X1 | Oncology
ukb-ppp-CPXM1-OID21479	finngen_R10_COPD_LATER	Later onset COPD || id:finngen_R10_COPD_LATER	Probable carboxypeptidase X1 | Oncology
ukb-ppp-CPXM1-OID21479	finngen_R10_J10_ASTHMACOPDKELA	Asthma/COPD (KELA code 203) || id:finngen_R10_J10_ASTHMACOPDKELA	Probable carboxypeptidase X1 | Oncology
ukb-ppp-CPXM1-OID21479	finngen_R10_J10_COPD	COPD || id:finngen_R10_J10_COPD	Probable carboxypeptidase X1 | Oncology
ukb-ppp-CPXM2-OID30322	finngen_R10_COPD_EARLY	Early onset COPD || id:finngen_R10_COPD_EARLY	Inactive carboxypeptidase-like protein X2 | Cardiometabolic_II	0.00205097	0.0239328	0.939514
ukb-ppp-CPXM2-OID30322	finngen_R10_COPD_LATER	Later onset COPD || id:finngen_R10_COPD_LATER	Inactive carboxypeptidase-like protein X2 | Cardiometabolic_II	-0.0160305	0.0209994	0.524994
ukb-ppp-CPXM2-OID30322	finngen_R10_J10_ASTHMACOPDKELA	Asthma/COPD (KELA code 203) || id:finngen_R10_J10_ASTHMACOPDKELA	Inactive carboxypeptidase-like protein X2 | Cardiometabolic_II	-0.00880591	0.0109521	0.505756
ukb-ppp-CPXM2-OID30322	finngen_R10_J10_COPD	COPD || id:finngen_R10_J10_COPD	Inactive carboxypeptidase-like protein X2 | Cardiometabolic_II	-0.00765172	0.0156237	0.67276
ukb-ppp-CR1-OID30697	finngen_R10_COPD_EARLY	Early onset COPD || id:finngen_R10_COPD_EARLY	Complement receptor type 1 | Inflammation_II	-0.0204349	0.0416528	0.709638
ukb-ppp-CR1-OID30697	finngen_R10_COPD_LATER	Later onset COPD || id:finngen_R10_COPD_LATER	Complement receptor type 1 | Inflammation_II	0.00774967	0.0220722	0.785039
ukb-ppp-CR1-OID30697	finngen_R10_J10_ASTHMACOPDKELA	Asthma/COPD (KELA code 203) || id:finngen_R10_J10_ASTHMACOPDKELA	Complement receptor type 1 | Inflammation_II	0.013748	0.0184401	0.592153
ukb-ppp-CR1-OID30697	finngen_R10_J10_COPD	COPD || id:finngen_R10_J10_COPD	Complement receptor type 1 | Inflammation_II	0.00440583	0.0323901	0.913933
ukb-ppp-CR2-OID20393	finngen_R10_COPD_EARLY	Early onset COPD || id:finngen_R10_COPD_EARLY	Complement receptor type 2 | Cardiometabolic	0.0112258	0.026689	0.714923
ukb-ppp-CR2-OID20393	finngen_R10_COPD_LATER	Later onset COPD || id:finngen_R10_COPD_LATER	Complement receptor type 2 | Cardiometabolic	0.00594134	0.0227841	0.818667
ukb-ppp-CR2-OID20393	finngen_R10_J10_ASTHMACOPDKELA	Asthma/COPD (KELA code 203) || id:finngen_R10_J10_ASTHMACOPDKELA	Complement receptor type 2 | Cardiometabolic	0.0302041	0.0112782	0.115721
ukb-ppp-CR2-OID20393	finngen_R10_J10_COPD	COPD || id:finngen_R10_J10_COPD	Complement receptor type 2 | Cardiometabolic	0.0100743	0.0173562	0.620303
ukb-ppp-CRACR2A-OID21249	finngen_R10_COPD_EARLY	Early onset COPD || id:finngen_R10_COPD_EARLY	EF-hand calcium-binding domain-containing protein 4B | Oncology	-0.066313	0.0545329	0.438138
ukb-ppp-CRACR2A-OID21249	finngen_R10_COPD_LATER	Later onset COPD || id:finngen_R10_COPD_LATER	EF-hand calcium-binding domain-containing protein 4B | Oncology	0.0831536	0.0466985	0.325759
ukb-ppp-CRACR2A-OID21249	finngen_R10_J10_ASTHMACOPDKELA	Asthma/COPD (KELA code 203) || id:finngen_R10_J10_ASTHMACOPDKELA	EF-hand calcium-binding domain-containing protein 4B | Oncology	-0.0332905	0.0400387	0.558421
ukb-ppp-CRACR2A-OID21249	finngen_R10_J10_COPD	COPD || id:finngen_R10_J10_COPD	EF-hand calcium-binding domain-containing protein 4B | Oncology	0.032269	0.0356104	0.531313
ukb-ppp-CREG1-OID21515	finngen_R10_COPD_EARLY	Early onset COPD || id:finngen_R10_COPD_EARLY	Protein CREG1 | Oncology
ukb-ppp-CREG1-OID21515	finngen_R10_COPD_LATER	Later onset COPD || id:finngen_R10_COPD_LATER	Protein CREG1 | Oncology
ukb-ppp-CREG1-OID21515	finngen_R10_J10_ASTHMACOPDKELA	Asthma/COPD (KELA code 203) || id:finngen_R10_J10_ASTHMACOPDKELA	Protein CREG1 | Oncology
ukb-ppp-CREG1-OID21515	finngen_R10_J10_COPD	COPD || id:finngen_R10_J10_COPD	Protein CREG1 | Oncology
ukb-ppp-CRELD1-OID30619	finngen_R10_COPD_EARLY	Early onset COPD || id:finngen_R10_COPD_EARLY	Protein disulfide isomerase CRELD1 | Inflammation_II	-0.0229311	0.0221763	0.348515
ukb-ppp-CRELD1-OID30619	finngen_R10_COPD_LATER	Later onset COPD || id:finngen_R10_COPD_LATER	Protein disulfide isomerase CRELD1 | Inflammation_II	-0.00808244	0.0223002	0.73184
ukb-ppp-CRELD1-OID30619	finngen_R10_J10_ASTHMACOPDKELA	Asthma/COPD (KELA code 203) || id:finngen_R10_J10_ASTHMACOPDKELA	Protein disulfide isomerase CRELD1 | Inflammation_II	-0.010753	0.00942835	0.305747
ukb-ppp-CRELD1-OID30619	finngen_R10_J10_COPD	COPD || id:finngen_R10_J10_COPD	Protein disulfide isomerase CRELD1 | Inflammation_II	-0.0183769	0.0144527	0.259478
ukb-ppp-CRELD2-OID20751	finngen_R10_COPD_EARLY	Early onset COPD || id:finngen_R10_COPD_EARLY	Protein disulfide isomerase CRELD2 | Inflammation	-0.0244904	0.0237028	0.410071
ukb-ppp-CRELD2-OID20751	finngen_R10_COPD_LATER	Later onset COPD || id:finngen_R10_COPD_LATER	Protein disulfide isomerase CRELD2 | Inflammation	0.0144949	0.034554	0.715626
ukb-ppp-CRELD2-OID20751	finngen_R10_J10_ASTHMACOPDKELA	Asthma/COPD (KELA code 203) || id:finngen_R10_J10_ASTHMACOPDKELA	Protein disulfide isomerase CRELD2 | Inflammation	0.00381186	0.010299	0.746815
ukb-ppp-CRELD2-OID20751	finngen_R10_J10_COPD	COPD || id:finngen_R10_J10_COPD	Protein disulfide isomerase CRELD2 | Inflammation	0.00548887	0.0232071	0.835048
ukb-ppp-CRH-OID21257	finngen_R10_COPD_EARLY	Early onset COPD || id:finngen_R10_COPD_EARLY	Corticoliberin | Oncology	0.0956405	0.0615941	0.364247
ukb-ppp-CRH-OID21257	finngen_R10_COPD_LATER	Later onset COPD || id:finngen_R10_COPD_LATER	Corticoliberin | Oncology	0.064703	0.0536447	0.440687
ukb-ppp-CRH-OID21257	finngen_R10_J10_ASTHMACOPDKELA	Asthma/COPD (KELA code 203) || id:finngen_R10_J10_ASTHMACOPDKELA	Corticoliberin | Oncology	-0.0199836	0.0260632	0.58357
ukb-ppp-CRH-OID21257	finngen_R10_J10_COPD	COPD || id:finngen_R10_J10_COPD	Corticoliberin | Oncology	0.0747579	0.0406841	0.317283
ukb-ppp-CRHBP-OID20747	finngen_R10_COPD_EARLY	Early onset COPD || id:finngen_R10_COPD_EARLY	Corticotropin-releasing factor-binding protein | Inflammation	-0.00262623	0.0166645	0.884786
ukb-ppp-CRHBP-OID20747	finngen_R10_COPD_LATER	Later onset COPD || id:finngen_R10_COPD_LATER	Corticotropin-releasing factor-binding protein | Inflammation	-0.0120443	0.0141368	0.456835
ukb-ppp-CRHBP-OID20747	finngen_R10_J10_ASTHMACOPDKELA	Asthma/COPD (KELA code 203) || id:finngen_R10_J10_ASTHMACOPDKELA	Corticotropin-releasing factor-binding protein | Inflammation	0.00352183	0.00708032	0.653071
ukb-ppp-CRHBP-OID20747	finngen_R10_J10_COPD	COPD || id:finngen_R10_J10_COPD	Corticotropin-releasing factor-binding protein | Inflammation	-0.00480576	0.0108165	0.686921
ukb-ppp-CRIM1-OID20701	finngen_R10_COPD_EARLY	Early onset COPD || id:finngen_R10_COPD_EARLY	Cysteine-rich motor neuron 1 protein | Inflammation	-0.143538	0.10337	0.397332
ukb-ppp-CRIM1-OID20701	finngen_R10_COPD_LATER	Later onset COPD || id:finngen_R10_COPD_LATER	Cysteine-rich motor neuron 1 protein | Inflammation	0.0109502	0.14345	0.951498
ukb-ppp-CRIM1-OID20701	finngen_R10_J10_ASTHMACOPDKELA	Asthma/COPD (KELA code 203) || id:finngen_R10_J10_ASTHMACOPDKELA	Cysteine-rich motor neuron 1 protein | Inflammation	-0.0217646	0.132181	0.896108
ukb-ppp-CRIM1-OID20701	finngen_R10_J10_COPD	COPD || id:finngen_R10_J10_COPD	Cysteine-rich motor neuron 1 protein | Inflammation	-0.0538989	0.118845	0.72894
ukb-ppp-CRIP2-OID20901	finngen_R10_COPD_EARLY	Early onset COPD || id:finngen_R10_COPD_EARLY	Cysteine-rich protein 2 | Neurology
ukb-ppp-CRIP2-OID20901	finngen_R10_COPD_LATER	Later onset COPD || id:finngen_R10_COPD_LATER	Cysteine-rich protein 2 | Neurology
ukb-ppp-CRIP2-OID20901	finngen_R10_J10_ASTHMACOPDKELA	Asthma/COPD (KELA code 203) || id:finngen_R10_J10_ASTHMACOPDKELA	Cysteine-rich protein 2 | Neurology
ukb-ppp-CRIP2-OID20901	finngen_R10_J10_COPD	COPD || id:finngen_R10_J10_COPD	Cysteine-rich protein 2 | Neurology
ukb-ppp-CRISP2-OID21456	finngen_R10_COPD_EARLY	Early onset COPD || id:finngen_R10_COPD_EARLY	Cysteine-rich secretory protein 2 | Oncology	-0.0440149	0.0446197	0.362008
ukb-ppp-CRISP2-OID21456	finngen_R10_COPD_LATER	Later onset COPD || id:finngen_R10_COPD_LATER	Cysteine-rich secretory protein 2 | Oncology	0.042985	0.0317957	0.225139
ukb-ppp-CRISP2-OID21456	finngen_R10_J10_ASTHMACOPDKELA	Asthma/COPD (KELA code 203) || id:finngen_R10_J10_ASTHMACOPDKELA	Cysteine-rich secretory protein 2 | Oncology	-0.0170029	0.0164132	0.340171
ukb-ppp-CRISP2-OID21456	finngen_R10_J10_COPD	COPD || id:finngen_R10_J10_COPD	Cysteine-rich secretory protein 2 | Oncology	-0.00838014	0.0246548	0.745515
ukb-ppp-CRISP3-OID30715	finngen_R10_COPD_EARLY	Early onset COPD || id:finngen_R10_COPD_EARLY	Cysteine-rich secretory protein 3 | Inflammation_II	-0.0620007	0.039607	0.168528
ukb-ppp-CRISP3-OID30715	finngen_R10_COPD_LATER	Later onset COPD || id:finngen_R10_COPD_LATER	Cysteine-rich secretory protein 3 | Inflammation_II	-0.0268771	0.0282539	0.378196
ukb-ppp-CRISP3-OID30715	finngen_R10_J10_ASTHMACOPDKELA	Asthma/COPD (KELA code 203) || id:finngen_R10_J10_ASTHMACOPDKELA	Cysteine-rich secretory protein 3 | Inflammation_II	-0.00898375	0.0141164	0.548006
ukb-ppp-CRISP3-OID30715	finngen_R10_J10_COPD	COPD || id:finngen_R10_J10_COPD	Cysteine-rich secretory protein 3 | Inflammation_II	-0.0490189	0.0216274	0.0639723
ukb-ppp-CRNN-OID21427	finngen_R10_COPD_EARLY	Early onset COPD || id:finngen_R10_COPD_EARLY	Cornulin | Oncology	0.0244184	0.0335542	0.48528
ukb-ppp-CRNN-OID21427	finngen_R10_COPD_LATER	Later onset COPD || id:finngen_R10_COPD_LATER	Cornulin | Oncology	0.00172566	0.0283964	0.95287
ukb-ppp-CRNN-OID21427	finngen_R10_J10_ASTHMACOPDKELA	Asthma/COPD (KELA code 203) || id:finngen_R10_J10_ASTHMACOPDKELA	Cornulin | Oncology	-0.0256911	0.0143156	0.106291
ukb-ppp-CRNN-OID21427	finngen_R10_J10_COPD	COPD || id:finngen_R10_J10_COPD	Cornulin | Oncology	0.00146228	0.0217501	0.947868
ukb-ppp-CRTAC1-OID20279	finngen_R10_COPD_EARLY	Early onset COPD || id:finngen_R10_COPD_EARLY	Cartilage acidic protein 1 | Cardiometabolic	0.00415657	0.028081	0.891715
ukb-ppp-CRTAC1-OID20279	finngen_R10_COPD_LATER	Later onset COPD || id:finngen_R10_COPD_LATER	Cartilage acidic protein 1 | Cardiometabolic	-0.00674165	0.0210111	0.769368
ukb-ppp-CRTAC1-OID20279	finngen_R10_J10_ASTHMACOPDKELA	Asthma/COPD (KELA code 203) || id:finngen_R10_J10_ASTHMACOPDKELA	Cartilage acidic protein 1 | Cardiometabolic	0.0225711	0.0104014	0.118457
ukb-ppp-CRTAC1-OID20279	finngen_R10_J10_COPD	COPD || id:finngen_R10_J10_COPD	Cartilage acidic protein 1 | Cardiometabolic	0.00205247	0.0160279	0.906207
ukb-ppp-CRTAM-OID20914	finngen_R10_COPD_EARLY	Early onset COPD || id:finngen_R10_COPD_EARLY	Cytotoxic and regulatory T-cell molecule | Neurology	-0.0604862	0.0603484	0.421772
ukb-ppp-CRTAM-OID20914	finngen_R10_COPD_LATER	Later onset COPD || id:finngen_R10_COPD_LATER	Cytotoxic and regulatory T-cell molecule | Neurology	0.0639373	0.0509063	0.335961
ukb-ppp-CRTAM-OID20914	finngen_R10_J10_ASTHMACOPDKELA	Asthma/COPD (KELA code 203) || id:finngen_R10_J10_ASTHMACOPDKELA	Cytotoxic and regulatory T-cell molecule | Neurology	0.0179342	0.0257466	0.558145
ukb-ppp-CRTAM-OID20914	finngen_R10_J10_COPD	COPD || id:finngen_R10_J10_COPD	Cytotoxic and regulatory T-cell molecule | Neurology	0.0211835	0.0390279	0.641682
ukb-ppp-CRYGD-OID31144	finngen_R10_COPD_EARLY	Early onset COPD || id:finngen_R10_COPD_EARLY	Gamma-crystallin D | Neurology_II	-0.0299507	0.0594698	0.632475
ukb-ppp-CRYGD-OID31144	finngen_R10_COPD_LATER	Later onset COPD || id:finngen_R10_COPD_LATER	Gamma-crystallin D | Neurology_II	0.00185441	0.0365238	0.961155
ukb-ppp-CRYGD-OID31144	finngen_R10_J10_ASTHMACOPDKELA	Asthma/COPD (KELA code 203) || id:finngen_R10_J10_ASTHMACOPDKELA	Gamma-crystallin D | Neurology_II	0.00341953	0.0281009	0.90712
ukb-ppp-CRYGD-OID31144	finngen_R10_J10_COPD	COPD || id:finngen_R10_J10_COPD	Gamma-crystallin D | Neurology_II	-0.0122792	0.034869	0.736762
ukb-ppp-CRYM-OID30815	finngen_R10_COPD_EARLY	Early onset COPD || id:finngen_R10_COPD_EARLY	Ketimine reductase mu-crystallin | Neurology_II	-0.00205508	0.0403138	0.963977
ukb-ppp-CRYM-OID30815	finngen_R10_COPD_LATER	Later onset COPD || id:finngen_R10_COPD_LATER	Ketimine reductase mu-crystallin | Neurology_II	-0.0221458	0.0207357	0.397353
ukb-ppp-CRYM-OID30815	finngen_R10_J10_ASTHMACOPDKELA	Asthma/COPD (KELA code 203) || id:finngen_R10_J10_ASTHMACOPDKELA	Ketimine reductase mu-crystallin | Neurology_II	0.00593994	0.0143548	0.719177
ukb-ppp-CRYM-OID30815	finngen_R10_J10_COPD	COPD || id:finngen_R10_J10_COPD	Ketimine reductase mu-crystallin | Neurology_II	-0.00387815	0.0158236	0.829243
ukb-ppp-CRYZL1-OID30272	finngen_R10_COPD_EARLY	Early onset COPD || id:finngen_R10_COPD_EARLY	Quinone oxidoreductase-like protein 1 | Cardiometabolic_II
ukb-ppp-CRYZL1-OID30272	finngen_R10_COPD_LATER	Later onset COPD || id:finngen_R10_COPD_LATER	Quinone oxidoreductase-like protein 1 | Cardiometabolic_II
ukb-ppp-CRYZL1-OID30272	finngen_R10_J10_ASTHMACOPDKELA	Asthma/COPD (KELA code 203) || id:finngen_R10_J10_ASTHMACOPDKELA	Quinone oxidoreductase-like protein 1 | Cardiometabolic_II
ukb-ppp-CRYZL1-OID30272	finngen_R10_J10_COPD	COPD || id:finngen_R10_J10_COPD	Quinone oxidoreductase-like protein 1 | Cardiometabolic_II
ukb-ppp-CSF1-OID20719	finngen_R10_COPD_EARLY	Early onset COPD || id:finngen_R10_COPD_EARLY	Macrophage colony-stimulating factor 1 | Inflammation
ukb-ppp-CSF1-OID20719	finngen_R10_COPD_LATER	Later onset COPD || id:finngen_R10_COPD_LATER	Macrophage colony-stimulating factor 1 | Inflammation
ukb-ppp-CSF1-OID20719	finngen_R10_J10_ASTHMACOPDKELA	Asthma/COPD (KELA code 203) || id:finngen_R10_J10_ASTHMACOPDKELA	Macrophage colony-stimulating factor 1 | Inflammation
ukb-ppp-CSF1-OID20719	finngen_R10_J10_COPD	COPD || id:finngen_R10_J10_COPD	Macrophage colony-stimulating factor 1 | Inflammation
ukb-ppp-CSF1R-OID30681	finngen_R10_COPD_EARLY	Early onset COPD || id:finngen_R10_COPD_EARLY	Macrophage colony-stimulating factor 1 receptor | Inflammation_II	0.00333013	0.0495573	0.957285
ukb-ppp-CSF1R-OID30681	finngen_R10_COPD_LATER	Later onset COPD || id:finngen_R10_COPD_LATER	Macrophage colony-stimulating factor 1 receptor | Inflammation_II	0.00281015	0.0249599	0.928626
ukb-ppp-CSF1R-OID30681	finngen_R10_J10_ASTHMACOPDKELA	Asthma/COPD (KELA code 203) || id:finngen_R10_J10_ASTHMACOPDKELA	Macrophage colony-stimulating factor 1 receptor | Inflammation_II	0.00380552	0.0244358	0.901646
ukb-ppp-CSF1R-OID30681	finngen_R10_J10_COPD	COPD || id:finngen_R10_J10_COPD	Macrophage colony-stimulating factor 1 receptor | Inflammation_II	0.00317853	0.019142	0.895245
ukb-ppp-CSF2RB-OID30553	finngen_R10_COPD_EARLY	Early onset COPD || id:finngen_R10_COPD_EARLY	Cytokine receptor common subunit beta | Inflammation_II	0.0560542	0.0389317	0.193103
ukb-ppp-CSF2RB-OID30553	finngen_R10_COPD_LATER	Later onset COPD || id:finngen_R10_COPD_LATER	Cytokine receptor common subunit beta | Inflammation_II	0.079066	0.0426141	0.105925
ukb-ppp-CSF2RB-OID30553	finngen_R10_J10_ASTHMACOPDKELA	Asthma/COPD (KELA code 203) || id:finngen_R10_J10_ASTHMACOPDKELA	Cytokine receptor common subunit beta | Inflammation_II	0.0203444	0.0165507	0.258704
ukb-ppp-CSF2RB-OID30553	finngen_R10_J10_COPD	COPD || id:finngen_R10_J10_COPD	Cytokine receptor common subunit beta | Inflammation_II	0.0688398	0.0258544	0.0323452
ukb-ppp-CSF3R-OID30527	finngen_R10_COPD_EARLY	Early onset COPD || id:finngen_R10_COPD_EARLY	Granulocyte colony-stimulating factor receptor | Inflammation_II	-0.0307914	0.0682971	0.682694
ukb-ppp-CSF3R-OID30527	finngen_R10_COPD_LATER	Later onset COPD || id:finngen_R10_COPD_LATER	Granulocyte colony-stimulating factor receptor | Inflammation_II	-0.0801482	0.0491011	0.201117
ukb-ppp-CSF3R-OID30527	finngen_R10_J10_ASTHMACOPDKELA	Asthma/COPD (KELA code 203) || id:finngen_R10_J10_ASTHMACOPDKELA	Granulocyte colony-stimulating factor receptor | Inflammation_II	-0.00384686	0.0240917	0.883282
ukb-ppp-CSF3R-OID30527	finngen_R10_J10_COPD	COPD || id:finngen_R10_J10_COPD	Granulocyte colony-stimulating factor receptor | Inflammation_II	-0.0442599	0.0373141	0.320947
ukb-ppp-CSPG4-OID30397	finngen_R10_COPD_EARLY	Early onset COPD || id:finngen_R10_COPD_EARLY	Chondroitin sulfate proteoglycan 4 | Cardiometabolic_II
ukb-ppp-CSPG4-OID30397	finngen_R10_COPD_LATER	Later onset COPD || id:finngen_R10_COPD_LATER	Chondroitin sulfate proteoglycan 4 | Cardiometabolic_II
ukb-ppp-CSPG4-OID30397	finngen_R10_J10_ASTHMACOPDKELA	Asthma/COPD (KELA code 203) || id:finngen_R10_J10_ASTHMACOPDKELA	Chondroitin sulfate proteoglycan 4 | Cardiometabolic_II
ukb-ppp-CSPG4-OID30397	finngen_R10_J10_COPD	COPD || id:finngen_R10_J10_COPD	Chondroitin sulfate proteoglycan 4 | Cardiometabolic_II
ukb-ppp-CST1-OID30581	finngen_R10_COPD_EARLY	Early onset COPD || id:finngen_R10_COPD_EARLY	Cystatin-SN | Inflammation_II	0.0239893	0.0400978	0.581889
ukb-ppp-CST1-OID30581	finngen_R10_COPD_LATER	Later onset COPD || id:finngen_R10_COPD_LATER	Cystatin-SN | Inflammation_II	-0.000224942	0.0322141	0.994763
ukb-ppp-CST1-OID30581	finngen_R10_J10_ASTHMACOPDKELA	Asthma/COPD (KELA code 203) || id:finngen_R10_J10_ASTHMACOPDKELA	Cystatin-SN | Inflammation_II	0.00662966	0.0239237	0.795422
ukb-ppp-CST1-OID30581	finngen_R10_J10_COPD	COPD || id:finngen_R10_J10_COPD	Cystatin-SN | Inflammation_II	0.0136997	0.0245829	0.607044
ukb-ppp-CST3-OID20400	finngen_R10_COPD_EARLY	Early onset COPD || id:finngen_R10_COPD_EARLY	Cystatin-C | Cardiometabolic
ukb-ppp-CST3-OID20400	finngen_R10_COPD_LATER	Later onset COPD || id:finngen_R10_COPD_LATER	Cystatin-C | Cardiometabolic
ukb-ppp-CST3-OID20400	finngen_R10_J10_ASTHMACOPDKELA	Asthma/COPD (KELA code 203) || id:finngen_R10_J10_ASTHMACOPDKELA	Cystatin-C | Cardiometabolic
ukb-ppp-CST3-OID20400	finngen_R10_J10_COPD	COPD || id:finngen_R10_J10_COPD	Cystatin-C | Cardiometabolic
ukb-ppp-CST5-OID20995	finngen_R10_COPD_EARLY	Early onset COPD || id:finngen_R10_COPD_EARLY	Cystatin-D | Neurology	-0.00640343	0.012085	0.618882
ukb-ppp-CST5-OID20995	finngen_R10_COPD_LATER	Later onset COPD || id:finngen_R10_COPD_LATER	Cystatin-D | Neurology	-0.0123586	0.0159565	0.473639
ukb-ppp-CST5-OID20995	finngen_R10_J10_ASTHMACOPDKELA	Asthma/COPD (KELA code 203) || id:finngen_R10_J10_ASTHMACOPDKELA	Cystatin-D | Neurology	-0.00822758	0.00513386	0.169923
ukb-ppp-CST5-OID20995	finngen_R10_J10_COPD	COPD || id:finngen_R10_J10_COPD	Cystatin-D | Neurology	-0.0105355	0.0104531	0.359766
ukb-ppp-CST7-OID20704	finngen_R10_COPD_EARLY	Early onset COPD || id:finngen_R10_COPD_EARLY	Cystatin-F | Inflammation	-0.0183679	0.0147999	0.282386
ukb-ppp-CST7-OID20704	finngen_R10_COPD_LATER	Later onset COPD || id:finngen_R10_COPD_LATER	Cystatin-F | Inflammation	-0.00609868	0.0126249	0.654297
ukb-ppp-CST7-OID20704	finngen_R10_J10_ASTHMACOPDKELA	Asthma/COPD (KELA code 203) || id:finngen_R10_J10_ASTHMACOPDKELA	Cystatin-F | Inflammation	-0.00429331	0.00629323	0.532564
ukb-ppp-CST7-OID20704	finngen_R10_J10_COPD	COPD || id:finngen_R10_J10_COPD	Cystatin-F | Inflammation	-0.0110035	0.00964159	0.31745
ukb-ppp-CSTB-OID20294	finngen_R10_COPD_EARLY	Early onset COPD || id:finngen_R10_COPD_EARLY	Cystatin-B | Cardiometabolic	0.015952	0.0288918	0.63632
ukb-ppp-CSTB-OID20294	finngen_R10_COPD_LATER	Later onset COPD || id:finngen_R10_COPD_LATER	Cystatin-B | Cardiometabolic	-0.00433855	0.0248395	0.877426
ukb-ppp-CSTB-OID20294	finngen_R10_J10_ASTHMACOPDKELA	Asthma/COPD (KELA code 203) || id:finngen_R10_J10_ASTHMACOPDKELA	Cystatin-B | Cardiometabolic	0.0134137	0.0132332	0.417433
ukb-ppp-CSTB-OID20294	finngen_R10_J10_COPD	COPD || id:finngen_R10_J10_COPD	Cystatin-B | Cardiometabolic	-0.00402037	0.0189128	0.851357
ukb-ppp-CTBS-OID30710	finngen_R10_COPD_EARLY	Early onset COPD || id:finngen_R10_COPD_EARLY	Di-N-acetylchitobiase | Inflammation_II	-0.00831889	0.0582672	0.893374
ukb-ppp-CTBS-OID30710	finngen_R10_COPD_LATER	Later onset COPD || id:finngen_R10_COPD_LATER	Di-N-acetylchitobiase | Inflammation_II	-0.0164761	0.0507746	0.761823
ukb-ppp-CTBS-OID30710	finngen_R10_J10_ASTHMACOPDKELA	Asthma/COPD (KELA code 203) || id:finngen_R10_J10_ASTHMACOPDKELA	Di-N-acetylchitobiase | Inflammation_II	0.0134282	0.024624	0.614511
ukb-ppp-CTBS-OID30710	finngen_R10_J10_COPD	COPD || id:finngen_R10_J10_COPD	Di-N-acetylchitobiase | Inflammation_II	-0.0113472	0.0383324	0.781947
ukb-ppp-CTHRC1-OID30393	finngen_R10_COPD_EARLY	Early onset COPD || id:finngen_R10_COPD_EARLY	Collagen triple helix repeat-containing protein 1 | Cardiometabolic_II
ukb-ppp-CTHRC1-OID30393	finngen_R10_COPD_LATER	Later onset COPD || id:finngen_R10_COPD_LATER	Collagen triple helix repeat-containing protein 1 | Cardiometabolic_II
ukb-ppp-CTHRC1-OID30393	finngen_R10_J10_ASTHMACOPDKELA	Asthma/COPD (KELA code 203) || id:finngen_R10_J10_ASTHMACOPDKELA	Collagen triple helix repeat-containing protein 1 | Cardiometabolic_II
ukb-ppp-CTHRC1-OID30393	finngen_R10_J10_COPD	COPD || id:finngen_R10_J10_COPD	Collagen triple helix repeat-containing protein 1 | Cardiometabolic_II
ukb-ppp-CTRB1-OID21150	finngen_R10_COPD_EARLY	Early onset COPD || id:finngen_R10_COPD_EARLY	Chymotrypsinogen B | Neurology	0.0653721	0.0680326	0.407491
ukb-ppp-CTRB1-OID21150	finngen_R10_COPD_LATER	Later onset COPD || id:finngen_R10_COPD_LATER	Chymotrypsinogen B | Neurology	-0.0173409	0.0500426	0.75183
ukb-ppp-CTRB1-OID21150	finngen_R10_J10_ASTHMACOPDKELA	Asthma/COPD (KELA code 203) || id:finngen_R10_J10_ASTHMACOPDKELA	Chymotrypsinogen B | Neurology	0.0159965	0.0249544	0.567111
ukb-ppp-CTRB1-OID21150	finngen_R10_J10_COPD	COPD || id:finngen_R10_J10_COPD	Chymotrypsinogen B | Neurology	0.0114336	0.0440014	0.811794
ukb-ppp-CTRC-OID20752	finngen_R10_COPD_EARLY	Early onset COPD || id:finngen_R10_COPD_EARLY	Chymotrypsin-C | Inflammation	0.00779272	0.0210959	0.736366
ukb-ppp-CTRC-OID20752	finngen_R10_COPD_LATER	Later onset COPD || id:finngen_R10_COPD_LATER	Chymotrypsin-C | Inflammation	-0.00999274	0.028001	0.744814
ukb-ppp-CTRC-OID20752	finngen_R10_J10_ASTHMACOPDKELA	Asthma/COPD (KELA code 203) || id:finngen_R10_J10_ASTHMACOPDKELA	Chymotrypsin-C | Inflammation	0.00312429	0.0148401	0.846742
ukb-ppp-CTRC-OID20752	finngen_R10_J10_COPD	COPD || id:finngen_R10_J10_COPD	Chymotrypsin-C | Inflammation	-0.00309607	0.0222063	0.897949
ukb-ppp-CTSB-OID20276	finngen_R10_COPD_EARLY	Early onset COPD || id:finngen_R10_COPD_EARLY	Cathepsin B | Cardiometabolic	-0.0737111	0.0414035	0.135141
ukb-ppp-CTSB-OID20276	finngen_R10_COPD_LATER	Later onset COPD || id:finngen_R10_COPD_LATER	Cathepsin B | Cardiometabolic	-0.0987469	0.0454615	0.0819255
ukb-ppp-CTSB-OID20276	finngen_R10_J10_ASTHMACOPDKELA	Asthma/COPD (KELA code 203) || id:finngen_R10_J10_ASTHMACOPDKELA	Cathepsin B | Cardiometabolic	-0.0894007	0.0182696	0.0045002
ukb-ppp-CTSB-OID20276	finngen_R10_J10_COPD	COPD || id:finngen_R10_J10_COPD	Cathepsin B | Cardiometabolic	-0.0977994	0.0304726	0.023744
ukb-ppp-CTSC-OID20679	finngen_R10_COPD_EARLY	Early onset COPD || id:finngen_R10_COPD_EARLY	Dipeptidyl peptidase 1 | Inflammation	-0.0290631	0.0221036	0.258874
ukb-ppp-CTSC-OID20679	finngen_R10_COPD_LATER	Later onset COPD || id:finngen_R10_COPD_LATER	Dipeptidyl peptidase 1 | Inflammation	-0.00375186	0.0190407	0.8534
ukb-ppp-CTSC-OID20679	finngen_R10_J10_ASTHMACOPDKELA	Asthma/COPD (KELA code 203) || id:finngen_R10_J10_ASTHMACOPDKELA	Dipeptidyl peptidase 1 | Inflammation	-0.00349251	0.0093995	0.729063
ukb-ppp-CTSC-OID20679	finngen_R10_J10_COPD	COPD || id:finngen_R10_J10_COPD	Dipeptidyl peptidase 1 | Inflammation	-0.019354	0.0144778	0.252252
ukb-ppp-CTSD-OID20358	finngen_R10_COPD_EARLY	Early onset COPD || id:finngen_R10_COPD_EARLY	Cathepsin D | Cardiometabolic	-0.0397854	0.0395963	0.498484
ukb-ppp-CTSD-OID20358	finngen_R10_COPD_LATER	Later onset COPD || id:finngen_R10_COPD_LATER	Cathepsin D | Cardiometabolic	-0.0230497	0.0330005	0.611856
ukb-ppp-CTSD-OID20358	finngen_R10_J10_ASTHMACOPDKELA	Asthma/COPD (KELA code 203) || id:finngen_R10_J10_ASTHMACOPDKELA	Cathepsin D | Cardiometabolic	0.0135406	0.0108053	0.428773
ukb-ppp-CTSD-OID20358	finngen_R10_J10_COPD	COPD || id:finngen_R10_J10_COPD	Cathepsin D | Cardiometabolic	-0.0325755	0.0316077	0.490401
ukb-ppp-CTSE-OID30628	finngen_R10_COPD_EARLY	Early onset COPD || id:finngen_R10_COPD_EARLY	Cathepsin E | Inflammation_II	0.0673077	0.245556	0.801795
ukb-ppp-CTSE-OID30628	finngen_R10_COPD_LATER	Later onset COPD || id:finngen_R10_COPD_LATER	Cathepsin E | Inflammation_II	-0.0652231	0.103349	0.572784
ukb-ppp-CTSE-OID30628	finngen_R10_J10_ASTHMACOPDKELA	Asthma/COPD (KELA code 203) || id:finngen_R10_J10_ASTHMACOPDKELA	Cathepsin E | Inflammation_II	-0.00336789	0.0428998	0.942369
ukb-ppp-CTSE-OID30628	finngen_R10_J10_COPD	COPD || id:finngen_R10_J10_COPD	Cathepsin E | Inflammation_II	0.0158754	0.0663743	0.826375
ukb-ppp-CTSF-OID21500	finngen_R10_COPD_EARLY	Early onset COPD || id:finngen_R10_COPD_EARLY	Cathepsin F | Oncology
ukb-ppp-CTSF-OID21500	finngen_R10_COPD_LATER	Later onset COPD || id:finngen_R10_COPD_LATER	Cathepsin F | Oncology
ukb-ppp-CTSF-OID21500	finngen_R10_J10_ASTHMACOPDKELA	Asthma/COPD (KELA code 203) || id:finngen_R10_J10_ASTHMACOPDKELA	Cathepsin F | Oncology
ukb-ppp-CTSF-OID21500	finngen_R10_J10_COPD	COPD || id:finngen_R10_J10_COPD	Cathepsin F | Oncology
ukb-ppp-CTSH-OID20113	finngen_R10_COPD_EARLY	Early onset COPD || id:finngen_R10_COPD_EARLY	Pro-cathepsin H [Cleaved into: Cathepsin H mini chain; Cathepsin H | Cardiometabolic	-0.075478	0.0823637	0.383356
ukb-ppp-CTSH-OID20113	finngen_R10_COPD_LATER	Later onset COPD || id:finngen_R10_COPD_LATER	Pro-cathepsin H [Cleaved into: Cathepsin H mini chain; Cathepsin H | Cardiometabolic	-0.00651248	0.0481484	0.895384
ukb-ppp-CTSH-OID20113	finngen_R10_J10_ASTHMACOPDKELA	Asthma/COPD (KELA code 203) || id:finngen_R10_J10_ASTHMACOPDKELA	Pro-cathepsin H [Cleaved into: Cathepsin H mini chain; Cathepsin H | Cardiometabolic	-0.0231902	0.0165652	0.195049
ukb-ppp-CTSH-OID20113	finngen_R10_J10_COPD	COPD || id:finngen_R10_J10_COPD	Pro-cathepsin H [Cleaved into: Cathepsin H mini chain; Cathepsin H | Cardiometabolic	-0.0322605	0.063483	0.623551
ukb-ppp-CTSO-OID20660	finngen_R10_COPD_EARLY	Early onset COPD || id:finngen_R10_COPD_EARLY	Cathepsin O | Inflammation	-0.0024298	0.0209179	0.918139
ukb-ppp-CTSO-OID20660	finngen_R10_COPD_LATER	Later onset COPD || id:finngen_R10_COPD_LATER	Cathepsin O | Inflammation	0.0220716	0.0178947	0.342709
ukb-ppp-CTSO-OID20660	finngen_R10_J10_ASTHMACOPDKELA	Asthma/COPD (KELA code 203) || id:finngen_R10_J10_ASTHMACOPDKELA	Cathepsin O | Inflammation	-0.00186461	0.00888751	0.853255
ukb-ppp-CTSO-OID20660	finngen_R10_J10_COPD	COPD || id:finngen_R10_J10_COPD	Cathepsin O | Inflammation	0.00778436	0.0146603	0.648498
ukb-ppp-CTSS-OID21056	finngen_R10_COPD_EARLY	Early onset COPD || id:finngen_R10_COPD_EARLY	Cathepsin S | Neurology	-0.0204995	0.0612361	0.751391
ukb-ppp-CTSS-OID21056	finngen_R10_COPD_LATER	Later onset COPD || id:finngen_R10_COPD_LATER	Cathepsin S | Neurology	0.0433419	0.0500413	0.426023
ukb-ppp-CTSS-OID21056	finngen_R10_J10_ASTHMACOPDKELA	Asthma/COPD (KELA code 203) || id:finngen_R10_J10_ASTHMACOPDKELA	Cathepsin S | Neurology	-0.0294674	0.0247277	0.286861
ukb-ppp-CTSS-OID21056	finngen_R10_J10_COPD	COPD || id:finngen_R10_J10_COPD	Cathepsin S | Neurology	-0.000397002	0.0443098	0.993198
ukb-ppp-CTSV-OID21405	finngen_R10_COPD_EARLY	Early onset COPD || id:finngen_R10_COPD_EARLY	Cathepsin L2 | Oncology	0.0857482	0.0615903	0.258104
ukb-ppp-CTSV-OID21405	finngen_R10_COPD_LATER	Later onset COPD || id:finngen_R10_COPD_LATER	Cathepsin L2 | Oncology	-0.0380651	0.0670207	0.609791
ukb-ppp-CTSV-OID21405	finngen_R10_J10_ASTHMACOPDKELA	Asthma/COPD (KELA code 203) || id:finngen_R10_J10_ASTHMACOPDKELA	Cathepsin L2 | Oncology	-0.0216387	0.0440356	0.656854
ukb-ppp-CTSV-OID21405	finngen_R10_J10_COPD	COPD || id:finngen_R10_J10_COPD	Cathepsin L2 | Oncology	0.0339911	0.0461925	0.515131
ukb-ppp-CTSZ-OID20365	finngen_R10_COPD_EARLY	Early onset COPD || id:finngen_R10_COPD_EARLY	Cathepsin Z | Cardiometabolic
ukb-ppp-CTSZ-OID20365	finngen_R10_COPD_LATER	Later onset COPD || id:finngen_R10_COPD_LATER	Cathepsin Z | Cardiometabolic
ukb-ppp-CTSZ-OID20365	finngen_R10_J10_ASTHMACOPDKELA	Asthma/COPD (KELA code 203) || id:finngen_R10_J10_ASTHMACOPDKELA	Cathepsin Z | Cardiometabolic
ukb-ppp-CTSZ-OID20365	finngen_R10_J10_COPD	COPD || id:finngen_R10_J10_COPD	Cathepsin Z | Cardiometabolic
ukb-ppp-CX3CL1-OID20976	finngen_R10_COPD_EARLY	Early onset COPD || id:finngen_R10_COPD_EARLY	Fractalkine | Neurology	-0.0224712	0.105019	0.865805
ukb-ppp-CX3CL1-OID20976	finngen_R10_COPD_LATER	Later onset COPD || id:finngen_R10_COPD_LATER	Fractalkine | Neurology	0.104929	0.199074	0.691187
ukb-ppp-CX3CL1-OID20976	finngen_R10_J10_ASTHMACOPDKELA	Asthma/COPD (KELA code 203) || id:finngen_R10_J10_ASTHMACOPDKELA	Fractalkine | Neurology	-0.00478979	0.0447767	0.932158
ukb-ppp-CX3CL1-OID20976	finngen_R10_J10_COPD	COPD || id:finngen_R10_J10_COPD	Fractalkine | Neurology	0.0682486	0.0830016	0.5619
ukb-ppp-CXADR-OID20561	finngen_R10_COPD_EARLY	Early onset COPD || id:finngen_R10_COPD_EARLY	Coxsackievirus and adenovirus receptor | Inflammation
ukb-ppp-CXADR-OID20561	finngen_R10_COPD_LATER	Later onset COPD || id:finngen_R10_COPD_LATER	Coxsackievirus and adenovirus receptor | Inflammation
ukb-ppp-CXADR-OID20561	finngen_R10_J10_ASTHMACOPDKELA	Asthma/COPD (KELA code 203) || id:finngen_R10_J10_ASTHMACOPDKELA	Coxsackievirus and adenovirus receptor | Inflammation
ukb-ppp-CXADR-OID20561	finngen_R10_J10_COPD	COPD || id:finngen_R10_J10_COPD	Coxsackievirus and adenovirus receptor | Inflammation
ukb-ppp-CXCL1-OID20762	finngen_R10_COPD_EARLY	Early onset COPD || id:finngen_R10_COPD_EARLY	Growth-regulated alpha protein | Inflammation	0.0416722	0.0349385	0.263471
ukb-ppp-CXCL1-OID20762	finngen_R10_COPD_LATER	Later onset COPD || id:finngen_R10_COPD_LATER	Growth-regulated alpha protein | Inflammation	-0.00711738	0.0301903	0.818904
ukb-ppp-CXCL1-OID20762	finngen_R10_J10_ASTHMACOPDKELA	Asthma/COPD (KELA code 203) || id:finngen_R10_J10_ASTHMACOPDKELA	Growth-regulated alpha protein | Inflammation	0.00156244	0.0184776	0.934464
ukb-ppp-CXCL1-OID20762	finngen_R10_J10_COPD	COPD || id:finngen_R10_J10_COPD	Growth-regulated alpha protein | Inflammation	0.0078458	0.0229578	0.740384
ukb-ppp-CXCL10-OID20697	finngen_R10_COPD_EARLY	Early onset COPD || id:finngen_R10_COPD_EARLY	C-X-C motif chemokine 10 | Inflammation
ukb-ppp-CXCL10-OID20697	finngen_R10_COPD_LATER	Later onset COPD || id:finngen_R10_COPD_LATER	C-X-C motif chemokine 10 | Inflammation
ukb-ppp-CXCL10-OID20697	finngen_R10_J10_ASTHMACOPDKELA	Asthma/COPD (KELA code 203) || id:finngen_R10_J10_ASTHMACOPDKELA	C-X-C motif chemokine 10 | Inflammation
ukb-ppp-CXCL10-OID20697	finngen_R10_J10_COPD	COPD || id:finngen_R10_J10_COPD	C-X-C motif chemokine 10 | Inflammation
ukb-ppp-CXCL11-OID21042	finngen_R10_COPD_EARLY	Early onset COPD || id:finngen_R10_COPD_EARLY	C-X-C motif chemokine 11 | Neurology	-0.103382	0.132442	0.578057
ukb-ppp-CXCL11-OID21042	finngen_R10_COPD_LATER	Later onset COPD || id:finngen_R10_COPD_LATER	C-X-C motif chemokine 11 | Neurology	0.0841421	0.113042	0.592645
ukb-ppp-CXCL11-OID21042	finngen_R10_J10_ASTHMACOPDKELA	Asthma/COPD (KELA code 203) || id:finngen_R10_J10_ASTHMACOPDKELA	C-X-C motif chemokine 11 | Neurology	-0.0400376	0.0561901	0.605874
ukb-ppp-CXCL11-OID21042	finngen_R10_J10_COPD	COPD || id:finngen_R10_J10_COPD	C-X-C motif chemokine 11 | Neurology	0.0030978	0.0862719	0.97715
ukb-ppp-CXCL12-OID20464	finngen_R10_COPD_EARLY	Early onset COPD || id:finngen_R10_COPD_EARLY	Stromal cell-derived factor 1 | Inflammation	0.255475	0.230131	0.466804
ukb-ppp-CXCL12-OID20464	finngen_R10_COPD_LATER	Later onset COPD || id:finngen_R10_COPD_LATER	Stromal cell-derived factor 1 | Inflammation	0.0149529	0.197631	0.951924
ukb-ppp-CXCL12-OID20464	finngen_R10_J10_ASTHMACOPDKELA	Asthma/COPD (KELA code 203) || id:finngen_R10_J10_ASTHMACOPDKELA	Stromal cell-derived factor 1 | Inflammation	-0.167577	0.0976886	0.336
ukb-ppp-CXCL12-OID20464	finngen_R10_J10_COPD	COPD || id:finngen_R10_J10_COPD	Stromal cell-derived factor 1 | Inflammation	0.0726932	0.15036	0.713312
ukb-ppp-CXCL16-OID20282	finngen_R10_COPD_EARLY	Early onset COPD || id:finngen_R10_COPD_EARLY	C-X-C motif chemokine 16 | Cardiometabolic
ukb-ppp-CXCL16-OID20282	finngen_R10_COPD_LATER	Later onset COPD || id:finngen_R10_COPD_LATER	C-X-C motif chemokine 16 | Cardiometabolic
ukb-ppp-CXCL16-OID20282	finngen_R10_J10_ASTHMACOPDKELA	Asthma/COPD (KELA code 203) || id:finngen_R10_J10_ASTHMACOPDKELA	C-X-C motif chemokine 16 | Cardiometabolic
ukb-ppp-CXCL16-OID20282	finngen_R10_J10_COPD	COPD || id:finngen_R10_J10_COPD	C-X-C motif chemokine 16 | Cardiometabolic
ukb-ppp-CXCL5-OID20207	finngen_R10_COPD_EARLY	Early onset COPD || id:finngen_R10_COPD_EARLY	C-X-C motif chemokine 5 | Cardiometabolic	-0.0727819	0.0354242	0.176274
ukb-ppp-CXCL5-OID20207	finngen_R10_COPD_LATER	Later onset COPD || id:finngen_R10_COPD_LATER	C-X-C motif chemokine 5 | Cardiometabolic	-0.0133082	0.0304098	0.704381
ukb-ppp-CXCL5-OID20207	finngen_R10_J10_ASTHMACOPDKELA	Asthma/COPD (KELA code 203) || id:finngen_R10_J10_ASTHMACOPDKELA	C-X-C motif chemokine 5 | Cardiometabolic	-0.0277725	0.0311421	0.466601
ukb-ppp-CXCL5-OID20207	finngen_R10_J10_COPD	COPD || id:finngen_R10_J10_COPD	C-X-C motif chemokine 5 | Cardiometabolic	-0.039363	0.023176	0.231523
ukb-ppp-CXCL6-OID20613	finngen_R10_COPD_EARLY	Early onset COPD || id:finngen_R10_COPD_EARLY	C-X-C motif chemokine 6 | Inflammation	0.00662217	0.0129096	0.659016
ukb-ppp-CXCL6-OID20613	finngen_R10_COPD_LATER	Later onset COPD || id:finngen_R10_COPD_LATER	C-X-C motif chemokine 6 | Inflammation	-0.00415167	0.0110363	0.742938
ukb-ppp-CXCL6-OID20613	finngen_R10_J10_ASTHMACOPDKELA	Asthma/COPD (KELA code 203) || id:finngen_R10_J10_ASTHMACOPDKELA	C-X-C motif chemokine 6 | Inflammation	-0.013854	0.00790545	0.221791
ukb-ppp-CXCL6-OID20613	finngen_R10_J10_COPD	COPD || id:finngen_R10_J10_COPD	C-X-C motif chemokine 6 | Inflammation	-0.0042996	0.00842159	0.66044
ukb-ppp-CXCL8-OID20153	finngen_R10_COPD_EARLY	Early onset COPD || id:finngen_R10_COPD_EARLY	Interleukin-8 | Cardiometabolic
ukb-ppp-CXCL8-OID20153	finngen_R10_COPD_LATER	Later onset COPD || id:finngen_R10_COPD_LATER	Interleukin-8 | Cardiometabolic
ukb-ppp-CXCL8-OID20153	finngen_R10_J10_ASTHMACOPDKELA	Asthma/COPD (KELA code 203) || id:finngen_R10_J10_ASTHMACOPDKELA	Interleukin-8 | Cardiometabolic
ukb-ppp-CXCL8-OID20153	finngen_R10_J10_COPD	COPD || id:finngen_R10_J10_COPD	Interleukin-8 | Cardiometabolic
ukb-ppp-CXCL8-OID20631	finngen_R10_COPD_EARLY	Early onset COPD || id:finngen_R10_COPD_EARLY	Interleukin-8 | Inflammation
ukb-ppp-CXCL8-OID20631	finngen_R10_COPD_LATER	Later onset COPD || id:finngen_R10_COPD_LATER	Interleukin-8 | Inflammation
ukb-ppp-CXCL8-OID20631	finngen_R10_J10_ASTHMACOPDKELA	Asthma/COPD (KELA code 203) || id:finngen_R10_J10_ASTHMACOPDKELA	Interleukin-8 | Inflammation
ukb-ppp-CXCL8-OID20631	finngen_R10_J10_COPD	COPD || id:finngen_R10_J10_COPD	Interleukin-8 | Inflammation
ukb-ppp-CXCL8-OID20997	finngen_R10_COPD_EARLY	Early onset COPD || id:finngen_R10_COPD_EARLY	Interleukin-8 | Neurology
ukb-ppp-CXCL8-OID20997	finngen_R10_COPD_LATER	Later onset COPD || id:finngen_R10_COPD_LATER	Interleukin-8 | Neurology
ukb-ppp-CXCL8-OID20997	finngen_R10_J10_ASTHMACOPDKELA	Asthma/COPD (KELA code 203) || id:finngen_R10_J10_ASTHMACOPDKELA	Interleukin-8 | Neurology
ukb-ppp-CXCL8-OID20997	finngen_R10_J10_COPD	COPD || id:finngen_R10_J10_COPD	Interleukin-8 | Neurology
ukb-ppp-CXCL8-OID21430	finngen_R10_COPD_EARLY	Early onset COPD || id:finngen_R10_COPD_EARLY	Interleukin-8 | Oncology
ukb-ppp-CXCL8-OID21430	finngen_R10_COPD_LATER	Later onset COPD || id:finngen_R10_COPD_LATER	Interleukin-8 | Oncology
ukb-ppp-CXCL8-OID21430	finngen_R10_J10_ASTHMACOPDKELA	Asthma/COPD (KELA code 203) || id:finngen_R10_J10_ASTHMACOPDKELA	Interleukin-8 | Oncology
ukb-ppp-CXCL8-OID21430	finngen_R10_J10_COPD	COPD || id:finngen_R10_J10_COPD	Interleukin-8 | Oncology
ukb-ppp-CYB5R2-OID31512	finngen_R10_COPD_EARLY	Early onset COPD || id:finngen_R10_COPD_EARLY	NADH-cytochrome b5 reductase 2 | Oncology_II
ukb-ppp-CYB5R2-OID31512	finngen_R10_COPD_LATER	Later onset COPD || id:finngen_R10_COPD_LATER	NADH-cytochrome b5 reductase 2 | Oncology_II
ukb-ppp-CYB5R2-OID31512	finngen_R10_J10_ASTHMACOPDKELA	Asthma/COPD (KELA code 203) || id:finngen_R10_J10_ASTHMACOPDKELA	NADH-cytochrome b5 reductase 2 | Oncology_II
ukb-ppp-CYB5R2-OID31512	finngen_R10_J10_COPD	COPD || id:finngen_R10_J10_COPD	NADH-cytochrome b5 reductase 2 | Oncology_II
ukb-ppp-CYTL1-OID30374	finngen_R10_COPD_EARLY	Early onset COPD || id:finngen_R10_COPD_EARLY	Cytokine-like protein 1 | Cardiometabolic_II	-0.00384931	0.0177904	0.839286
ukb-ppp-CYTL1-OID30374	finngen_R10_COPD_LATER	Later onset COPD || id:finngen_R10_COPD_LATER	Cytokine-like protein 1 | Cardiometabolic_II	0.00797327	0.0151801	0.627181
ukb-ppp-CYTL1-OID30374	finngen_R10_J10_ASTHMACOPDKELA	Asthma/COPD (KELA code 203) || id:finngen_R10_J10_ASTHMACOPDKELA	Cytokine-like protein 1 | Cardiometabolic_II	-0.00926959	0.00754881	0.28678
ukb-ppp-CYTL1-OID30374	finngen_R10_J10_COPD	COPD || id:finngen_R10_J10_COPD	Cytokine-like protein 1 | Cardiometabolic_II	0.00649075	0.0115911	0.605372
ukb-ppp-DAPK2-OID30505	finngen_R10_COPD_EARLY	Early onset COPD || id:finngen_R10_COPD_EARLY	Death-associated protein kinase 2 | Inflammation_II	-0.0156047	0.0477459	0.757036
ukb-ppp-DAPK2-OID30505	finngen_R10_COPD_LATER	Later onset COPD || id:finngen_R10_COPD_LATER	Death-associated protein kinase 2 | Inflammation_II	5.96046e-05	0.0279537	0.998381
ukb-ppp-DAPK2-OID30505	finngen_R10_J10_ASTHMACOPDKELA	Asthma/COPD (KELA code 203) || id:finngen_R10_J10_ASTHMACOPDKELA	Death-associated protein kinase 2 | Inflammation_II	0.0117348	0.0226474	0.626455
ukb-ppp-DAPK2-OID30505	finngen_R10_J10_COPD	COPD || id:finngen_R10_J10_COPD	Death-associated protein kinase 2 | Inflammation_II	0.0013872	0.0284119	0.962949
ukb-ppp-DARS1-OID20903	finngen_R10_COPD_EARLY	Early onset COPD || id:finngen_R10_COPD_EARLY	Aspartate--tRNA ligase, cytoplasmic | Neurology
ukb-ppp-DARS1-OID20903	finngen_R10_COPD_LATER	Later onset COPD || id:finngen_R10_COPD_LATER	Aspartate--tRNA ligase, cytoplasmic | Neurology
ukb-ppp-DARS1-OID20903	finngen_R10_J10_ASTHMACOPDKELA	Asthma/COPD (KELA code 203) || id:finngen_R10_J10_ASTHMACOPDKELA	Aspartate--tRNA ligase, cytoplasmic | Neurology
ukb-ppp-DARS1-OID20903	finngen_R10_J10_COPD	COPD || id:finngen_R10_J10_COPD	Aspartate--tRNA ligase, cytoplasmic | Neurology
ukb-ppp-DBH-OID30703	finngen_R10_COPD_EARLY	Early onset COPD || id:finngen_R10_COPD_EARLY	Dopamine beta-hydroxylase | Inflammation_II	-0.0125944	0.0419518	0.778971
ukb-ppp-DBH-OID30703	finngen_R10_COPD_LATER	Later onset COPD || id:finngen_R10_COPD_LATER	Dopamine beta-hydroxylase | Inflammation_II	-0.0161423	0.0319205	0.63966
ukb-ppp-DBH-OID30703	finngen_R10_J10_ASTHMACOPDKELA	Asthma/COPD (KELA code 203) || id:finngen_R10_J10_ASTHMACOPDKELA	Dopamine beta-hydroxylase | Inflammation_II	0.0144998	0.0135962	0.346307
ukb-ppp-DBH-OID30703	finngen_R10_J10_COPD	COPD || id:finngen_R10_J10_COPD	Dopamine beta-hydroxylase | Inflammation_II	-0.00928576	0.0331512	0.793287
ukb-ppp-DBI-OID21143	finngen_R10_COPD_EARLY	Early onset COPD || id:finngen_R10_COPD_EARLY	Acyl-CoA-binding protein | Neurology	-0.0185239	0.0415753	0.699508
ukb-ppp-DBI-OID21143	finngen_R10_COPD_LATER	Later onset COPD || id:finngen_R10_COPD_LATER	Acyl-CoA-binding protein | Neurology	-0.050615	0.0522579	0.434942
ukb-ppp-DBI-OID21143	finngen_R10_J10_ASTHMACOPDKELA	Asthma/COPD (KELA code 203) || id:finngen_R10_J10_ASTHMACOPDKELA	Acyl-CoA-binding protein | Neurology	-0.0392592	0.0177258	0.157165
ukb-ppp-DBI-OID21143	finngen_R10_J10_COPD	COPD || id:finngen_R10_J10_COPD	Acyl-CoA-binding protein | Neurology	-0.0408626	0.0270705	0.270238
ukb-ppp-DCBLD2-OID21474	finngen_R10_COPD_EARLY	Early onset COPD || id:finngen_R10_COPD_EARLY	Discoidin, CUB and LCCL domain-containing protein 2 | Oncology	-0.0313538	0.0611482	0.698372
ukb-ppp-DCBLD2-OID21474	finngen_R10_COPD_LATER	Later onset COPD || id:finngen_R10_COPD_LATER	Discoidin, CUB and LCCL domain-containing protein 2 | Oncology	0.0440774	0.0512548	0.54784
ukb-ppp-DCBLD2-OID21474	finngen_R10_J10_ASTHMACOPDKELA	Asthma/COPD (KELA code 203) || id:finngen_R10_J10_ASTHMACOPDKELA	Discoidin, CUB and LCCL domain-containing protein 2 | Oncology	-0.038987	0.0261725	0.376377
ukb-ppp-DCBLD2-OID21474	finngen_R10_J10_COPD	COPD || id:finngen_R10_J10_COPD	Discoidin, CUB and LCCL domain-containing protein 2 | Oncology	0.00596	0.0394876	0.904633
ukb-ppp-DCC-OID30953	finngen_R10_COPD_EARLY	Early onset COPD || id:finngen_R10_COPD_EARLY	Netrin receptor DCC | Neurology_II	0.00644088	0.0169141	0.768369
ukb-ppp-DCC-OID30953	finngen_R10_COPD_LATER	Later onset COPD || id:finngen_R10_COPD_LATER	Netrin receptor DCC | Neurology_II	-0.00997555	0.0145131	0.616638
ukb-ppp-DCC-OID30953	finngen_R10_J10_ASTHMACOPDKELA	Asthma/COPD (KELA code 203) || id:finngen_R10_J10_ASTHMACOPDKELA	Netrin receptor DCC | Neurology_II	-0.0120729	0.00717471	0.341358
ukb-ppp-DCC-OID30953	finngen_R10_J10_COPD	COPD || id:finngen_R10_J10_COPD	Netrin receptor DCC | Neurology_II	-0.00425201	0.0110538	0.766223
ukb-ppp-DDAH1-OID21299	finngen_R10_COPD_EARLY	Early onset COPD || id:finngen_R10_COPD_EARLY	Dimethylarginine dimethylaminohydrolase 1 | Oncology	-0.0117055	0.0264672	0.73491
ukb-ppp-DDAH1-OID21299	finngen_R10_COPD_LATER	Later onset COPD || id:finngen_R10_COPD_LATER	Dimethylarginine dimethylaminohydrolase 1 | Oncology	0.00670717	0.0226458	0.816688
ukb-ppp-DDAH1-OID21299	finngen_R10_J10_ASTHMACOPDKELA	Asthma/COPD (KELA code 203) || id:finngen_R10_J10_ASTHMACOPDKELA	Dimethylarginine dimethylaminohydrolase 1 | Oncology	0.00870899	0.0149779	0.66471
ukb-ppp-DDAH1-OID21299	finngen_R10_J10_COPD	COPD || id:finngen_R10_J10_COPD	Dimethylarginine dimethylaminohydrolase 1 | Oncology	0.000835075	0.0172623	0.969227
ukb-ppp-DDC-OID20215	finngen_R10_COPD_EARLY	Early onset COPD || id:finngen_R10_COPD_EARLY	Aromatic-L-amino-acid decarboxylase | Cardiometabolic	0.00631683	0.0336857	0.868552
ukb-ppp-DDC-OID20215	finngen_R10_COPD_LATER	Later onset COPD || id:finngen_R10_COPD_LATER	Aromatic-L-amino-acid decarboxylase | Cardiometabolic	0.0276303	0.0525916	0.651758
ukb-ppp-DDC-OID20215	finngen_R10_J10_ASTHMACOPDKELA	Asthma/COPD (KELA code 203) || id:finngen_R10_J10_ASTHMACOPDKELA	Aromatic-L-amino-acid decarboxylase | Cardiometabolic	0.00501817	0.0184387	0.811025
ukb-ppp-DDC-OID20215	finngen_R10_J10_COPD	COPD || id:finngen_R10_J10_COPD	Aromatic-L-amino-acid decarboxylase | Cardiometabolic	0.0237806	0.0387556	0.601968
ukb-ppp-DDR1-OID21009	finngen_R10_COPD_EARLY	Early onset COPD || id:finngen_R10_COPD_EARLY	Epithelial discoidin domain-containing receptor 1 | Neurology	-0.0431972	0.0281403	0.367575
ukb-ppp-DDR1-OID21009	finngen_R10_COPD_LATER	Later onset COPD || id:finngen_R10_COPD_LATER	Epithelial discoidin domain-containing receptor 1 | Neurology	-0.00115797	0.058187	0.987332
ukb-ppp-DDR1-OID21009	finngen_R10_J10_ASTHMACOPDKELA	Asthma/COPD (KELA code 203) || id:finngen_R10_J10_ASTHMACOPDKELA	Epithelial discoidin domain-containing receptor 1 | Neurology	-0.00755686	0.0611408	0.921712
ukb-ppp-DDR1-OID21009	finngen_R10_J10_COPD	COPD || id:finngen_R10_J10_COPD	Epithelial discoidin domain-containing receptor 1 | Neurology	-0.0252928	0.0503723	0.703755
ukb-ppp-DDT-OID30372	finngen_R10_COPD_EARLY	Early onset COPD || id:finngen_R10_COPD_EARLY	D-dopachrome decarboxylase | Cardiometabolic_II
ukb-ppp-DDT-OID30372	finngen_R10_COPD_LATER	Later onset COPD || id:finngen_R10_COPD_LATER	D-dopachrome decarboxylase | Cardiometabolic_II
ukb-ppp-DDT-OID30372	finngen_R10_J10_ASTHMACOPDKELA	Asthma/COPD (KELA code 203) || id:finngen_R10_J10_ASTHMACOPDKELA	D-dopachrome decarboxylase | Cardiometabolic_II
ukb-ppp-DDT-OID30372	finngen_R10_J10_COPD	COPD || id:finngen_R10_J10_COPD	D-dopachrome decarboxylase | Cardiometabolic_II
ukb-ppp-DDX58-OID21226	finngen_R10_COPD_EARLY	Early onset COPD || id:finngen_R10_COPD_EARLY	Antiviral innate immune response receptor RIG-I | Oncology
ukb-ppp-DDX58-OID21226	finngen_R10_COPD_LATER	Later onset COPD || id:finngen_R10_COPD_LATER	Antiviral innate immune response receptor RIG-I | Oncology
ukb-ppp-DDX58-OID21226	finngen_R10_J10_ASTHMACOPDKELA	Asthma/COPD (KELA code 203) || id:finngen_R10_J10_ASTHMACOPDKELA	Antiviral innate immune response receptor RIG-I | Oncology
ukb-ppp-DDX58-OID21226	finngen_R10_J10_COPD	COPD || id:finngen_R10_J10_COPD	Antiviral innate immune response receptor RIG-I | Oncology
ukb-ppp-DECR1-OID20579	finngen_R10_COPD_EARLY	Early onset COPD || id:finngen_R10_COPD_EARLY	2,4-dienoyl-CoA reductase, mitochondrial | Inflammation
ukb-ppp-DECR1-OID20579	finngen_R10_COPD_LATER	Later onset COPD || id:finngen_R10_COPD_LATER	2,4-dienoyl-CoA reductase, mitochondrial | Inflammation
ukb-ppp-DECR1-OID20579	finngen_R10_J10_ASTHMACOPDKELA	Asthma/COPD (KELA code 203) || id:finngen_R10_J10_ASTHMACOPDKELA	2,4-dienoyl-CoA reductase, mitochondrial | Inflammation
ukb-ppp-DECR1-OID20579	finngen_R10_J10_COPD	COPD || id:finngen_R10_J10_COPD	2,4-dienoyl-CoA reductase, mitochondrial | Inflammation
ukb-ppp-DEFA1_DEFA1B-OID20344	finngen_R10_COPD_EARLY	Early onset COPD || id:finngen_R10_COPD_EARLY	Neutrophil defensin 1 | Cardiometabolic	0.405688	0.337117	0.441397
ukb-ppp-DEFA1_DEFA1B-OID20344	finngen_R10_COPD_LATER	Later onset COPD || id:finngen_R10_COPD_LATER	Neutrophil defensin 1 | Cardiometabolic	0.737382	0.291451	0.239627
ukb-ppp-DEFA1_DEFA1B-OID20344	finngen_R10_J10_ASTHMACOPDKELA	Asthma/COPD (KELA code 203) || id:finngen_R10_J10_ASTHMACOPDKELA	Neutrophil defensin 1 | Cardiometabolic	0.110963	0.377992	0.818221
ukb-ppp-DEFA1_DEFA1B-OID20344	finngen_R10_J10_COPD	COPD || id:finngen_R10_J10_COPD	Neutrophil defensin 1 | Cardiometabolic	0.60243	0.221424	0.224233
ukb-ppp-DEFB104A_DEFB104B-OID30849	finngen_R10_COPD_EARLY	Early onset COPD || id:finngen_R10_COPD_EARLY	Beta-defensin 104 | Neurology_II	0.0208631	0.114947	0.885697
ukb-ppp-DEFB104A_DEFB104B-OID30849	finngen_R10_COPD_LATER	Later onset COPD || id:finngen_R10_COPD_LATER	Beta-defensin 104 | Neurology_II	0.0473819	0.0600224	0.574581
ukb-ppp-DEFB104A_DEFB104B-OID30849	finngen_R10_J10_ASTHMACOPDKELA	Asthma/COPD (KELA code 203) || id:finngen_R10_J10_ASTHMACOPDKELA	Beta-defensin 104 | Neurology_II	0.0400071	0.0303608	0.41327
ukb-ppp-DEFB104A_DEFB104B-OID30849	finngen_R10_J10_COPD	COPD || id:finngen_R10_J10_COPD	Beta-defensin 104 | Neurology_II	0.0442928	0.0460151	0.512139
ukb-ppp-DEFB4A_DEFB4B-OID21373	finngen_R10_COPD_EARLY	Early onset COPD || id:finngen_R10_COPD_EARLY	Beta-defensin 4A | Oncology	0.528827	0.350977	0.37302
ukb-ppp-DEFB4A_DEFB4B-OID21373	finngen_R10_COPD_LATER	Later onset COPD || id:finngen_R10_COPD_LATER	Beta-defensin 4A | Oncology	0.0352981	0.495349	0.954712
ukb-ppp-DEFB4A_DEFB4B-OID21373	finngen_R10_J10_ASTHMACOPDKELA	Asthma/COPD (KELA code 203) || id:finngen_R10_J10_ASTHMACOPDKELA	Beta-defensin 4A | Oncology	0.277995	0.15153	0.31771
ukb-ppp-DEFB4A_DEFB4B-OID21373	finngen_R10_J10_COPD	COPD || id:finngen_R10_J10_COPD	Beta-defensin 4A | Oncology	0.213329	0.228408	0.521723
ukb-ppp-DHRS4L2-OID31072	finngen_R10_COPD_EARLY	Early onset COPD || id:finngen_R10_COPD_EARLY	Dehydrogenase/reductase SDR family member 4-like 2 | Neurology_II	-0.0891348	0.114875	0.518981
ukb-ppp-DHRS4L2-OID31072	finngen_R10_COPD_LATER	Later onset COPD || id:finngen_R10_COPD_LATER	Dehydrogenase/reductase SDR family member 4-like 2 | Neurology_II	0.0260304	0.0912437	0.802257
ukb-ppp-DHRS4L2-OID31072	finngen_R10_J10_ASTHMACOPDKELA	Asthma/COPD (KELA code 203) || id:finngen_R10_J10_ASTHMACOPDKELA	Dehydrogenase/reductase SDR family member 4-like 2 | Neurology_II	-0.0531905	0.0524514	0.417264
ukb-ppp-DHRS4L2-OID31072	finngen_R10_J10_COPD	COPD || id:finngen_R10_J10_COPD	Dehydrogenase/reductase SDR family member 4-like 2 | Neurology_II	-0.0344386	0.044299	0.518273
ukb-ppp-DKK1-OID21066	finngen_R10_COPD_EARLY	Early onset COPD || id:finngen_R10_COPD_EARLY	Dickkopf-related protein 1 | Neurology
ukb-ppp-DKK1-OID21066	finngen_R10_COPD_LATER	Later onset COPD || id:finngen_R10_COPD_LATER	Dickkopf-related protein 1 | Neurology
ukb-ppp-DKK1-OID21066	finngen_R10_J10_ASTHMACOPDKELA	Asthma/COPD (KELA code 203) || id:finngen_R10_J10_ASTHMACOPDKELA	Dickkopf-related protein 1 | Neurology
ukb-ppp-DKK1-OID21066	finngen_R10_J10_COPD	COPD || id:finngen_R10_J10_COPD	Dickkopf-related protein 1 | Neurology
ukb-ppp-DKK3-OID20264	finngen_R10_COPD_EARLY	Early onset COPD || id:finngen_R10_COPD_EARLY	Dickkopf-related protein 3 | Cardiometabolic
ukb-ppp-DKK3-OID20264	finngen_R10_COPD_LATER	Later onset COPD || id:finngen_R10_COPD_LATER	Dickkopf-related protein 3 | Cardiometabolic
ukb-ppp-DKK3-OID20264	finngen_R10_J10_ASTHMACOPDKELA	Asthma/COPD (KELA code 203) || id:finngen_R10_J10_ASTHMACOPDKELA	Dickkopf-related protein 3 | Cardiometabolic
ukb-ppp-DKK3-OID20264	finngen_R10_J10_COPD	COPD || id:finngen_R10_J10_COPD	Dickkopf-related protein 3 | Cardiometabolic
ukb-ppp-DKKL1-OID21313	finngen_R10_COPD_EARLY	Early onset COPD || id:finngen_R10_COPD_EARLY	Dickkopf-like protein 1 | Oncology	0.0371092	0.0317958	0.276774
ukb-ppp-DKKL1-OID21313	finngen_R10_COPD_LATER	Later onset COPD || id:finngen_R10_COPD_LATER	Dickkopf-like protein 1 | Oncology	0.0422681	0.0271329	0.157892
ukb-ppp-DKKL1-OID21313	finngen_R10_J10_ASTHMACOPDKELA	Asthma/COPD (KELA code 203) || id:finngen_R10_J10_ASTHMACOPDKELA	Dickkopf-like protein 1 | Oncology	-0.0099603	0.0159993	0.550912
ukb-ppp-DKKL1-OID21313	finngen_R10_J10_COPD	COPD || id:finngen_R10_J10_COPD	Dickkopf-like protein 1 | Oncology	0.0336761	0.0207397	0.143084
ukb-ppp-DLK1-OID20295	finngen_R10_COPD_EARLY	Early onset COPD || id:finngen_R10_COPD_EARLY	Protein delta homolog 1 | Cardiometabolic	-0.0304879	0.0587713	0.655622
ukb-ppp-DLK1-OID20295	finngen_R10_COPD_LATER	Later onset COPD || id:finngen_R10_COPD_LATER	Protein delta homolog 1 | Cardiometabolic	-0.0898333	0.0503466	0.216306
ukb-ppp-DLK1-OID20295	finngen_R10_J10_ASTHMACOPDKELA	Asthma/COPD (KELA code 203) || id:finngen_R10_J10_ASTHMACOPDKELA	Protein delta homolog 1 | Cardiometabolic	-0.0181988	0.0249527	0.541647
ukb-ppp-DLK1-OID20295	finngen_R10_J10_COPD	COPD || id:finngen_R10_J10_COPD	Protein delta homolog 1 | Cardiometabolic	-0.0719878	0.038339	0.20122
ukb-ppp-DLL1-OID21525	finngen_R10_COPD_EARLY	Early onset COPD || id:finngen_R10_COPD_EARLY	Delta-like protein 1 | Oncology	-0.000200123	0.0292732	0.995166
ukb-ppp-DLL1-OID21525	finngen_R10_COPD_LATER	Later onset COPD || id:finngen_R10_COPD_LATER	Delta-like protein 1 | Oncology	-0.0217101	0.0249302	0.475663
ukb-ppp-DLL1-OID21525	finngen_R10_J10_ASTHMACOPDKELA	Asthma/COPD (KELA code 203) || id:finngen_R10_J10_ASTHMACOPDKELA	Delta-like protein 1 | Oncology	0.00309817	0.0124178	0.826263
ukb-ppp-DLL1-OID21525	finngen_R10_J10_COPD	COPD || id:finngen_R10_J10_COPD	Delta-like protein 1 | Oncology	-0.0136305	0.019056	0.548662
ukb-ppp-DNAJA4-OID31130	finngen_R10_COPD_EARLY	Early onset COPD || id:finngen_R10_COPD_EARLY	DnaJ homolog subfamily A member 4 | Neurology_II
ukb-ppp-DNAJA4-OID31130	finngen_R10_COPD_LATER	Later onset COPD || id:finngen_R10_COPD_LATER	DnaJ homolog subfamily A member 4 | Neurology_II
ukb-ppp-DNAJA4-OID31130	finngen_R10_J10_ASTHMACOPDKELA	Asthma/COPD (KELA code 203) || id:finngen_R10_J10_ASTHMACOPDKELA	DnaJ homolog subfamily A member 4 | Neurology_II
ukb-ppp-DNAJA4-OID31130	finngen_R10_J10_COPD	COPD || id:finngen_R10_J10_COPD	DnaJ homolog subfamily A member 4 | Neurology_II
ukb-ppp-DNAJB6-OID30613	finngen_R10_COPD_EARLY	Early onset COPD || id:finngen_R10_COPD_EARLY	DnaJ homolog subfamily B member 6 | Inflammation_II
ukb-ppp-DNAJB6-OID30613	finngen_R10_COPD_LATER	Later onset COPD || id:finngen_R10_COPD_LATER	DnaJ homolog subfamily B member 6 | Inflammation_II
ukb-ppp-DNAJB6-OID30613	finngen_R10_J10_ASTHMACOPDKELA	Asthma/COPD (KELA code 203) || id:finngen_R10_J10_ASTHMACOPDKELA	DnaJ homolog subfamily B member 6 | Inflammation_II
ukb-ppp-DNAJB6-OID30613	finngen_R10_J10_COPD	COPD || id:finngen_R10_J10_COPD	DnaJ homolog subfamily B member 6 | Inflammation_II
ukb-ppp-DNER-OID20712	finngen_R10_COPD_EARLY	Early onset COPD || id:finngen_R10_COPD_EARLY	Delta and Notch-like epidermal growth factor-related receptor | Inflammation	-0.00783696	0.0162134	0.661922
ukb-ppp-DNER-OID20712	finngen_R10_COPD_LATER	Later onset COPD || id:finngen_R10_COPD_LATER	Delta and Notch-like epidermal growth factor-related receptor | Inflammation	0.0328378	0.0138436	0.0983205
ukb-ppp-DNER-OID20712	finngen_R10_J10_ASTHMACOPDKELA	Asthma/COPD (KELA code 203) || id:finngen_R10_J10_ASTHMACOPDKELA	Delta and Notch-like epidermal growth factor-related receptor | Inflammation	0.0098922	0.00816991	0.312656
ukb-ppp-DNER-OID20712	finngen_R10_J10_COPD	COPD || id:finngen_R10_J10_COPD	Delta and Notch-like epidermal growth factor-related receptor | Inflammation	0.0125508	0.0105686	0.320468
ukb-ppp-DNM1-OID31458	finngen_R10_COPD_EARLY	Early onset COPD || id:finngen_R10_COPD_EARLY	Dynamin-1 | Oncology_II	0.0376903	0.178058	0.867204
ukb-ppp-DNM1-OID31458	finngen_R10_COPD_LATER	Later onset COPD || id:finngen_R10_COPD_LATER	Dynamin-1 | Oncology_II	0.14738	0.0988337	0.376067
ukb-ppp-DNM1-OID31458	finngen_R10_J10_ASTHMACOPDKELA	Asthma/COPD (KELA code 203) || id:finngen_R10_J10_ASTHMACOPDKELA	Dynamin-1 | Oncology_II	-0.038862	0.049048	0.573437
ukb-ppp-DNM1-OID31458	finngen_R10_J10_COPD	COPD || id:finngen_R10_J10_COPD	Dynamin-1 | Oncology_II	0.0880747	0.0892497	0.504218
ukb-ppp-DNMBP-OID20956	finngen_R10_COPD_EARLY	Early onset COPD || id:finngen_R10_COPD_EARLY	Dynamin-binding protein | Neurology	0.0155128	0.058407	0.834731
ukb-ppp-DNMBP-OID20956	finngen_R10_COPD_LATER	Later onset COPD || id:finngen_R10_COPD_LATER	Dynamin-binding protein | Neurology	0.0155537	0.0278284	0.675539
ukb-ppp-DNMBP-OID20956	finngen_R10_J10_ASTHMACOPDKELA	Asthma/COPD (KELA code 203) || id:finngen_R10_J10_ASTHMACOPDKELA	Dynamin-binding protein | Neurology	0.0193179	0.0165376	0.450734
ukb-ppp-DNMBP-OID20956	finngen_R10_J10_COPD	COPD || id:finngen_R10_J10_COPD	Dynamin-binding protein | Neurology	0.0207108	0.0372044	0.676627
ukb-ppp-DNPEP-OID31118	finngen_R10_COPD_EARLY	Early onset COPD || id:finngen_R10_COPD_EARLY	Aspartyl aminopeptidase | Neurology_II
ukb-ppp-DNPEP-OID31118	finngen_R10_COPD_LATER	Later onset COPD || id:finngen_R10_COPD_LATER	Aspartyl aminopeptidase | Neurology_II
ukb-ppp-DNPEP-OID31118	finngen_R10_J10_ASTHMACOPDKELA	Asthma/COPD (KELA code 203) || id:finngen_R10_J10_ASTHMACOPDKELA	Aspartyl aminopeptidase | Neurology_II
ukb-ppp-DNPEP-OID31118	finngen_R10_J10_COPD	COPD || id:finngen_R10_J10_COPD	Aspartyl aminopeptidase | Neurology_II
ukb-ppp-DNPH1-OID20744	finngen_R10_COPD_EARLY	Early onset COPD || id:finngen_R10_COPD_EARLY	2'-deoxynucleoside 5'-phosphate N-hydrolase 1 | Inflammation	-0.00393716	0.0197601	0.860489
ukb-ppp-DNPH1-OID20744	finngen_R10_COPD_LATER	Later onset COPD || id:finngen_R10_COPD_LATER	2'-deoxynucleoside 5'-phosphate N-hydrolase 1 | Inflammation	-0.000937355	0.016887	0.96078
ukb-ppp-DNPH1-OID20744	finngen_R10_J10_ASTHMACOPDKELA	Asthma/COPD (KELA code 203) || id:finngen_R10_J10_ASTHMACOPDKELA	2'-deoxynucleoside 5'-phosphate N-hydrolase 1 | Inflammation	0.0157896	0.0164415	0.438216
ukb-ppp-DNPH1-OID20744	finngen_R10_J10_COPD	COPD || id:finngen_R10_J10_COPD	2'-deoxynucleoside 5'-phosphate N-hydrolase 1 | Inflammation	0.00227905	0.012891	0.875953
ukb-ppp-DPEP1-OID20897	finngen_R10_COPD_EARLY	Early onset COPD || id:finngen_R10_COPD_EARLY	Dipeptidase 1 | Neurology	-0.0042493	0.0280614	0.884601
ukb-ppp-DPEP1-OID20897	finngen_R10_COPD_LATER	Later onset COPD || id:finngen_R10_COPD_LATER	Dipeptidase 1 | Neurology	-0.000120797	0.0242663	0.99619
ukb-ppp-DPEP1-OID20897	finngen_R10_J10_ASTHMACOPDKELA	Asthma/COPD (KELA code 203) || id:finngen_R10_J10_ASTHMACOPDKELA	Dipeptidase 1 | Neurology	-0.0101548	0.0111432	0.397273
ukb-ppp-DPEP1-OID20897	finngen_R10_J10_COPD	COPD || id:finngen_R10_J10_COPD	Dipeptidase 1 | Neurology	-0.00549296	0.0173108	0.761757
ukb-ppp-DPEP2-OID21305	finngen_R10_COPD_EARLY	Early onset COPD || id:finngen_R10_COPD_EARLY	Dipeptidase 2 | Oncology
ukb-ppp-DPEP2-OID21305	finngen_R10_COPD_LATER	Later onset COPD || id:finngen_R10_COPD_LATER	Dipeptidase 2 | Oncology
ukb-ppp-DPEP2-OID21305	finngen_R10_J10_ASTHMACOPDKELA	Asthma/COPD (KELA code 203) || id:finngen_R10_J10_ASTHMACOPDKELA	Dipeptidase 2 | Oncology
ukb-ppp-DPEP2-OID21305	finngen_R10_J10_COPD	COPD || id:finngen_R10_J10_COPD	Dipeptidase 2 | Oncology
ukb-ppp-DPP10-OID20527	finngen_R10_COPD_EARLY	Early onset COPD || id:finngen_R10_COPD_EARLY	Inactive dipeptidyl peptidase 10 | Inflammation	0.0156303	0.0203948	0.523547
ukb-ppp-DPP10-OID20527	finngen_R10_COPD_LATER	Later onset COPD || id:finngen_R10_COPD_LATER	Inactive dipeptidyl peptidase 10 | Inflammation	0.0136284	0.0240149	0.627584
ukb-ppp-DPP10-OID20527	finngen_R10_J10_ASTHMACOPDKELA	Asthma/COPD (KELA code 203) || id:finngen_R10_J10_ASTHMACOPDKELA	Inactive dipeptidyl peptidase 10 | Inflammation	-0.00380707	0.00865441	0.702981
ukb-ppp-DPP10-OID20527	finngen_R10_J10_COPD	COPD || id:finngen_R10_J10_COPD	Inactive dipeptidyl peptidase 10 | Inflammation	0.0136311	0.0166612	0.49925
ukb-ppp-DPP4-OID20406	finngen_R10_COPD_EARLY	Early onset COPD || id:finngen_R10_COPD_EARLY	Dipeptidyl peptidase 4 | Cardiometabolic
ukb-ppp-DPP4-OID20406	finngen_R10_COPD_LATER	Later onset COPD || id:finngen_R10_COPD_LATER	Dipeptidyl peptidase 4 | Cardiometabolic
ukb-ppp-DPP4-OID20406	finngen_R10_J10_ASTHMACOPDKELA	Asthma/COPD (KELA code 203) || id:finngen_R10_J10_ASTHMACOPDKELA	Dipeptidyl peptidase 4 | Cardiometabolic
ukb-ppp-DPP4-OID20406	finngen_R10_J10_COPD	COPD || id:finngen_R10_J10_COPD	Dipeptidyl peptidase 4 | Cardiometabolic
ukb-ppp-DPP6-OID21354	finngen_R10_COPD_EARLY	Early onset COPD || id:finngen_R10_COPD_EARLY	Dipeptidyl aminopeptidase-like protein 6 | Oncology	0.00587319	0.0294324	0.87461
ukb-ppp-DPP6-OID21354	finngen_R10_COPD_LATER	Later onset COPD || id:finngen_R10_COPD_LATER	Dipeptidyl aminopeptidase-like protein 6 | Oncology	0.00824006	0.0144573	0.670207
ukb-ppp-DPP6-OID21354	finngen_R10_J10_ASTHMACOPDKELA	Asthma/COPD (KELA code 203) || id:finngen_R10_J10_ASTHMACOPDKELA	Dipeptidyl aminopeptidase-like protein 6 | Oncology	-0.0033476	0.00717193	0.721984
ukb-ppp-DPP6-OID21354	finngen_R10_J10_COPD	COPD || id:finngen_R10_J10_COPD	Dipeptidyl aminopeptidase-like protein 6 | Oncology	0.00956689	0.0128792	0.593271
ukb-ppp-DPP7-OID20142	finngen_R10_COPD_EARLY	Early onset COPD || id:finngen_R10_COPD_EARLY	Dipeptidyl peptidase 2 | Cardiometabolic	0.00278829	0.0381515	0.944572
ukb-ppp-DPP7-OID20142	finngen_R10_COPD_LATER	Later onset COPD || id:finngen_R10_COPD_LATER	Dipeptidyl peptidase 2 | Cardiometabolic	0.0360573	0.025337	0.213989
ukb-ppp-DPP7-OID20142	finngen_R10_J10_ASTHMACOPDKELA	Asthma/COPD (KELA code 203) || id:finngen_R10_J10_ASTHMACOPDKELA	Dipeptidyl peptidase 2 | Cardiometabolic	-0.0168096	0.0184861	0.404885
ukb-ppp-DPP7-OID20142	finngen_R10_J10_COPD	COPD || id:finngen_R10_J10_COPD	Dipeptidyl peptidase 2 | Cardiometabolic	0.0153945	0.0218796	0.513087
ukb-ppp-DPT-OID20278	finngen_R10_COPD_EARLY	Early onset COPD || id:finngen_R10_COPD_EARLY	Dermatopontin | Cardiometabolic	-0.00877438	0.0474219	0.86221
ukb-ppp-DPT-OID20278	finngen_R10_COPD_LATER	Later onset COPD || id:finngen_R10_COPD_LATER	Dermatopontin | Cardiometabolic	0.025953	0.0495512	0.628123
ukb-ppp-DPT-OID20278	finngen_R10_J10_ASTHMACOPDKELA	Asthma/COPD (KELA code 203) || id:finngen_R10_J10_ASTHMACOPDKELA	Dermatopontin | Cardiometabolic	-0.00379908	0.0179892	0.843065
ukb-ppp-DPT-OID20278	finngen_R10_J10_COPD	COPD || id:finngen_R10_J10_COPD	Dermatopontin | Cardiometabolic	0.0134552	0.0283123	0.659401
ukb-ppp-DRAXIN-OID20917	finngen_R10_COPD_EARLY	Early onset COPD || id:finngen_R10_COPD_EARLY	Draxin | Neurology	0.0413026	0.0228149	0.321285
ukb-ppp-DRAXIN-OID20917	finngen_R10_COPD_LATER	Later onset COPD || id:finngen_R10_COPD_LATER	Draxin | Neurology	0.0365808	0.0164994	0.269747
ukb-ppp-DRAXIN-OID20917	finngen_R10_J10_ASTHMACOPDKELA	Asthma/COPD (KELA code 203) || id:finngen_R10_J10_ASTHMACOPDKELA	Draxin | Neurology	-0.00151735	0.0108743	0.911739
ukb-ppp-DRAXIN-OID20917	finngen_R10_J10_COPD	COPD || id:finngen_R10_J10_COPD	Draxin | Neurology	0.0426359	0.0126192	0.183195
ukb-ppp-DSC2-OID21079	finngen_R10_COPD_EARLY	Early onset COPD || id:finngen_R10_COPD_EARLY	Desmocollin-2 | Neurology	0.120451	0.0705057	0.337139
ukb-ppp-DSC2-OID21079	finngen_R10_COPD_LATER	Later onset COPD || id:finngen_R10_COPD_LATER	Desmocollin-2 | Neurology	0.03425	0.0603033	0.671167
ukb-ppp-DSC2-OID21079	finngen_R10_J10_ASTHMACOPDKELA	Asthma/COPD (KELA code 203) || id:finngen_R10_J10_ASTHMACOPDKELA	Desmocollin-2 | Neurology	-0.0301869	0.0299094	0.49706
ukb-ppp-DSC2-OID21079	finngen_R10_J10_COPD	COPD || id:finngen_R10_J10_COPD	Desmocollin-2 | Neurology	0.0513978	0.0459901	0.464687
ukb-ppp-DSCAM-OID30993	finngen_R10_COPD_EARLY	Early onset COPD || id:finngen_R10_COPD_EARLY	Down syndrome cell adhesion molecule | Neurology_II	-0.00753045	0.011424	0.545798
ukb-ppp-DSCAM-OID30993	finngen_R10_COPD_LATER	Later onset COPD || id:finngen_R10_COPD_LATER	Down syndrome cell adhesion molecule | Neurology_II	0.00315302	0.00909059	0.746187
ukb-ppp-DSCAM-OID30993	finngen_R10_J10_ASTHMACOPDKELA	Asthma/COPD (KELA code 203) || id:finngen_R10_J10_ASTHMACOPDKELA	Down syndrome cell adhesion molecule | Neurology_II	-0.00244002	0.00453145	0.618825
ukb-ppp-DSCAM-OID30993	finngen_R10_J10_COPD	COPD || id:finngen_R10_J10_COPD	Down syndrome cell adhesion molecule | Neurology_II	-0.000778047	0.00693845	0.916118
ukb-ppp-DSG2-OID21113	finngen_R10_COPD_EARLY	Early onset COPD || id:finngen_R10_COPD_EARLY	Desmoglein-2 | Neurology	0.0965368	0.138192	0.61181
ukb-ppp-DSG2-OID21113	finngen_R10_COPD_LATER	Later onset COPD || id:finngen_R10_COPD_LATER	Desmoglein-2 | Neurology	0.0309468	0.117011	0.835397
ukb-ppp-DSG2-OID21113	finngen_R10_J10_ASTHMACOPDKELA	Asthma/COPD (KELA code 203) || id:finngen_R10_J10_ASTHMACOPDKELA	Desmoglein-2 | Neurology	0.0262231	0.0590066	0.733768
ukb-ppp-DSG2-OID21113	finngen_R10_J10_COPD	COPD || id:finngen_R10_J10_COPD	Desmoglein-2 | Neurology	0.0714122	0.0897785	0.572226
ukb-ppp-DSG3-OID21460	finngen_R10_COPD_EARLY	Early onset COPD || id:finngen_R10_COPD_EARLY	Desmoglein-3 | Oncology
ukb-ppp-DSG3-OID21460	finngen_R10_COPD_LATER	Later onset COPD || id:finngen_R10_COPD_LATER	Desmoglein-3 | Oncology
ukb-ppp-DSG3-OID21460	finngen_R10_J10_ASTHMACOPDKELA	Asthma/COPD (KELA code 203) || id:finngen_R10_J10_ASTHMACOPDKELA	Desmoglein-3 | Oncology
ukb-ppp-DSG3-OID21460	finngen_R10_J10_COPD	COPD || id:finngen_R10_J10_COPD	Desmoglein-3 | Oncology
ukb-ppp-DTYMK-OID30308	finngen_R10_COPD_EARLY	Early onset COPD || id:finngen_R10_COPD_EARLY	Thymidylate kinase | Cardiometabolic_II
ukb-ppp-DTYMK-OID30308	finngen_R10_COPD_LATER	Later onset COPD || id:finngen_R10_COPD_LATER	Thymidylate kinase | Cardiometabolic_II
ukb-ppp-DTYMK-OID30308	finngen_R10_J10_ASTHMACOPDKELA	Asthma/COPD (KELA code 203) || id:finngen_R10_J10_ASTHMACOPDKELA	Thymidylate kinase | Cardiometabolic_II
ukb-ppp-DTYMK-OID30308	finngen_R10_J10_COPD	COPD || id:finngen_R10_J10_COPD	Thymidylate kinase | Cardiometabolic_II
ukb-ppp-DXO-OID31080	finngen_R10_COPD_EARLY	Early onset COPD || id:finngen_R10_COPD_EARLY	Decapping and exoribonuclease protein | Neurology_II	-0.0362498	0.0219633	0.240635
ukb-ppp-DXO-OID31080	finngen_R10_COPD_LATER	Later onset COPD || id:finngen_R10_COPD_LATER	Decapping and exoribonuclease protein | Neurology_II	-0.0239493	0.0104925	0.14994
ukb-ppp-DXO-OID31080	finngen_R10_J10_ASTHMACOPDKELA	Asthma/COPD (KELA code 203) || id:finngen_R10_J10_ASTHMACOPDKELA	Decapping and exoribonuclease protein | Neurology_II	-0.024158	0.0382411	0.592143
ukb-ppp-DXO-OID31080	finngen_R10_J10_COPD	COPD || id:finngen_R10_J10_COPD	Decapping and exoribonuclease protein | Neurology_II	-0.0286624	0.0147305	0.191086
ukb-ppp-EBI3_IL27-OID21389	finngen_R10_COPD_EARLY	Early onset COPD || id:finngen_R10_COPD_EARLY	Interleukin-27 | Oncology	-0.038022	0.0202982	0.201914
ukb-ppp-EBI3_IL27-OID21389	finngen_R10_COPD_LATER	Later onset COPD || id:finngen_R10_COPD_LATER	Interleukin-27 | Oncology	-0.0169188	0.0160367	0.402053
ukb-ppp-EBI3_IL27-OID21389	finngen_R10_J10_ASTHMACOPDKELA	Asthma/COPD (KELA code 203) || id:finngen_R10_J10_ASTHMACOPDKELA	Interleukin-27 | Oncology	-0.011286	0.00798885	0.293267
ukb-ppp-EBI3_IL27-OID21389	finngen_R10_J10_COPD	COPD || id:finngen_R10_J10_COPD	Interleukin-27 | Oncology	-0.0216777	0.0122598	0.219059
ukb-ppp-ECE1-OID20891	finngen_R10_COPD_EARLY	Early onset COPD || id:finngen_R10_COPD_EARLY	Endothelin-converting enzyme 1 | Neurology
ukb-ppp-ECE1-OID20891	finngen_R10_COPD_LATER	Later onset COPD || id:finngen_R10_COPD_LATER	Endothelin-converting enzyme 1 | Neurology
ukb-ppp-ECE1-OID20891	finngen_R10_J10_ASTHMACOPDKELA	Asthma/COPD (KELA code 203) || id:finngen_R10_J10_ASTHMACOPDKELA	Endothelin-converting enzyme 1 | Neurology
ukb-ppp-ECE1-OID20891	finngen_R10_J10_COPD	COPD || id:finngen_R10_J10_COPD	Endothelin-converting enzyme 1 | Neurology
ukb-ppp-ECHDC3-OID30293	finngen_R10_COPD_EARLY	Early onset COPD || id:finngen_R10_COPD_EARLY	Enoyl-CoA hydratase domain-containing protein 3, mitochondrial | Cardiometabolic_II	-0.0103417	0.0388602	0.834416
ukb-ppp-ECHDC3-OID30293	finngen_R10_COPD_LATER	Later onset COPD || id:finngen_R10_COPD_LATER	Enoyl-CoA hydratase domain-containing protein 3, mitochondrial | Cardiometabolic_II	-0.0499669	0.0546828	0.528669
ukb-ppp-ECHDC3-OID30293	finngen_R10_J10_ASTHMACOPDKELA	Asthma/COPD (KELA code 203) || id:finngen_R10_J10_ASTHMACOPDKELA	Enoyl-CoA hydratase domain-containing protein 3, mitochondrial | Cardiometabolic_II	-0.0214438	0.0164924	0.417376
ukb-ppp-ECHDC3-OID30293	finngen_R10_J10_COPD	COPD || id:finngen_R10_J10_COPD	Enoyl-CoA hydratase domain-containing protein 3, mitochondrial | Cardiometabolic_II	-0.0243075	0.0341662	0.606334
ukb-ppp-ECHS1-OID30239	finngen_R10_COPD_EARLY	Early onset COPD || id:finngen_R10_COPD_EARLY	Enoyl-CoA hydratase, mitochondrial | Cardiometabolic_II
ukb-ppp-ECHS1-OID30239	finngen_R10_COPD_LATER	Later onset COPD || id:finngen_R10_COPD_LATER	Enoyl-CoA hydratase, mitochondrial | Cardiometabolic_II
ukb-ppp-ECHS1-OID30239	finngen_R10_J10_ASTHMACOPDKELA	Asthma/COPD (KELA code 203) || id:finngen_R10_J10_ASTHMACOPDKELA	Enoyl-CoA hydratase, mitochondrial | Cardiometabolic_II
ukb-ppp-ECHS1-OID30239	finngen_R10_J10_COPD	COPD || id:finngen_R10_J10_COPD	Enoyl-CoA hydratase, mitochondrial | Cardiometabolic_II
ukb-ppp-ECI2-OID30142	finngen_R10_COPD_EARLY	Early onset COPD || id:finngen_R10_COPD_EARLY	Enoyl-CoA delta isomerase 2 | Cardiometabolic_II
ukb-ppp-ECI2-OID30142	finngen_R10_COPD_LATER	Later onset COPD || id:finngen_R10_COPD_LATER	Enoyl-CoA delta isomerase 2 | Cardiometabolic_II
ukb-ppp-ECI2-OID30142	finngen_R10_J10_ASTHMACOPDKELA	Asthma/COPD (KELA code 203) || id:finngen_R10_J10_ASTHMACOPDKELA	Enoyl-CoA delta isomerase 2 | Cardiometabolic_II
ukb-ppp-ECI2-OID30142	finngen_R10_J10_COPD	COPD || id:finngen_R10_J10_COPD	Enoyl-CoA delta isomerase 2 | Cardiometabolic_II
ukb-ppp-ECM1-OID30736	finngen_R10_COPD_EARLY	Early onset COPD || id:finngen_R10_COPD_EARLY	Extracellular matrix protein 1 | Inflammation_II	0.0181361	0.0784882	0.838748
ukb-ppp-ECM1-OID30736	finngen_R10_COPD_LATER	Later onset COPD || id:finngen_R10_COPD_LATER	Extracellular matrix protein 1 | Inflammation_II	-0.071683	0.0673187	0.398493
ukb-ppp-ECM1-OID30736	finngen_R10_J10_ASTHMACOPDKELA	Asthma/COPD (KELA code 203) || id:finngen_R10_J10_ASTHMACOPDKELA	Extracellular matrix protein 1 | Inflammation_II	0.00955431	0.0334365	0.80195
ukb-ppp-ECM1-OID30736	finngen_R10_J10_COPD	COPD || id:finngen_R10_J10_COPD	Extracellular matrix protein 1 | Inflammation_II	-0.0071706	0.0513271	0.901693
ukb-ppp-EDAR-OID20525	finngen_R10_COPD_EARLY	Early onset COPD || id:finngen_R10_COPD_EARLY	Tumor necrosis factor receptor superfamily member EDAR | Inflammation	-0.0120482	0.0169827	0.607184
ukb-ppp-EDAR-OID20525	finngen_R10_COPD_LATER	Later onset COPD || id:finngen_R10_COPD_LATER	Tumor necrosis factor receptor superfamily member EDAR | Inflammation	-0.00963843	0.014436	0.625225
ukb-ppp-EDAR-OID20525	finngen_R10_J10_ASTHMACOPDKELA	Asthma/COPD (KELA code 203) || id:finngen_R10_J10_ASTHMACOPDKELA	Tumor necrosis factor receptor superfamily member EDAR | Inflammation	-0.0222024	0.0072028	0.19971
ukb-ppp-EDAR-OID20525	finngen_R10_J10_COPD	COPD || id:finngen_R10_J10_COPD	Tumor necrosis factor receptor superfamily member EDAR | Inflammation	-0.0140504	0.0110548	0.424394
ukb-ppp-EDIL3-OID20081	finngen_R10_COPD_EARLY	Early onset COPD || id:finngen_R10_COPD_EARLY	EGF-like repeat and discoidin I-like domain-containing protein 3 | Cardiometabolic
ukb-ppp-EDIL3-OID20081	finngen_R10_COPD_LATER	Later onset COPD || id:finngen_R10_COPD_LATER	EGF-like repeat and discoidin I-like domain-containing protein 3 | Cardiometabolic
ukb-ppp-EDIL3-OID20081	finngen_R10_J10_ASTHMACOPDKELA	Asthma/COPD (KELA code 203) || id:finngen_R10_J10_ASTHMACOPDKELA	EGF-like repeat and discoidin I-like domain-containing protein 3 | Cardiometabolic
ukb-ppp-EDIL3-OID20081	finngen_R10_J10_COPD	COPD || id:finngen_R10_J10_COPD	EGF-like repeat and discoidin I-like domain-containing protein 3 | Cardiometabolic
ukb-ppp-EDN1-OID30224	finngen_R10_COPD_EARLY	Early onset COPD || id:finngen_R10_COPD_EARLY	Endothelin-1 | Cardiometabolic_II
ukb-ppp-EDN1-OID30224	finngen_R10_COPD_LATER	Later onset COPD || id:finngen_R10_COPD_LATER	Endothelin-1 | Cardiometabolic_II
ukb-ppp-EDN1-OID30224	finngen_R10_J10_ASTHMACOPDKELA	Asthma/COPD (KELA code 203) || id:finngen_R10_J10_ASTHMACOPDKELA	Endothelin-1 | Cardiometabolic_II
ukb-ppp-EDN1-OID30224	finngen_R10_J10_COPD	COPD || id:finngen_R10_J10_COPD	Endothelin-1 | Cardiometabolic_II
ukb-ppp-EFCAB14-OID31460	finngen_R10_COPD_EARLY	Early onset COPD || id:finngen_R10_COPD_EARLY	EF-hand calcium-binding domain-containing protein 14 | Oncology_II
ukb-ppp-EFCAB14-OID31460	finngen_R10_COPD_LATER	Later onset COPD || id:finngen_R10_COPD_LATER	EF-hand calcium-binding domain-containing protein 14 | Oncology_II
ukb-ppp-EFCAB14-OID31460	finngen_R10_J10_ASTHMACOPDKELA	Asthma/COPD (KELA code 203) || id:finngen_R10_J10_ASTHMACOPDKELA	EF-hand calcium-binding domain-containing protein 14 | Oncology_II
ukb-ppp-EFCAB14-OID31460	finngen_R10_J10_COPD	COPD || id:finngen_R10_J10_COPD	EF-hand calcium-binding domain-containing protein 14 | Oncology_II
ukb-ppp-EFCAB2-OID31313	finngen_R10_COPD_EARLY	Early onset COPD || id:finngen_R10_COPD_EARLY	Dynein regulatory complex protein 8 | Oncology_II	0.0013236	0.0223813	0.962395
ukb-ppp-EFCAB2-OID31313	finngen_R10_COPD_LATER	Later onset COPD || id:finngen_R10_COPD_LATER	Dynein regulatory complex protein 8 | Oncology_II	0.00809087	0.0191072	0.745
ukb-ppp-EFCAB2-OID31313	finngen_R10_J10_ASTHMACOPDKELA	Asthma/COPD (KELA code 203) || id:finngen_R10_J10_ASTHMACOPDKELA	Dynein regulatory complex protein 8 | Oncology_II	0.0118269	0.00950956	0.431127
ukb-ppp-EFCAB2-OID31313	finngen_R10_J10_COPD	COPD || id:finngen_R10_J10_COPD	Dynein regulatory complex protein 8 | Oncology_II	0.00399072	0.0145942	0.830073
ukb-ppp-EFEMP1-OID20414	finngen_R10_COPD_EARLY	Early onset COPD || id:finngen_R10_COPD_EARLY	EGF-containing fibulin-like extracellular matrix protein 1 | Cardiometabolic
ukb-ppp-EFEMP1-OID20414	finngen_R10_COPD_LATER	Later onset COPD || id:finngen_R10_COPD_LATER	EGF-containing fibulin-like extracellular matrix protein 1 | Cardiometabolic
ukb-ppp-EFEMP1-OID20414	finngen_R10_J10_ASTHMACOPDKELA	Asthma/COPD (KELA code 203) || id:finngen_R10_J10_ASTHMACOPDKELA	EGF-containing fibulin-like extracellular matrix protein 1 | Cardiometabolic
ukb-ppp-EFEMP1-OID20414	finngen_R10_J10_COPD	COPD || id:finngen_R10_J10_COPD	EGF-containing fibulin-like extracellular matrix protein 1 | Cardiometabolic
ukb-ppp-EFHD1-OID31044	finngen_R10_COPD_EARLY	Early onset COPD || id:finngen_R10_COPD_EARLY	EF-hand domain-containing protein D1 | Neurology_II	0.0299321	0.169542	0.876124
ukb-ppp-EFHD1-OID31044	finngen_R10_COPD_LATER	Later onset COPD || id:finngen_R10_COPD_LATER	EF-hand domain-containing protein D1 | Neurology_II	0.0419994	0.0587142	0.548645
ukb-ppp-EFHD1-OID31044	finngen_R10_J10_ASTHMACOPDKELA	Asthma/COPD (KELA code 203) || id:finngen_R10_J10_ASTHMACOPDKELA	EF-hand domain-containing protein D1 | Neurology_II	-0.0358631	0.0287972	0.339116
ukb-ppp-EFHD1-OID31044	finngen_R10_J10_COPD	COPD || id:finngen_R10_J10_COPD	EF-hand domain-containing protein D1 | Neurology_II	0.0295776	0.0890044	0.771248
ukb-ppp-EFNA1-OID21125	finngen_R10_COPD_EARLY	Early onset COPD || id:finngen_R10_COPD_EARLY	Ephrin-A1 | Neurology
ukb-ppp-EFNA1-OID21125	finngen_R10_COPD_LATER	Later onset COPD || id:finngen_R10_COPD_LATER	Ephrin-A1 | Neurology
ukb-ppp-EFNA1-OID21125	finngen_R10_J10_ASTHMACOPDKELA	Asthma/COPD (KELA code 203) || id:finngen_R10_J10_ASTHMACOPDKELA	Ephrin-A1 | Neurology
ukb-ppp-EFNA1-OID21125	finngen_R10_J10_COPD	COPD || id:finngen_R10_J10_COPD	Ephrin-A1 | Neurology
ukb-ppp-EGFL7-OID21252	finngen_R10_COPD_EARLY	Early onset COPD || id:finngen_R10_COPD_EARLY	Epidermal growth factor-like protein 7 | Oncology	-0.0180576	0.0226412	0.571397
ukb-ppp-EGFL7-OID21252	finngen_R10_COPD_LATER	Later onset COPD || id:finngen_R10_COPD_LATER	Epidermal growth factor-like protein 7 | Oncology	0.0257659	0.019376	0.41048
ukb-ppp-EGFL7-OID21252	finngen_R10_J10_ASTHMACOPDKELA	Asthma/COPD (KELA code 203) || id:finngen_R10_J10_ASTHMACOPDKELA	Epidermal growth factor-like protein 7 | Oncology	-0.0164335	0.00959159	0.336338
ukb-ppp-EGFL7-OID21252	finngen_R10_J10_COPD	COPD || id:finngen_R10_J10_COPD	Epidermal growth factor-like protein 7 | Oncology	0.000780173	0.0147842	0.966436
ukb-ppp-EGFLAM-OID31496	finngen_R10_COPD_EARLY	Early onset COPD || id:finngen_R10_COPD_EARLY	Pikachurin | Oncology_II	0.0273204	0.0405241	0.537153
ukb-ppp-EGFLAM-OID31496	finngen_R10_COPD_LATER	Later onset COPD || id:finngen_R10_COPD_LATER	Pikachurin | Oncology_II	0.00949843	0.0346992	0.797841
ukb-ppp-EGFLAM-OID31496	finngen_R10_J10_ASTHMACOPDKELA	Asthma/COPD (KELA code 203) || id:finngen_R10_J10_ASTHMACOPDKELA	Pikachurin | Oncology_II	-0.00243584	0.0172015	0.894237
ukb-ppp-EGFLAM-OID31496	finngen_R10_J10_COPD	COPD || id:finngen_R10_J10_COPD	Pikachurin | Oncology_II	0.0073764	0.0264304	0.794013
ukb-ppp-EGFR-OID20319	finngen_R10_COPD_EARLY	Early onset COPD || id:finngen_R10_COPD_EARLY	Epidermal growth factor receptor | Cardiometabolic	0.00154965	0.0221467	0.955527
ukb-ppp-EGFR-OID20319	finngen_R10_COPD_LATER	Later onset COPD || id:finngen_R10_COPD_LATER	Epidermal growth factor receptor | Cardiometabolic	-0.0294835	0.0220589	0.408923
ukb-ppp-EGFR-OID20319	finngen_R10_J10_ASTHMACOPDKELA	Asthma/COPD (KELA code 203) || id:finngen_R10_J10_ASTHMACOPDKELA	Epidermal growth factor receptor | Cardiometabolic	0.0143885	0.00939239	0.36817
ukb-ppp-EGFR-OID20319	finngen_R10_J10_COPD	COPD || id:finngen_R10_J10_COPD	Epidermal growth factor receptor | Cardiometabolic	-0.0194043	0.0161935	0.442734
ukb-ppp-EGLN1-OID20572	finngen_R10_COPD_EARLY	Early onset COPD || id:finngen_R10_COPD_EARLY	Egl nine homolog 1 | Inflammation
ukb-ppp-EGLN1-OID20572	finngen_R10_COPD_LATER	Later onset COPD || id:finngen_R10_COPD_LATER	Egl nine homolog 1 | Inflammation
ukb-ppp-EGLN1-OID20572	finngen_R10_J10_ASTHMACOPDKELA	Asthma/COPD (KELA code 203) || id:finngen_R10_J10_ASTHMACOPDKELA	Egl nine homolog 1 | Inflammation
ukb-ppp-EGLN1-OID20572	finngen_R10_J10_COPD	COPD || id:finngen_R10_J10_COPD	Egl nine homolog 1 | Inflammation
ukb-ppp-EIF2AK2-OID31442	finngen_R10_COPD_EARLY	Early onset COPD || id:finngen_R10_COPD_EARLY	Interferon-induced, double-stranded RNA-activated protein kinase | Oncology_II
ukb-ppp-EIF2AK2-OID31442	finngen_R10_COPD_LATER	Later onset COPD || id:finngen_R10_COPD_LATER	Interferon-induced, double-stranded RNA-activated protein kinase | Oncology_II
ukb-ppp-EIF2AK2-OID31442	finngen_R10_J10_ASTHMACOPDKELA	Asthma/COPD (KELA code 203) || id:finngen_R10_J10_ASTHMACOPDKELA	Interferon-induced, double-stranded RNA-activated protein kinase | Oncology_II
ukb-ppp-EIF2AK2-OID31442	finngen_R10_J10_COPD	COPD || id:finngen_R10_J10_COPD	Interferon-induced, double-stranded RNA-activated protein kinase | Oncology_II
ukb-ppp-ENDOU-OID31498	finngen_R10_COPD_EARLY	Early onset COPD || id:finngen_R10_COPD_EARLY	Poly(U)-specific endoribonuclease | Oncology_II	-0.0651845	0.0337716	0.193349
ukb-ppp-ENDOU-OID31498	finngen_R10_COPD_LATER	Later onset COPD || id:finngen_R10_COPD_LATER	Poly(U)-specific endoribonuclease | Oncology_II	0.0251284	0.0292601	0.480948
ukb-ppp-ENDOU-OID31498	finngen_R10_J10_ASTHMACOPDKELA	Asthma/COPD (KELA code 203) || id:finngen_R10_J10_ASTHMACOPDKELA	Poly(U)-specific endoribonuclease | Oncology_II	0.0411568	0.0195374	0.169744
ukb-ppp-ENDOU-OID31498	finngen_R10_J10_COPD	COPD || id:finngen_R10_J10_COPD	Poly(U)-specific endoribonuclease | Oncology_II	-0.00554926	0.0221892	0.825863
ukb-ppp-ENG-OID20287	finngen_R10_COPD_EARLY	Early onset COPD || id:finngen_R10_COPD_EARLY	Endoglin | Cardiometabolic	-0.177494	0.161704	0.386859
ukb-ppp-ENG-OID20287	finngen_R10_COPD_LATER	Later onset COPD || id:finngen_R10_COPD_LATER	Endoglin | Cardiometabolic	-0.103948	0.114006	0.458133
ukb-ppp-ENG-OID20287	finngen_R10_J10_ASTHMACOPDKELA	Asthma/COPD (KELA code 203) || id:finngen_R10_J10_ASTHMACOPDKELA	Endoglin | Cardiometabolic	-0.0692943	0.0565672	0.345271
ukb-ppp-ENG-OID20287	finngen_R10_J10_COPD	COPD || id:finngen_R10_J10_COPD	Endoglin | Cardiometabolic	-0.130948	0.0870029	0.271232
ukb-ppp-ENPP2-OID20288	finngen_R10_COPD_EARLY	Early onset COPD || id:finngen_R10_COPD_EARLY	Ectonucleotide pyrophosphatase/phosphodiesterase family member 2 | Cardiometabolic	-0.132597	0.100982	0.319585
ukb-ppp-ENPP2-OID20288	finngen_R10_COPD_LATER	Later onset COPD || id:finngen_R10_COPD_LATER	Ectonucleotide pyrophosphatase/phosphodiesterase family member 2 | Cardiometabolic	-0.0917832	0.0861429	0.398261
ukb-ppp-ENPP2-OID20288	finngen_R10_J10_ASTHMACOPDKELA	Asthma/COPD (KELA code 203) || id:finngen_R10_J10_ASTHMACOPDKELA	Ectonucleotide pyrophosphatase/phosphodiesterase family member 2 | Cardiometabolic	-0.104885	0.0429576	0.134676
ukb-ppp-ENPP2-OID20288	finngen_R10_J10_COPD	COPD || id:finngen_R10_J10_COPD	Ectonucleotide pyrophosphatase/phosphodiesterase family member 2 | Cardiometabolic	-0.0980095	0.0659195	0.275426
ukb-ppp-ENPP5-OID20736	finngen_R10_COPD_EARLY	Early onset COPD || id:finngen_R10_COPD_EARLY	Ectonucleotide pyrophosphatase/phosphodiesterase family member 5 | Inflammation	-0.0411833	0.017769	0.0682484
ukb-ppp-ENPP5-OID20736	finngen_R10_COPD_LATER	Later onset COPD || id:finngen_R10_COPD_LATER	Ectonucleotide pyrophosphatase/phosphodiesterase family member 5 | Inflammation	-0.0116832	0.014942	0.46966
ukb-ppp-ENPP5-OID20736	finngen_R10_J10_ASTHMACOPDKELA	Asthma/COPD (KELA code 203) || id:finngen_R10_J10_ASTHMACOPDKELA	Ectonucleotide pyrophosphatase/phosphodiesterase family member 5 | Inflammation	-0.0113646	0.00932635	0.277368
ukb-ppp-ENPP5-OID20736	finngen_R10_J10_COPD	COPD || id:finngen_R10_J10_COPD	Ectonucleotide pyrophosphatase/phosphodiesterase family member 5 | Inflammation	-0.0254195	0.0114095	0.0763647
ukb-ppp-ENPP6-OID30273	finngen_R10_COPD_EARLY	Early onset COPD || id:finngen_R10_COPD_EARLY	Glycerophosphocholine cholinephosphodiesterase ENPP6 | Cardiometabolic_II	-0.0128564	0.0265698	0.653773
ukb-ppp-ENPP6-OID30273	finngen_R10_COPD_LATER	Later onset COPD || id:finngen_R10_COPD_LATER	Glycerophosphocholine cholinephosphodiesterase ENPP6 | Cardiometabolic_II	-0.00462709	0.0208036	0.834884
ukb-ppp-ENPP6-OID30273	finngen_R10_J10_ASTHMACOPDKELA	Asthma/COPD (KELA code 203) || id:finngen_R10_J10_ASTHMACOPDKELA	Glycerophosphocholine cholinephosphodiesterase ENPP6 | Cardiometabolic_II	-0.00731747	0.0125156	0.590161
ukb-ppp-ENPP6-OID30273	finngen_R10_J10_COPD	COPD || id:finngen_R10_J10_COPD	Glycerophosphocholine cholinephosphodiesterase ENPP6 | Cardiometabolic_II	-0.00416292	0.0158317	0.805578
ukb-ppp-ENPP7-OID20689	finngen_R10_COPD_EARLY	Early onset COPD || id:finngen_R10_COPD_EARLY	Ectonucleotide pyrophosphatase/phosphodiesterase family member 7 | Inflammation	0.0265372	0.0352811	0.506587
ukb-ppp-ENPP7-OID20689	finngen_R10_COPD_LATER	Later onset COPD || id:finngen_R10_COPD_LATER	Ectonucleotide pyrophosphatase/phosphodiesterase family member 7 | Inflammation	-0.00162711	0.0401089	0.97019
ukb-ppp-ENPP7-OID20689	finngen_R10_J10_ASTHMACOPDKELA	Asthma/COPD (KELA code 203) || id:finngen_R10_J10_ASTHMACOPDKELA	Ectonucleotide pyrophosphatase/phosphodiesterase family member 7 | Inflammation	-0.0103445	0.0149458	0.538615
ukb-ppp-ENPP7-OID20689	finngen_R10_J10_COPD	COPD || id:finngen_R10_J10_COPD	Ectonucleotide pyrophosphatase/phosphodiesterase family member 7 | Inflammation	0.0104929	0.0230091	0.679355
ukb-ppp-ENTPD2-OID21260	finngen_R10_COPD_EARLY	Early onset COPD || id:finngen_R10_COPD_EARLY	Ectonucleoside triphosphate diphosphohydrolase 2 | Oncology	0.0471739	0.0353024	0.408991
ukb-ppp-ENTPD2-OID21260	finngen_R10_COPD_LATER	Later onset COPD || id:finngen_R10_COPD_LATER	Ectonucleoside triphosphate diphosphohydrolase 2 | Oncology	0.0254612	0.029685	0.548665
ukb-ppp-ENTPD2-OID21260	finngen_R10_J10_ASTHMACOPDKELA	Asthma/COPD (KELA code 203) || id:finngen_R10_J10_ASTHMACOPDKELA	Ectonucleoside triphosphate diphosphohydrolase 2 | Oncology	0.00276755	0.0147924	0.882254
ukb-ppp-ENTPD2-OID21260	finngen_R10_J10_COPD	COPD || id:finngen_R10_J10_COPD	Ectonucleoside triphosphate diphosphohydrolase 2 | Oncology	0.0477992	0.02269	0.282149
ukb-ppp-ENTPD5-OID20104	finngen_R10_COPD_EARLY	Early onset COPD || id:finngen_R10_COPD_EARLY	Ectonucleoside triphosphate diphosphohydrolase 5 | Cardiometabolic	-0.0090798	0.0368312	0.846126
ukb-ppp-ENTPD5-OID20104	finngen_R10_COPD_LATER	Later onset COPD || id:finngen_R10_COPD_LATER	Ectonucleoside triphosphate diphosphohydrolase 5 | Cardiometabolic	-0.0185822	0.0218069	0.550721
ukb-ppp-ENTPD5-OID20104	finngen_R10_J10_ASTHMACOPDKELA	Asthma/COPD (KELA code 203) || id:finngen_R10_J10_ASTHMACOPDKELA	Ectonucleoside triphosphate diphosphohydrolase 5 | Cardiometabolic	-0.0121051	0.00930938	0.417356
ukb-ppp-ENTPD5-OID20104	finngen_R10_J10_COPD	COPD || id:finngen_R10_J10_COPD	Ectonucleoside triphosphate diphosphohydrolase 5 | Cardiometabolic	-0.0128199	0.0136698	0.520418
ukb-ppp-ENTPD6-OID20100	finngen_R10_COPD_EARLY	Early onset COPD || id:finngen_R10_COPD_EARLY	Ectonucleoside triphosphate diphosphohydrolase 6 | Cardiometabolic	-0.0741297	0.0764047	0.50962
ukb-ppp-ENTPD6-OID20100	finngen_R10_COPD_LATER	Later onset COPD || id:finngen_R10_COPD_LATER	Ectonucleoside triphosphate diphosphohydrolase 6 | Cardiometabolic	0.0390681	0.0643278	0.652539
ukb-ppp-ENTPD6-OID20100	finngen_R10_J10_ASTHMACOPDKELA	Asthma/COPD (KELA code 203) || id:finngen_R10_J10_ASTHMACOPDKELA	Ectonucleoside triphosphate diphosphohydrolase 6 | Cardiometabolic	-0.00950979	0.0326304	0.819464
ukb-ppp-ENTPD6-OID20100	finngen_R10_J10_COPD	COPD || id:finngen_R10_J10_COPD	Ectonucleoside triphosphate diphosphohydrolase 6 | Cardiometabolic	-0.00318925	0.0494403	0.95899
ukb-ppp-ENTR1-OID30231	finngen_R10_COPD_EARLY	Early onset COPD || id:finngen_R10_COPD_EARLY	Endosome-associated-trafficking regulator 1 | Cardiometabolic_II
ukb-ppp-ENTR1-OID30231	finngen_R10_COPD_LATER	Later onset COPD || id:finngen_R10_COPD_LATER	Endosome-associated-trafficking regulator 1 | Cardiometabolic_II
ukb-ppp-ENTR1-OID30231	finngen_R10_J10_ASTHMACOPDKELA	Asthma/COPD (KELA code 203) || id:finngen_R10_J10_ASTHMACOPDKELA	Endosome-associated-trafficking regulator 1 | Cardiometabolic_II
ukb-ppp-ENTR1-OID30231	finngen_R10_J10_COPD	COPD || id:finngen_R10_J10_COPD	Endosome-associated-trafficking regulator 1 | Cardiometabolic_II
ukb-ppp-EPHA1-OID20677	finngen_R10_COPD_EARLY	Early onset COPD || id:finngen_R10_COPD_EARLY	Ephrin type-A receptor 1 | Inflammation	0.0235935	0.0262675	0.534109
ukb-ppp-EPHA1-OID20677	finngen_R10_COPD_LATER	Later onset COPD || id:finngen_R10_COPD_LATER	Ephrin type-A receptor 1 | Inflammation	0.00648334	0.0224667	0.821146
ukb-ppp-EPHA1-OID20677	finngen_R10_J10_ASTHMACOPDKELA	Asthma/COPD (KELA code 203) || id:finngen_R10_J10_ASTHMACOPDKELA	Ephrin type-A receptor 1 | Inflammation	0.000978694	0.0111367	0.944197
ukb-ppp-EPHA1-OID20677	finngen_R10_J10_COPD	COPD || id:finngen_R10_J10_COPD	Ephrin type-A receptor 1 | Inflammation	0.0091421	0.01714	0.688061
ukb-ppp-EPHA2-OID21342	finngen_R10_COPD_EARLY	Early onset COPD || id:finngen_R10_COPD_EARLY	Ephrin type-A receptor 2 | Oncology
ukb-ppp-EPHA2-OID21342	finngen_R10_COPD_LATER	Later onset COPD || id:finngen_R10_COPD_LATER	Ephrin type-A receptor 2 | Oncology
ukb-ppp-EPHA2-OID21342	finngen_R10_J10_ASTHMACOPDKELA	Asthma/COPD (KELA code 203) || id:finngen_R10_J10_ASTHMACOPDKELA	Ephrin type-A receptor 2 | Oncology
ukb-ppp-EPHA2-OID21342	finngen_R10_J10_COPD	COPD || id:finngen_R10_J10_COPD	Ephrin type-A receptor 2 | Oncology
ukb-ppp-EPHA4-OID30622	finngen_R10_COPD_EARLY	Early onset COPD || id:finngen_R10_COPD_EARLY	Ephrin type-A receptor 4 | Inflammation_II
ukb-ppp-EPHA4-OID30622	finngen_R10_COPD_LATER	Later onset COPD || id:finngen_R10_COPD_LATER	Ephrin type-A receptor 4 | Inflammation_II
ukb-ppp-EPHA4-OID30622	finngen_R10_J10_ASTHMACOPDKELA	Asthma/COPD (KELA code 203) || id:finngen_R10_J10_ASTHMACOPDKELA	Ephrin type-A receptor 4 | Inflammation_II
ukb-ppp-EPHA4-OID30622	finngen_R10_J10_COPD	COPD || id:finngen_R10_J10_COPD	Ephrin type-A receptor 4 | Inflammation_II
ukb-ppp-EPHB4-OID20242	finngen_R10_COPD_EARLY	Early onset COPD || id:finngen_R10_COPD_EARLY	Ephrin type-B receptor 4 | Cardiometabolic
ukb-ppp-EPHB4-OID20242	finngen_R10_COPD_LATER	Later onset COPD || id:finngen_R10_COPD_LATER	Ephrin type-B receptor 4 | Cardiometabolic
ukb-ppp-EPHB4-OID20242	finngen_R10_J10_ASTHMACOPDKELA	Asthma/COPD (KELA code 203) || id:finngen_R10_J10_ASTHMACOPDKELA	Ephrin type-B receptor 4 | Cardiometabolic
ukb-ppp-EPHB4-OID20242	finngen_R10_J10_COPD	COPD || id:finngen_R10_J10_COPD	Ephrin type-B receptor 4 | Cardiometabolic
ukb-ppp-EPHB6-OID20982	finngen_R10_COPD_EARLY	Early onset COPD || id:finngen_R10_COPD_EARLY	Ephrin type-B receptor 6 | Neurology
ukb-ppp-EPHB6-OID20982	finngen_R10_COPD_LATER	Later onset COPD || id:finngen_R10_COPD_LATER	Ephrin type-B receptor 6 | Neurology
ukb-ppp-EPHB6-OID20982	finngen_R10_J10_ASTHMACOPDKELA	Asthma/COPD (KELA code 203) || id:finngen_R10_J10_ASTHMACOPDKELA	Ephrin type-B receptor 6 | Neurology
ukb-ppp-EPHB6-OID20982	finngen_R10_J10_COPD	COPD || id:finngen_R10_J10_COPD	Ephrin type-B receptor 6 | Neurology
ukb-ppp-EPHX2-OID20119	finngen_R10_COPD_EARLY	Early onset COPD || id:finngen_R10_COPD_EARLY	Bifunctional epoxide hydrolase 2 [Includes: Cytosolic epoxide hydrolase 2 | Cardiometabolic
ukb-ppp-EPHX2-OID20119	finngen_R10_COPD_LATER	Later onset COPD || id:finngen_R10_COPD_LATER	Bifunctional epoxide hydrolase 2 [Includes: Cytosolic epoxide hydrolase 2 | Cardiometabolic
ukb-ppp-EPHX2-OID20119	finngen_R10_J10_ASTHMACOPDKELA	Asthma/COPD (KELA code 203) || id:finngen_R10_J10_ASTHMACOPDKELA	Bifunctional epoxide hydrolase 2 [Includes: Cytosolic epoxide hydrolase 2 | Cardiometabolic
ukb-ppp-EPHX2-OID20119	finngen_R10_J10_COPD	COPD || id:finngen_R10_J10_COPD	Bifunctional epoxide hydrolase 2 [Includes: Cytosolic epoxide hydrolase 2 | Cardiometabolic
ukb-ppp-EPPK1-OID30250	finngen_R10_COPD_EARLY	Early onset COPD || id:finngen_R10_COPD_EARLY	Epiplakin | Cardiometabolic_II	0.0205697	0.0216651	0.396161
ukb-ppp-EPPK1-OID30250	finngen_R10_COPD_LATER	Later onset COPD || id:finngen_R10_COPD_LATER	Epiplakin | Cardiometabolic_II	-0.00583404	0.0185004	0.768265
ukb-ppp-EPPK1-OID30250	finngen_R10_J10_ASTHMACOPDKELA	Asthma/COPD (KELA code 203) || id:finngen_R10_J10_ASTHMACOPDKELA	Epiplakin | Cardiometabolic_II	-0.00676329	0.0121885	0.608534
ukb-ppp-EPPK1-OID30250	finngen_R10_J10_COPD	COPD || id:finngen_R10_J10_COPD	Epiplakin | Cardiometabolic_II	-0.00218857	0.0141359	0.884459
ukb-ppp-ERBB2-OID21520	finngen_R10_COPD_EARLY	Early onset COPD || id:finngen_R10_COPD_EARLY	Receptor tyrosine-protein kinase erbB-2 | Oncology	-0.116305	0.109638	0.399949
ukb-ppp-ERBB2-OID21520	finngen_R10_COPD_LATER	Later onset COPD || id:finngen_R10_COPD_LATER	Receptor tyrosine-protein kinase erbB-2 | Oncology	0.0131319	0.0909871	0.898473
ukb-ppp-ERBB2-OID21520	finngen_R10_J10_ASTHMACOPDKELA	Asthma/COPD (KELA code 203) || id:finngen_R10_J10_ASTHMACOPDKELA	Receptor tyrosine-protein kinase erbB-2 | Oncology	-0.0867085	0.0401797	0.163599
ukb-ppp-ERBB2-OID21520	finngen_R10_J10_COPD	COPD || id:finngen_R10_J10_COPD	Receptor tyrosine-protein kinase erbB-2 | Oncology	-0.0332513	0.100664	0.772551
ukb-ppp-ERBB3-OID20705	finngen_R10_COPD_EARLY	Early onset COPD || id:finngen_R10_COPD_EARLY	Receptor tyrosine-protein kinase erbB-3 | Inflammation	0.0264723	0.0183187	0.385368
ukb-ppp-ERBB3-OID20705	finngen_R10_COPD_LATER	Later onset COPD || id:finngen_R10_COPD_LATER	Receptor tyrosine-protein kinase erbB-3 | Inflammation	-0.00559557	0.0155945	0.780679
ukb-ppp-ERBB3-OID20705	finngen_R10_J10_ASTHMACOPDKELA	Asthma/COPD (KELA code 203) || id:finngen_R10_J10_ASTHMACOPDKELA	Receptor tyrosine-protein kinase erbB-3 | Inflammation	-0.0220096	0.0077978	0.216764
ukb-ppp-ERBB3-OID20705	finngen_R10_J10_COPD	COPD || id:finngen_R10_J10_COPD	Receptor tyrosine-protein kinase erbB-3 | Inflammation	-0.000685817	0.0119238	0.963424
ukb-ppp-ERBB4-OID21510	finngen_R10_COPD_EARLY	Early onset COPD || id:finngen_R10_COPD_EARLY	Receptor tyrosine-protein kinase erbB-4 | Oncology	0.022044	0.0355318	0.646494
ukb-ppp-ERBB4-OID21510	finngen_R10_COPD_LATER	Later onset COPD || id:finngen_R10_COPD_LATER	Receptor tyrosine-protein kinase erbB-4 | Oncology	0.0721662	0.0303947	0.253774
ukb-ppp-ERBB4-OID21510	finngen_R10_J10_ASTHMACOPDKELA	Asthma/COPD (KELA code 203) || id:finngen_R10_J10_ASTHMACOPDKELA	Receptor tyrosine-protein kinase erbB-4 | Oncology	0.0309115	0.0238053	0.417781
ukb-ppp-ERBB4-OID21510	finngen_R10_J10_COPD	COPD || id:finngen_R10_J10_COPD	Receptor tyrosine-protein kinase erbB-4 | Oncology	0.0549136	0.0231938	0.254419
ukb-ppp-ESM1-OID20758	finngen_R10_COPD_EARLY	Early onset COPD || id:finngen_R10_COPD_EARLY	Endothelial cell-specific molecule 1 | Inflammation	-0.0258056	0.0584758	0.735421
ukb-ppp-ESM1-OID20758	finngen_R10_COPD_LATER	Later onset COPD || id:finngen_R10_COPD_LATER	Endothelial cell-specific molecule 1 | Inflammation	0.0234613	0.0498467	0.719945
ukb-ppp-ESM1-OID20758	finngen_R10_J10_ASTHMACOPDKELA	Asthma/COPD (KELA code 203) || id:finngen_R10_J10_ASTHMACOPDKELA	Endothelial cell-specific molecule 1 | Inflammation	0.00770071	0.0248208	0.808482
ukb-ppp-ESM1-OID20758	finngen_R10_J10_COPD	COPD || id:finngen_R10_J10_COPD	Endothelial cell-specific molecule 1 | Inflammation	0.00179522	0.0380558	0.969991
ukb-ppp-ESYT2-OID31134	finngen_R10_COPD_EARLY	Early onset COPD || id:finngen_R10_COPD_EARLY	Extended synaptotagmin-2 | Neurology_II
ukb-ppp-ESYT2-OID31134	finngen_R10_COPD_LATER	Later onset COPD || id:finngen_R10_COPD_LATER	Extended synaptotagmin-2 | Neurology_II
ukb-ppp-ESYT2-OID31134	finngen_R10_J10_ASTHMACOPDKELA	Asthma/COPD (KELA code 203) || id:finngen_R10_J10_ASTHMACOPDKELA	Extended synaptotagmin-2 | Neurology_II
ukb-ppp-ESYT2-OID31134	finngen_R10_J10_COPD	COPD || id:finngen_R10_J10_COPD	Extended synaptotagmin-2 | Neurology_II
ukb-ppp-EXTL1-OID30114	finngen_R10_COPD_EARLY	Early onset COPD || id:finngen_R10_COPD_EARLY	Exostosin-like 1 | Cardiometabolic_II	0.0199488	0.0850068	0.853258
ukb-ppp-EXTL1-OID30114	finngen_R10_COPD_LATER	Later onset COPD || id:finngen_R10_COPD_LATER	Exostosin-like 1 | Cardiometabolic_II	-0.100139	0.0670463	0.375594
ukb-ppp-EXTL1-OID30114	finngen_R10_J10_ASTHMACOPDKELA	Asthma/COPD (KELA code 203) || id:finngen_R10_J10_ASTHMACOPDKELA	Exostosin-like 1 | Cardiometabolic_II	0.0371194	0.0339082	0.471237
ukb-ppp-EXTL1-OID30114	finngen_R10_J10_COPD	COPD || id:finngen_R10_J10_COPD	Exostosin-like 1 | Cardiometabolic_II	-0.0382237	0.0512593	0.592093
ukb-ppp-F11-OID30773	finngen_R10_COPD_EARLY	Early onset COPD || id:finngen_R10_COPD_EARLY	Coagulation factor XI | Inflammation_II	-0.0976883	0.320142	0.811455
ukb-ppp-F11-OID30773	finngen_R10_COPD_LATER	Later onset COPD || id:finngen_R10_COPD_LATER	Coagulation factor XI | Inflammation_II	-0.0628743	0.144388	0.738546
ukb-ppp-F11-OID30773	finngen_R10_J10_ASTHMACOPDKELA	Asthma/COPD (KELA code 203) || id:finngen_R10_J10_ASTHMACOPDKELA	Coagulation factor XI | Inflammation_II	-0.0555923	0.0796909	0.612226
ukb-ppp-F11-OID30773	finngen_R10_J10_COPD	COPD || id:finngen_R10_J10_COPD	Coagulation factor XI | Inflammation_II	-0.0610275	0.187815	0.799991
ukb-ppp-F12-OID30739	finngen_R10_COPD_EARLY	Early onset COPD || id:finngen_R10_COPD_EARLY	Coagulation factor XII | Inflammation_II	0.0198462	0.0760559	0.804544
ukb-ppp-F12-OID30739	finngen_R10_COPD_LATER	Later onset COPD || id:finngen_R10_COPD_LATER	Coagulation factor XII | Inflammation_II	0.055591	0.0642517	0.42648
ukb-ppp-F12-OID30739	finngen_R10_J10_ASTHMACOPDKELA	Asthma/COPD (KELA code 203) || id:finngen_R10_J10_ASTHMACOPDKELA	Coagulation factor XII | Inflammation_II	0.0423484	0.0394177	0.331754
ukb-ppp-F12-OID30739	finngen_R10_J10_COPD	COPD || id:finngen_R10_J10_COPD	Coagulation factor XII | Inflammation_II	0.0443119	0.049323	0.410145
ukb-ppp-F13B-OID30781	finngen_R10_COPD_EARLY	Early onset COPD || id:finngen_R10_COPD_EARLY	Coagulation factor XIII B chain | Inflammation_II	-0.0615566	0.259729	0.827916
ukb-ppp-F13B-OID30781	finngen_R10_COPD_LATER	Later onset COPD || id:finngen_R10_COPD_LATER	Coagulation factor XIII B chain | Inflammation_II	-0.0713131	0.136993	0.638651
ukb-ppp-F13B-OID30781	finngen_R10_J10_ASTHMACOPDKELA	Asthma/COPD (KELA code 203) || id:finngen_R10_J10_ASTHMACOPDKELA	Coagulation factor XIII B chain | Inflammation_II	0.152223	0.0681115	0.111488
ukb-ppp-F13B-OID30781	finngen_R10_J10_COPD	COPD || id:finngen_R10_J10_COPD	Coagulation factor XIII B chain | Inflammation_II	-0.123568	0.111862	0.34995
ukb-ppp-F2-OID30723	finngen_R10_COPD_EARLY	Early onset COPD || id:finngen_R10_COPD_EARLY	Prothrombin | Inflammation_II	-0.0348801	0.0787019	0.734416
ukb-ppp-F2-OID30723	finngen_R10_COPD_LATER	Later onset COPD || id:finngen_R10_COPD_LATER	Prothrombin | Inflammation_II	-0.0273843	0.0400126	0.617918
ukb-ppp-F2-OID30723	finngen_R10_J10_ASTHMACOPDKELA	Asthma/COPD (KELA code 203) || id:finngen_R10_J10_ASTHMACOPDKELA	Prothrombin | Inflammation_II	-0.023652	0.0281329	0.554949
ukb-ppp-F2-OID30723	finngen_R10_J10_COPD	COPD || id:finngen_R10_J10_COPD	Prothrombin | Inflammation_II	-0.0273444	0.036409	0.589913
ukb-ppp-F3-OID21440	finngen_R10_COPD_EARLY	Early onset COPD || id:finngen_R10_COPD_EARLY	Tissue factor | Oncology	0.0197911	0.0469665	0.714441
ukb-ppp-F3-OID21440	finngen_R10_COPD_LATER	Later onset COPD || id:finngen_R10_COPD_LATER	Tissue factor | Oncology	-0.0127451	0.0240196	0.648713
ukb-ppp-F3-OID21440	finngen_R10_J10_ASTHMACOPDKELA	Asthma/COPD (KELA code 203) || id:finngen_R10_J10_ASTHMACOPDKELA	Tissue factor | Oncology	-0.010508	0.0237668	0.701609
ukb-ppp-F3-OID21440	finngen_R10_J10_COPD	COPD || id:finngen_R10_J10_COPD	Tissue factor | Oncology	-0.00202539	0.0307752	0.953514
ukb-ppp-F7-OID20372	finngen_R10_COPD_EARLY	Early onset COPD || id:finngen_R10_COPD_EARLY	Coagulation factor VII | Cardiometabolic
ukb-ppp-F7-OID20372	finngen_R10_COPD_LATER	Later onset COPD || id:finngen_R10_COPD_LATER	Coagulation factor VII | Cardiometabolic
ukb-ppp-F7-OID20372	finngen_R10_J10_ASTHMACOPDKELA	Asthma/COPD (KELA code 203) || id:finngen_R10_J10_ASTHMACOPDKELA	Coagulation factor VII | Cardiometabolic
ukb-ppp-F7-OID20372	finngen_R10_J10_COPD	COPD || id:finngen_R10_J10_COPD	Coagulation factor VII | Cardiometabolic
ukb-ppp-FABP1-OID20778	finngen_R10_COPD_EARLY	Early onset COPD || id:finngen_R10_COPD_EARLY	Fatty acid-binding protein, liver | Inflammation
ukb-ppp-FABP1-OID20778	finngen_R10_COPD_LATER	Later onset COPD || id:finngen_R10_COPD_LATER	Fatty acid-binding protein, liver | Inflammation
ukb-ppp-FABP1-OID20778	finngen_R10_J10_ASTHMACOPDKELA	Asthma/COPD (KELA code 203) || id:finngen_R10_J10_ASTHMACOPDKELA	Fatty acid-binding protein, liver | Inflammation
ukb-ppp-FABP1-OID20778	finngen_R10_J10_COPD	COPD || id:finngen_R10_J10_COPD	Fatty acid-binding protein, liver | Inflammation
ukb-ppp-FABP2-OID20200	finngen_R10_COPD_EARLY	Early onset COPD || id:finngen_R10_COPD_EARLY	Fatty acid-binding protein, intestinal | Cardiometabolic
ukb-ppp-FABP2-OID20200	finngen_R10_COPD_LATER	Later onset COPD || id:finngen_R10_COPD_LATER	Fatty acid-binding protein, intestinal | Cardiometabolic
ukb-ppp-FABP2-OID20200	finngen_R10_J10_ASTHMACOPDKELA	Asthma/COPD (KELA code 203) || id:finngen_R10_J10_ASTHMACOPDKELA	Fatty acid-binding protein, intestinal | Cardiometabolic
ukb-ppp-FABP2-OID20200	finngen_R10_J10_COPD	COPD || id:finngen_R10_J10_COPD	Fatty acid-binding protein, intestinal | Cardiometabolic
ukb-ppp-FABP3-OID30351	finngen_R10_COPD_EARLY	Early onset COPD || id:finngen_R10_COPD_EARLY	Fatty acid-binding protein, heart | Cardiometabolic_II
ukb-ppp-FABP3-OID30351	finngen_R10_COPD_LATER	Later onset COPD || id:finngen_R10_COPD_LATER	Fatty acid-binding protein, heart | Cardiometabolic_II
ukb-ppp-FABP3-OID30351	finngen_R10_J10_ASTHMACOPDKELA	Asthma/COPD (KELA code 203) || id:finngen_R10_J10_ASTHMACOPDKELA	Fatty acid-binding protein, heart | Cardiometabolic_II
ukb-ppp-FABP3-OID30351	finngen_R10_J10_COPD	COPD || id:finngen_R10_J10_COPD	Fatty acid-binding protein, heart | Cardiometabolic_II
ukb-ppp-FABP9-OID20501	finngen_R10_COPD_EARLY	Early onset COPD || id:finngen_R10_COPD_EARLY	Fatty acid-binding protein 9 | Inflammation	0.0175277	0.0284561	0.648542
ukb-ppp-FABP9-OID20501	finngen_R10_COPD_LATER	Later onset COPD || id:finngen_R10_COPD_LATER	Fatty acid-binding protein 9 | Inflammation	-0.0298439	0.0277824	0.477236
ukb-ppp-FABP9-OID20501	finngen_R10_J10_ASTHMACOPDKELA	Asthma/COPD (KELA code 203) || id:finngen_R10_J10_ASTHMACOPDKELA	Fatty acid-binding protein 9 | Inflammation	-0.0195233	0.0130914	0.376043
ukb-ppp-FABP9-OID20501	finngen_R10_J10_COPD	COPD || id:finngen_R10_J10_COPD	Fatty acid-binding protein 9 | Inflammation	-0.00577447	0.0186571	0.808916
ukb-ppp-FAM13A-OID31463	finngen_R10_COPD_EARLY	Early onset COPD || id:finngen_R10_COPD_EARLY	Protein FAM13A | Oncology_II	0.099136	0.0865787	0.45702
ukb-ppp-FAM13A-OID31463	finngen_R10_COPD_LATER	Later onset COPD || id:finngen_R10_COPD_LATER	Protein FAM13A | Oncology_II	0.116963	0.0417335	0.218188
ukb-ppp-FAM13A-OID31463	finngen_R10_J10_ASTHMACOPDKELA	Asthma/COPD (KELA code 203) || id:finngen_R10_J10_ASTHMACOPDKELA	Protein FAM13A | Oncology_II	0.000614451	0.0209317	0.981317
ukb-ppp-FAM13A-OID31463	finngen_R10_J10_COPD	COPD || id:finngen_R10_J10_COPD	Protein FAM13A | Oncology_II	0.105437	0.0321987	0.188686
ukb-ppp-FAM171B-OID31338	finngen_R10_COPD_EARLY	Early onset COPD || id:finngen_R10_COPD_EARLY	Protein FAM171B | Oncology_II
ukb-ppp-FAM171B-OID31338	finngen_R10_COPD_LATER	Later onset COPD || id:finngen_R10_COPD_LATER	Protein FAM171B | Oncology_II
ukb-ppp-FAM171B-OID31338	finngen_R10_J10_ASTHMACOPDKELA	Asthma/COPD (KELA code 203) || id:finngen_R10_J10_ASTHMACOPDKELA	Protein FAM171B | Oncology_II
ukb-ppp-FAM171B-OID31338	finngen_R10_J10_COPD	COPD || id:finngen_R10_J10_COPD	Protein FAM171B | Oncology_II
ukb-ppp-FAM172A-OID30248	finngen_R10_COPD_EARLY	Early onset COPD || id:finngen_R10_COPD_EARLY	Cotranscriptional regulator FAM172A | Cardiometabolic_II
ukb-ppp-FAM172A-OID30248	finngen_R10_COPD_LATER	Later onset COPD || id:finngen_R10_COPD_LATER	Cotranscriptional regulator FAM172A | Cardiometabolic_II
ukb-ppp-FAM172A-OID30248	finngen_R10_J10_ASTHMACOPDKELA	Asthma/COPD (KELA code 203) || id:finngen_R10_J10_ASTHMACOPDKELA	Cotranscriptional regulator FAM172A | Cardiometabolic_II
ukb-ppp-FAM172A-OID30248	finngen_R10_J10_COPD	COPD || id:finngen_R10_J10_COPD	Cotranscriptional regulator FAM172A | Cardiometabolic_II
ukb-ppp-FAM20A-OID30348	finngen_R10_COPD_EARLY	Early onset COPD || id:finngen_R10_COPD_EARLY	Pseudokinase FAM20A | Cardiometabolic_II	0.00677319	0.0252385	0.813563
ukb-ppp-FAM20A-OID30348	finngen_R10_COPD_LATER	Later onset COPD || id:finngen_R10_COPD_LATER	Pseudokinase FAM20A | Cardiometabolic_II	-0.00820012	0.0217029	0.741884
ukb-ppp-FAM20A-OID30348	finngen_R10_J10_ASTHMACOPDKELA	Asthma/COPD (KELA code 203) || id:finngen_R10_J10_ASTHMACOPDKELA	Pseudokinase FAM20A | Cardiometabolic_II	0.00795939	0.0106986	0.534428
ukb-ppp-FAM20A-OID30348	finngen_R10_J10_COPD	COPD || id:finngen_R10_J10_COPD	Pseudokinase FAM20A | Cardiometabolic_II	-0.00724623	0.0165197	0.703756
ukb-ppp-FAM3B-OID21372	finngen_R10_COPD_EARLY	Early onset COPD || id:finngen_R10_COPD_EARLY	Protein FAM3B | Oncology	-0.101116	0.075591	0.251993
ukb-ppp-FAM3B-OID21372	finngen_R10_COPD_LATER	Later onset COPD || id:finngen_R10_COPD_LATER	Protein FAM3B | Oncology	0.182503	0.0995173	0.140593
ukb-ppp-FAM3B-OID21372	finngen_R10_J10_ASTHMACOPDKELA	Asthma/COPD (KELA code 203) || id:finngen_R10_J10_ASTHMACOPDKELA	Protein FAM3B | Oncology	-0.00349678	0.0406362	0.935561
ukb-ppp-FAM3B-OID21372	finngen_R10_J10_COPD	COPD || id:finngen_R10_J10_COPD	Protein FAM3B | Oncology	0.0595997	0.0712632	0.450019
ukb-ppp-FAM3D-OID31514	finngen_R10_COPD_EARLY	Early onset COPD || id:finngen_R10_COPD_EARLY	Protein FAM3D | Oncology_II	0.0627014	0.0616598	0.416203
ukb-ppp-FAM3D-OID31514	finngen_R10_COPD_LATER	Later onset COPD || id:finngen_R10_COPD_LATER	Protein FAM3D | Oncology_II	-0.0160511	0.0517289	0.785688
ukb-ppp-FAM3D-OID31514	finngen_R10_J10_ASTHMACOPDKELA	Asthma/COPD (KELA code 203) || id:finngen_R10_J10_ASTHMACOPDKELA	Protein FAM3D | Oncology_II	-0.0550657	0.0263177	0.171497
ukb-ppp-FAM3D-OID31514	finngen_R10_J10_COPD	COPD || id:finngen_R10_J10_COPD	Protein FAM3D | Oncology_II	0.0104205	0.0438488	0.834282
ukb-ppp-FAP-OID20330	finngen_R10_COPD_EARLY	Early onset COPD || id:finngen_R10_COPD_EARLY	Prolyl endopeptidase FAP | Cardiometabolic	0.25787	0.0944175	0.223443
ukb-ppp-FAP-OID20330	finngen_R10_COPD_LATER	Later onset COPD || id:finngen_R10_COPD_LATER	Prolyl endopeptidase FAP | Cardiometabolic	0.0395777	0.363775	0.931009
ukb-ppp-FAP-OID20330	finngen_R10_J10_ASTHMACOPDKELA	Asthma/COPD (KELA code 203) || id:finngen_R10_J10_ASTHMACOPDKELA	Prolyl endopeptidase FAP | Cardiometabolic	-0.0276155	0.0563695	0.709997
ukb-ppp-FAP-OID20330	finngen_R10_J10_COPD	COPD || id:finngen_R10_J10_COPD	Prolyl endopeptidase FAP | Cardiometabolic	0.0972866	0.216105	0.730707
ukb-ppp-FAS-OID20316	finngen_R10_COPD_EARLY	Early onset COPD || id:finngen_R10_COPD_EARLY	Tumor necrosis factor receptor superfamily member 6 | Cardiometabolic	0.0712401	0.0879989	0.503197
ukb-ppp-FAS-OID20316	finngen_R10_COPD_LATER	Later onset COPD || id:finngen_R10_COPD_LATER	Tumor necrosis factor receptor superfamily member 6 | Cardiometabolic	0.0115162	0.0589192	0.863093
ukb-ppp-FAS-OID20316	finngen_R10_J10_ASTHMACOPDKELA	Asthma/COPD (KELA code 203) || id:finngen_R10_J10_ASTHMACOPDKELA	Tumor necrosis factor receptor superfamily member 6 | Cardiometabolic	-0.0115509	0.0293811	0.732164
ukb-ppp-FAS-OID20316	finngen_R10_J10_COPD	COPD || id:finngen_R10_J10_COPD	Tumor necrosis factor receptor superfamily member 6 | Cardiometabolic	0.0248531	0.0450198	0.636366
ukb-ppp-FBLN2-OID30378	finngen_R10_COPD_EARLY	Early onset COPD || id:finngen_R10_COPD_EARLY	Fibulin-2 | Cardiometabolic_II	-0.0182457	0.0355644	0.69823
ukb-ppp-FBLN2-OID30378	finngen_R10_COPD_LATER	Later onset COPD || id:finngen_R10_COPD_LATER	Fibulin-2 | Cardiometabolic_II	0.00319293	0.0154418	0.870195
ukb-ppp-FBLN2-OID30378	finngen_R10_J10_ASTHMACOPDKELA	Asthma/COPD (KELA code 203) || id:finngen_R10_J10_ASTHMACOPDKELA	Fibulin-2 | Cardiometabolic_II	-0.000779694	0.00822074	0.9398
ukb-ppp-FBLN2-OID30378	finngen_R10_J10_COPD	COPD || id:finngen_R10_J10_COPD	Fibulin-2 | Cardiometabolic_II	-0.00335458	0.0213351	0.900715
ukb-ppp-FBP1-OID20227	finngen_R10_COPD_EARLY	Early onset COPD || id:finngen_R10_COPD_EARLY	Fructose-1,6-bisphosphatase 1 | Cardiometabolic	0.066189	0.0972051	0.619425
ukb-ppp-FBP1-OID20227	finngen_R10_COPD_LATER	Later onset COPD || id:finngen_R10_COPD_LATER	Fructose-1,6-bisphosphatase 1 | Cardiometabolic	-0.088098	0.192812	0.727153
ukb-ppp-FBP1-OID20227	finngen_R10_J10_ASTHMACOPDKELA	Asthma/COPD (KELA code 203) || id:finngen_R10_J10_ASTHMACOPDKELA	Fructose-1,6-bisphosphatase 1 | Cardiometabolic	-0.0225977	0.0413243	0.681428
ukb-ppp-FBP1-OID20227	finngen_R10_J10_COPD	COPD || id:finngen_R10_J10_COPD	Fructose-1,6-bisphosphatase 1 | Cardiometabolic	-0.0236149	0.155122	0.903823
ukb-ppp-FCAMR-OID30332	finngen_R10_COPD_EARLY	Early onset COPD || id:finngen_R10_COPD_EARLY	High affinity immunoglobulin alpha and immunoglobulin mu Fc receptor | Cardiometabolic_II	0.0103772	0.0179816	0.666786
ukb-ppp-FCAMR-OID30332	finngen_R10_COPD_LATER	Later onset COPD || id:finngen_R10_COPD_LATER	High affinity immunoglobulin alpha and immunoglobulin mu Fc receptor | Cardiometabolic_II	0.00206367	0.015316	0.914736
ukb-ppp-FCAMR-OID30332	finngen_R10_J10_ASTHMACOPDKELA	Asthma/COPD (KELA code 203) || id:finngen_R10_J10_ASTHMACOPDKELA	High affinity immunoglobulin alpha and immunoglobulin mu Fc receptor | Cardiometabolic_II	0.0124757	0.0113045	0.468672
ukb-ppp-FCAMR-OID30332	finngen_R10_J10_COPD	COPD || id:finngen_R10_J10_COPD	High affinity immunoglobulin alpha and immunoglobulin mu Fc receptor | Cardiometabolic_II	0.00588776	0.0117102	0.703413
ukb-ppp-FCAR-OID20564	finngen_R10_COPD_EARLY	Early onset COPD || id:finngen_R10_COPD_EARLY	Immunoglobulin alpha Fc receptor | Inflammation	0.00816839	0.0349862	0.837114
ukb-ppp-FCAR-OID20564	finngen_R10_COPD_LATER	Later onset COPD || id:finngen_R10_COPD_LATER	Immunoglobulin alpha Fc receptor | Inflammation	-0.00760955	0.0210357	0.752187
ukb-ppp-FCAR-OID20564	finngen_R10_J10_ASTHMACOPDKELA	Asthma/COPD (KELA code 203) || id:finngen_R10_J10_ASTHMACOPDKELA	Immunoglobulin alpha Fc receptor | Inflammation	-0.000283218	0.0173326	0.988447
ukb-ppp-FCAR-OID20564	finngen_R10_J10_COPD	COPD || id:finngen_R10_J10_COPD	Immunoglobulin alpha Fc receptor | Inflammation	0.00424031	0.0160469	0.81633
ukb-ppp-FCER1A-OID30992	finngen_R10_COPD_EARLY	Early onset COPD || id:finngen_R10_COPD_EARLY	High affinity immunoglobulin epsilon receptor subunit alpha | Neurology_II
ukb-ppp-FCER1A-OID30992	finngen_R10_COPD_LATER	Later onset COPD || id:finngen_R10_COPD_LATER	High affinity immunoglobulin epsilon receptor subunit alpha | Neurology_II
ukb-ppp-FCER1A-OID30992	finngen_R10_J10_ASTHMACOPDKELA	Asthma/COPD (KELA code 203) || id:finngen_R10_J10_ASTHMACOPDKELA	High affinity immunoglobulin epsilon receptor subunit alpha | Neurology_II
ukb-ppp-FCER1A-OID30992	finngen_R10_J10_COPD	COPD || id:finngen_R10_J10_COPD	High affinity immunoglobulin epsilon receptor subunit alpha | Neurology_II
ukb-ppp-FCER2-OID21133	finngen_R10_COPD_EARLY	Early onset COPD || id:finngen_R10_COPD_EARLY	Low affinity immunoglobulin epsilon Fc receptor | Neurology	-0.00261981	0.0274744	0.939478
ukb-ppp-FCER2-OID21133	finngen_R10_COPD_LATER	Later onset COPD || id:finngen_R10_COPD_LATER	Low affinity immunoglobulin epsilon Fc receptor | Neurology	0.0122158	0.0233891	0.693584
ukb-ppp-FCER2-OID21133	finngen_R10_J10_ASTHMACOPDKELA	Asthma/COPD (KELA code 203) || id:finngen_R10_J10_ASTHMACOPDKELA	Low affinity immunoglobulin epsilon Fc receptor | Neurology	0.00211489	0.0173953	0.922979
ukb-ppp-FCER2-OID21133	finngen_R10_J10_COPD	COPD || id:finngen_R10_J10_COPD	Low affinity immunoglobulin epsilon Fc receptor | Neurology	0.00465949	0.0178764	0.837677
ukb-ppp-FCGR2A-OID20391	finngen_R10_COPD_EARLY	Early onset COPD || id:finngen_R10_COPD_EARLY	Low affinity immunoglobulin gamma Fc region receptor II-a | Cardiometabolic	0.00772438	0.0191652	0.703574
ukb-ppp-FCGR2A-OID20391	finngen_R10_COPD_LATER	Later onset COPD || id:finngen_R10_COPD_LATER	Low affinity immunoglobulin gamma Fc region receptor II-a | Cardiometabolic	0.0104175	0.0158916	0.541082
ukb-ppp-FCGR2A-OID20391	finngen_R10_J10_ASTHMACOPDKELA	Asthma/COPD (KELA code 203) || id:finngen_R10_J10_ASTHMACOPDKELA	Low affinity immunoglobulin gamma Fc region receptor II-a | Cardiometabolic	0.00815795	0.0117475	0.518344
ukb-ppp-FCGR2A-OID20391	finngen_R10_J10_COPD	COPD || id:finngen_R10_J10_COPD	Low affinity immunoglobulin gamma Fc region receptor II-a | Cardiometabolic	0.00876029	0.0146226	0.575221
ukb-ppp-FCGR2B-OID21215	finngen_R10_COPD_EARLY	Early onset COPD || id:finngen_R10_COPD_EARLY	Low affinity immunoglobulin gamma Fc region receptor II-b | Oncology
ukb-ppp-FCGR2B-OID21215	finngen_R10_COPD_LATER	Later onset COPD || id:finngen_R10_COPD_LATER	Low affinity immunoglobulin gamma Fc region receptor II-b | Oncology
ukb-ppp-FCGR2B-OID21215	finngen_R10_J10_ASTHMACOPDKELA	Asthma/COPD (KELA code 203) || id:finngen_R10_J10_ASTHMACOPDKELA	Low affinity immunoglobulin gamma Fc region receptor II-b | Oncology
ukb-ppp-FCGR2B-OID21215	finngen_R10_J10_COPD	COPD || id:finngen_R10_J10_COPD	Low affinity immunoglobulin gamma Fc region receptor II-b | Oncology
ukb-ppp-FCGR3B-OID20387	finngen_R10_COPD_EARLY	Early onset COPD || id:finngen_R10_COPD_EARLY	Low affinity immunoglobulin gamma Fc region receptor III-B | Cardiometabolic	-0.0895464	0.0439467	0.134355
ukb-ppp-FCGR3B-OID20387	finngen_R10_COPD_LATER	Later onset COPD || id:finngen_R10_COPD_LATER	Low affinity immunoglobulin gamma Fc region receptor III-B | Cardiometabolic	-0.0137935	0.0374993	0.737418
ukb-ppp-FCGR3B-OID20387	finngen_R10_J10_ASTHMACOPDKELA	Asthma/COPD (KELA code 203) || id:finngen_R10_J10_ASTHMACOPDKELA	Low affinity immunoglobulin gamma Fc region receptor III-B | Cardiometabolic	-0.0207419	0.0186039	0.346156
ukb-ppp-FCGR3B-OID20387	finngen_R10_J10_COPD	COPD || id:finngen_R10_J10_COPD	Low affinity immunoglobulin gamma Fc region receptor III-B | Cardiometabolic	-0.0431792	0.0286806	0.229263
ukb-ppp-FCN1-OID30690	finngen_R10_COPD_EARLY	Early onset COPD || id:finngen_R10_COPD_EARLY	Ficolin-1 | Inflammation_II	0.0396023	0.0321295	0.342961
ukb-ppp-FCN1-OID30690	finngen_R10_COPD_LATER	Later onset COPD || id:finngen_R10_COPD_LATER	Ficolin-1 | Inflammation_II	-0.00752622	0.0250673	0.792326
ukb-ppp-FCN1-OID30690	finngen_R10_J10_ASTHMACOPDKELA	Asthma/COPD (KELA code 203) || id:finngen_R10_J10_ASTHMACOPDKELA	Ficolin-1 | Inflammation_II	-0.0137003	0.0154846	0.46962
ukb-ppp-FCN1-OID30690	finngen_R10_J10_COPD	COPD || id:finngen_R10_J10_COPD	Ficolin-1 | Inflammation_II	0.0137192	0.0191168	0.547476
ukb-ppp-FCN2-OID20382	finngen_R10_COPD_EARLY	Early onset COPD || id:finngen_R10_COPD_EARLY	Ficolin-2 | Cardiometabolic	-0.035249	0.0388395	0.415445
ukb-ppp-FCN2-OID20382	finngen_R10_COPD_LATER	Later onset COPD || id:finngen_R10_COPD_LATER	Ficolin-2 | Cardiometabolic	0.0121641	0.0339872	0.738503
ukb-ppp-FCN2-OID20382	finngen_R10_J10_ASTHMACOPDKELA	Asthma/COPD (KELA code 203) || id:finngen_R10_J10_ASTHMACOPDKELA	Ficolin-2 | Cardiometabolic	-0.0104157	0.0164713	0.561498
ukb-ppp-FCN2-OID20382	finngen_R10_J10_COPD	COPD || id:finngen_R10_J10_COPD	Ficolin-2 | Cardiometabolic	-0.0023649	0.0300979	0.941145
ukb-ppp-FCRL1-OID20172	finngen_R10_COPD_EARLY	Early onset COPD || id:finngen_R10_COPD_EARLY	Fc receptor-like protein 1 | Cardiometabolic	0.0289722	0.02973	0.508217
ukb-ppp-FCRL1-OID20172	finngen_R10_COPD_LATER	Later onset COPD || id:finngen_R10_COPD_LATER	Fc receptor-like protein 1 | Cardiometabolic	0.0158189	0.0202879	0.578397
ukb-ppp-FCRL1-OID20172	finngen_R10_J10_ASTHMACOPDKELA	Asthma/COPD (KELA code 203) || id:finngen_R10_J10_ASTHMACOPDKELA	Fc receptor-like protein 1 | Cardiometabolic	-0.0011403	0.00940128	0.923158
ukb-ppp-FCRL1-OID20172	finngen_R10_J10_COPD	COPD || id:finngen_R10_J10_COPD	Fc receptor-like protein 1 | Cardiometabolic	0.0167841	0.0144449	0.452404
ukb-ppp-FCRL2-OID20639	finngen_R10_COPD_EARLY	Early onset COPD || id:finngen_R10_COPD_EARLY	Fc receptor-like protein 2 | Inflammation	-0.00106647	0.0283317	0.971024
ukb-ppp-FCRL2-OID20639	finngen_R10_COPD_LATER	Later onset COPD || id:finngen_R10_COPD_LATER	Fc receptor-like protein 2 | Inflammation	0.00475128	0.0266609	0.863604
ukb-ppp-FCRL2-OID20639	finngen_R10_J10_ASTHMACOPDKELA	Asthma/COPD (KELA code 203) || id:finngen_R10_J10_ASTHMACOPDKELA	Fc receptor-like protein 2 | Inflammation	0.0223298	0.0116676	0.0972085
ukb-ppp-FCRL2-OID20639	finngen_R10_J10_COPD	COPD || id:finngen_R10_J10_COPD	Fc receptor-like protein 2 | Inflammation	0.00378104	0.0194035	0.851035
ukb-ppp-FCRL3-OID20443	finngen_R10_COPD_EARLY	Early onset COPD || id:finngen_R10_COPD_EARLY	Fc receptor-like protein 3 | Inflammation	-0.00414905	0.0225873	0.861474
ukb-ppp-FCRL3-OID20443	finngen_R10_COPD_LATER	Later onset COPD || id:finngen_R10_COPD_LATER	Fc receptor-like protein 3 | Inflammation	-0.0238644	0.0146061	0.163216
ukb-ppp-FCRL3-OID20443	finngen_R10_J10_ASTHMACOPDKELA	Asthma/COPD (KELA code 203) || id:finngen_R10_J10_ASTHMACOPDKELA	Fc receptor-like protein 3 | Inflammation	0.000345641	0.0105785	0.975199
ukb-ppp-FCRL3-OID20443	finngen_R10_J10_COPD	COPD || id:finngen_R10_J10_COPD	Fc receptor-like protein 3 | Inflammation	-0.0151478	0.0111311	0.231687
ukb-ppp-FCRL5-OID21111	finngen_R10_COPD_EARLY	Early onset COPD || id:finngen_R10_COPD_EARLY	Fc receptor-like protein 5 | Neurology	-0.267003	0.163852	0.178533
ukb-ppp-FCRL5-OID21111	finngen_R10_COPD_LATER	Later onset COPD || id:finngen_R10_COPD_LATER	Fc receptor-like protein 5 | Neurology	0.0276633	0.141231	0.854258
ukb-ppp-FCRL5-OID21111	finngen_R10_J10_ASTHMACOPDKELA	Asthma/COPD (KELA code 203) || id:finngen_R10_J10_ASTHMACOPDKELA	Fc receptor-like protein 5 | Neurology	-0.00994751	0.0939113	0.920742
ukb-ppp-FCRL5-OID21111	finngen_R10_J10_COPD	COPD || id:finngen_R10_J10_COPD	Fc receptor-like protein 5 | Neurology	-0.117438	0.107195	0.334807
ukb-ppp-FCRL6-OID20529	finngen_R10_COPD_EARLY	Early onset COPD || id:finngen_R10_COPD_EARLY	Fc receptor-like protein 6 | Inflammation	0.0203823	0.0196802	0.358856
ukb-ppp-FCRL6-OID20529	finngen_R10_COPD_LATER	Later onset COPD || id:finngen_R10_COPD_LATER	Fc receptor-like protein 6 | Inflammation	0.00149695	0.0167494	0.933081
ukb-ppp-FCRL6-OID20529	finngen_R10_J10_ASTHMACOPDKELA	Asthma/COPD (KELA code 203) || id:finngen_R10_J10_ASTHMACOPDKELA	Fc receptor-like protein 6 | Inflammation	0.00119341	0.00834073	0.893143
ukb-ppp-FCRL6-OID20529	finngen_R10_J10_COPD	COPD || id:finngen_R10_J10_COPD	Fc receptor-like protein 6 | Inflammation	0.0115996	0.0128091	0.416375
ukb-ppp-FCRLB-OID21193	finngen_R10_COPD_EARLY	Early onset COPD || id:finngen_R10_COPD_EARLY	Fc receptor-like B | Oncology	-0.000889363	0.0384606	0.983651
ukb-ppp-FCRLB-OID21193	finngen_R10_COPD_LATER	Later onset COPD || id:finngen_R10_COPD_LATER	Fc receptor-like B | Oncology	0.060671	0.0376262	0.248188
ukb-ppp-FCRLB-OID21193	finngen_R10_J10_ASTHMACOPDKELA	Asthma/COPD (KELA code 203) || id:finngen_R10_J10_ASTHMACOPDKELA	Fc receptor-like B | Oncology	0.0191482	0.0229001	0.491049
ukb-ppp-FCRLB-OID21193	finngen_R10_J10_COPD	COPD || id:finngen_R10_J10_COPD	Fc receptor-like B | Oncology	0.0376149	0.0320208	0.361039
ukb-ppp-FETUB-OID20404	finngen_R10_COPD_EARLY	Early onset COPD || id:finngen_R10_COPD_EARLY	Fetuin-B | Cardiometabolic	0.00906989	0.0157655	0.595901
ukb-ppp-FETUB-OID20404	finngen_R10_COPD_LATER	Later onset COPD || id:finngen_R10_COPD_LATER	Fetuin-B | Cardiometabolic	0.01729	0.0134529	0.268083
ukb-ppp-FETUB-OID20404	finngen_R10_J10_ASTHMACOPDKELA	Asthma/COPD (KELA code 203) || id:finngen_R10_J10_ASTHMACOPDKELA	Fetuin-B | Cardiometabolic	0.00122316	0.0115682	0.920883
ukb-ppp-FETUB-OID20404	finngen_R10_J10_COPD	COPD || id:finngen_R10_J10_COPD	Fetuin-B | Cardiometabolic	0.0113311	0.0106406	0.346939
ukb-ppp-FGA-OID30788	finngen_R10_COPD_EARLY	Early onset COPD || id:finngen_R10_COPD_EARLY	Fibrinogen alpha chain | Inflammation_II
ukb-ppp-FGA-OID30788	finngen_R10_COPD_LATER	Later onset COPD || id:finngen_R10_COPD_LATER	Fibrinogen alpha chain | Inflammation_II
ukb-ppp-FGA-OID30788	finngen_R10_J10_ASTHMACOPDKELA	Asthma/COPD (KELA code 203) || id:finngen_R10_J10_ASTHMACOPDKELA	Fibrinogen alpha chain | Inflammation_II
ukb-ppp-FGA-OID30788	finngen_R10_J10_COPD	COPD || id:finngen_R10_J10_COPD	Fibrinogen alpha chain | Inflammation_II
ukb-ppp-FGF2-OID20503	finngen_R10_COPD_EARLY	Early onset COPD || id:finngen_R10_COPD_EARLY	Fibroblast growth factor 2 | Inflammation	-0.0188561	0.0635245	0.78596
ukb-ppp-FGF2-OID20503	finngen_R10_COPD_LATER	Later onset COPD || id:finngen_R10_COPD_LATER	Fibroblast growth factor 2 | Inflammation	-0.0357001	0.0542562	0.557528
ukb-ppp-FGF2-OID20503	finngen_R10_J10_ASTHMACOPDKELA	Asthma/COPD (KELA code 203) || id:finngen_R10_J10_ASTHMACOPDKELA	Fibroblast growth factor 2 | Inflammation	-0.00612107	0.0270157	0.835315
ukb-ppp-FGF2-OID20503	finngen_R10_J10_COPD	COPD || id:finngen_R10_J10_COPD	Fibroblast growth factor 2 | Inflammation	-0.0275894	0.0415097	0.5538
ukb-ppp-FGF21-OID21402	finngen_R10_COPD_EARLY	Early onset COPD || id:finngen_R10_COPD_EARLY	Fibroblast growth factor 21 | Oncology
ukb-ppp-FGF21-OID21402	finngen_R10_COPD_LATER	Later onset COPD || id:finngen_R10_COPD_LATER	Fibroblast growth factor 21 | Oncology
ukb-ppp-FGF21-OID21402	finngen_R10_J10_ASTHMACOPDKELA	Asthma/COPD (KELA code 203) || id:finngen_R10_J10_ASTHMACOPDKELA	Fibroblast growth factor 21 | Oncology
ukb-ppp-FGF21-OID21402	finngen_R10_J10_COPD	COPD || id:finngen_R10_J10_COPD	Fibroblast growth factor 21 | Oncology
ukb-ppp-FGF5-OID20490	finngen_R10_COPD_EARLY	Early onset COPD || id:finngen_R10_COPD_EARLY	Fibroblast growth factor 5 | Inflammation	-0.0196543	0.0459978	0.684078
ukb-ppp-FGF5-OID20490	finngen_R10_COPD_LATER	Later onset COPD || id:finngen_R10_COPD_LATER	Fibroblast growth factor 5 | Inflammation	-0.0176996	0.0547343	0.757387
ukb-ppp-FGF5-OID20490	finngen_R10_J10_ASTHMACOPDKELA	Asthma/COPD (KELA code 203) || id:finngen_R10_J10_ASTHMACOPDKELA	Fibroblast growth factor 5 | Inflammation	-0.0198812	0.0195419	0.348237
ukb-ppp-FGF5-OID20490	finngen_R10_J10_COPD	COPD || id:finngen_R10_J10_COPD	Fibroblast growth factor 5 | Inflammation	-0.0185529	0.030017	0.559238
ukb-ppp-FGFBP1-OID21507	finngen_R10_COPD_EARLY	Early onset COPD || id:finngen_R10_COPD_EARLY	Fibroblast growth factor-binding protein 1 | Oncology	-0.0527184	0.0557011	0.517509
ukb-ppp-FGFBP1-OID21507	finngen_R10_COPD_LATER	Later onset COPD || id:finngen_R10_COPD_LATER	Fibroblast growth factor-binding protein 1 | Oncology	0.0579994	0.0475415	0.437123
ukb-ppp-FGFBP1-OID21507	finngen_R10_J10_ASTHMACOPDKELA	Asthma/COPD (KELA code 203) || id:finngen_R10_J10_ASTHMACOPDKELA	Fibroblast growth factor-binding protein 1 | Oncology	0.00533108	0.0297957	0.887288
ukb-ppp-FGFBP1-OID21507	finngen_R10_J10_COPD	COPD || id:finngen_R10_J10_COPD	Fibroblast growth factor-binding protein 1 | Oncology	0.0305647	0.0363052	0.554517
ukb-ppp-FGFBP2-OID30395	finngen_R10_COPD_EARLY	Early onset COPD || id:finngen_R10_COPD_EARLY	Fibroblast growth factor-binding protein 2 | Cardiometabolic_II	-0.0199327	0.0159244	0.429129
ukb-ppp-FGFBP2-OID30395	finngen_R10_COPD_LATER	Later onset COPD || id:finngen_R10_COPD_LATER	Fibroblast growth factor-binding protein 2 | Cardiometabolic_II	0.00107145	0.0136383	0.950089
ukb-ppp-FGFBP2-OID30395	finngen_R10_J10_ASTHMACOPDKELA	Asthma/COPD (KELA code 203) || id:finngen_R10_J10_ASTHMACOPDKELA	Fibroblast growth factor-binding protein 2 | Cardiometabolic_II	-0.00970855	0.00718318	0.405523
ukb-ppp-FGFBP2-OID30395	finngen_R10_J10_COPD	COPD || id:finngen_R10_J10_COPD	Fibroblast growth factor-binding protein 2 | Cardiometabolic_II	-0.00740661	0.0103983	0.60598
ukb-ppp-FGFBP3-OID31108	finngen_R10_COPD_EARLY	Early onset COPD || id:finngen_R10_COPD_EARLY	Fibroblast growth factor-binding protein 3 | Neurology_II
ukb-ppp-FGFBP3-OID31108	finngen_R10_COPD_LATER	Later onset COPD || id:finngen_R10_COPD_LATER	Fibroblast growth factor-binding protein 3 | Neurology_II
ukb-ppp-FGFBP3-OID31108	finngen_R10_J10_ASTHMACOPDKELA	Asthma/COPD (KELA code 203) || id:finngen_R10_J10_ASTHMACOPDKELA	Fibroblast growth factor-binding protein 3 | Neurology_II
ukb-ppp-FGFBP3-OID31108	finngen_R10_J10_COPD	COPD || id:finngen_R10_J10_COPD	Fibroblast growth factor-binding protein 3 | Neurology_II
ukb-ppp-FGFR4-OID30646	finngen_R10_COPD_EARLY	Early onset COPD || id:finngen_R10_COPD_EARLY	Fibroblast growth factor receptor 4 | Inflammation_II	-0.0224692	0.0229422	0.399616
ukb-ppp-FGFR4-OID30646	finngen_R10_COPD_LATER	Later onset COPD || id:finngen_R10_COPD_LATER	Fibroblast growth factor receptor 4 | Inflammation_II	-0.0243239	0.0191648	0.293893
ukb-ppp-FGFR4-OID30646	finngen_R10_J10_ASTHMACOPDKELA	Asthma/COPD (KELA code 203) || id:finngen_R10_J10_ASTHMACOPDKELA	Fibroblast growth factor receptor 4 | Inflammation_II	-0.000660966	0.0110558	0.956087
ukb-ppp-FGFR4-OID30646	finngen_R10_J10_COPD	COPD || id:finngen_R10_J10_COPD	Fibroblast growth factor receptor 4 | Inflammation_II	-0.0188295	0.0146608	0.289218
[truncated: 3,158 more rows]
