# Supplementary material for: Plasma proteins and different onset subtype of COPD: Proteome-wide Mendelian randomization study and co-localization analyses
Source: Medicine (Baltimore). 2025 May 9;104(19):e42409. doi: 10.1097/MD.0000000000042409 (PMC12074030; doi:10.1097/MD.0000000000042409)
Supplement: Supplementary file 7 [file medi-104-e42409-s007.xlsx]

## Sheet: Supplementary Table 4
Supplementary Table 4. The causal association between proteins and COPD subtypes risk.
id.exposure	id.outcome	outcome	exposure	method	nsnp	b	se	pval	lo_ci	up_ci	or	or_lci95	or_uci95	p_fdr
ukb-ppp-A1BG-OID30771	finngen_R10_COPD_EARLY	Early onset COPD || id:finngen_R10_COPD_EARLY	Alpha-1B-glycoprotein | Inflammation_II	Inverse variance weighted	2	0.114431	0.129874	0.378269	-0.140123	0.368984	1.12124	0.869252	1.44626	0.969855
ukb-ppp-A1BG-OID30771	finngen_R10_COPD_LATER	Later onset COPD || id:finngen_R10_COPD_LATER	Alpha-1B-glycoprotein | Inflammation_II	Inverse variance weighted	2	0.0581619	0.118498	0.623549	-0.174094	0.290418	1.05989	0.840218	1.33699	0.983519
ukb-ppp-AAMDC-OID30236	finngen_R10_COPD_EARLY	Early onset COPD || id:finngen_R10_COPD_EARLY	Mth938 domain-containing protein | Cardiometabolic_II	Inverse variance weighted	3	0.0205501	0.0334621	0.539129	-0.0450357	0.0861359	1.02076	0.955963	1.08995	0.983519
ukb-ppp-AAMDC-OID30236	finngen_R10_COPD_LATER	Later onset COPD || id:finngen_R10_COPD_LATER	Mth938 domain-containing protein | Cardiometabolic_II	Inverse variance weighted	3	0.0143143	0.0425788	0.736732	-0.0691401	0.0977687	1.01442	0.933196	1.10271	0.989602
ukb-ppp-AAMDC-OID30236	finngen_R10_COPD_EARLY	Early onset COPD || id:finngen_R10_COPD_EARLY	Mth938 domain-containing protein | Cardiometabolic_II	MR Egger	3	0.0405251	0.155619	0.837818	-0.264488	0.345538	1.04136	0.767599	1.41275	0.997109
ukb-ppp-AAMDC-OID30236	finngen_R10_COPD_LATER	Later onset COPD || id:finngen_R10_COPD_LATER	Mth938 domain-containing protein | Cardiometabolic_II	MR Egger	3	0.255324	0.120776	0.281285	0.0186023	0.492045	1.29088	1.01878	1.63566	0.997109
ukb-ppp-AAMDC-OID30236	finngen_R10_COPD_EARLY	Early onset COPD || id:finngen_R10_COPD_EARLY	Mth938 domain-containing protein | Cardiometabolic_II	Weighted median	3	0.0204985	0.0340889	0.547624	-0.0463157	0.0873127	1.02071	0.95474	1.09124	0.919718
ukb-ppp-AAMDC-OID30236	finngen_R10_COPD_LATER	Later onset COPD || id:finngen_R10_COPD_LATER	Mth938 domain-containing protein | Cardiometabolic_II	Weighted median	3	0.021307	0.0293357	0.467645	-0.0361909	0.0788049	1.02154	0.964456	1.08199	0.896537
ukb-ppp-AAMDC-OID30236	finngen_R10_COPD_EARLY	Early onset COPD || id:finngen_R10_COPD_EARLY	Mth938 domain-containing protein | Cardiometabolic_II	Weighted mode	3	0.0241378	0.0334291	0.545269	-0.0413833	0.089659	1.02443	0.959461	1.0938	0.974633
ukb-ppp-AAMDC-OID30236	finngen_R10_COPD_LATER	Later onset COPD || id:finngen_R10_COPD_LATER	Mth938 domain-containing protein | Cardiometabolic_II	Weighted mode	3	0.0271661	0.0284107	0.439884	-0.0285188	0.082851	1.02754	0.971884	1.08638	0.974633
ukb-ppp-AAMDC-OID30236	finngen_R10_COPD_EARLY	Early onset COPD || id:finngen_R10_COPD_EARLY	Mth938 domain-containing protein | Cardiometabolic_II	Simple median	3	0.0278038	0.0554785	0.616257	-0.0809341	0.136542	1.02819	0.922254	1.1463	0.998904
ukb-ppp-AAMDC-OID30236	finngen_R10_COPD_LATER	Later onset COPD || id:finngen_R10_COPD_LATER	Mth938 domain-containing protein | Cardiometabolic_II	Simple median	3	-0.0569766	0.0751817	0.44854	-0.204333	0.0903797	0.944616	0.815191	1.09459	0.998904
ukb-ppp-AARSD1-OID21311	finngen_R10_COPD_EARLY	Early onset COPD || id:finngen_R10_COPD_EARLY	Alanyl-tRNA editing protein Aarsd1 | Oncology	Wald ratio	1	0.042694	0.131479	0.745393	-0.215005	0.300394	1.04362	0.806537	1.35039	0.959765
ukb-ppp-AARSD1-OID21311	finngen_R10_COPD_LATER	Later onset COPD || id:finngen_R10_COPD_LATER	Alanyl-tRNA editing protein Aarsd1 | Oncology	Wald ratio	1	-0.0719271	0.112656	0.52317	-0.292733	0.148879	0.930599	0.746221	1.16053	0.883453
ukb-ppp-ABHD14B-OID20921	finngen_R10_COPD_EARLY	Early onset COPD || id:finngen_R10_COPD_EARLY	Protein ABHD14B | Neurology	Inverse variance weighted	2	-0.0899543	0.0977814	0.357597	-0.281606	0.101697	0.913973	0.754571	1.10705	0.969855
ukb-ppp-ABHD14B-OID20921	finngen_R10_COPD_LATER	Later onset COPD || id:finngen_R10_COPD_LATER	Protein ABHD14B | Neurology	Inverse variance weighted	2	-0.005785	0.0534621	0.913831	-0.110571	0.0990007	0.994232	0.895323	1.10407	0.994128
ukb-ppp-ABL1-OID21280	finngen_R10_COPD_EARLY	Early onset COPD || id:finngen_R10_COPD_EARLY	Tyrosine-protein kinase ABL1 | Oncology	Wald ratio	1	0.0723263	0.248958	0.771421	-0.415631	0.560284	1.07501	0.659923	1.75117	0.963383
ukb-ppp-ABL1-OID21280	finngen_R10_COPD_LATER	Later onset COPD || id:finngen_R10_COPD_LATER	Tyrosine-protein kinase ABL1 | Oncology	Wald ratio	1	0.183177	0.216734	0.398016	-0.241622	0.607977	1.20103	0.785353	1.83671	0.821747
ukb-ppp-ABO-OID30675	finngen_R10_COPD_EARLY	Early onset COPD || id:finngen_R10_COPD_EARLY	Histo-blood group ABO system transferase | Inflammation_II	Inverse variance weighted	6	-0.0167301	0.0340122	0.6228	-0.0833939	0.0499337	0.983409	0.919989	1.0512	0.983519
ukb-ppp-ABO-OID30675	finngen_R10_COPD_LATER	Later onset COPD || id:finngen_R10_COPD_LATER	Histo-blood group ABO system transferase | Inflammation_II	Inverse variance weighted	6	0.0109916	0.0329499	0.738692	-0.0535902	0.0755734	1.01105	0.94782	1.0785	0.989602
ukb-ppp-ABO-OID30675	finngen_R10_COPD_EARLY	Early onset COPD || id:finngen_R10_COPD_EARLY	Histo-blood group ABO system transferase | Inflammation_II	MR Egger	6	-0.218344	0.178042	0.287318	-0.567307	0.130619	0.803849	0.567051	1.13953	0.997109
ukb-ppp-ABO-OID30675	finngen_R10_COPD_LATER	Later onset COPD || id:finngen_R10_COPD_LATER	Histo-blood group ABO system transferase | Inflammation_II	MR Egger	6	-0.210551	0.163889	0.268244	-0.531774	0.110672	0.810138	0.587562	1.11703	0.997109
ukb-ppp-ABO-OID30675	finngen_R10_COPD_EARLY	Early onset COPD || id:finngen_R10_COPD_EARLY	Histo-blood group ABO system transferase | Inflammation_II	Weighted median	6	-0.0251066	0.0314743	0.425054	-0.0867963	0.0365831	0.975206	0.916864	1.03726	0.877042
ukb-ppp-ABO-OID30675	finngen_R10_COPD_LATER	Later onset COPD || id:finngen_R10_COPD_LATER	Histo-blood group ABO system transferase | Inflammation_II	Weighted median	6	-0.0041316	0.0267766	0.877376	-0.0566138	0.0483507	0.995877	0.944959	1.04954	0.983749
ukb-ppp-ABO-OID30675	finngen_R10_COPD_EARLY	Early onset COPD || id:finngen_R10_COPD_EARLY	Histo-blood group ABO system transferase | Inflammation_II	Weighted mode	6	-0.0252156	0.0303585	0.444042	-0.0847183	0.0342871	0.9751	0.918771	1.03488	0.974633
ukb-ppp-ABO-OID30675	finngen_R10_COPD_LATER	Later onset COPD || id:finngen_R10_COPD_LATER	Histo-blood group ABO system transferase | Inflammation_II	Weighted mode	6	-0.0024478	0.0280652	0.933884	-0.0574556	0.05256	0.997555	0.944164	1.05397	0.995923
ukb-ppp-ABO-OID30675	finngen_R10_COPD_EARLY	Early onset COPD || id:finngen_R10_COPD_EARLY	Histo-blood group ABO system transferase | Inflammation_II	Simple median	6	-0.0244376	0.0721319	0.734768	-0.165816	0.116941	0.975859	0.847202	1.12405	0.998904
ukb-ppp-ABO-OID30675	finngen_R10_COPD_LATER	Later onset COPD || id:finngen_R10_COPD_LATER	Histo-blood group ABO system transferase | Inflammation_II	Simple median	6	0.168921	0.0949606	0.0752644	-0.0172021	0.355044	1.18403	0.982945	1.42624	0.998904
ukb-ppp-ACAA1-OID21269	finngen_R10_COPD_EARLY	Early onset COPD || id:finngen_R10_COPD_EARLY	3-ketoacyl-CoA thiolase, peroxisomal | Oncology	Inverse variance weighted	2	-0.108949	0.115887	0.347148	-0.336087	0.118189	0.896776	0.714561	1.12546	0.969855
ukb-ppp-ACAA1-OID21269	finngen_R10_COPD_LATER	Later onset COPD || id:finngen_R10_COPD_LATER	3-ketoacyl-CoA thiolase, peroxisomal | Oncology	Inverse variance weighted	2	0.0719542	0.151816	0.635531	-0.225605	0.369514	1.07461	0.798033	1.44703	0.983999
ukb-ppp-ACADM-OID31277	finngen_R10_COPD_EARLY	Early onset COPD || id:finngen_R10_COPD_EARLY	Medium-chain specific acyl-CoA dehydrogenase, mitochondrial | Oncology_II	Wald ratio	1	0.0335259	0.13195	0.799434	-0.225097	0.292149	1.03409	0.798439	1.3393	0.969563
ukb-ppp-ACADM-OID31277	finngen_R10_COPD_LATER	Later onset COPD || id:finngen_R10_COPD_LATER	Medium-chain specific acyl-CoA dehydrogenase, mitochondrial | Oncology_II	Wald ratio	1	-0.145172	0.113146	0.199475	-0.366937	0.076594	0.864874	0.692853	1.0796	0.696399
ukb-ppp-ACADSB-OID30356	finngen_R10_COPD_EARLY	Early onset COPD || id:finngen_R10_COPD_EARLY	Short/branched chain specific acyl-CoA dehydrogenase, mitochondrial | Cardiometabolic_II	Inverse variance weighted	2	0.0250028	0.069232	0.717991	-0.110692	0.160697	1.02532	0.895214	1.17433	0.989602
ukb-ppp-ACADSB-OID30356	finngen_R10_COPD_LATER	Later onset COPD || id:finngen_R10_COPD_LATER	Short/branched chain specific acyl-CoA dehydrogenase, mitochondrial | Cardiometabolic_II	Inverse variance weighted	2	0.0420301	0.108648	0.698871	-0.170921	0.254981	1.04293	0.842888	1.29044	0.989602
ukb-ppp-ACAN-OID20159	finngen_R10_COPD_EARLY	Early onset COPD || id:finngen_R10_COPD_EARLY	Aggrecan core protein | Cardiometabolic	Inverse variance weighted	2	-0.0432033	0.173956	0.803858	-0.384157	0.29775	0.957717	0.681024	1.34683	0.992933
ukb-ppp-ACAN-OID20159	finngen_R10_COPD_LATER	Later onset COPD || id:finngen_R10_COPD_LATER	Aggrecan core protein | Cardiometabolic	Inverse variance weighted	2	0.00308804	0.146668	0.983202	-0.284381	0.290557	1.00309	0.75248	1.33717	0.996547
ukb-ppp-ACE-OID30696	finngen_R10_COPD_EARLY	Early onset COPD || id:finngen_R10_COPD_EARLY	Angiotensin-converting enzyme | Inflammation_II	Inverse variance weighted	5	-0.0199135	0.0433647	0.646083	-0.104908	0.0650812	0.980283	0.900407	1.06725	0.986361
ukb-ppp-ACE-OID30696	finngen_R10_COPD_LATER	Later onset COPD || id:finngen_R10_COPD_LATER	Angiotensin-converting enzyme | Inflammation_II	Inverse variance weighted	5	-0.0033068	0.0370491	0.928879	-0.075923	0.0693093	0.996699	0.926888	1.07177	0.994128
ukb-ppp-ACE-OID30696	finngen_R10_COPD_EARLY	Early onset COPD || id:finngen_R10_COPD_EARLY	Angiotensin-converting enzyme | Inflammation_II	MR Egger	5	-0.0723944	0.0937016	0.496043	-0.25605	0.111261	0.930164	0.774104	1.11769	0.997109
ukb-ppp-ACE-OID30696	finngen_R10_COPD_LATER	Later onset COPD || id:finngen_R10_COPD_LATER	Angiotensin-converting enzyme | Inflammation_II	MR Egger	5	-0.0528616	0.0801831	0.556816	-0.21002	0.104297	0.948511	0.810568	1.10993	0.997109
ukb-ppp-ACE-OID30696	finngen_R10_COPD_EARLY	Early onset COPD || id:finngen_R10_COPD_EARLY	Angiotensin-converting enzyme | Inflammation_II	Weighted median	5	-0.0337661	0.0464394	0.467164	-0.124787	0.057255	0.966798	0.882685	1.05893	0.896537
ukb-ppp-ACE-OID30696	finngen_R10_COPD_LATER	Later onset COPD || id:finngen_R10_COPD_LATER	Angiotensin-converting enzyme | Inflammation_II	Weighted median	5	-0.0048762	0.0399856	0.90294	-0.083248	0.0734957	0.995136	0.920123	1.07626	0.984345
ukb-ppp-ACE-OID30696	finngen_R10_COPD_EARLY	Early onset COPD || id:finngen_R10_COPD_EARLY	Angiotensin-converting enzyme | Inflammation_II	Weighted mode	5	-0.0329007	0.04811	0.531622	-0.127196	0.0613949	0.967635	0.880561	1.06332	0.974633
ukb-ppp-ACE-OID30696	finngen_R10_COPD_LATER	Later onset COPD || id:finngen_R10_COPD_LATER	Angiotensin-converting enzyme | Inflammation_II	Weighted mode	5	-0.0080194	0.0433939	0.862373	-0.0930714	0.0770325	0.992013	0.911128	1.08008	0.992373
ukb-ppp-ACE-OID30696	finngen_R10_COPD_EARLY	Early onset COPD || id:finngen_R10_COPD_EARLY	Angiotensin-converting enzyme | Inflammation_II	Simple median	5	-0.0330441	0.0954067	0.72908	-0.220041	0.153953	0.967496	0.802486	1.16644	0.998904
ukb-ppp-ACE-OID30696	finngen_R10_COPD_LATER	Later onset COPD || id:finngen_R10_COPD_LATER	Angiotensin-converting enzyme | Inflammation_II	Simple median	5	-0.0117557	0.0818942	0.885858	-0.172268	0.148757	0.988313	0.841753	1.16039	0.998904
ukb-ppp-ACHE-OID30585	finngen_R10_COPD_EARLY	Early onset COPD || id:finngen_R10_COPD_EARLY	Acetylcholinesterase | Inflammation_II	Inverse variance weighted	4	0.107693	0.0525652	0.0404871	0.00466487	0.210721	1.11371	1.00468	1.23457	0.603185
ukb-ppp-ACHE-OID30585	finngen_R10_COPD_LATER	Later onset COPD || id:finngen_R10_COPD_LATER	Acetylcholinesterase | Inflammation_II	Inverse variance weighted	4	0.0940217	0.0508842	0.0646376	-0.0057114	0.193755	1.09858	0.994305	1.2138	0.697221
ukb-ppp-ACHE-OID30585	finngen_R10_COPD_EARLY	Early onset COPD || id:finngen_R10_COPD_EARLY	Acetylcholinesterase | Inflammation_II	MR Egger	4	0.122993	0.11669	0.402413	-0.105719	0.351706	1.13088	0.899677	1.42149	0.997109
ukb-ppp-ACHE-OID30585	finngen_R10_COPD_LATER	Later onset COPD || id:finngen_R10_COPD_LATER	Acetylcholinesterase | Inflammation_II	MR Egger	4	-0.0244814	0.0918056	0.814704	-0.20442	0.155457	0.975816	0.81512	1.16819	0.997109
ukb-ppp-ACHE-OID30585	finngen_R10_COPD_EARLY	Early onset COPD || id:finngen_R10_COPD_EARLY	Acetylcholinesterase | Inflammation_II	Weighted median	4	0.120497	0.0522225	0.0210334	0.0181413	0.222854	1.12806	1.01831	1.24964	0.383458
ukb-ppp-ACHE-OID30585	finngen_R10_COPD_LATER	Later onset COPD || id:finngen_R10_COPD_LATER	Acetylcholinesterase | Inflammation_II	Weighted median	4	0.0900415	0.0445439	0.0432373	0.00273546	0.177348	1.09422	1.00274	1.19405	0.495285
ukb-ppp-ACHE-OID30585	finngen_R10_COPD_EARLY	Early onset COPD || id:finngen_R10_COPD_EARLY	Acetylcholinesterase | Inflammation_II	Weighted mode	4	0.122967	0.0518369	0.0983084	0.021367	0.224568	1.13085	1.0216	1.25178	0.974633
ukb-ppp-ACHE-OID30585	finngen_R10_COPD_LATER	Later onset COPD || id:finngen_R10_COPD_LATER	Acetylcholinesterase | Inflammation_II	Weighted mode	4	0.0912291	0.0452231	0.137012	0.00259179	0.179866	1.09552	1.0026	1.19706	0.974633
ukb-ppp-ACHE-OID30585	finngen_R10_COPD_EARLY	Early onset COPD || id:finngen_R10_COPD_EARLY	Acetylcholinesterase | Inflammation_II	Simple median	4	0.0892634	0.175897	0.611822	-0.255496	0.434022	1.09337	0.774533	1.54345	0.998904
ukb-ppp-ACHE-OID30585	finngen_R10_COPD_LATER	Later onset COPD || id:finngen_R10_COPD_LATER	Acetylcholinesterase | Inflammation_II	Simple median	4	0.233715	0.157556	0.137974	-0.0750944	0.542524	1.26328	0.927656	1.72034	0.998904
ukb-ppp-ACOT13-OID31522	finngen_R10_COPD_EARLY	Early onset COPD || id:finngen_R10_COPD_EARLY	Acyl-coenzyme A thioesterase 13 | Oncology_II	Wald ratio	1	-0.276168	0.273201	0.312085	-0.811642	0.259307	0.758686	0.444128	1.29603	0.774957
ukb-ppp-ACOT13-OID31522	finngen_R10_COPD_LATER	Later onset COPD || id:finngen_R10_COPD_LATER	Acyl-coenzyme A thioesterase 13 | Oncology_II	Wald ratio	1	-0.163418	0.232347	0.481847	-0.618819	0.291983	0.849236	0.53858	1.33908	0.864715
ukb-ppp-ACOX1-OID20124	finngen_R10_COPD_EARLY	Early onset COPD || id:finngen_R10_COPD_EARLY	Peroxisomal acyl-coenzyme A oxidase 1 | Cardiometabolic	Wald ratio	1	-0.10275	0.246554	0.676865	-0.585997	0.380496	0.902352	0.556551	1.46301	0.940703
ukb-ppp-ACOX1-OID20124	finngen_R10_COPD_LATER	Later onset COPD || id:finngen_R10_COPD_LATER	Peroxisomal acyl-coenzyme A oxidase 1 | Cardiometabolic	Wald ratio	1	0.0547543	0.210103	0.794396	-0.357048	0.466556	1.05628	0.699739	1.59449	0.969195
ukb-ppp-ACP5-OID20314	finngen_R10_COPD_EARLY	Early onset COPD || id:finngen_R10_COPD_EARLY	Tartrate-resistant acid phosphatase type 5 | Cardiometabolic	Inverse variance weighted	3	0.0197316	0.124205	0.873777	-0.223711	0.263174	1.01993	0.799547	1.30105	0.992933
ukb-ppp-ACP5-OID20314	finngen_R10_COPD_LATER	Later onset COPD || id:finngen_R10_COPD_LATER	Tartrate-resistant acid phosphatase type 5 | Cardiometabolic	Inverse variance weighted	3	0.0801955	0.104753	0.443931	-0.125119	0.28551	1.0835	0.882391	1.33044	0.969855
ukb-ppp-ACP5-OID20314	finngen_R10_COPD_EARLY	Early onset COPD || id:finngen_R10_COPD_EARLY	Tartrate-resistant acid phosphatase type 5 | Cardiometabolic	MR Egger	3	-0.18793	0.279969	0.623648	-0.73667	0.360809	0.828672	0.478706	1.43449	0.997109
ukb-ppp-ACP5-OID20314	finngen_R10_COPD_LATER	Later onset COPD || id:finngen_R10_COPD_LATER	Tartrate-resistant acid phosphatase type 5 | Cardiometabolic	MR Egger	3	0.121131	0.236336	0.698479	-0.342087	0.58435	1.12877	0.710286	1.79382	0.997109
ukb-ppp-ACP5-OID20314	finngen_R10_COPD_EARLY	Early onset COPD || id:finngen_R10_COPD_EARLY	Tartrate-resistant acid phosphatase type 5 | Cardiometabolic	Weighted median	3	0.0032888	0.128048	0.979509	-0.247686	0.254263	1.00329	0.780605	1.28951	0.999011
ukb-ppp-ACP5-OID20314	finngen_R10_COPD_LATER	Later onset COPD || id:finngen_R10_COPD_LATER	Tartrate-resistant acid phosphatase type 5 | Cardiometabolic	Weighted median	3	0.0839727	0.105207	0.424773	-0.122232	0.290178	1.0876	0.884943	1.33667	0.877042
ukb-ppp-ACP5-OID20314	finngen_R10_COPD_EARLY	Early onset COPD || id:finngen_R10_COPD_EARLY	Tartrate-resistant acid phosphatase type 5 | Cardiometabolic	Weighted mode	3	-0.0116726	0.132317	0.937742	-0.271014	0.247668	0.988395	0.762606	1.28103	0.995923
ukb-ppp-ACP5-OID20314	finngen_R10_COPD_LATER	Later onset COPD || id:finngen_R10_COPD_LATER	Tartrate-resistant acid phosphatase type 5 | Cardiometabolic	Weighted mode	3	0.0937649	0.110618	0.485899	-0.123047	0.310577	1.0983	0.884222	1.36421	0.974633
ukb-ppp-ACP5-OID20314	finngen_R10_COPD_EARLY	Early onset COPD || id:finngen_R10_COPD_EARLY	Tartrate-resistant acid phosphatase type 5 | Cardiometabolic	Simple median	3	0.118128	0.232102	0.610789	-0.336792	0.573048	1.12539	0.714057	1.77367	0.998904
ukb-ppp-ACP5-OID20314	finngen_R10_COPD_LATER	Later onset COPD || id:finngen_R10_COPD_LATER	Tartrate-resistant acid phosphatase type 5 | Cardiometabolic	Simple median	3	0.0933195	0.174623	0.593061	-0.248941	0.43558	1.09781	0.779626	1.54586	0.998904
ukb-ppp-ACP6-OID21432	finngen_R10_COPD_EARLY	Early onset COPD || id:finngen_R10_COPD_EARLY	Lysophosphatidic acid phosphatase type 6 | Oncology	Inverse variance weighted	10	0.0165721	0.0328341	0.613754	-0.0477828	0.080927	1.01671	0.953341	1.08429	0.983519
ukb-ppp-ACP6-OID21432	finngen_R10_COPD_LATER	Later onset COPD || id:finngen_R10_COPD_LATER	Lysophosphatidic acid phosphatase type 6 | Oncology	Inverse variance weighted	10	0.00724735	0.0278643	0.794791	-0.0473666	0.0618613	1.00727	0.953738	1.06381	0.992933
ukb-ppp-ACP6-OID21432	finngen_R10_COPD_EARLY	Early onset COPD || id:finngen_R10_COPD_EARLY	Lysophosphatidic acid phosphatase type 6 | Oncology	MR Egger	10	0.113955	0.0697158	0.14078	-0.0226879	0.250598	1.1207	0.977568	1.28479	0.997109
ukb-ppp-ACP6-OID21432	finngen_R10_COPD_LATER	Later onset COPD || id:finngen_R10_COPD_LATER	Lysophosphatidic acid phosphatase type 6 | Oncology	MR Egger	10	-0.0329137	0.0589488	0.591888	-0.148453	0.0826258	0.967622	0.86204	1.08614	0.997109
ukb-ppp-ACP6-OID21432	finngen_R10_COPD_EARLY	Early onset COPD || id:finngen_R10_COPD_EARLY	Lysophosphatidic acid phosphatase type 6 | Oncology	Weighted median	10	0.0249743	0.0409198	0.541647	-0.0552285	0.105177	1.02529	0.946269	1.11091	0.917502
ukb-ppp-ACP6-OID21432	finngen_R10_COPD_LATER	Later onset COPD || id:finngen_R10_COPD_LATER	Lysophosphatidic acid phosphatase type 6 | Oncology	Weighted median	10	-0.0022076	0.0327234	0.946212	-0.0663456	0.0619303	0.997795	0.935807	1.06389	0.99393
ukb-ppp-ACP6-OID21432	finngen_R10_COPD_EARLY	Early onset COPD || id:finngen_R10_COPD_EARLY	Lysophosphatidic acid phosphatase type 6 | Oncology	Weighted mode	10	0.030396	0.0419086	0.486701	-0.0517448	0.112537	1.03086	0.949571	1.11911	0.974633
ukb-ppp-ACP6-OID21432	finngen_R10_COPD_LATER	Later onset COPD || id:finngen_R10_COPD_LATER	Lysophosphatidic acid phosphatase type 6 | Oncology	Weighted mode	10	-0.0047026	0.0331988	0.890477	-0.0697723	0.0603671	0.995308	0.932606	1.06223	0.992561
ukb-ppp-ACP6-OID21432	finngen_R10_COPD_EARLY	Early onset COPD || id:finngen_R10_COPD_EARLY	Lysophosphatidic acid phosphatase type 6 | Oncology	Simple median	10	-0.0231918	0.0595631	0.697006	-0.139935	0.0935518	0.977075	0.869414	1.09807	0.998904
ukb-ppp-ACP6-OID21432	finngen_R10_COPD_LATER	Later onset COPD || id:finngen_R10_COPD_LATER	Lysophosphatidic acid phosphatase type 6 | Oncology	Simple median	10	0.0150169	0.0478313	0.753554	-0.0787324	0.108766	1.01513	0.924287	1.1149	0.998904
ukb-ppp-ACRBP-OID31385	finngen_R10_COPD_EARLY	Early onset COPD || id:finngen_R10_COPD_EARLY	Acrosin-binding protein | Oncology_II	Wald ratio	1	0.331413	0.113888	0.00361452	0.108192	0.554634	1.39293	1.11426	1.7413	0.134456
ukb-ppp-ACRBP-OID31385	finngen_R10_COPD_LATER	Later onset COPD || id:finngen_R10_COPD_LATER	Acrosin-binding protein | Oncology_II	Wald ratio	1	-0.0191805	0.09827	0.845251	-0.21179	0.173429	0.981002	0.809135	1.18938	0.983185
ukb-ppp-ACRV1-OID30513	finngen_R10_COPD_EARLY	Early onset COPD || id:finngen_R10_COPD_EARLY	Acrosomal protein SP-10 | Inflammation_II	Wald ratio	1	0.193366	0.348918	0.57945	-0.490513	0.877244	1.21333	0.612312	2.40427	0.905473
ukb-ppp-ACRV1-OID30513	finngen_R10_COPD_LATER	Later onset COPD || id:finngen_R10_COPD_LATER	Acrosomal protein SP-10 | Inflammation_II	Wald ratio	1	0.393634	0.295535	0.18288	-0.185614	0.972882	1.48236	0.830594	2.64556	0.682342
ukb-ppp-ACTA2-OID20079	finngen_R10_COPD_EARLY	Early onset COPD || id:finngen_R10_COPD_EARLY	Actin, aortic smooth muscle | Cardiometabolic	Wald ratio	1	0.161554	0.274204	0.555744	-0.375887	0.698995	1.17534	0.68668	2.01173	0.898695
ukb-ppp-ACTA2-OID20079	finngen_R10_COPD_LATER	Later onset COPD || id:finngen_R10_COPD_LATER	Actin, aortic smooth muscle | Cardiometabolic	Wald ratio	1	0.546358	0.23464	0.0198859	0.0864635	1.00625	1.72695	1.09031	2.73533	0.316198
ukb-ppp-ACVRL1-OID20999	finngen_R10_COPD_EARLY	Early onset COPD || id:finngen_R10_COPD_EARLY	Serine/threonine-protein kinase receptor R3 | Neurology	Inverse variance weighted	4	0.017457	0.0538362	0.74574	-0.0880619	0.122976	1.01761	0.915704	1.13086	0.989602
ukb-ppp-ACVRL1-OID20999	finngen_R10_COPD_LATER	Later onset COPD || id:finngen_R10_COPD_LATER	Serine/threonine-protein kinase receptor R3 | Neurology	Inverse variance weighted	4	0.00098484	0.044004	0.982144	-0.0852631	0.0872328	1.00099	0.918271	1.09115	0.996547
ukb-ppp-ACVRL1-OID20999	finngen_R10_COPD_EARLY	Early onset COPD || id:finngen_R10_COPD_EARLY	Serine/threonine-protein kinase receptor R3 | Neurology	MR Egger	4	0.0884624	0.0665217	0.314963	-0.0419202	0.218845	1.09249	0.958946	1.24464	0.997109
ukb-ppp-ACVRL1-OID20999	finngen_R10_COPD_LATER	Later onset COPD || id:finngen_R10_COPD_LATER	Serine/threonine-protein kinase receptor R3 | Neurology	MR Egger	4	0.0339991	0.0565587	0.608811	-0.076856	0.144854	1.03458	0.926023	1.15587	0.997109
ukb-ppp-ACVRL1-OID20999	finngen_R10_COPD_EARLY	Early onset COPD || id:finngen_R10_COPD_EARLY	Serine/threonine-protein kinase receptor R3 | Neurology	Weighted median	4	0.0260688	0.055771	0.640195	-0.0832424	0.13538	1.02641	0.920128	1.14497	0.930026
ukb-ppp-ACVRL1-OID20999	finngen_R10_COPD_LATER	Later onset COPD || id:finngen_R10_COPD_LATER	Serine/threonine-protein kinase receptor R3 | Neurology	Weighted median	4	0.0057323	0.0451147	0.898893	-0.0826925	0.0941571	1.00575	0.920634	1.09873	0.984006
ukb-ppp-ACVRL1-OID20999	finngen_R10_COPD_EARLY	Early onset COPD || id:finngen_R10_COPD_EARLY	Serine/threonine-protein kinase receptor R3 | Neurology	Weighted mode	4	0.0368991	0.05718	0.564679	-0.0751736	0.148972	1.03759	0.927582	1.16064	0.974633
ukb-ppp-ACVRL1-OID20999	finngen_R10_COPD_LATER	Later onset COPD || id:finngen_R10_COPD_LATER	Serine/threonine-protein kinase receptor R3 | Neurology	Weighted mode	4	0.0123054	0.0460283	0.80653	-0.07791	0.102521	1.01238	0.925048	1.10796	0.984908
ukb-ppp-ACVRL1-OID20999	finngen_R10_COPD_EARLY	Early onset COPD || id:finngen_R10_COPD_EARLY	Serine/threonine-protein kinase receptor R3 | Neurology	Simple median	4	-0.204416	0.19163	0.286097	-0.580012	0.171179	0.815123	0.559892	1.1867	0.998904
ukb-ppp-ACVRL1-OID20999	finngen_R10_COPD_LATER	Later onset COPD || id:finngen_R10_COPD_LATER	Serine/threonine-protein kinase receptor R3 | Neurology	Simple median	4	0.067665	0.147922	0.647358	-0.222263	0.357593	1.07001	0.800705	1.42988	0.998904
ukb-ppp-ACY1-OID20137	finngen_R10_COPD_EARLY	Early onset COPD || id:finngen_R10_COPD_EARLY	Aminoacylase-1 | Cardiometabolic	Wald ratio	1	-0.012617	0.210302	0.95216	-0.42481	0.399576	0.987462	0.653894	1.49119	0.99015
ukb-ppp-ACY1-OID20137	finngen_R10_COPD_LATER	Later onset COPD || id:finngen_R10_COPD_LATER	Aminoacylase-1 | Cardiometabolic	Wald ratio	1	0.217845	0.172176	0.205783	-0.11962	0.555311	1.24339	0.887258	1.74248	0.699918
ukb-ppp-ACY3-OID30086	finngen_R10_COPD_EARLY	Early onset COPD || id:finngen_R10_COPD_EARLY	N-acyl-aromatic-L-amino acid amidohydrolase | Cardiometabolic_II	Inverse variance weighted	3	-0.0667369	0.0869783	0.442914	-0.237214	0.103741	0.935441	0.788822	1.10931	0.969855
ukb-ppp-ACY3-OID30086	finngen_R10_COPD_LATER	Later onset COPD || id:finngen_R10_COPD_LATER	N-acyl-aromatic-L-amino acid amidohydrolase | Cardiometabolic_II	Inverse variance weighted	3	-0.0172598	0.0683481	0.800633	-0.151222	0.116702	0.982888	0.859657	1.12379	0.992933
ukb-ppp-ACY3-OID30086	finngen_R10_COPD_EARLY	Early onset COPD || id:finngen_R10_COPD_EARLY	N-acyl-aromatic-L-amino acid amidohydrolase | Cardiometabolic_II	MR Egger	3	0.176525	0.148532	0.445313	-0.114599	0.467648	1.19306	0.891724	1.59624	0.997109
ukb-ppp-ACY3-OID30086	finngen_R10_COPD_LATER	Later onset COPD || id:finngen_R10_COPD_LATER	N-acyl-aromatic-L-amino acid amidohydrolase | Cardiometabolic_II	MR Egger	3	0.105415	0.201336	0.69294	-0.289205	0.500034	1.11117	0.748859	1.64878	0.997109
ukb-ppp-ACY3-OID30086	finngen_R10_COPD_EARLY	Early onset COPD || id:finngen_R10_COPD_EARLY	N-acyl-aromatic-L-amino acid amidohydrolase | Cardiometabolic_II	Weighted median	3	-0.0433377	0.0635358	0.495176	-0.167868	0.0811924	0.957588	0.845466	1.08458	0.896537
ukb-ppp-ACY3-OID30086	finngen_R10_COPD_LATER	Later onset COPD || id:finngen_R10_COPD_LATER	N-acyl-aromatic-L-amino acid amidohydrolase | Cardiometabolic_II	Weighted median	3	-0.0132072	0.0533788	0.80458	-0.11783	0.0914152	0.98688	0.888848	1.09572	0.962815
ukb-ppp-ACY3-OID30086	finngen_R10_COPD_EARLY	Early onset COPD || id:finngen_R10_COPD_EARLY	N-acyl-aromatic-L-amino acid amidohydrolase | Cardiometabolic_II	Weighted mode	3	-0.0415724	0.0665069	0.595728	-0.171926	0.0887811	0.95928	0.842042	1.09284	0.974633
ukb-ppp-ACY3-OID30086	finngen_R10_COPD_LATER	Later onset COPD || id:finngen_R10_COPD_LATER	N-acyl-aromatic-L-amino acid amidohydrolase | Cardiometabolic_II	Weighted mode	3	-0.0240494	0.0582568	0.719788	-0.138233	0.0901339	0.976237	0.870896	1.09432	0.978925
ukb-ppp-ACY3-OID30086	finngen_R10_COPD_EARLY	Early onset COPD || id:finngen_R10_COPD_EARLY	N-acyl-aromatic-L-amino acid amidohydrolase | Cardiometabolic_II	Simple median	3	-0.0595684	0.0702008	0.396136	-0.197162	0.0780252	0.942171	0.821058	1.08115	0.998904
ukb-ppp-ACY3-OID30086	finngen_R10_COPD_LATER	Later onset COPD || id:finngen_R10_COPD_LATER	N-acyl-aromatic-L-amino acid amidohydrolase | Cardiometabolic_II	Simple median	3	-0.0399241	0.0652295	0.540501	-0.167774	0.0879257	0.960862	0.845545	1.09191	0.998904
ukb-ppp-ACYP1-OID30642	finngen_R10_COPD_EARLY	Early onset COPD || id:finngen_R10_COPD_EARLY	Acylphosphatase-1 | Inflammation_II	Inverse variance weighted	2	0.0226102	0.0659816	0.731843	-0.106714	0.151934	1.02287	0.898783	1.16408	0.989602
ukb-ppp-ACYP1-OID30642	finngen_R10_COPD_LATER	Later onset COPD || id:finngen_R10_COPD_LATER	Acylphosphatase-1 | Inflammation_II	Inverse variance weighted	2	0.0805257	0.0546651	0.140731	-0.0266179	0.187669	1.08386	0.973733	1.20643	0.819923
ukb-ppp-ADA-OID20645	finngen_R10_COPD_EARLY	Early onset COPD || id:finngen_R10_COPD_EARLY	Adenosine deaminase | Inflammation	Inverse variance weighted	6	-0.0181528	0.0439651	0.679686	-0.104324	0.0680188	0.982011	0.900933	1.07039	0.989602
ukb-ppp-ADA-OID20645	finngen_R10_COPD_LATER	Later onset COPD || id:finngen_R10_COPD_LATER	Adenosine deaminase | Inflammation	Inverse variance weighted	6	-0.0619015	0.030205	0.0404249	-0.121103	-0.0026997	0.939975	0.885942	0.997304	0.603185
ukb-ppp-ADA-OID20645	finngen_R10_COPD_EARLY	Early onset COPD || id:finngen_R10_COPD_EARLY	Adenosine deaminase | Inflammation	MR Egger	6	0.0130913	0.0561171	0.826992	-0.0968981	0.123081	1.01318	0.907648	1.13098	0.997109
ukb-ppp-ADA-OID20645	finngen_R10_COPD_LATER	Later onset COPD || id:finngen_R10_COPD_LATER	Adenosine deaminase | Inflammation	MR Egger	6	-0.0622158	0.0424114	0.216283	-0.145342	0.0209105	0.93968	0.864726	1.02113	0.997109
ukb-ppp-ADA-OID20645	finngen_R10_COPD_EARLY	Early onset COPD || id:finngen_R10_COPD_EARLY	Adenosine deaminase | Inflammation	Weighted median	6	-0.0158458	0.0401897	0.693377	-0.0946176	0.0629259	0.984279	0.909721	1.06495	0.941878
ukb-ppp-ADA-OID20645	finngen_R10_COPD_LATER	Later onset COPD || id:finngen_R10_COPD_LATER	Adenosine deaminase | Inflammation	Weighted median	6	-0.0712527	0.0295404	0.0158634	-0.129152	-0.0133535	0.931227	0.878841	0.986735	0.339594
ukb-ppp-ADA-OID20645	finngen_R10_COPD_EARLY	Early onset COPD || id:finngen_R10_COPD_EARLY	Adenosine deaminase | Inflammation	Weighted mode	6	-0.0007516	0.037236	0.984676	-0.0737343	0.072231	0.999249	0.928919	1.0749	0.998652
ukb-ppp-ADA-OID20645	finngen_R10_COPD_LATER	Later onset COPD || id:finngen_R10_COPD_LATER	Adenosine deaminase | Inflammation	Weighted mode	6	-0.0704021	0.0311508	0.0733482	-0.131458	-0.0093464	0.932019	0.876816	0.990697	0.974633
ukb-ppp-ADA-OID20645	finngen_R10_COPD_EARLY	Early onset COPD || id:finngen_R10_COPD_EARLY	Adenosine deaminase | Inflammation	Simple median	6	-0.0150848	0.0550944	0.784239	-0.12307	0.0929003	0.985028	0.884202	1.09735	0.998904
ukb-ppp-ADA-OID20645	finngen_R10_COPD_LATER	Later onset COPD || id:finngen_R10_COPD_LATER	Adenosine deaminase | Inflammation	Simple median	6	-0.0436775	0.0641458	0.495928	-0.169403	0.0820482	0.957263	0.844168	1.08551	0.998904
ukb-ppp-ADA2-OID20394	finngen_R10_COPD_EARLY	Early onset COPD || id:finngen_R10_COPD_EARLY	Adenosine deaminase 2 | Cardiometabolic	Wald ratio	1	0.0152161	0.0827076	0.854033	-0.146891	0.177323	1.01533	0.863388	1.19402	0.98322
ukb-ppp-ADA2-OID20394	finngen_R10_COPD_LATER	Later onset COPD || id:finngen_R10_COPD_LATER	Adenosine deaminase 2 | Cardiometabolic	Wald ratio	1	-0.0654601	0.0708733	0.355683	-0.204372	0.0734515	0.936636	0.815159	1.07622	0.799379
ukb-ppp-ADAM12-OID30491	finngen_R10_COPD_EARLY	Early onset COPD || id:finngen_R10_COPD_EARLY	Disintegrin and metalloproteinase domain-containing protein 12 | Inflammation_II	Inverse variance weighted	3	0.1793	0.0925527	0.0527121	-0.0021036	0.360703	1.19638	0.997899	1.43434	0.666617
ukb-ppp-ADAM12-OID30491	finngen_R10_COPD_LATER	Later onset COPD || id:finngen_R10_COPD_LATER	Disintegrin and metalloproteinase domain-containing protein 12 | Inflammation_II	Inverse variance weighted	3	0.0263504	0.118757	0.824404	-0.206413	0.259114	1.0267	0.813497	1.29578	0.992933
ukb-ppp-ADAM12-OID30491	finngen_R10_COPD_EARLY	Early onset COPD || id:finngen_R10_COPD_EARLY	Disintegrin and metalloproteinase domain-containing protein 12 | Inflammation_II	MR Egger	3	0.697794	0.451264	0.365453	-0.186684	1.58227	2.00931	0.829706	4.86599	0.997109
ukb-ppp-ADAM12-OID30491	finngen_R10_COPD_LATER	Later onset COPD || id:finngen_R10_COPD_LATER	Disintegrin and metalloproteinase domain-containing protein 12 | Inflammation_II	MR Egger	3	0.756778	0.385191	0.299729	0.00180272	1.51175	2.1314	1.0018	4.53467	0.997109
ukb-ppp-ADAM12-OID30491	finngen_R10_COPD_EARLY	Early onset COPD || id:finngen_R10_COPD_EARLY	Disintegrin and metalloproteinase domain-containing protein 12 | Inflammation_II	Weighted median	3	0.151554	0.105264	0.149939	-0.0547639	0.357872	1.16364	0.946709	1.43028	0.714506
ukb-ppp-ADAM12-OID30491	finngen_R10_COPD_LATER	Later onset COPD || id:finngen_R10_COPD_LATER	Disintegrin and metalloproteinase domain-containing protein 12 | Inflammation_II	Weighted median	3	0.105475	0.0883268	0.232423	-0.067646	0.278595	1.11124	0.934591	1.32127	0.78171
ukb-ppp-ADAM12-OID30491	finngen_R10_COPD_EARLY	Early onset COPD || id:finngen_R10_COPD_EARLY	Disintegrin and metalloproteinase domain-containing protein 12 | Inflammation_II	Weighted mode	3	0.311349	0.13052	0.139805	0.0555304	0.567169	1.36527	1.0571	1.76327	0.974633
ukb-ppp-ADAM12-OID30491	finngen_R10_COPD_LATER	Later onset COPD || id:finngen_R10_COPD_LATER	Disintegrin and metalloproteinase domain-containing protein 12 | Inflammation_II	Weighted mode	3	0.106143	0.0972045	0.388848	-0.0843775	0.296664	1.11198	0.919084	1.34536	0.974633
ukb-ppp-ADAM12-OID30491	finngen_R10_COPD_EARLY	Early onset COPD || id:finngen_R10_COPD_EARLY	Disintegrin and metalloproteinase domain-containing protein 12 | Inflammation_II	Simple median	3	0.0560894	0.130795	0.668044	-0.200269	0.312448	1.05769	0.81851	1.36677	0.998904
ukb-ppp-ADAM12-OID30491	finngen_R10_COPD_LATER	Later onset COPD || id:finngen_R10_COPD_LATER	Disintegrin and metalloproteinase domain-containing protein 12 | Inflammation_II	Simple median	3	0.104964	0.100449	0.296047	-0.0919162	0.301844	1.11067	0.912182	1.35235	0.998904
ukb-ppp-ADAM15-OID20109	finngen_R10_COPD_EARLY	Early onset COPD || id:finngen_R10_COPD_EARLY	Disintegrin and metalloproteinase domain-containing protein 15 | Cardiometabolic	Inverse variance weighted	6	-0.0433934	0.0326711	0.184115	-0.107429	0.0206419	0.957535	0.898141	1.02086	0.889688
ukb-ppp-ADAM15-OID20109	finngen_R10_COPD_LATER	Later onset COPD || id:finngen_R10_COPD_LATER	Disintegrin and metalloproteinase domain-containing protein 15 | Cardiometabolic	Inverse variance weighted	6	0.0200903	0.0279985	0.473036	-0.0347868	0.0749674	1.02029	0.965811	1.07785	0.976816
ukb-ppp-ADAM15-OID20109	finngen_R10_COPD_EARLY	Early onset COPD || id:finngen_R10_COPD_EARLY	Disintegrin and metalloproteinase domain-containing protein 15 | Cardiometabolic	MR Egger	6	0.00503073	0.0677746	0.944393	-0.127807	0.137869	1.00504	0.880023	1.14783	0.997109
ukb-ppp-ADAM15-OID20109	finngen_R10_COPD_LATER	Later onset COPD || id:finngen_R10_COPD_LATER	Disintegrin and metalloproteinase domain-containing protein 15 | Cardiometabolic	MR Egger	6	0.0661086	0.0581018	0.318729	-0.0477709	0.179988	1.06834	0.953352	1.1972	0.997109
ukb-ppp-ADAM15-OID20109	finngen_R10_COPD_EARLY	Early onset COPD || id:finngen_R10_COPD_EARLY	Disintegrin and metalloproteinase domain-containing protein 15 | Cardiometabolic	Weighted median	6	-0.0362557	0.0361873	0.316396	-0.107183	0.0346713	0.964394	0.898361	1.03528	0.839694
ukb-ppp-ADAM15-OID20109	finngen_R10_COPD_LATER	Later onset COPD || id:finngen_R10_COPD_LATER	Disintegrin and metalloproteinase domain-containing protein 15 | Cardiometabolic	Weighted median	6	0.0275204	0.0314967	0.382251	-0.0342131	0.089254	1.0279	0.966366	1.09336	0.875721
ukb-ppp-ADAM15-OID20109	finngen_R10_COPD_EARLY	Early onset COPD || id:finngen_R10_COPD_EARLY	Disintegrin and metalloproteinase domain-containing protein 15 | Cardiometabolic	Weighted mode	6	-0.0350787	0.0361683	0.376653	-0.105969	0.0358111	0.965529	0.899453	1.03646	0.974633
ukb-ppp-ADAM15-OID20109	finngen_R10_COPD_LATER	Later onset COPD || id:finngen_R10_COPD_LATER	Disintegrin and metalloproteinase domain-containing protein 15 | Cardiometabolic	Weighted mode	6	0.0268674	0.0320648	0.440285	-0.0359797	0.0897145	1.02723	0.96466	1.09386	0.974633
ukb-ppp-ADAM15-OID20109	finngen_R10_COPD_EARLY	Early onset COPD || id:finngen_R10_COPD_EARLY	Disintegrin and metalloproteinase domain-containing protein 15 | Cardiometabolic	Simple median	6	-0.0361851	0.0539652	0.502523	-0.141957	0.0695867	0.964462	0.867659	1.07207	0.998904
ukb-ppp-ADAM15-OID20109	finngen_R10_COPD_LATER	Later onset COPD || id:finngen_R10_COPD_LATER	Disintegrin and metalloproteinase domain-containing protein 15 | Cardiometabolic	Simple median	6	0.0163172	0.0478383	0.733036	-0.0774459	0.11008	1.01645	0.925477	1.11637	0.998904
ukb-ppp-ADAM22-OID21001	finngen_R10_COPD_EARLY	Early onset COPD || id:finngen_R10_COPD_EARLY	Disintegrin and metalloproteinase domain-containing protein 22 | Neurology	Inverse variance weighted	6	0.00045097	0.044769	0.991963	-0.0872963	0.0881982	1.00045	0.916406	1.0922	0.996547
ukb-ppp-ADAM22-OID21001	finngen_R10_COPD_LATER	Later onset COPD || id:finngen_R10_COPD_LATER	Disintegrin and metalloproteinase domain-containing protein 22 | Neurology	Inverse variance weighted	6	-0.0111974	0.0382788	0.769888	-0.0862237	0.063829	0.988865	0.917389	1.06591	0.991006
ukb-ppp-ADAM22-OID21001	finngen_R10_COPD_EARLY	Early onset COPD || id:finngen_R10_COPD_EARLY	Disintegrin and metalloproteinase domain-containing protein 22 | Neurology	MR Egger	6	-0.52647	0.245597	0.098684	-1.00784	-0.0451003	0.590687	0.365007	0.955902	0.997109
ukb-ppp-ADAM22-OID21001	finngen_R10_COPD_LATER	Later onset COPD || id:finngen_R10_COPD_LATER	Disintegrin and metalloproteinase domain-containing protein 22 | Neurology	MR Egger	6	0.120373	0.210445	0.597937	-0.2921	0.532846	1.12792	0.746694	1.70377	0.997109
ukb-ppp-ADAM22-OID21001	finngen_R10_COPD_EARLY	Early onset COPD || id:finngen_R10_COPD_EARLY	Disintegrin and metalloproteinase domain-containing protein 22 | Neurology	Weighted median	6	-0.0528566	0.0503717	0.294026	-0.151585	0.0458719	0.948516	0.859345	1.04694	0.82516
ukb-ppp-ADAM22-OID21001	finngen_R10_COPD_LATER	Later onset COPD || id:finngen_R10_COPD_LATER	Disintegrin and metalloproteinase domain-containing protein 22 | Neurology	Weighted median	6	0.0105562	0.0427854	0.805121	-0.0733031	0.0944156	1.01061	0.929319	1.09902	0.962815
ukb-ppp-ADAM22-OID21001	finngen_R10_COPD_EARLY	Early onset COPD || id:finngen_R10_COPD_EARLY	Disintegrin and metalloproteinase domain-containing protein 22 | Neurology	Weighted mode	6	-0.0571299	0.0541086	0.339365	-0.163183	0.0489229	0.944471	0.849436	1.05014	0.974633
ukb-ppp-ADAM22-OID21001	finngen_R10_COPD_LATER	Later onset COPD || id:finngen_R10_COPD_LATER	Disintegrin and metalloproteinase domain-containing protein 22 | Neurology	Weighted mode	6	0.0125251	0.0475345	0.802683	-0.0806426	0.105693	1.0126	0.922523	1.11148	0.984494
ukb-ppp-ADAM22-OID21001	finngen_R10_COPD_EARLY	Early onset COPD || id:finngen_R10_COPD_EARLY	Disintegrin and metalloproteinase domain-containing protein 22 | Neurology	Simple median	6	0.141423	0.0836185	0.0907816	-0.0224692	0.305315	1.15191	0.977781	1.35705	0.998904
ukb-ppp-ADAM22-OID21001	finngen_R10_COPD_LATER	Later onset COPD || id:finngen_R10_COPD_LATER	Disintegrin and metalloproteinase domain-containing protein 22 | Neurology	Simple median	6	-0.0209577	0.0655093	0.749029	-0.149356	0.10744	0.97926	0.861263	1.11342	0.998904
ukb-ppp-ADAM23-OID20651	finngen_R10_COPD_EARLY	Early onset COPD || id:finngen_R10_COPD_EARLY	Disintegrin and metalloproteinase domain-containing protein 23 | Inflammation	Inverse variance weighted	8	0.0353283	0.0319142	0.268305	-0.0272236	0.0978802	1.03596	0.973144	1.10283	0.955257
ukb-ppp-ADAM23-OID20651	finngen_R10_COPD_LATER	Later onset COPD || id:finngen_R10_COPD_LATER	Disintegrin and metalloproteinase domain-containing protein 23 | Inflammation	Inverse variance weighted	8	0.0567028	0.0368055	0.123413	-0.0154361	0.128842	1.05834	0.984682	1.13751	0.802641
ukb-ppp-ADAM23-OID20651	finngen_R10_COPD_EARLY	Early onset COPD || id:finngen_R10_COPD_EARLY	Disintegrin and metalloproteinase domain-containing protein 23 | Inflammation	MR Egger	8	0.0526641	0.0664922	0.458501	-0.0776606	0.182989	1.05408	0.925278	1.2008	0.997109
ukb-ppp-ADAM23-OID20651	finngen_R10_COPD_LATER	Later onset COPD || id:finngen_R10_COPD_LATER	Disintegrin and metalloproteinase domain-containing protein 23 | Inflammation	MR Egger	8	0.0660802	0.0819129	0.450616	-0.094469	0.226629	1.06831	0.909856	1.25436	0.997109
ukb-ppp-ADAM23-OID20651	finngen_R10_COPD_EARLY	Early onset COPD || id:finngen_R10_COPD_EARLY	Disintegrin and metalloproteinase domain-containing protein 23 | Inflammation	Weighted median	8	0.0191695	0.0378037	0.612099	-0.0549257	0.0932647	1.01935	0.946555	1.09775	0.929697
ukb-ppp-ADAM23-OID20651	finngen_R10_COPD_LATER	Later onset COPD || id:finngen_R10_COPD_LATER	Disintegrin and metalloproteinase domain-containing protein 23 | Inflammation	Weighted median	8	0.0610759	0.0336726	0.0697063	-0.0049225	0.127074	1.06298	0.99509	1.1355	0.58926
ukb-ppp-ADAM23-OID20651	finngen_R10_COPD_EARLY	Early onset COPD || id:finngen_R10_COPD_EARLY	Disintegrin and metalloproteinase domain-containing protein 23 | Inflammation	Weighted mode	8	0.0202064	0.0361033	0.593146	-0.0505562	0.0909689	1.02041	0.950701	1.09523	0.974633
ukb-ppp-ADAM23-OID20651	finngen_R10_COPD_LATER	Later onset COPD || id:finngen_R10_COPD_LATER	Disintegrin and metalloproteinase domain-containing protein 23 | Inflammation	Weighted mode	8	0.0607395	0.0316311	0.0962944	-0.0012574	0.122736	1.06262	0.998743	1.13059	0.974633
ukb-ppp-ADAM23-OID20651	finngen_R10_COPD_EARLY	Early onset COPD || id:finngen_R10_COPD_EARLY	Disintegrin and metalloproteinase domain-containing protein 23 | Inflammation	Simple median	8	0.0199999	0.0527977	0.704834	-0.0834836	0.123484	1.0202	0.919906	1.13143	0.998904
ukb-ppp-ADAM23-OID20651	finngen_R10_COPD_LATER	Later onset COPD || id:finngen_R10_COPD_LATER	Disintegrin and metalloproteinase domain-containing protein 23 | Inflammation	Simple median	8	0.0302044	0.0396626	0.446339	-0.0475343	0.107943	1.03067	0.953578	1.11398	0.998904
ukb-ppp-ADAM8-OID21039	finngen_R10_COPD_EARLY	Early onset COPD || id:finngen_R10_COPD_EARLY	Disintegrin and metalloproteinase domain-containing protein 8 | Neurology	Inverse variance weighted	6	0.0020921	0.0529148	0.968462	-0.101621	0.105805	1.00209	0.903372	1.11161	0.99562
ukb-ppp-ADAM8-OID21039	finngen_R10_COPD_LATER	Later onset COPD || id:finngen_R10_COPD_LATER	Disintegrin and metalloproteinase domain-containing protein 8 | Neurology	Inverse variance weighted	6	-0.126423	0.044838	0.00480898	-0.214306	-0.0385409	0.881242	0.807102	0.962192	0.309443
ukb-ppp-ADAM8-OID21039	finngen_R10_COPD_EARLY	Early onset COPD || id:finngen_R10_COPD_EARLY	Disintegrin and metalloproteinase domain-containing protein 8 | Neurology	MR Egger	6	-0.0508827	0.158889	0.764817	-0.362306	0.26054	0.95039	0.696069	1.29763	0.997109
ukb-ppp-ADAM8-OID21039	finngen_R10_COPD_LATER	Later onset COPD || id:finngen_R10_COPD_LATER	Disintegrin and metalloproteinase domain-containing protein 8 | Neurology	MR Egger	6	-0.183164	0.122523	0.209248	-0.423308	0.0569805	0.832632	0.654877	1.05864	0.997109
ukb-ppp-ADAM8-OID21039	finngen_R10_COPD_EARLY	Early onset COPD || id:finngen_R10_COPD_EARLY	Disintegrin and metalloproteinase domain-containing protein 8 | Neurology	Weighted median	6	0.00143308	0.0591208	0.980661	-0.114444	0.11731	1.00143	0.891862	1.12447	0.999033
ukb-ppp-ADAM8-OID21039	finngen_R10_COPD_LATER	Later onset COPD || id:finngen_R10_COPD_LATER	Disintegrin and metalloproteinase domain-containing protein 8 | Neurology	Weighted median	6	-0.135619	0.0513001	0.00820206	-0.236167	-0.0350706	0.873175	0.789649	0.965537	0.26005
ukb-ppp-ADAM8-OID21039	finngen_R10_COPD_EARLY	Early onset COPD || id:finngen_R10_COPD_EARLY	Disintegrin and metalloproteinase domain-containing protein 8 | Neurology	Weighted mode	6	0.0014895	0.0552722	0.979543	-0.106844	0.109823	1.00149	0.898666	1.11608	0.998652
ukb-ppp-ADAM8-OID21039	finngen_R10_COPD_LATER	Later onset COPD || id:finngen_R10_COPD_LATER	Disintegrin and metalloproteinase domain-containing protein 8 | Neurology	Weighted mode	6	-0.135563	0.0562639	0.060908	-0.24584	-0.0252859	0.873224	0.782047	0.975031	0.974633
ukb-ppp-ADAM8-OID21039	finngen_R10_COPD_EARLY	Early onset COPD || id:finngen_R10_COPD_EARLY	Disintegrin and metalloproteinase domain-containing protein 8 | Neurology	Simple median	6	-0.0434427	0.0793534	0.584064	-0.198975	0.11209	0.957487	0.81957	1.11861	0.998904
ukb-ppp-ADAM8-OID21039	finngen_R10_COPD_LATER	Later onset COPD || id:finngen_R10_COPD_LATER	Disintegrin and metalloproteinase domain-containing protein 8 | Neurology	Simple median	6	-0.109424	0.0647377	0.0909775	-0.23631	0.0174621	0.896351	0.789536	1.01762	0.998904
ukb-ppp-ADAM9-OID31488	finngen_R10_COPD_EARLY	Early onset COPD || id:finngen_R10_COPD_EARLY	Disintegrin and metalloproteinase domain-containing protein 9 | Oncology_II	Inverse variance weighted	6	0.02558	0.12122	0.832871	-0.212012	0.263172	1.02591	0.808955	1.30105	0.992933
ukb-ppp-ADAM9-OID31488	finngen_R10_COPD_LATER	Later onset COPD || id:finngen_R10_COPD_LATER	Disintegrin and metalloproteinase domain-containing protein 9 | Oncology_II	Inverse variance weighted	6	0.0727699	0.10428	0.485283	-0.131619	0.277159	1.07548	0.876675	1.31938	0.980008
ukb-ppp-ADAM9-OID31488	finngen_R10_COPD_EARLY	Early onset COPD || id:finngen_R10_COPD_EARLY	Disintegrin and metalloproteinase domain-containing protein 9 | Oncology_II	MR Egger	6	0.133513	0.262452	0.637727	-0.380892	0.647918	1.14284	0.683252	1.91156	0.997109
ukb-ppp-ADAM9-OID31488	finngen_R10_COPD_LATER	Later onset COPD || id:finngen_R10_COPD_LATER	Disintegrin and metalloproteinase domain-containing protein 9 | Oncology_II	MR Egger	6	-0.12392	0.219215	0.602077	-0.553582	0.305742	0.883451	0.574887	1.35763	0.997109
ukb-ppp-ADAM9-OID31488	finngen_R10_COPD_EARLY	Early onset COPD || id:finngen_R10_COPD_EARLY	Disintegrin and metalloproteinase domain-containing protein 9 | Oncology_II	Weighted median	6	0.0987299	0.144063	0.493138	-0.183633	0.381092	1.10377	0.832241	1.46388	0.896537
ukb-ppp-ADAM9-OID31488	finngen_R10_COPD_LATER	Later onset COPD || id:finngen_R10_COPD_LATER	Disintegrin and metalloproteinase domain-containing protein 9 | Oncology_II	Weighted median	6	0.0102045	0.118904	0.931608	-0.222847	0.243256	1.01026	0.800237	1.27539	0.991171
ukb-ppp-ADAM9-OID31488	finngen_R10_COPD_EARLY	Early onset COPD || id:finngen_R10_COPD_EARLY	Disintegrin and metalloproteinase domain-containing protein 9 | Oncology_II	Weighted mode	6	0.150595	0.161546	0.394018	-0.166036	0.467226	1.16253	0.847016	1.59556	0.974633
ukb-ppp-ADAM9-OID31488	finngen_R10_COPD_LATER	Later onset COPD || id:finngen_R10_COPD_LATER	Disintegrin and metalloproteinase domain-containing protein 9 | Oncology_II	Weighted mode	6	0.00888806	0.136865	0.950738	-0.259368	0.277144	1.00893	0.771539	1.31936	0.995923
ukb-ppp-ADAM9-OID31488	finngen_R10_COPD_EARLY	Early onset COPD || id:finngen_R10_COPD_EARLY	Disintegrin and metalloproteinase domain-containing protein 9 | Oncology_II	Simple median	6	0.0387569	0.183689	0.832894	-0.321274	0.398788	1.03952	0.725224	1.49002	0.998904
ukb-ppp-ADAM9-OID31488	finngen_R10_COPD_LATER	Later onset COPD || id:finngen_R10_COPD_LATER	Disintegrin and metalloproteinase domain-containing protein 9 | Oncology_II	Simple median	6	0.0887513	0.156557	0.570786	-0.218101	0.395604	1.09281	0.804044	1.48528	0.998904
ukb-ppp-ADAMTS1-OID30528	finngen_R10_COPD_EARLY	Early onset COPD || id:finngen_R10_COPD_EARLY	A disintegrin and metalloproteinase with thrombospondin motifs 1 | Inflammation_II	Wald ratio	1	-0.545037	0.456971	0.23298	-1.4407	0.350626	0.57982	0.236762	1.41996	0.718994
ukb-ppp-ADAMTS1-OID30528	finngen_R10_COPD_LATER	Later onset COPD || id:finngen_R10_COPD_LATER	A disintegrin and metalloproteinase with thrombospondin motifs 1 | Inflammation_II	Wald ratio	1	0.19514	0.389607	0.616467	-0.568489	0.958769	1.21548	0.566381	2.60848	0.920944
ukb-ppp-ADAMTS13-OID20249	finngen_R10_COPD_EARLY	Early onset COPD || id:finngen_R10_COPD_EARLY	A disintegrin and metalloproteinase with thrombospondin motifs 13 | Cardiometabolic	Inverse variance weighted	6	-0.124181	0.0450841	0.00587957	-0.212545	-0.0358158	0.88322	0.808523	0.964818	0.319534
ukb-ppp-ADAMTS13-OID20249	finngen_R10_COPD_LATER	Later onset COPD || id:finngen_R10_COPD_LATER	A disintegrin and metalloproteinase with thrombospondin motifs 13 | Cardiometabolic	Inverse variance weighted	6	0.0508656	0.0425336	0.231738	-0.0325002	0.134231	1.05218	0.968022	1.14366	0.939546
ukb-ppp-ADAMTS13-OID20249	finngen_R10_COPD_EARLY	Early onset COPD || id:finngen_R10_COPD_EARLY	A disintegrin and metalloproteinase with thrombospondin motifs 13 | Cardiometabolic	MR Egger	6	-0.150735	0.0574747	0.0586372	-0.263386	-0.0380847	0.860075	0.768446	0.962631	0.997109
ukb-ppp-ADAMTS13-OID20249	finngen_R10_COPD_LATER	Later onset COPD || id:finngen_R10_COPD_LATER	A disintegrin and metalloproteinase with thrombospondin motifs 13 | Cardiometabolic	MR Egger	6	0.034612	0.0598278	0.59392	-0.0826505	0.151875	1.03522	0.920673	1.16401	0.997109
ukb-ppp-ADAMTS13-OID20249	finngen_R10_COPD_EARLY	Early onset COPD || id:finngen_R10_COPD_EARLY	A disintegrin and metalloproteinase with thrombospondin motifs 13 | Cardiometabolic	Weighted median	6	-0.13472	0.0477974	0.00482398	-0.228403	-0.0410369	0.873961	0.795804	0.959794	0.20993
ukb-ppp-ADAMTS13-OID20249	finngen_R10_COPD_LATER	Later onset COPD || id:finngen_R10_COPD_LATER	A disintegrin and metalloproteinase with thrombospondin motifs 13 | Cardiometabolic	Weighted median	6	0.0497979	0.0434569	0.25183	-0.0353777	0.134974	1.05106	0.965241	1.14451	0.805538
ukb-ppp-ADAMTS13-OID20249	finngen_R10_COPD_EARLY	Early onset COPD || id:finngen_R10_COPD_EARLY	A disintegrin and metalloproteinase with thrombospondin motifs 13 | Cardiometabolic	Weighted mode	6	-0.133212	0.0474485	0.0376586	-0.226211	-0.040213	0.87528	0.79755	0.960585	0.974633
ukb-ppp-ADAMTS13-OID20249	finngen_R10_COPD_LATER	Later onset COPD || id:finngen_R10_COPD_LATER	A disintegrin and metalloproteinase with thrombospondin motifs 13 | Cardiometabolic	Weighted mode	6	0.0521892	0.0419699	0.26881	-0.0300718	0.13445	1.05358	0.970376	1.14391	0.974633
ukb-ppp-ADAMTS13-OID20249	finngen_R10_COPD_EARLY	Early onset COPD || id:finngen_R10_COPD_EARLY	A disintegrin and metalloproteinase with thrombospondin motifs 13 | Cardiometabolic	Simple median	6	-0.0182651	0.123405	0.882335	-0.260138	0.223608	0.981901	0.770945	1.25058	0.998904
ukb-ppp-ADAMTS13-OID20249	finngen_R10_COPD_LATER	Later onset COPD || id:finngen_R10_COPD_LATER	A disintegrin and metalloproteinase with thrombospondin motifs 13 | Cardiometabolic	Simple median	6	0.0822038	0.0813919	0.312507	-0.0773242	0.241732	1.08568	0.92559	1.27345	0.998904
ukb-ppp-ADAMTS15-OID21275	finngen_R10_COPD_EARLY	Early onset COPD || id:finngen_R10_COPD_EARLY	A disintegrin and metalloproteinase with thrombospondin motifs 15 | Oncology	Inverse variance weighted	2	0.236767	0.194132	0.222609	-0.143731	0.617266	1.26715	0.866121	1.85385	0.937647
ukb-ppp-ADAMTS15-OID21275	finngen_R10_COPD_LATER	Later onset COPD || id:finngen_R10_COPD_LATER	A disintegrin and metalloproteinase with thrombospondin motifs 15 | Oncology	Inverse variance weighted	2	-0.0948462	0.12874	0.46129	-0.347177	0.157485	0.909513	0.70668	1.17056	0.976251
ukb-ppp-ADAMTS16-OID20089	finngen_R10_COPD_EARLY	Early onset COPD || id:finngen_R10_COPD_EARLY	A disintegrin and metalloproteinase with thrombospondin motifs 16 | Cardiometabolic	Inverse variance weighted	4	0.0413603	0.0910796	0.649749	-0.137156	0.219876	1.04223	0.871834	1.24592	0.987818
ukb-ppp-ADAMTS16-OID20089	finngen_R10_COPD_LATER	Later onset COPD || id:finngen_R10_COPD_LATER	A disintegrin and metalloproteinase with thrombospondin motifs 16 | Cardiometabolic	Inverse variance weighted	4	0.00821026	0.0886532	0.926213	-0.16555	0.18197	1.00824	0.847428	1.19958	0.994128
ukb-ppp-ADAMTS16-OID20089	finngen_R10_COPD_EARLY	Early onset COPD || id:finngen_R10_COPD_EARLY	A disintegrin and metalloproteinase with thrombospondin motifs 16 | Cardiometabolic	MR Egger	4	-0.0660739	0.252745	0.818224	-0.561454	0.429306	0.936062	0.570379	1.53619	0.997109
ukb-ppp-ADAMTS16-OID20089	finngen_R10_COPD_LATER	Later onset COPD || id:finngen_R10_COPD_LATER	A disintegrin and metalloproteinase with thrombospondin motifs 16 | Cardiometabolic	MR Egger	4	-0.12871	0.23666	0.64106	-0.592563	0.335143	0.879229	0.552908	1.39814	0.997109
ukb-ppp-ADAMTS16-OID20089	finngen_R10_COPD_EARLY	Early onset COPD || id:finngen_R10_COPD_EARLY	A disintegrin and metalloproteinase with thrombospondin motifs 16 | Cardiometabolic	Weighted median	4	0.0708111	0.0998562	0.478244	-0.124907	0.266529	1.07338	0.882579	1.30543	0.896537
ukb-ppp-ADAMTS16-OID20089	finngen_R10_COPD_LATER	Later onset COPD || id:finngen_R10_COPD_LATER	A disintegrin and metalloproteinase with thrombospondin motifs 16 | Cardiometabolic	Weighted median	4	0.0390585	0.0922341	0.671951	-0.14172	0.219837	1.03983	0.867864	1.24587	0.937397
ukb-ppp-ADAMTS16-OID20089	finngen_R10_COPD_EARLY	Early onset COPD || id:finngen_R10_COPD_EARLY	A disintegrin and metalloproteinase with thrombospondin motifs 16 | Cardiometabolic	Weighted mode	4	0.0820587	0.102142	0.480516	-0.11814	0.282258	1.08552	0.888571	1.32612	0.974633
ukb-ppp-ADAMTS16-OID20089	finngen_R10_COPD_LATER	Later onset COPD || id:finngen_R10_COPD_LATER	A disintegrin and metalloproteinase with thrombospondin motifs 16 | Cardiometabolic	Weighted mode	4	0.0601049	0.10281	0.599864	-0.141403	0.261613	1.06195	0.868139	1.29902	0.974633
ukb-ppp-ADAMTS16-OID20089	finngen_R10_COPD_EARLY	Early onset COPD || id:finngen_R10_COPD_EARLY	A disintegrin and metalloproteinase with thrombospondin motifs 16 | Cardiometabolic	Simple median	4	0.0480277	0.100284	0.631997	-0.148528	0.244584	1.0492	0.861976	1.27709	0.998904
ukb-ppp-ADAMTS16-OID20089	finngen_R10_COPD_LATER	Later onset COPD || id:finngen_R10_COPD_LATER	A disintegrin and metalloproteinase with thrombospondin motifs 16 | Cardiometabolic	Simple median	4	0.0103087	0.086525	0.905163	-0.15928	0.179898	1.01036	0.852757	1.19709	0.998904
ukb-ppp-ADAMTS4-OID30471	finngen_R10_COPD_EARLY	Early onset COPD || id:finngen_R10_COPD_EARLY	A disintegrin and metalloproteinase with thrombospondin motifs 4 | Inflammation_II	Wald ratio	1	-0.093214	0.140233	0.506238	-0.368071	0.181643	0.910999	0.692068	1.19919	0.876453
ukb-ppp-ADAMTS4-OID30471	finngen_R10_COPD_LATER	Later onset COPD || id:finngen_R10_COPD_LATER	A disintegrin and metalloproteinase with thrombospondin motifs 4 | Inflammation_II	Wald ratio	1	0.227451	0.119641	0.0572874	-0.0070455	0.461947	1.2554	0.992979	1.58716	0.48242
ukb-ppp-ADAMTS8-OID21502	finngen_R10_COPD_EARLY	Early onset COPD || id:finngen_R10_COPD_EARLY	A disintegrin and metalloproteinase with thrombospondin motifs 8 | Oncology	Inverse variance weighted (multiplicative random effects)	7	-0.0573208	0.0665831	0.389298	-0.187824	0.0731822	0.944291	0.828761	1.07593	0.969855
ukb-ppp-ADAMTS8-OID21502	finngen_R10_COPD_LATER	Later onset COPD || id:finngen_R10_COPD_LATER	A disintegrin and metalloproteinase with thrombospondin motifs 8 | Oncology	Inverse variance weighted	7	-0.0282974	0.0521425	0.58734	-0.130497	0.0739018	0.972099	0.877659	1.0767	0.983519
ukb-ppp-ADAMTS8-OID21502	finngen_R10_COPD_EARLY	Early onset COPD || id:finngen_R10_COPD_EARLY	A disintegrin and metalloproteinase with thrombospondin motifs 8 | Oncology	MR Egger	7	-0.395612	0.135664	0.0331634	-0.661513	-0.12971	0.673268	0.51607	0.87835	0.997109
ukb-ppp-ADAMTS8-OID21502	finngen_R10_COPD_LATER	Later onset COPD || id:finngen_R10_COPD_LATER	A disintegrin and metalloproteinase with thrombospondin motifs 8 | Oncology	MR Egger	7	0.0474409	0.160672	0.77966	-0.267477	0.362359	1.04858	0.765308	1.43671	0.997109
ukb-ppp-ADAMTS8-OID21502	finngen_R10_COPD_EARLY	Early onset COPD || id:finngen_R10_COPD_EARLY	A disintegrin and metalloproteinase with thrombospondin motifs 8 | Oncology	Weighted median	7	-0.0862707	0.0426312	0.0430059	-0.169828	-0.0027136	0.917346	0.84381	0.99729	0.495285
ukb-ppp-ADAMTS8-OID21502	finngen_R10_COPD_LATER	Later onset COPD || id:finngen_R10_COPD_LATER	A disintegrin and metalloproteinase with thrombospondin motifs 8 | Oncology	Weighted median	7	-0.0296494	0.0396795	0.45493	-0.107421	0.0481225	0.970786	0.898147	1.0493	0.895965
ukb-ppp-ADAMTS8-OID21502	finngen_R10_COPD_EARLY	Early onset COPD || id:finngen_R10_COPD_EARLY	A disintegrin and metalloproteinase with thrombospondin motifs 8 | Oncology	Weighted mode	7	-0.0905507	0.0481347	0.108975	-0.184895	0.0037934	0.913428	0.831192	1.0038	0.974633
ukb-ppp-ADAMTS8-OID21502	finngen_R10_COPD_LATER	Later onset COPD || id:finngen_R10_COPD_LATER	A disintegrin and metalloproteinase with thrombospondin motifs 8 | Oncology	Weighted mode	7	-0.0263919	0.0393838	0.527716	-0.103584	0.0508004	0.973953	0.9016	1.05211	0.974633
ukb-ppp-ADAMTS8-OID21502	finngen_R10_COPD_EARLY	Early onset COPD || id:finngen_R10_COPD_EARLY	A disintegrin and metalloproteinase with thrombospondin motifs 8 | Oncology	Simple median	7	0.00332711	0.160908	0.983503	-0.312053	0.318707	1.00333	0.731943	1.37535	0.998904
ukb-ppp-ADAMTS8-OID21502	finngen_R10_COPD_LATER	Later onset COPD || id:finngen_R10_COPD_LATER	A disintegrin and metalloproteinase with thrombospondin motifs 8 | Oncology	Simple median	7	-0.0448247	0.113679	0.693354	-0.267636	0.177987	0.956165	0.765186	1.19481	0.998904
ukb-ppp-ADAMTSL2-OID30370	finngen_R10_COPD_EARLY	Early onset COPD || id:finngen_R10_COPD_EARLY	ADAMTS-like protein 2 | Cardiometabolic_II	Inverse variance weighted (multiplicative random effects)	3	-0.420148	0.241311	0.0816646	-0.893117	0.0528209	0.65695	0.409378	1.05424	0.738706
ukb-ppp-ADAMTSL2-OID30370	finngen_R10_COPD_LATER	Later onset COPD || id:finngen_R10_COPD_LATER	ADAMTS-like protein 2 | Cardiometabolic_II	Inverse variance weighted (multiplicative random effects)	3	-0.212341	0.20722	0.305498	-0.618492	0.19381	0.808689	0.538756	1.21387	0.964575
ukb-ppp-ADAMTSL2-OID30370	finngen_R10_COPD_EARLY	Early onset COPD || id:finngen_R10_COPD_EARLY	ADAMTS-like protein 2 | Cardiometabolic_II	MR Egger	3	0.216437	0.707345	0.810963	-1.16996	1.60283	1.24165	0.310379	4.96709	0.997109
ukb-ppp-ADAMTSL2-OID30370	finngen_R10_COPD_LATER	Later onset COPD || id:finngen_R10_COPD_LATER	ADAMTS-like protein 2 | Cardiometabolic_II	MR Egger	3	-0.30416	0.836661	0.778019	-1.94402	1.3357	0.737743	0.143128	3.80264	0.997109
ukb-ppp-ADAMTSL2-OID30370	finngen_R10_COPD_EARLY	Early onset COPD || id:finngen_R10_COPD_EARLY	ADAMTS-like protein 2 | Cardiometabolic_II	Weighted median	3	-0.286118	0.15212	0.0599902	-0.584273	0.0120379	0.751174	0.557511	1.01211	0.553347
ukb-ppp-ADAMTSL2-OID30370	finngen_R10_COPD_LATER	Later onset COPD || id:finngen_R10_COPD_LATER	ADAMTS-like protein 2 | Cardiometabolic_II	Weighted median	3	-0.220065	0.1328	0.0974943	-0.480352	0.0402218	0.802466	0.618565	1.04104	0.639996
ukb-ppp-ADAMTSL2-OID30370	finngen_R10_COPD_EARLY	Early onset COPD || id:finngen_R10_COPD_EARLY	ADAMTS-like protein 2 | Cardiometabolic_II	Weighted mode	3	-0.285955	0.15391	0.204289	-0.587619	0.0157092	0.751297	0.555649	1.01583	0.974633
ukb-ppp-ADAMTSL2-OID30370	finngen_R10_COPD_LATER	Later onset COPD || id:finngen_R10_COPD_LATER	ADAMTS-like protein 2 | Cardiometabolic_II	Weighted mode	3	-0.256852	0.160094	0.249833	-0.570636	0.0569321	0.773483	0.565166	1.05858	0.974633
ukb-ppp-ADAMTSL2-OID30370	finngen_R10_COPD_EARLY	Early onset COPD || id:finngen_R10_COPD_EARLY	ADAMTS-like protein 2 | Cardiometabolic_II	Simple median	3	-0.286455	0.20848	0.169436	-0.695076	0.122165	0.75092	0.499036	1.12994	0.998904
ukb-ppp-ADAMTSL2-OID30370	finngen_R10_COPD_LATER	Later onset COPD || id:finngen_R10_COPD_LATER	ADAMTS-like protein 2 | Cardiometabolic_II	Simple median	3	-0.272998	0.140283	0.0516482	-0.547952	0.00195633	0.761095	0.578133	1.00196	0.998904
ukb-ppp-ADAMTSL4-OID30275	finngen_R10_COPD_EARLY	Early onset COPD || id:finngen_R10_COPD_EARLY	ADAMTS-like protein 4 | Cardiometabolic_II	Inverse variance weighted	4	0.0358921	0.0752048	0.633179	-0.111509	0.183294	1.03654	0.894483	1.20117	0.983999
ukb-ppp-ADAMTSL4-OID30275	finngen_R10_COPD_LATER	Later onset COPD || id:finngen_R10_COPD_LATER	ADAMTS-like protein 4 | Cardiometabolic_II	Inverse variance weighted	4	-0.0610744	0.063806	0.338471	-0.186134	0.0639853	0.940753	0.830162	1.06608	0.968979
ukb-ppp-ADAMTSL4-OID30275	finngen_R10_COPD_EARLY	Early onset COPD || id:finngen_R10_COPD_EARLY	ADAMTS-like protein 4 | Cardiometabolic_II	MR Egger	4	0.0196277	0.340558	0.95928	-0.647866	0.687121	1.01982	0.523161	1.98798	0.997109
ukb-ppp-ADAMTSL4-OID30275	finngen_R10_COPD_LATER	Later onset COPD || id:finngen_R10_COPD_LATER	ADAMTS-like protein 4 | Cardiometabolic_II	MR Egger	4	-0.253507	0.317525	0.508388	-0.875855	0.368842	0.776074	0.416506	1.44606	0.997109
ukb-ppp-ADAMTSL4-OID30275	finngen_R10_COPD_EARLY	Early onset COPD || id:finngen_R10_COPD_EARLY	ADAMTS-like protein 4 | Cardiometabolic_II	Weighted median	4	0.0431919	0.0827598	0.601743	-0.119017	0.205401	1.04414	0.887792	1.22802	0.929109
ukb-ppp-ADAMTSL4-OID30275	finngen_R10_COPD_LATER	Later onset COPD || id:finngen_R10_COPD_LATER	ADAMTS-like protein 4 | Cardiometabolic_II	Weighted median	4	-0.0316917	0.0709944	0.65531	-0.170841	0.107457	0.968805	0.842956	1.11344	0.936351
ukb-ppp-ADAMTSL4-OID30275	finngen_R10_COPD_EARLY	Early onset COPD || id:finngen_R10_COPD_EARLY	ADAMTS-like protein 4 | Cardiometabolic_II	Weighted mode	4	0.0448305	0.0889152	0.648825	-0.129443	0.219104	1.04585	0.878584	1.24496	0.977074
ukb-ppp-ADAMTSL4-OID30275	finngen_R10_COPD_LATER	Later onset COPD || id:finngen_R10_COPD_LATER	ADAMTS-like protein 4 | Cardiometabolic_II	Weighted mode	4	-0.0239279	0.0738904	0.767329	-0.168753	0.120897	0.976356	0.844717	1.12851	0.984027
ukb-ppp-ADAMTSL4-OID30275	finngen_R10_COPD_EARLY	Early onset COPD || id:finngen_R10_COPD_EARLY	ADAMTS-like protein 4 | Cardiometabolic_II	Simple median	4	0.0491624	0.105628	0.641624	-0.157869	0.256194	1.05039	0.853962	1.292	0.998904
ukb-ppp-ADAMTSL4-OID30275	finngen_R10_COPD_LATER	Later onset COPD || id:finngen_R10_COPD_LATER	ADAMTS-like protein 4 | Cardiometabolic_II	Simple median	4	-0.0628817	0.0936945	0.502134	-0.246523	0.12076	0.939055	0.781513	1.12835	0.998904
ukb-ppp-ADAMTSL5-OID30355	finngen_R10_COPD_EARLY	Early onset COPD || id:finngen_R10_COPD_EARLY	ADAMTS-like protein 5 | Cardiometabolic_II	Inverse variance weighted	3	0.128307	0.050015	0.0103065	0.0302776	0.226336	1.1369	1.03074	1.254	0.406321
ukb-ppp-ADAMTSL5-OID30355	finngen_R10_COPD_LATER	Later onset COPD || id:finngen_R10_COPD_LATER	ADAMTS-like protein 5 | Cardiometabolic_II	Inverse variance weighted	3	0.0345866	0.0429252	0.420392	-0.0495468	0.11872	1.03519	0.951661	1.12605	0.969855
ukb-ppp-ADAMTSL5-OID30355	finngen_R10_COPD_EARLY	Early onset COPD || id:finngen_R10_COPD_EARLY	ADAMTS-like protein 5 | Cardiometabolic_II	MR Egger	3	0.0968732	0.0945602	0.492308	-0.0884648	0.282211	1.10172	0.915335	1.32606	0.997109
ukb-ppp-ADAMTSL5-OID30355	finngen_R10_COPD_LATER	Later onset COPD || id:finngen_R10_COPD_LATER	ADAMTS-like protein 5 | Cardiometabolic_II	MR Egger	3	0.00377797	0.0810199	0.970336	-0.155021	0.162577	1.00379	0.856397	1.17654	0.997109
ukb-ppp-ADAMTSL5-OID30355	finngen_R10_COPD_EARLY	Early onset COPD || id:finngen_R10_COPD_EARLY	ADAMTS-like protein 5 | Cardiometabolic_II	Weighted median	3	0.12648	0.0513217	0.0137219	0.0258899	0.227071	1.13483	1.02623	1.25492	0.320663
ukb-ppp-ADAMTSL5-OID30355	finngen_R10_COPD_LATER	Later onset COPD || id:finngen_R10_COPD_LATER	ADAMTS-like protein 5 | Cardiometabolic_II	Weighted median	3	0.0318249	0.0435193	0.464607	-0.053473	0.117123	1.03234	0.947932	1.12426	0.896537
ukb-ppp-ADAMTSL5-OID30355	finngen_R10_COPD_EARLY	Early onset COPD || id:finngen_R10_COPD_EARLY	ADAMTS-like protein 5 | Cardiometabolic_II	Weighted mode	3	0.12374	0.0526407	0.143122	0.0205644	0.226916	1.13172	1.02078	1.25472	0.974633
ukb-ppp-ADAMTSL5-OID30355	finngen_R10_COPD_LATER	Later onset COPD || id:finngen_R10_COPD_LATER	ADAMTS-like protein 5 | Cardiometabolic_II	Weighted mode	3	0.0317126	0.0452702	0.556129	-0.0570169	0.120442	1.03222	0.944578	1.128	0.974633
ukb-ppp-ADAMTSL5-OID30355	finngen_R10_COPD_EARLY	Early onset COPD || id:finngen_R10_COPD_EARLY	ADAMTS-like protein 5 | Cardiometabolic_II	Simple median	3	0.195388	0.165856	0.238772	-0.129689	0.520465	1.21578	0.878369	1.68281	0.998904
ukb-ppp-ADAMTSL5-OID30355	finngen_R10_COPD_LATER	Later onset COPD || id:finngen_R10_COPD_LATER	ADAMTS-like protein 5 | Cardiometabolic_II	Simple median	3	0.039535	0.124778	0.751362	-0.205029	0.284099	1.04033	0.814623	1.32856	0.998904
ukb-ppp-ADD1-OID30655	finngen_R10_COPD_EARLY	Early onset COPD || id:finngen_R10_COPD_EARLY	Alpha-adducin | Inflammation_II	Inverse variance weighted	2	-0.0803202	0.115787	0.487878	-0.307264	0.146623	0.922821	0.735457	1.15792	0.980008
ukb-ppp-ADD1-OID30655	finngen_R10_COPD_LATER	Later onset COPD || id:finngen_R10_COPD_LATER	Alpha-adducin | Inflammation_II	Inverse variance weighted	2	-0.0889787	0.1683	0.597019	-0.418846	0.240889	0.914865	0.657805	1.27238	0.983519
ukb-ppp-ADGRB3-OID20974	finngen_R10_COPD_EARLY	Early onset COPD || id:finngen_R10_COPD_EARLY	Adhesion G protein-coupled receptor B3 | Neurology	Inverse variance weighted	12	0.0639049	0.030572	0.0365899	0.00398384	0.123826	1.06599	1.00399	1.13182	0.583855
ukb-ppp-ADGRB3-OID20974	finngen_R10_COPD_LATER	Later onset COPD || id:finngen_R10_COPD_LATER	Adhesion G protein-coupled receptor B3 | Neurology	Inverse variance weighted	12	-0.0042716	0.0262324	0.870648	-0.0556871	0.0471439	0.995738	0.945835	1.04827	0.992933
ukb-ppp-ADGRB3-OID20974	finngen_R10_COPD_EARLY	Early onset COPD || id:finngen_R10_COPD_EARLY	Adhesion G protein-coupled receptor B3 | Neurology	MR Egger	12	0.0331698	0.0777352	0.678637	-0.119191	0.185531	1.03373	0.887638	1.20386	0.997109
ukb-ppp-ADGRB3-OID20974	finngen_R10_COPD_LATER	Later onset COPD || id:finngen_R10_COPD_LATER	Adhesion G protein-coupled receptor B3 | Neurology	MR Egger	12	-0.0616993	0.0651989	0.366288	-0.189489	0.0660905	0.940166	0.827382	1.06832	0.997109
ukb-ppp-ADGRB3-OID20974	finngen_R10_COPD_EARLY	Early onset COPD || id:finngen_R10_COPD_EARLY	Adhesion G protein-coupled receptor B3 | Neurology	Weighted median	12	0.0428653	0.0341557	0.209481	-0.02408	0.109811	1.0438	0.976208	1.11607	0.768021
ukb-ppp-ADGRB3-OID20974	finngen_R10_COPD_LATER	Later onset COPD || id:finngen_R10_COPD_LATER	Adhesion G protein-coupled receptor B3 | Neurology	Weighted median	12	-0.024781	0.0301841	0.41165	-0.0839418	0.0343799	0.975524	0.919485	1.03498	0.877042
ukb-ppp-ADGRB3-OID20974	finngen_R10_COPD_EARLY	Early onset COPD || id:finngen_R10_COPD_EARLY	Adhesion G protein-coupled receptor B3 | Neurology	Weighted mode	12	0.0469834	0.0294344	0.138748	-0.0107079	0.104675	1.0481	0.989349	1.11035	0.974633
ukb-ppp-ADGRB3-OID20974	finngen_R10_COPD_LATER	Later onset COPD || id:finngen_R10_COPD_LATER	Adhesion G protein-coupled receptor B3 | Neurology	Weighted mode	12	-0.0199443	0.0258568	0.456757	-0.0706235	0.030735	0.980253	0.931813	1.03121	0.974633
ukb-ppp-ADGRB3-OID20974	finngen_R10_COPD_EARLY	Early onset COPD || id:finngen_R10_COPD_EARLY	Adhesion G protein-coupled receptor B3 | Neurology	Simple median	12	0.0684995	0.0501798	0.172227	-0.0298528	0.166852	1.0709	0.970588	1.18158	0.998904
ukb-ppp-ADGRB3-OID20974	finngen_R10_COPD_LATER	Later onset COPD || id:finngen_R10_COPD_LATER	Adhesion G protein-coupled receptor B3 | Neurology	Simple median	12	0.0159386	0.0478221	0.738916	-0.0777927	0.10967	1.01607	0.925156	1.11591	0.998904
ukb-ppp-ADGRD1-OID30588	finngen_R10_COPD_EARLY	Early onset COPD || id:finngen_R10_COPD_EARLY	Adhesion G-protein coupled receptor D1 | Inflammation_II	Inverse variance weighted	5	-0.0311052	0.0366058	0.395473	-0.102852	0.0406421	0.969374	0.90226	1.04148	0.969855
ukb-ppp-ADGRD1-OID30588	finngen_R10_COPD_LATER	Later onset COPD || id:finngen_R10_COPD_LATER	Adhesion G-protein coupled receptor D1 | Inflammation_II	Inverse variance weighted	5	-0.0339591	0.0308245	0.270595	-0.0943752	0.0264569	0.966611	0.909941	1.02681	0.955257
ukb-ppp-ADGRD1-OID30588	finngen_R10_COPD_EARLY	Early onset COPD || id:finngen_R10_COPD_EARLY	Adhesion G-protein coupled receptor D1 | Inflammation_II	MR Egger	5	-0.0928267	0.0603838	0.221824	-0.211179	0.0255254	0.911351	0.809629	1.02585	0.997109
ukb-ppp-ADGRD1-OID30588	finngen_R10_COPD_LATER	Later onset COPD || id:finngen_R10_COPD_LATER	Adhesion G-protein coupled receptor D1 | Inflammation_II	MR Egger	5	-0.0484536	0.0507656	0.410266	-0.147954	0.0510469	0.952702	0.862471	1.05237	0.997109
ukb-ppp-ADGRD1-OID30588	finngen_R10_COPD_EARLY	Early onset COPD || id:finngen_R10_COPD_EARLY	Adhesion G-protein coupled receptor D1 | Inflammation_II	Weighted median	5	-0.053182	0.0390853	0.17362	-0.129789	0.0234253	0.948207	0.87828	1.0237	0.7346
ukb-ppp-ADGRD1-OID30588	finngen_R10_COPD_LATER	Later onset COPD || id:finngen_R10_COPD_LATER	Adhesion G-protein coupled receptor D1 | Inflammation_II	Weighted median	5	-0.0430212	0.0314044	0.170715	-0.104574	0.0185314	0.957891	0.900708	1.0187	0.733252
ukb-ppp-ADGRD1-OID30588	finngen_R10_COPD_EARLY	Early onset COPD || id:finngen_R10_COPD_EARLY	Adhesion G-protein coupled receptor D1 | Inflammation_II	Weighted mode	5	-0.0562676	0.0415008	0.246649	-0.137609	0.0250739	0.945286	0.871439	1.02539	0.974633
ukb-ppp-ADGRD1-OID30588	finngen_R10_COPD_LATER	Later onset COPD || id:finngen_R10_COPD_LATER	Adhesion G-protein coupled receptor D1 | Inflammation_II	Weighted mode	5	-0.0425471	0.0334802	0.272674	-0.108168	0.0230742	0.958345	0.897476	1.02334	0.974633
ukb-ppp-ADGRD1-OID30588	finngen_R10_COPD_EARLY	Early onset COPD || id:finngen_R10_COPD_EARLY	Adhesion G-protein coupled receptor D1 | Inflammation_II	Simple median	5	0.0179197	0.0944579	0.849535	-0.167218	0.203057	1.01808	0.846015	1.22514	0.998904
ukb-ppp-ADGRD1-OID30588	finngen_R10_COPD_LATER	Later onset COPD || id:finngen_R10_COPD_LATER	Adhesion G-protein coupled receptor D1 | Inflammation_II	Simple median	5	-0.0380837	0.0861936	0.658606	-0.207023	0.130856	0.962632	0.813001	1.1398	0.998904
ukb-ppp-ADGRE1-OID31483	finngen_R10_COPD_EARLY	Early onset COPD || id:finngen_R10_COPD_EARLY	Adhesion G protein-coupled receptor E1 | Oncology_II	Inverse variance weighted	3	0.0360837	0.0500117	0.470598	-0.0619392	0.134107	1.03674	0.93994	1.14351	0.976816
ukb-ppp-ADGRE1-OID31483	finngen_R10_COPD_LATER	Later onset COPD || id:finngen_R10_COPD_LATER	Adhesion G protein-coupled receptor E1 | Oncology_II	Inverse variance weighted	3	0.012348	0.0426266	0.772063	-0.0712002	0.0958962	1.01242	0.931275	1.10064	0.991224
ukb-ppp-ADGRE1-OID31483	finngen_R10_COPD_EARLY	Early onset COPD || id:finngen_R10_COPD_EARLY	Adhesion G protein-coupled receptor E1 | Oncology_II	MR Egger	3	-0.055258	0.0829432	0.625865	-0.217827	0.107311	0.946241	0.804265	1.11328	0.997109
ukb-ppp-ADGRE1-OID31483	finngen_R10_COPD_LATER	Later onset COPD || id:finngen_R10_COPD_LATER	Adhesion G protein-coupled receptor E1 | Oncology_II	MR Egger	3	0.0414363	0.0711988	0.66446	-0.0981134	0.180986	1.04231	0.906546	1.1984	0.997109
ukb-ppp-ADGRE1-OID31483	finngen_R10_COPD_EARLY	Early onset COPD || id:finngen_R10_COPD_EARLY	Adhesion G protein-coupled receptor E1 | Oncology_II	Weighted median	3	0.0179105	0.0512502	0.726735	-0.0825398	0.118361	1.01807	0.920775	1.12565	0.946597
ukb-ppp-ADGRE1-OID31483	finngen_R10_COPD_LATER	Later onset COPD || id:finngen_R10_COPD_LATER	Adhesion G protein-coupled receptor E1 | Oncology_II	Weighted median	3	0.011562	0.0429883	0.787963	-0.072695	0.095819	1.01163	0.929884	1.10056	0.959754
ukb-ppp-ADGRE1-OID31483	finngen_R10_COPD_EARLY	Early onset COPD || id:finngen_R10_COPD_EARLY	Adhesion G protein-coupled receptor E1 | Oncology_II	Weighted mode	3	0.0160638	0.0523352	0.787898	-0.0865132	0.118641	1.01619	0.917123	1.12597	0.984027
ukb-ppp-ADGRE1-OID31483	finngen_R10_COPD_LATER	Later onset COPD || id:finngen_R10_COPD_LATER	Adhesion G protein-coupled receptor E1 | Oncology_II	Weighted mode	3	0.0235856	0.043471	0.641808	-0.0616176	0.108789	1.02387	0.940242	1.11493	0.977074
ukb-ppp-ADGRE1-OID31483	finngen_R10_COPD_EARLY	Early onset COPD || id:finngen_R10_COPD_EARLY	Adhesion G protein-coupled receptor E1 | Oncology_II	Simple median	3	0.0168952	0.0936813	0.85688	-0.16672	0.200511	1.01704	0.846436	1.22203	0.998904
ukb-ppp-ADGRE1-OID31483	finngen_R10_COPD_LATER	Later onset COPD || id:finngen_R10_COPD_LATER	Adhesion G protein-coupled receptor E1 | Oncology_II	Simple median	3	-0.0501899	0.0802816	0.531857	-0.207542	0.107162	0.951049	0.812579	1.11311	0.998904
ukb-ppp-ADGRE2-OID20755	finngen_R10_COPD_EARLY	Early onset COPD || id:finngen_R10_COPD_EARLY	Adhesion G protein-coupled receptor E2 | Inflammation	Inverse variance weighted	3	0.0869213	0.0605341	0.151029	-0.0317257	0.205568	1.09081	0.968772	1.22822	0.838173
ukb-ppp-ADGRE2-OID20755	finngen_R10_COPD_LATER	Later onset COPD || id:finngen_R10_COPD_LATER	Adhesion G protein-coupled receptor E2 | Inflammation	Inverse variance weighted (multiplicative random effects)	3	0.0773707	0.12447	0.534205	-0.166591	0.321333	1.08044	0.846546	1.37896	0.983519
ukb-ppp-ADGRE2-OID20755	finngen_R10_COPD_EARLY	Early onset COPD || id:finngen_R10_COPD_EARLY	Adhesion G protein-coupled receptor E2 | Inflammation	MR Egger	3	-0.0392261	0.19284	0.872246	-0.417192	0.33874	0.961533	0.658895	1.40318	0.997109
ukb-ppp-ADGRE2-OID20755	finngen_R10_COPD_LATER	Later onset COPD || id:finngen_R10_COPD_LATER	Adhesion G protein-coupled receptor E2 | Inflammation	MR Egger	3	-0.0096366	0.553962	0.988927	-1.0954	1.07613	0.99041	0.334405	2.9333	0.997109
ukb-ppp-ADGRE2-OID20755	finngen_R10_COPD_EARLY	Early onset COPD || id:finngen_R10_COPD_EARLY	Adhesion G protein-coupled receptor E2 | Inflammation	Weighted median	3	0.0810745	0.0598183	0.175307	-0.0361693	0.198318	1.08445	0.964477	1.21935	0.735907
ukb-ppp-ADGRE2-OID20755	finngen_R10_COPD_LATER	Later onset COPD || id:finngen_R10_COPD_LATER	Adhesion G protein-coupled receptor E2 | Inflammation	Weighted median	3	0.0760125	0.0562867	0.176871	-0.0343095	0.186335	1.07898	0.966272	1.20483	0.736167
ukb-ppp-ADGRE2-OID20755	finngen_R10_COPD_EARLY	Early onset COPD || id:finngen_R10_COPD_EARLY	Adhesion G protein-coupled receptor E2 | Inflammation	Weighted mode	3	0.0731769	0.0675478	0.391885	-0.0592168	0.20557	1.07592	0.942502	1.22823	0.974633
ukb-ppp-ADGRE2-OID20755	finngen_R10_COPD_LATER	Later onset COPD || id:finngen_R10_COPD_LATER	Adhesion G protein-coupled receptor E2 | Inflammation	Weighted mode	3	0.0922151	0.0639048	0.285804	-0.0330384	0.217469	1.0966	0.967501	1.24293	0.974633
ukb-ppp-ADGRE2-OID20755	finngen_R10_COPD_EARLY	Early onset COPD || id:finngen_R10_COPD_EARLY	Adhesion G protein-coupled receptor E2 | Inflammation	Simple median	3	0.125209	0.106632	0.240309	-0.08379	0.334208	1.13339	0.919624	1.39683	0.998904
ukb-ppp-ADGRE2-OID20755	finngen_R10_COPD_LATER	Later onset COPD || id:finngen_R10_COPD_LATER	Adhesion G protein-coupled receptor E2 | Inflammation	Simple median	3	0.103172	0.059444	0.0826311	-0.0133381	0.219683	1.10868	0.98675	1.24568	0.998904
ukb-ppp-ADGRE5-OID20260	finngen_R10_COPD_EARLY	Early onset COPD || id:finngen_R10_COPD_EARLY	CD97 antigen | Cardiometabolic	Inverse variance weighted	3	0.0646207	0.103607	0.53282	-0.13845	0.267691	1.06675	0.870707	1.30694	0.983519
ukb-ppp-ADGRE5-OID20260	finngen_R10_COPD_LATER	Later onset COPD || id:finngen_R10_COPD_LATER	CD97 antigen | Cardiometabolic	Inverse variance weighted	3	-0.0090089	0.0575534	0.875615	-0.121814	0.103796	0.991032	0.885313	1.10937	0.992933
ukb-ppp-ADGRE5-OID20260	finngen_R10_COPD_EARLY	Early onset COPD || id:finngen_R10_COPD_EARLY	CD97 antigen | Cardiometabolic	MR Egger	3	-0.0336114	0.188793	0.887836	-0.403645	0.336422	0.966947	0.667881	1.39993	0.997109
ukb-ppp-ADGRE5-OID20260	finngen_R10_COPD_LATER	Later onset COPD || id:finngen_R10_COPD_LATER	CD97 antigen | Cardiometabolic	MR Egger	3	0.0300042	0.115936	0.838781	-0.197231	0.257239	1.03046	0.821001	1.29335	0.997109
ukb-ppp-ADGRE5-OID20260	finngen_R10_COPD_EARLY	Early onset COPD || id:finngen_R10_COPD_EARLY	CD97 antigen | Cardiometabolic	Weighted median	3	0.0141693	0.0666833	0.831728	-0.11653	0.144869	1.01427	0.890003	1.15589	0.97119
ukb-ppp-ADGRE5-OID20260	finngen_R10_COPD_LATER	Later onset COPD || id:finngen_R10_COPD_LATER	CD97 antigen | Cardiometabolic	Weighted median	3	0.00050211	0.0552771	0.992753	-0.107841	0.108845	1.0005	0.89777	1.11499	0.999304
ukb-ppp-ADGRE5-OID20260	finngen_R10_COPD_EARLY	Early onset COPD || id:finngen_R10_COPD_EARLY	CD97 antigen | Cardiometabolic	Weighted mode	3	0.00609945	0.069775	0.938305	-0.13066	0.142858	1.00612	0.877516	1.15357	0.995923
ukb-ppp-ADGRE5-OID20260	finngen_R10_COPD_LATER	Later onset COPD || id:finngen_R10_COPD_LATER	CD97 antigen | Cardiometabolic	Weighted mode	3	0.00146307	0.0618766	0.983283	-0.119815	0.122741	1.00146	0.887085	1.13059	0.998652
ukb-ppp-ADGRE5-OID20260	finngen_R10_COPD_EARLY	Early onset COPD || id:finngen_R10_COPD_EARLY	CD97 antigen | Cardiometabolic	Simple median	3	0.0497172	0.168079	0.767386	-0.279719	0.379153	1.05097	0.755996	1.46105	0.998904
ukb-ppp-ADGRE5-OID20260	finngen_R10_COPD_LATER	Later onset COPD || id:finngen_R10_COPD_LATER	CD97 antigen | Cardiometabolic	Simple median	3	-0.0108572	0.0795808	0.891482	-0.166835	0.145121	0.989202	0.846339	1.15618	0.998904
ukb-ppp-ADGRG1-OID21294	finngen_R10_COPD_EARLY	Early onset COPD || id:finngen_R10_COPD_EARLY	Adhesion G-protein coupled receptor G1 | Oncology	Inverse variance weighted	2	-0.179696	0.342	0.599286	-0.850016	0.490624	0.835524	0.427408	1.63333	0.983519
ukb-ppp-ADGRG1-OID21294	finngen_R10_COPD_LATER	Later onset COPD || id:finngen_R10_COPD_LATER	Adhesion G-protein coupled receptor G1 | Oncology	Inverse variance weighted	2	-0.0363246	0.167229	0.828041	-0.364094	0.291445	0.964327	0.694826	1.33836	0.992933
ukb-ppp-ADH1B-OID30612	finngen_R10_COPD_EARLY	Early onset COPD || id:finngen_R10_COPD_EARLY	All-trans-retinol dehydrogenase | Inflammation_II	Inverse variance weighted	2	0.0859179	0.221372	0.697931	-0.347971	0.519807	1.08972	0.706119	1.6817	0.989602
ukb-ppp-ADH1B-OID30612	finngen_R10_COPD_LATER	Later onset COPD || id:finngen_R10_COPD_LATER	All-trans-retinol dehydrogenase | Inflammation_II	Inverse variance weighted	2	-0.084328	0.178247	0.636144	-0.433691	0.265035	0.91913	0.648112	1.30348	0.983999
ukb-ppp-ADH4-OID20117	finngen_R10_COPD_EARLY	Early onset COPD || id:finngen_R10_COPD_EARLY	All-trans-retinol dehydrogenase [NAD | Cardiometabolic	Wald ratio	1	0.0303697	0.128309	0.812896	-0.221116	0.281855	1.03084	0.801624	1.32559	0.975798
ukb-ppp-ADH4-OID20117	finngen_R10_COPD_LATER	Later onset COPD || id:finngen_R10_COPD_LATER	All-trans-retinol dehydrogenase [NAD | Cardiometabolic	Wald ratio	1	0.0628034	0.109645	0.566788	-0.152101	0.277708	1.06482	0.858901	1.3201	0.904466
ukb-ppp-ADIPOQ-OID30748	finngen_R10_COPD_EARLY	Early onset COPD || id:finngen_R10_COPD_EARLY	Adiponectin | Inflammation_II	Inverse variance weighted	4	0.0788801	0.0725448	0.276891	-0.0633077	0.221068	1.08207	0.938655	1.24741	0.955257
ukb-ppp-ADIPOQ-OID30748	finngen_R10_COPD_LATER	Later onset COPD || id:finngen_R10_COPD_LATER	Adiponectin | Inflammation_II	Inverse variance weighted	4	-0.044523	0.0711768	0.531625	-0.18403	0.0949834	0.956454	0.831911	1.09964	0.983519
ukb-ppp-ADIPOQ-OID30748	finngen_R10_COPD_EARLY	Early onset COPD || id:finngen_R10_COPD_EARLY	Adiponectin | Inflammation_II	MR Egger	4	0.105678	0.112636	0.447171	-0.115088	0.326444	1.11146	0.891287	1.38603	0.997109
ukb-ppp-ADIPOQ-OID30748	finngen_R10_COPD_LATER	Later onset COPD || id:finngen_R10_COPD_LATER	Adiponectin | Inflammation_II	MR Egger	4	-0.0628232	0.134093	0.685525	-0.325646	0.2	0.939109	0.722061	1.2214	0.997109
ukb-ppp-ADIPOQ-OID30748	finngen_R10_COPD_EARLY	Early onset COPD || id:finngen_R10_COPD_EARLY	Adiponectin | Inflammation_II	Weighted median	4	0.0776875	0.0764462	0.309517	-0.0721471	0.227522	1.08078	0.930394	1.25549	0.834136
ukb-ppp-ADIPOQ-OID30748	finngen_R10_COPD_LATER	Later onset COPD || id:finngen_R10_COPD_LATER	Adiponectin | Inflammation_II	Weighted median	4	-0.0306993	0.0667948	0.645799	-0.161617	0.100219	0.969767	0.850767	1.10541	0.930602
ukb-ppp-ADIPOQ-OID30748	finngen_R10_COPD_EARLY	Early onset COPD || id:finngen_R10_COPD_EARLY	Adiponectin | Inflammation_II	Weighted mode	4	0.098236	0.0803159	0.308599	-0.0591832	0.255655	1.10322	0.942534	1.29131	0.974633
ukb-ppp-ADIPOQ-OID30748	finngen_R10_COPD_LATER	Later onset COPD || id:finngen_R10_COPD_LATER	Adiponectin | Inflammation_II	Weighted mode	4	-0.0738218	0.0701399	0.369861	-0.211296	0.0636523	0.928837	0.809534	1.06572	0.974633
ukb-ppp-ADIPOQ-OID30748	finngen_R10_COPD_EARLY	Early onset COPD || id:finngen_R10_COPD_EARLY	Adiponectin | Inflammation_II	Simple median	4	0.0565037	0.115301	0.624095	-0.169486	0.282494	1.05813	0.844099	1.32643	0.998904
ukb-ppp-ADIPOQ-OID30748	finngen_R10_COPD_LATER	Later onset COPD || id:finngen_R10_COPD_LATER	Adiponectin | Inflammation_II	Simple median	4	0.00783315	0.0830794	0.924883	-0.155003	0.170669	1.00786	0.856413	1.1861	0.998904
ukb-ppp-ADM-OID21467	finngen_R10_COPD_EARLY	Early onset COPD || id:finngen_R10_COPD_EARLY	ADM | Oncology	Wald ratio	1	-0.103599	0.103507	0.316882	-0.306473	0.0992753	0.901587	0.736038	1.10437	0.777612
ukb-ppp-ADM-OID21467	finngen_R10_COPD_LATER	Later onset COPD || id:finngen_R10_COPD_LATER	ADM | Oncology	Wald ratio	1	-0.163971	0.0885717	0.0641295	-0.337571	0.00962965	0.848767	0.713501	1.00968	0.491343
ukb-ppp-AFAP1-OID30569	finngen_R10_COPD_EARLY	Early onset COPD || id:finngen_R10_COPD_EARLY	Actin filament-associated protein 1 | Inflammation_II	Inverse variance weighted	7	-0.0134029	0.0319404	0.674762	-0.076006	0.0492003	0.986687	0.926811	1.05043	0.989602
ukb-ppp-AFAP1-OID30569	finngen_R10_COPD_LATER	Later onset COPD || id:finngen_R10_COPD_LATER	Actin filament-associated protein 1 | Inflammation_II	Inverse variance weighted	7	-0.0291901	0.0273223	0.285358	-0.0827419	0.0243617	0.971232	0.920589	1.02466	0.955257
ukb-ppp-AFAP1-OID30569	finngen_R10_COPD_EARLY	Early onset COPD || id:finngen_R10_COPD_EARLY	Actin filament-associated protein 1 | Inflammation_II	MR Egger	7	-0.260008	0.222706	0.295652	-0.696512	0.176496	0.771045	0.49832	1.19303	0.997109
ukb-ppp-AFAP1-OID30569	finngen_R10_COPD_LATER	Later onset COPD || id:finngen_R10_COPD_LATER	Actin filament-associated protein 1 | Inflammation_II	MR Egger	7	-0.276641	0.189717	0.204593	-0.648487	0.0952045	0.758326	0.522836	1.09988	0.997109
ukb-ppp-AFAP1-OID30569	finngen_R10_COPD_EARLY	Early onset COPD || id:finngen_R10_COPD_EARLY	Actin filament-associated protein 1 | Inflammation_II	Weighted median	7	-0.0105695	0.0403372	0.793299	-0.0896305	0.0684915	0.989486	0.914269	1.07089	0.962337
ukb-ppp-AFAP1-OID30569	finngen_R10_COPD_LATER	Later onset COPD || id:finngen_R10_COPD_LATER	Actin filament-associated protein 1 | Inflammation_II	Weighted median	7	-0.0265278	0.0315702	0.400751	-0.0884054	0.0353497	0.973821	0.91539	1.03598	0.877042
ukb-ppp-AFAP1-OID30569	finngen_R10_COPD_EARLY	Early onset COPD || id:finngen_R10_COPD_EARLY	Actin filament-associated protein 1 | Inflammation_II	Weighted mode	7	0.0216465	0.0369383	0.579225	-0.0507526	0.0940456	1.02188	0.950514	1.09861	0.974633
ukb-ppp-AFAP1-OID30569	finngen_R10_COPD_LATER	Later onset COPD || id:finngen_R10_COPD_LATER	Actin filament-associated protein 1 | Inflammation_II	Weighted mode	7	-0.0417063	0.0325337	0.247167	-0.105472	0.0220598	0.959151	0.899899	1.0223	0.974633
ukb-ppp-AFAP1-OID30569	finngen_R10_COPD_EARLY	Early onset COPD || id:finngen_R10_COPD_EARLY	Actin filament-associated protein 1 | Inflammation_II	Simple median	7	0.0373536	0.0632485	0.554799	-0.0866135	0.161321	1.03806	0.917031	1.17506	0.998904
ukb-ppp-AFAP1-OID30569	finngen_R10_COPD_LATER	Later onset COPD || id:finngen_R10_COPD_LATER	Actin filament-associated protein 1 | Inflammation_II	Simple median	7	-0.0191978	0.0546177	0.725217	-0.126249	0.0878528	0.980985	0.881396	1.09183	0.998904
ukb-ppp-AFM-OID30741	finngen_R10_COPD_EARLY	Early onset COPD || id:finngen_R10_COPD_EARLY	Afamin | Inflammation_II	Inverse variance weighted	2	0.0107097	0.167525	0.949027	-0.31764	0.33906	1.01077	0.727865	1.40363	0.994752
ukb-ppp-AFM-OID30741	finngen_R10_COPD_LATER	Later onset COPD || id:finngen_R10_COPD_LATER	Afamin | Inflammation_II	Inverse variance weighted	2	-0.0077452	0.142712	0.956719	-0.287462	0.271971	0.992285	0.750165	1.31255	0.995203
ukb-ppp-AFP-OID20978	finngen_R10_COPD_EARLY	Early onset COPD || id:finngen_R10_COPD_EARLY	Alpha-fetoprotein | Neurology	Inverse variance weighted	2	0.0480462	0.0787057	0.541561	-0.106217	0.202309	1.04922	0.89923	1.22423	0.983519
ukb-ppp-AFP-OID20978	finngen_R10_COPD_LATER	Later onset COPD || id:finngen_R10_COPD_LATER	Alpha-fetoprotein | Neurology	Inverse variance weighted	2	0.0492035	0.0680138	0.469414	-0.0841036	0.182511	1.05043	0.919336	1.20023	0.976816
ukb-ppp-AGER-OID20756	finngen_R10_COPD_EARLY	Early onset COPD || id:finngen_R10_COPD_EARLY	Advanced glycosylation end product-specific receptor | Inflammation	Inverse variance weighted	2	-0.251825	0.113071	0.0259374	-0.473444	-0.0302066	0.777381	0.622854	0.970245	0.527458
ukb-ppp-AGER-OID20756	finngen_R10_COPD_LATER	Later onset COPD || id:finngen_R10_COPD_LATER	Advanced glycosylation end product-specific receptor | Inflammation	Inverse variance weighted	2	-0.189216	0.116125	0.103225	-0.41682	0.038389	0.827608	0.659139	1.03914	0.776975
ukb-ppp-AGR2-OID20896	finngen_R10_COPD_EARLY	Early onset COPD || id:finngen_R10_COPD_EARLY	Anterior gradient protein 2 homolog | Neurology	Wald ratio	1	-0.254407	0.153513	0.0974721	-0.555292	0.0464784	0.775376	0.573905	1.04758	0.548183
ukb-ppp-AGR2-OID20896	finngen_R10_COPD_LATER	Later onset COPD || id:finngen_R10_COPD_LATER	Anterior gradient protein 2 homolog | Neurology	Wald ratio	1	0.078499	0.131314	0.549975	-0.178876	0.335874	1.08166	0.83621	1.39916	0.895634
ukb-ppp-AGRN-OID20786	finngen_R10_COPD_EARLY	Early onset COPD || id:finngen_R10_COPD_EARLY	Agrin | Inflammation	Inverse variance weighted	2	-0.110717	0.0669883	0.0983759	-0.242014	0.0205802	0.895192	0.785045	1.02079	0.770978
ukb-ppp-AGRN-OID20786	finngen_R10_COPD_LATER	Later onset COPD || id:finngen_R10_COPD_LATER	Agrin | Inflammation	Inverse variance weighted	2	0.006095	0.0477384	0.898406	-0.0874724	0.0996623	1.00611	0.916244	1.1048	0.992933
ukb-ppp-AGRP-OID20658	finngen_R10_COPD_EARLY	Early onset COPD || id:finngen_R10_COPD_EARLY	Agouti-related protein | Inflammation	Inverse variance weighted	3	0.0744307	0.182712	0.683739	-0.283685	0.432546	1.07727	0.753004	1.54118	0.989602
ukb-ppp-AGRP-OID20658	finngen_R10_COPD_LATER	Later onset COPD || id:finngen_R10_COPD_LATER	Agouti-related protein | Inflammation	Inverse variance weighted	3	-0.0410219	0.159431	0.796946	-0.353507	0.271464	0.959808	0.702221	1.31188	0.992933
ukb-ppp-AGRP-OID20658	finngen_R10_COPD_EARLY	Early onset COPD || id:finngen_R10_COPD_EARLY	Agouti-related protein | Inflammation	MR Egger	3	0.298376	0.43681	0.618486	-0.557771	1.15452	1.34767	0.572484	3.17251	0.997109
ukb-ppp-AGRP-OID20658	finngen_R10_COPD_LATER	Later onset COPD || id:finngen_R10_COPD_LATER	Agouti-related protein | Inflammation	MR Egger	3	0.438522	0.376642	0.451767	-0.299697	1.17674	1.55041	0.741043	3.24378	0.997109
ukb-ppp-AGRP-OID20658	finngen_R10_COPD_EARLY	Early onset COPD || id:finngen_R10_COPD_EARLY	Agouti-related protein | Inflammation	Weighted median	3	0.0332562	0.222772	0.88133	-0.403376	0.469889	1.03382	0.668061	1.59982	0.984006
ukb-ppp-AGRP-OID20658	finngen_R10_COPD_LATER	Later onset COPD || id:finngen_R10_COPD_LATER	Agouti-related protein | Inflammation	Weighted median	3	-0.0567519	0.202497	0.779277	-0.453646	0.340142	0.944828	0.635308	1.40515	0.955283
ukb-ppp-AGRP-OID20658	finngen_R10_COPD_EARLY	Early onset COPD || id:finngen_R10_COPD_EARLY	Agouti-related protein | Inflammation	Weighted mode	3	-0.030042	0.249153	0.915048	-0.518382	0.458298	0.970405	0.595483	1.58138	0.995923
ukb-ppp-AGRP-OID20658	finngen_R10_COPD_LATER	Later onset COPD || id:finngen_R10_COPD_LATER	Agouti-related protein | Inflammation	Weighted mode	3	-0.11409	0.265625	0.709394	-0.634715	0.406535	0.892178	0.530087	1.50161	0.977074
ukb-ppp-AGRP-OID20658	finngen_R10_COPD_EARLY	Early onset COPD || id:finngen_R10_COPD_EARLY	Agouti-related protein | Inflammation	Simple median	3	0.0114485	0.22464	0.959354	-0.428845	0.451742	1.01151	0.651261	1.57105	0.998904
ukb-ppp-AGRP-OID20658	finngen_R10_COPD_LATER	Later onset COPD || id:finngen_R10_COPD_LATER	Agouti-related protein | Inflammation	Simple median	3	-0.0580022	0.203834	0.775984	-0.457516	0.341512	0.943648	0.632854	1.40707	0.998904
ukb-ppp-AGT-OID30709	finngen_R10_COPD_EARLY	Early onset COPD || id:finngen_R10_COPD_EARLY	Angiotensinogen | Inflammation_II	Inverse variance weighted	4	-0.0556247	0.0413434	0.178486	-0.136658	0.0254083	0.945894	0.872269	1.02573	0.88194
ukb-ppp-AGT-OID30709	finngen_R10_COPD_LATER	Later onset COPD || id:finngen_R10_COPD_LATER	Angiotensinogen | Inflammation_II	Inverse variance weighted	4	0.00625064	0.0397436	0.875029	-0.0716469	0.0841482	1.00627	0.93086	1.08779	0.992933
ukb-ppp-AGT-OID30709	finngen_R10_COPD_EARLY	Early onset COPD || id:finngen_R10_COPD_EARLY	Angiotensinogen | Inflammation_II	MR Egger	4	-0.0480342	0.0676466	0.551286	-0.180621	0.0845531	0.953101	0.834751	1.08823	0.997109
ukb-ppp-AGT-OID30709	finngen_R10_COPD_LATER	Later onset COPD || id:finngen_R10_COPD_LATER	Angiotensinogen | Inflammation_II	MR Egger	4	-0.0661714	0.0583237	0.374235	-0.180486	0.0481431	0.93597	0.834864	1.04932	0.997109
ukb-ppp-AGT-OID30709	finngen_R10_COPD_EARLY	Early onset COPD || id:finngen_R10_COPD_EARLY	Angiotensinogen | Inflammation_II	Weighted median	4	-0.0500571	0.0417288	0.230303	-0.131846	0.0317315	0.951175	0.876476	1.03224	0.779116
ukb-ppp-AGT-OID30709	finngen_R10_COPD_LATER	Later onset COPD || id:finngen_R10_COPD_LATER	Angiotensinogen | Inflammation_II	Weighted median	4	0.00149997	0.0371054	0.967755	-0.0712267	0.0742266	1.0015	0.931251	1.07705	0.999011
ukb-ppp-AGT-OID30709	finngen_R10_COPD_EARLY	Early onset COPD || id:finngen_R10_COPD_EARLY	Angiotensinogen | Inflammation_II	Weighted mode	4	-0.050263	0.044311	0.3391	-0.137112	0.0365866	0.950979	0.871872	1.03726	0.974633
ukb-ppp-AGT-OID30709	finngen_R10_COPD_LATER	Later onset COPD || id:finngen_R10_COPD_LATER	Angiotensinogen | Inflammation_II	Weighted mode	4	-0.0162936	0.0366161	0.686478	-0.0880611	0.0554739	0.983838	0.915705	1.05704	0.977074
ukb-ppp-AGT-OID30709	finngen_R10_COPD_EARLY	Early onset COPD || id:finngen_R10_COPD_EARLY	Angiotensinogen | Inflammation_II	Simple median	4	-0.0453948	0.0848092	0.592472	-0.211621	0.120831	0.95562	0.809272	1.12843	0.998904
ukb-ppp-AGT-OID30709	finngen_R10_COPD_LATER	Later onset COPD || id:finngen_R10_COPD_LATER	Angiotensinogen | Inflammation_II	Simple median	4	0.135423	0.0939118	0.149295	-0.0486439	0.31949	1.14502	0.95252	1.37643	0.998904
ukb-ppp-AGXT-OID20139	finngen_R10_COPD_EARLY	Early onset COPD || id:finngen_R10_COPD_EARLY	Serine--pyruvate aminotransferase | Cardiometabolic	Wald ratio	1	0.0730032	0.0618288	0.23771	-0.0481814	0.194188	1.07573	0.952961	1.21432	0.722094
ukb-ppp-AGXT-OID20139	finngen_R10_COPD_LATER	Later onset COPD || id:finngen_R10_COPD_LATER	Serine--pyruvate aminotransferase | Cardiometabolic	Wald ratio	1	-0.0442728	0.0529505	0.40309	-0.148056	0.0595103	0.956693	0.862383	1.06132	0.824269
ukb-ppp-AHCY-OID20199	finngen_R10_COPD_EARLY	Early onset COPD || id:finngen_R10_COPD_EARLY	Adenosylhomocysteinase | Cardiometabolic	Inverse variance weighted	3	-0.0589219	0.0743937	0.428345	-0.204734	0.0868898	0.94278	0.814864	1.09078	0.969855
ukb-ppp-AHCY-OID20199	finngen_R10_COPD_LATER	Later onset COPD || id:finngen_R10_COPD_LATER	Adenosylhomocysteinase | Cardiometabolic	Inverse variance weighted	3	-0.0116961	0.0517384	0.821153	-0.113103	0.0897111	0.988372	0.893058	1.09386	0.992933
ukb-ppp-AHCY-OID20199	finngen_R10_COPD_EARLY	Early onset COPD || id:finngen_R10_COPD_EARLY	Adenosylhomocysteinase | Cardiometabolic	MR Egger	3	-0.0261889	0.084229	0.808091	-0.191278	0.1389	0.974151	0.825903	1.14901	0.997109
ukb-ppp-AHCY-OID20199	finngen_R10_COPD_LATER	Later onset COPD || id:finngen_R10_COPD_LATER	Adenosylhomocysteinase | Cardiometabolic	MR Egger	3	-0.0266858	0.0567137	0.720015	-0.137845	0.0844731	0.973667	0.871234	1.08814	0.997109
ukb-ppp-AHCY-OID20199	finngen_R10_COPD_EARLY	Early onset COPD || id:finngen_R10_COPD_EARLY	Adenosylhomocysteinase | Cardiometabolic	Weighted median	3	-0.0577404	0.062001	0.351708	-0.179262	0.0637816	0.943895	0.835886	1.06586	0.859679
ukb-ppp-AHCY-OID20199	finngen_R10_COPD_LATER	Later onset COPD || id:finngen_R10_COPD_LATER	Adenosylhomocysteinase | Cardiometabolic	Weighted median	3	-0.0155601	0.0525483	0.767145	-0.118555	0.0874345	0.98456	0.888203	1.09137	0.954159
ukb-ppp-AHCY-OID20199	finngen_R10_COPD_EARLY	Early onset COPD || id:finngen_R10_COPD_EARLY	Adenosylhomocysteinase | Cardiometabolic	Weighted mode	3	-0.0230104	0.0644427	0.755198	-0.149318	0.103297	0.977252	0.861295	1.10882	0.980621
ukb-ppp-AHCY-OID20199	finngen_R10_COPD_LATER	Later onset COPD || id:finngen_R10_COPD_LATER	Adenosylhomocysteinase | Cardiometabolic	Weighted mode	3	-0.0159069	0.0537451	0.795156	-0.121247	0.0894336	0.984219	0.885815	1.09355	0.984027
ukb-ppp-AHCY-OID20199	finngen_R10_COPD_EARLY	Early onset COPD || id:finngen_R10_COPD_EARLY	Adenosylhomocysteinase | Cardiometabolic	Simple median	3	-0.367943	0.199697	0.0654019	-0.759349	0.0234642	0.692157	0.467971	1.02374	0.998904
ukb-ppp-AHCY-OID20199	finngen_R10_COPD_LATER	Later onset COPD || id:finngen_R10_COPD_LATER	Adenosylhomocysteinase | Cardiometabolic	Simple median	3	-0.0101645	0.104302	0.922367	-0.214597	0.194268	0.989887	0.806866	1.21442	0.998904
ukb-ppp-AHNAK-OID30260	finngen_R10_COPD_EARLY	Early onset COPD || id:finngen_R10_COPD_EARLY	Neuroblast differentiation-associated protein AHNAK | Cardiometabolic_II	Wald ratio	1	0.17231	0.149015	0.247547	-0.119759	0.46438	1.18805	0.887134	1.59103	0.727127
ukb-ppp-AHNAK-OID30260	finngen_R10_COPD_LATER	Later onset COPD || id:finngen_R10_COPD_LATER	Neuroblast differentiation-associated protein AHNAK | Cardiometabolic_II	Wald ratio	1	0.0286612	0.123464	0.816428	-0.213329	0.270651	1.02908	0.80789	1.31082	0.976472
ukb-ppp-AHNAK2-OID30244	finngen_R10_COPD_EARLY	Early onset COPD || id:finngen_R10_COPD_EARLY	Protein AHNAK2 | Cardiometabolic_II	Inverse variance weighted	2	0.120166	0.0730644	0.10004	-0.0230401	0.263372	1.12768	0.977223	1.30131	0.773352
ukb-ppp-AHNAK2-OID30244	finngen_R10_COPD_LATER	Later onset COPD || id:finngen_R10_COPD_LATER	Protein AHNAK2 | Cardiometabolic_II	Inverse variance weighted	2	0.0407516	0.0624443	0.51401	-0.0816393	0.163142	1.04159	0.921604	1.1772	0.983519
ukb-ppp-AHSG-OID30706	finngen_R10_COPD_EARLY	Early onset COPD || id:finngen_R10_COPD_EARLY	Alpha-2-HS-glycoprotein | Inflammation_II	Inverse variance weighted	4	-0.0148711	0.042234	0.724754	-0.0976497	0.0679075	0.985239	0.906967	1.07027	0.989602
ukb-ppp-AHSG-OID30706	finngen_R10_COPD_LATER	Later onset COPD || id:finngen_R10_COPD_LATER	Alpha-2-HS-glycoprotein | Inflammation_II	Inverse variance weighted	4	-0.0237141	0.0309148	0.443035	-0.084307	0.0368789	0.976565	0.919149	1.03757	0.969855
ukb-ppp-AHSG-OID30706	finngen_R10_COPD_EARLY	Early onset COPD || id:finngen_R10_COPD_EARLY	Alpha-2-HS-glycoprotein | Inflammation_II	MR Egger	4	-0.075353	0.0708929	0.399185	-0.214303	0.063597	0.927416	0.807104	1.06566	0.997109
ukb-ppp-AHSG-OID30706	finngen_R10_COPD_LATER	Later onset COPD || id:finngen_R10_COPD_LATER	Alpha-2-HS-glycoprotein | Inflammation_II	MR Egger	4	-0.0464646	0.052741	0.471248	-0.149837	0.0569078	0.954598	0.860848	1.05856	0.997109
ukb-ppp-AHSG-OID30706	finngen_R10_COPD_EARLY	Early onset COPD || id:finngen_R10_COPD_EARLY	Alpha-2-HS-glycoprotein | Inflammation_II	Weighted median	4	-0.0244087	0.0379561	0.520175	-0.0988026	0.0499853	0.975887	0.905921	1.05126	0.908104
ukb-ppp-AHSG-OID30706	finngen_R10_COPD_LATER	Later onset COPD || id:finngen_R10_COPD_LATER	Alpha-2-HS-glycoprotein | Inflammation_II	Weighted median	4	-0.0263258	0.0319482	0.409931	-0.0889442	0.0362927	0.974018	0.914897	1.03696	0.877042
ukb-ppp-AHSG-OID30706	finngen_R10_COPD_EARLY	Early onset COPD || id:finngen_R10_COPD_EARLY	Alpha-2-HS-glycoprotein | Inflammation_II	Weighted mode	4	-0.0323868	0.0386936	0.464021	-0.108226	0.0434527	0.968132	0.897424	1.04441	0.974633
ukb-ppp-AHSG-OID30706	finngen_R10_COPD_LATER	Later onset COPD || id:finngen_R10_COPD_LATER	Alpha-2-HS-glycoprotein | Inflammation_II	Weighted mode	4	-0.0407051	0.0375915	0.358151	-0.114384	0.0329742	0.960112	0.891915	1.03352	0.974633
ukb-ppp-AHSG-OID30706	finngen_R10_COPD_EARLY	Early onset COPD || id:finngen_R10_COPD_EARLY	Alpha-2-HS-glycoprotein | Inflammation_II	Simple median	4	0.0877406	0.088853	0.323407	-0.0864113	0.261892	1.0917	0.917217	1.29939	0.998904
ukb-ppp-AHSG-OID30706	finngen_R10_COPD_LATER	Later onset COPD || id:finngen_R10_COPD_LATER	Alpha-2-HS-glycoprotein | Inflammation_II	Simple median	4	-0.0002142	0.0591522	0.997111	-0.116152	0.115724	0.999786	0.890339	1.12269	0.998904
ukb-ppp-AHSP-OID21078	finngen_R10_COPD_EARLY	Early onset COPD || id:finngen_R10_COPD_EARLY	Alpha-hemoglobin-stabilizing protein | Neurology	Wald ratio	1	-0.425201	0.336738	0.206695	-1.08521	0.234805	0.653638	0.337832	1.26466	0.699918
ukb-ppp-AHSP-OID21078	finngen_R10_COPD_LATER	Later onset COPD || id:finngen_R10_COPD_LATER	Alpha-hemoglobin-stabilizing protein | Neurology	Wald ratio	1	0.363409	0.287393	0.20605	-0.199881	0.926699	1.43822	0.818828	2.52616	0.699918
ukb-ppp-AIF1-OID21234	finngen_R10_COPD_EARLY	Early onset COPD || id:finngen_R10_COPD_EARLY	Allograft inflammatory factor 1 | Oncology	Wald ratio	1	0.335216	0.150083	0.0255131	0.0410541	0.629378	1.39824	1.04191	1.87644	0.345575
ukb-ppp-AIF1-OID21234	finngen_R10_COPD_LATER	Later onset COPD || id:finngen_R10_COPD_LATER	Allograft inflammatory factor 1 | Oncology	Wald ratio	1	0.248228	0.128084	0.052621	-0.0028155	0.499272	1.28175	0.997188	1.64752	0.471335
ukb-ppp-AIF1L-OID30204	finngen_R10_COPD_EARLY	Early onset COPD || id:finngen_R10_COPD_EARLY	Allograft inflammatory factor 1-like | Cardiometabolic_II	Inverse variance weighted	2	-0.0749424	0.052391	0.15259	-0.177629	0.027744	0.927797	0.837253	1.02813	0.841104
ukb-ppp-AIF1L-OID30204	finngen_R10_COPD_LATER	Later onset COPD || id:finngen_R10_COPD_LATER	Allograft inflammatory factor 1-like | Cardiometabolic_II	Inverse variance weighted	2	-0.0198638	0.044771	0.657277	-0.107615	0.0678873	0.980332	0.897973	1.07024	0.989467
ukb-ppp-AKAP12-OID30571	finngen_R10_COPD_EARLY	Early onset COPD || id:finngen_R10_COPD_EARLY	A-kinase anchor protein 12 | Inflammation_II	Wald ratio	1	0.433578	0.481054	0.367425	-0.509289	1.37644	1.54277	0.600923	3.96079	0.805833
ukb-ppp-AKAP12-OID30571	finngen_R10_COPD_LATER	Later onset COPD || id:finngen_R10_COPD_LATER	A-kinase anchor protein 12 | Inflammation_II	Wald ratio	1	0.836931	0.408943	0.0407003	0.0354025	1.63846	2.30927	1.03604	5.14724	0.443373
ukb-ppp-AKR1B1-OID21244	finngen_R10_COPD_EARLY	Early onset COPD || id:finngen_R10_COPD_EARLY	Aldo-keto reductase family 1 member B1 | Oncology	Wald ratio	1	0.319091	0.126729	0.0118059	0.0707015	0.56748	1.37588	1.07326	1.76382	0.258931
ukb-ppp-AKR1B1-OID21244	finngen_R10_COPD_LATER	Later onset COPD || id:finngen_R10_COPD_LATER	Aldo-keto reductase family 1 member B1 | Oncology	Wald ratio	1	-0.203236	0.111048	0.0672253	-0.420891	0.014418	0.816085	0.656462	1.01452	0.492363
ukb-ppp-AKR1C4-OID20062	finngen_R10_COPD_EARLY	Early onset COPD || id:finngen_R10_COPD_EARLY	Aldo-keto reductase family 1 member C4 | Cardiometabolic	Wald ratio	1	-0.330406	0.333372	0.321636	-0.983815	0.323004	0.718632	0.373882	1.38127	0.779874
ukb-ppp-AKR1C4-OID20062	finngen_R10_COPD_LATER	Later onset COPD || id:finngen_R10_COPD_LATER	Aldo-keto reductase family 1 member C4 | Cardiometabolic	Wald ratio	1	-0.0042317	0.28375	0.988101	-0.560382	0.551918	0.995777	0.570991	1.73658	0.99731
ukb-ppp-AKR7L-OID30488	finngen_R10_COPD_EARLY	Early onset COPD || id:finngen_R10_COPD_EARLY	Aflatoxin B1 aldehyde reductase member 4 | Inflammation_II	Inverse variance weighted	2	-0.244008	0.100149	0.014832	-0.4403	-0.0477165	0.783481	0.643843	0.953404	0.458765
ukb-ppp-AKR7L-OID30488	finngen_R10_COPD_LATER	Later onset COPD || id:finngen_R10_COPD_LATER	Aflatoxin B1 aldehyde reductase member 4 | Inflammation_II	Inverse variance weighted	2	0.0866178	0.164262	0.597976	-0.235336	0.408572	1.09048	0.790305	1.50467	0.983519
ukb-ppp-AKT3-OID21197	finngen_R10_COPD_EARLY	Early onset COPD || id:finngen_R10_COPD_EARLY	RAC-gamma serine/threonine-protein kinase | Oncology	Wald ratio	1	-0.272707	0.302103	0.366689	-0.864829	0.319416	0.761316	0.421123	1.37632	0.805833
ukb-ppp-AKT3-OID21197	finngen_R10_COPD_LATER	Later onset COPD || id:finngen_R10_COPD_LATER	RAC-gamma serine/threonine-protein kinase | Oncology	Wald ratio	1	-0.521936	0.257918	0.0430062	-1.02746	-0.0164164	0.593371	0.357917	0.983718	0.443923
ukb-ppp-ALCAM-OID20273	finngen_R10_COPD_EARLY	Early onset COPD || id:finngen_R10_COPD_EARLY	CD166 antigen | Cardiometabolic	Inverse variance weighted	4	-0.104206	0.104412	0.318268	-0.308854	0.100442	0.90104	0.734288	1.10566	0.966392
ukb-ppp-ALCAM-OID20273	finngen_R10_COPD_LATER	Later onset COPD || id:finngen_R10_COPD_LATER	CD166 antigen | Cardiometabolic	Inverse variance weighted	4	-0.0599842	0.0895176	0.502805	-0.235439	0.11547	0.941779	0.790224	1.1224	0.983519
ukb-ppp-ALCAM-OID20273	finngen_R10_COPD_EARLY	Early onset COPD || id:finngen_R10_COPD_EARLY	CD166 antigen | Cardiometabolic	MR Egger	4	0.1666	0.360598	0.689461	-0.540173	0.873373	1.18128	0.582648	2.39498	0.997109
ukb-ppp-ALCAM-OID20273	finngen_R10_COPD_LATER	Later onset COPD || id:finngen_R10_COPD_LATER	CD166 antigen | Cardiometabolic	MR Egger	4	0.205197	0.307675	0.573462	-0.397846	0.80824	1.22777	0.671765	2.24396	0.997109
ukb-ppp-ALCAM-OID20273	finngen_R10_COPD_EARLY	Early onset COPD || id:finngen_R10_COPD_EARLY	CD166 antigen | Cardiometabolic	Weighted median	4	-0.107749	0.117684	0.359888	-0.338408	0.122911	0.897853	0.712904	1.13078	0.865109
ukb-ppp-ALCAM-OID20273	finngen_R10_COPD_LATER	Later onset COPD || id:finngen_R10_COPD_LATER	CD166 antigen | Cardiometabolic	Weighted median	4	-0.032775	0.107933	0.761387	-0.244324	0.178774	0.967756	0.783234	1.19575	0.954159
ukb-ppp-ALCAM-OID20273	finngen_R10_COPD_EARLY	Early onset COPD || id:finngen_R10_COPD_EARLY	CD166 antigen | Cardiometabolic	Weighted mode	4	-0.12172	0.134257	0.431444	-0.384865	0.141424	0.885396	0.680543	1.15191	0.974633
ukb-ppp-ALCAM-OID20273	finngen_R10_COPD_LATER	Later onset COPD || id:finngen_R10_COPD_LATER	CD166 antigen | Cardiometabolic	Weighted mode	4	-0.0220277	0.116649	0.862273	-0.250659	0.206603	0.978213	0.778288	1.22949	0.992373
ukb-ppp-ALCAM-OID20273	finngen_R10_COPD_EARLY	Early onset COPD || id:finngen_R10_COPD_EARLY	CD166 antigen | Cardiometabolic	Simple median	4	-0.0886541	0.131944	0.501641	-0.347264	0.169955	0.915162	0.706619	1.18525	0.998904
ukb-ppp-ALCAM-OID20273	finngen_R10_COPD_LATER	Later onset COPD || id:finngen_R10_COPD_LATER	CD166 antigen | Cardiometabolic	Simple median	4	-0.017895	0.114276	0.875564	-0.241875	0.206085	0.982264	0.785154	1.22886	0.998904
ukb-ppp-ALDH3A1-OID20512	finngen_R10_COPD_EARLY	Early onset COPD || id:finngen_R10_COPD_EARLY	Aldehyde dehydrogenase, dimeric NADP-preferring | Inflammation	Inverse variance weighted	3	0.0475186	0.0477846	0.320012	-0.0461392	0.141176	1.04867	0.954909	1.15163	0.966392
ukb-ppp-ALDH3A1-OID20512	finngen_R10_COPD_LATER	Later onset COPD || id:finngen_R10_COPD_LATER	Aldehyde dehydrogenase, dimeric NADP-preferring | Inflammation	Inverse variance weighted	3	-0.0088166	0.0412658	0.830817	-0.0896976	0.0720644	0.991222	0.914208	1.07472	0.992933
ukb-ppp-ALDH3A1-OID20512	finngen_R10_COPD_EARLY	Early onset COPD || id:finngen_R10_COPD_EARLY	Aldehyde dehydrogenase, dimeric NADP-preferring | Inflammation	MR Egger	3	-0.10555	0.130446	0.566913	-0.361225	0.150125	0.89983	0.696822	1.16198	0.997109
ukb-ppp-ALDH3A1-OID20512	finngen_R10_COPD_LATER	Later onset COPD || id:finngen_R10_COPD_LATER	Aldehyde dehydrogenase, dimeric NADP-preferring | Inflammation	MR Egger	3	0.13461	0.111055	0.439145	-0.0830577	0.352279	1.14409	0.920298	1.4223	0.997109
ukb-ppp-ALDH3A1-OID20512	finngen_R10_COPD_EARLY	Early onset COPD || id:finngen_R10_COPD_EARLY	Aldehyde dehydrogenase, dimeric NADP-preferring | Inflammation	Weighted median	3	0.0404064	0.0486786	0.406502	-0.0550036	0.135816	1.04123	0.946482	1.14547	0.877042
ukb-ppp-ALDH3A1-OID20512	finngen_R10_COPD_LATER	Later onset COPD || id:finngen_R10_COPD_LATER	Aldehyde dehydrogenase, dimeric NADP-preferring | Inflammation	Weighted median	3	0.0014446	0.0431783	0.973311	-0.0831848	0.086074	1.00145	0.920181	1.08989	0.999011
ukb-ppp-ALDH3A1-OID20512	finngen_R10_COPD_EARLY	Early onset COPD || id:finngen_R10_COPD_EARLY	Aldehyde dehydrogenase, dimeric NADP-preferring | Inflammation	Weighted mode	3	0.0292442	0.0493715	0.613677	-0.067524	0.126012	1.02968	0.934705	1.1343	0.975896
ukb-ppp-ALDH3A1-OID20512	finngen_R10_COPD_LATER	Later onset COPD || id:finngen_R10_COPD_LATER	Aldehyde dehydrogenase, dimeric NADP-preferring | Inflammation	Weighted mode	3	0.00793581	0.0399463	0.860891	-0.0703589	0.0862305	1.00797	0.932059	1.09006	0.992373
ukb-ppp-ALDH3A1-OID20512	finngen_R10_COPD_EARLY	Early onset COPD || id:finngen_R10_COPD_EARLY	Aldehyde dehydrogenase, dimeric NADP-preferring | Inflammation	Simple median	3	0.142877	0.129004	0.268061	-0.109971	0.395726	1.15359	0.89586	1.48546	0.998904
ukb-ppp-ALDH3A1-OID20512	finngen_R10_COPD_LATER	Later onset COPD || id:finngen_R10_COPD_LATER	Aldehyde dehydrogenase, dimeric NADP-preferring | Inflammation	Simple median	3	-0.0639052	0.110621	0.563471	-0.280723	0.152912	0.938094	0.755238	1.16522	0.998904
ukb-ppp-ALDH5A1-OID31047	finngen_R10_COPD_EARLY	Early onset COPD || id:finngen_R10_COPD_EARLY	Succinate-semialdehyde dehydrogenase, mitochondrial | Neurology_II	Inverse variance weighted	2	0.117967	0.169207	0.485694	-0.213679	0.449612	1.12521	0.807608	1.5677	0.980008
ukb-ppp-ALDH5A1-OID31047	finngen_R10_COPD_LATER	Later onset COPD || id:finngen_R10_COPD_LATER	Succinate-semialdehyde dehydrogenase, mitochondrial | Neurology_II	Inverse variance weighted	2	0.185253	0.117425	0.11465	-0.0448994	0.415406	1.20352	0.956094	1.51499	0.78764
ukb-ppp-ALPP-OID21383	finngen_R10_COPD_EARLY	Early onset COPD || id:finngen_R10_COPD_EARLY	Alkaline phosphatase, placental type | Oncology	Inverse variance weighted	6	0.00285695	0.0451206	0.949513	-0.0855794	0.0912933	1.00286	0.91798	1.09559	0.994888
ukb-ppp-ALPP-OID21383	finngen_R10_COPD_LATER	Later onset COPD || id:finngen_R10_COPD_LATER	Alkaline phosphatase, placental type | Oncology	Inverse variance weighted	6	0.0144254	0.032221	0.654367	-0.0487276	0.0775785	1.01453	0.952441	1.08067	0.989218
ukb-ppp-ALPP-OID21383	finngen_R10_COPD_EARLY	Early onset COPD || id:finngen_R10_COPD_EARLY	Alkaline phosphatase, placental type | Oncology	MR Egger	6	0.0478466	0.114235	0.696844	-0.176054	0.271748	1.04901	0.838572	1.31226	0.997109
ukb-ppp-ALPP-OID21383	finngen_R10_COPD_LATER	Later onset COPD || id:finngen_R10_COPD_LATER	Alkaline phosphatase, placental type | Oncology	MR Egger	6	0.0886208	0.0748304	0.301862	-0.0580467	0.235288	1.09267	0.943606	1.26527	0.997109
ukb-ppp-ALPP-OID21383	finngen_R10_COPD_EARLY	Early onset COPD || id:finngen_R10_COPD_EARLY	Alkaline phosphatase, placental type | Oncology	Weighted median	6	0.00576598	0.0417806	0.890235	-0.0761239	0.0876559	1.00578	0.926701	1.09161	0.984006
ukb-ppp-ALPP-OID21383	finngen_R10_COPD_LATER	Later onset COPD || id:finngen_R10_COPD_LATER	Alkaline phosphatase, placental type | Oncology	Weighted median	6	0.0352157	0.0344907	0.307246	-0.0323861	0.102817	1.03584	0.968133	1.10829	0.833946
ukb-ppp-ALPP-OID21383	finngen_R10_COPD_EARLY	Early onset COPD || id:finngen_R10_COPD_EARLY	Alkaline phosphatase, placental type | Oncology	Weighted mode	6	0.00995173	0.0403232	0.814877	-0.0690817	0.0889852	1.01	0.93325	1.09306	0.986193
ukb-ppp-ALPP-OID21383	finngen_R10_COPD_LATER	Later onset COPD || id:finngen_R10_COPD_LATER	Alkaline phosphatase, placental type | Oncology	Weighted mode	6	0.0373364	0.0341567	0.324199	-0.0296107	0.104283	1.03804	0.970823	1.10992	0.974633
ukb-ppp-ALPP-OID21383	finngen_R10_COPD_EARLY	Early onset COPD || id:finngen_R10_COPD_EARLY	Alkaline phosphatase, placental type | Oncology	Simple median	6	-0.0874119	0.0663479	0.187678	-0.217454	0.0426299	0.9163	0.804565	1.04355	0.998904
ukb-ppp-ALPP-OID21383	finngen_R10_COPD_LATER	Later onset COPD || id:finngen_R10_COPD_LATER	Alkaline phosphatase, placental type | Oncology	Simple median	6	-0.162039	0.0935037	0.0831009	-0.345306	0.0212281	0.850408	0.708003	1.02146	0.998904
ukb-ppp-AMBN-OID20437	finngen_R10_COPD_EARLY	Early onset COPD || id:finngen_R10_COPD_EARLY	Ameloblastin | Inflammation	Wald ratio	1	-0.526342	0.226022	0.0198737	-0.969345	-0.0833396	0.590762	0.379331	0.920039	0.316198
ukb-ppp-AMBN-OID20437	finngen_R10_COPD_LATER	Later onset COPD || id:finngen_R10_COPD_LATER	Ameloblastin | Inflammation	Wald ratio	1	0.190952	0.193744	0.324334	-0.188786	0.57069	1.2104	0.827964	1.76949	0.779874
ukb-ppp-AMBP-OID21413	finngen_R10_COPD_EARLY	Early onset COPD || id:finngen_R10_COPD_EARLY	Protein AMBP [Cleaved into: Alpha-1-microglobulin | Oncology	Inverse variance weighted	4	-0.016535	0.114534	0.88521	-0.241022	0.207952	0.983601	0.785824	1.23115	0.992933
ukb-ppp-AMBP-OID21413	finngen_R10_COPD_LATER	Later onset COPD || id:finngen_R10_COPD_LATER	Protein AMBP [Cleaved into: Alpha-1-microglobulin | Oncology	Inverse variance weighted (multiplicative random effects)	4	0.0870337	0.233549	0.709404	-0.370723	0.544791	1.09093	0.690235	1.72425	0.989602
ukb-ppp-AMBP-OID21413	finngen_R10_COPD_EARLY	Early onset COPD || id:finngen_R10_COPD_EARLY	Protein AMBP [Cleaved into: Alpha-1-microglobulin | Oncology	MR Egger	4	0.0583859	0.163731	0.755501	-0.262526	0.379298	1.06012	0.769106	1.46126	0.997109
ukb-ppp-AMBP-OID21413	finngen_R10_COPD_LATER	Later onset COPD || id:finngen_R10_COPD_LATER	Protein AMBP [Cleaved into: Alpha-1-microglobulin | Oncology	MR Egger	4	0.407354	0.261702	0.259862	-0.105583	0.920291	1.50284	0.8998	2.51002	0.997109
ukb-ppp-AMBP-OID21413	finngen_R10_COPD_EARLY	Early onset COPD || id:finngen_R10_COPD_EARLY	Protein AMBP [Cleaved into: Alpha-1-microglobulin | Oncology	Weighted median	4	0.00526891	0.123342	0.965926	-0.236481	0.247018	1.00528	0.789401	1.2802	0.999011
ukb-ppp-AMBP-OID21413	finngen_R10_COPD_LATER	Later onset COPD || id:finngen_R10_COPD_LATER	Protein AMBP [Cleaved into: Alpha-1-microglobulin | Oncology	Weighted median	4	0.13756	0.129289	0.287341	-0.115847	0.390967	1.14747	0.890612	1.47841	0.82111
ukb-ppp-AMBP-OID21413	finngen_R10_COPD_EARLY	Early onset COPD || id:finngen_R10_COPD_EARLY	Protein AMBP [Cleaved into: Alpha-1-microglobulin | Oncology	Weighted mode	4	0.0616312	0.135424	0.679956	-0.203801	0.327063	1.06357	0.815625	1.38689	0.977074
ukb-ppp-AMBP-OID21413	finngen_R10_COPD_LATER	Later onset COPD || id:finngen_R10_COPD_LATER	Protein AMBP [Cleaved into: Alpha-1-microglobulin | Oncology	Weighted mode	4	0.262121	0.130037	0.13722	0.00724841	0.516994	1.29968	1.00727	1.67698	0.974633
ukb-ppp-AMBP-OID21413	finngen_R10_COPD_EARLY	Early onset COPD || id:finngen_R10_COPD_EARLY	Protein AMBP [Cleaved into: Alpha-1-microglobulin | Oncology	Simple median	4	-0.0876382	0.164176	0.593475	-0.409423	0.234146	0.916092	0.664034	1.26383	0.998904
ukb-ppp-AMBP-OID21413	finngen_R10_COPD_LATER	Later onset COPD || id:finngen_R10_COPD_LATER	Protein AMBP [Cleaved into: Alpha-1-microglobulin | Oncology	Simple median	4	0.0337006	0.141441	0.811674	-0.243523	0.310924	1.03427	0.783861	1.36469	0.998904
ukb-ppp-AMFR-OID20806	finngen_R10_COPD_EARLY	Early onset COPD || id:finngen_R10_COPD_EARLY	E3 ubiquitin-protein ligase AMFR | Neurology	Wald ratio	1	-0.331056	0.423493	0.434374	-1.1611	0.498989	0.718165	0.313141	1.64706	0.83861
ukb-ppp-AMFR-OID20806	finngen_R10_COPD_LATER	Later onset COPD || id:finngen_R10_COPD_LATER	E3 ubiquitin-protein ligase AMFR | Neurology	Wald ratio	1	-0.410198	0.359574	0.253958	-1.11496	0.294568	0.663519	0.327927	1.34255	0.731095
ukb-ppp-AMIGO1-OID30881	finngen_R10_COPD_EARLY	Early onset COPD || id:finngen_R10_COPD_EARLY	Amphoterin-induced protein 1 | Neurology_II	Wald ratio	1	-0.213001	0.360139	0.554225	-0.918874	0.492871	0.808155	0.398968	1.63701	0.898695
ukb-ppp-AMIGO1-OID30881	finngen_R10_COPD_LATER	Later onset COPD || id:finngen_R10_COPD_LATER	Amphoterin-induced protein 1 | Neurology_II	Wald ratio	1	-0.494925	0.308285	0.108402	-1.09916	0.109313	0.609616	0.33315	1.11551	0.569675
ukb-ppp-AMIGO2-OID21370	finngen_R10_COPD_EARLY	Early onset COPD || id:finngen_R10_COPD_EARLY	Amphoterin-induced protein 2 | Oncology	Inverse variance weighted	2	-0.0794693	0.141481	0.574324	-0.356773	0.197834	0.923606	0.699931	1.21876	0.983519
ukb-ppp-AMIGO2-OID21370	finngen_R10_COPD_LATER	Later onset COPD || id:finngen_R10_COPD_LATER	Amphoterin-induced protein 2 | Oncology	Inverse variance weighted	2	-0.207714	0.120803	0.0855319	-0.444488	0.0290587	0.812439	0.641153	1.02949	0.744937
ukb-ppp-AMN-OID20492	finngen_R10_COPD_EARLY	Early onset COPD || id:finngen_R10_COPD_EARLY	Protein amnionless [Cleaved into: Soluble protein amnionless] | Inflammation	Inverse variance weighted	11	0.021174	0.0233151	0.36379	-0.0245236	0.0668717	1.0214	0.975775	1.06916	0.969855
ukb-ppp-AMN-OID20492	finngen_R10_COPD_LATER	Later onset COPD || id:finngen_R10_COPD_LATER	Protein amnionless [Cleaved into: Soluble protein amnionless] | Inflammation	Inverse variance weighted	11	0.0144247	0.0199259	0.469115	-0.0246299	0.0534794	1.01453	0.975671	1.05494	0.976816
ukb-ppp-AMN-OID20492	finngen_R10_COPD_EARLY	Early onset COPD || id:finngen_R10_COPD_EARLY	Protein amnionless [Cleaved into: Soluble protein amnionless] | Inflammation	MR Egger	11	0.0166184	0.0655728	0.805627	-0.111904	0.145141	1.01676	0.89413	1.1562	0.997109
ukb-ppp-AMN-OID20492	finngen_R10_COPD_LATER	Later onset COPD || id:finngen_R10_COPD_LATER	Protein amnionless [Cleaved into: Soluble protein amnionless] | Inflammation	MR Egger	11	-0.0271213	0.055619	0.637472	-0.136134	0.0818918	0.973243	0.872725	1.08534	0.997109
ukb-ppp-AMN-OID20492	finngen_R10_COPD_EARLY	Early onset COPD || id:finngen_R10_COPD_EARLY	Protein amnionless [Cleaved into: Soluble protein amnionless] | Inflammation	Weighted median	11	0.0187722	0.0251725	0.455824	-0.0305659	0.0681103	1.01895	0.969896	1.07048	0.895965
ukb-ppp-AMN-OID20492	finngen_R10_COPD_LATER	Later onset COPD || id:finngen_R10_COPD_LATER	Protein amnionless [Cleaved into: Soluble protein amnionless] | Inflammation	Weighted median	11	0.00960824	0.0205174	0.639573	-0.030606	0.0498224	1.00965	0.969858	1.05108	0.929872
ukb-ppp-AMN-OID20492	finngen_R10_COPD_EARLY	Early onset COPD || id:finngen_R10_COPD_EARLY	Protein amnionless [Cleaved into: Soluble protein amnionless] | Inflammation	Weighted mode	11	0.0197242	0.0249436	0.447437	-0.0291653	0.0686137	1.01992	0.971256	1.07102	0.974633
ukb-ppp-AMN-OID20492	finngen_R10_COPD_LATER	Later onset COPD || id:finngen_R10_COPD_LATER	Protein amnionless [Cleaved into: Soluble protein amnionless] | Inflammation	Weighted mode	11	0.012725	0.0199487	0.53788	-0.0263745	0.0518245	1.01281	0.97397	1.05319	0.974633
ukb-ppp-AMN-OID20492	finngen_R10_COPD_EARLY	Early onset COPD || id:finngen_R10_COPD_EARLY	Protein amnionless [Cleaved into: Soluble protein amnionless] | Inflammation	Simple median	11	-0.0155649	0.0721008	0.829084	-0.156882	0.125753	0.984556	0.854805	1.134	0.998904
ukb-ppp-AMN-OID20492	finngen_R10_COPD_LATER	Later onset COPD || id:finngen_R10_COPD_LATER	Protein amnionless [Cleaved into: Soluble protein amnionless] | Inflammation	Simple median	11	0.0092829	0.0592741	0.875553	-0.106894	0.12546	1.00933	0.898621	1.13367	0.998904
ukb-ppp-AMOTL2-OID31351	finngen_R10_COPD_EARLY	Early onset COPD || id:finngen_R10_COPD_EARLY	Angiomotin-like protein 2 | Oncology_II	Wald ratio	1	0.303298	0.275803	0.271466	-0.237275	0.843872	1.35432	0.788774	2.32535	0.741435
ukb-ppp-AMOTL2-OID31351	finngen_R10_COPD_LATER	Later onset COPD || id:finngen_R10_COPD_LATER	Angiomotin-like protein 2 | Oncology_II	Wald ratio	1	0.0924908	0.235899	0.695001	-0.369871	0.554853	1.0969	0.690823	1.74168	0.944315
ukb-ppp-AMPD3-OID31139	finngen_R10_COPD_EARLY	Early onset COPD || id:finngen_R10_COPD_EARLY	AMP deaminase 3 | Neurology_II	Inverse variance weighted	4	-0.033519	0.064977	0.605952	-0.160874	0.0938358	0.967036	0.851399	1.09838	0.983519
ukb-ppp-AMPD3-OID31139	finngen_R10_COPD_LATER	Later onset COPD || id:finngen_R10_COPD_LATER	AMP deaminase 3 | Neurology_II	Inverse variance weighted	4	0.0565494	0.0560385	0.312919	-0.053286	0.166385	1.05818	0.948109	1.18103	0.966392
ukb-ppp-AMPD3-OID31139	finngen_R10_COPD_EARLY	Early onset COPD || id:finngen_R10_COPD_EARLY	AMP deaminase 3 | Neurology_II	MR Egger	4	0.193927	0.155484	0.338552	-0.110821	0.498675	1.21401	0.895099	1.64654	0.997109
ukb-ppp-AMPD3-OID31139	finngen_R10_COPD_LATER	Later onset COPD || id:finngen_R10_COPD_LATER	AMP deaminase 3 | Neurology_II	MR Egger	4	-0.105118	0.133932	0.514741	-0.367624	0.157388	0.900218	0.692378	1.17045	0.997109
ukb-ppp-AMPD3-OID31139	finngen_R10_COPD_EARLY	Early onset COPD || id:finngen_R10_COPD_EARLY	AMP deaminase 3 | Neurology_II	Weighted median	4	-0.0340065	0.0697201	0.625722	-0.170658	0.102645	0.966565	0.84311	1.1081	0.929872
ukb-ppp-AMPD3-OID31139	finngen_R10_COPD_LATER	Later onset COPD || id:finngen_R10_COPD_LATER	AMP deaminase 3 | Neurology_II	Weighted median	4	0.0697907	0.0631077	0.268771	-0.0539004	0.193482	1.07228	0.947527	1.21347	0.81087
ukb-ppp-AMPD3-OID31139	finngen_R10_COPD_EARLY	Early onset COPD || id:finngen_R10_COPD_EARLY	AMP deaminase 3 | Neurology_II	Weighted mode	4	0.018775	0.0776639	0.824559	-0.133446	0.170996	1.01895	0.875075	1.18649	0.986877
ukb-ppp-AMPD3-OID31139	finngen_R10_COPD_LATER	Later onset COPD || id:finngen_R10_COPD_LATER	AMP deaminase 3 | Neurology_II	Weighted mode	4	0.0107432	0.0677108	0.884014	-0.12197	0.143456	1.0108	0.885175	1.15426	0.992561
ukb-ppp-AMPD3-OID31139	finngen_R10_COPD_EARLY	Early onset COPD || id:finngen_R10_COPD_EARLY	AMP deaminase 3 | Neurology_II	Simple median	4	-0.151144	0.113911	0.184553	-0.374408	0.0721207	0.859724	0.687696	1.07479	0.998904
ukb-ppp-AMPD3-OID31139	finngen_R10_COPD_LATER	Later onset COPD || id:finngen_R10_COPD_LATER	AMP deaminase 3 | Neurology_II	Simple median	4	0.156004	0.0995102	0.116946	-0.0390356	0.351044	1.16883	0.961716	1.42055	0.998904
ukb-ppp-AMY1A_AMY1B_AMY1C-OID30707	finngen_R10_COPD_EARLY	Early onset COPD || id:finngen_R10_COPD_EARLY	Alpha-amylase 1A_Alpha-amylase 1B_Alpha-amylase 1C | Inflammation_II	Inverse variance weighted (multiplicative random effects)	10	0.0155058	0.0774878	0.841398	-0.13637	0.167382	1.01563	0.872519	1.18221	0.992933
ukb-ppp-AMY1A_AMY1B_AMY1C-OID30707	finngen_R10_COPD_LATER	Later onset COPD || id:finngen_R10_COPD_LATER	Alpha-amylase 1A_Alpha-amylase 1B_Alpha-amylase 1C | Inflammation_II	Inverse variance weighted	10	-0.0328396	0.0496345	0.508209	-0.130123	0.0644441	0.967694	0.877987	1.06657	0.983519
ukb-ppp-AMY1A_AMY1B_AMY1C-OID30707	finngen_R10_COPD_EARLY	Early onset COPD || id:finngen_R10_COPD_EARLY	Alpha-amylase 1A_Alpha-amylase 1B_Alpha-amylase 1C | Inflammation_II	MR Egger	10	-0.295414	0.172622	0.125382	-0.633753	0.0429252	0.744224	0.530597	1.04386	0.997109
ukb-ppp-AMY1A_AMY1B_AMY1C-OID30707	finngen_R10_COPD_LATER	Later onset COPD || id:finngen_R10_COPD_LATER	Alpha-amylase 1A_Alpha-amylase 1B_Alpha-amylase 1C | Inflammation_II	MR Egger	10	-0.0094926	0.132544	0.944664	-0.269279	0.250294	0.990552	0.76393	1.2844	0.997109
ukb-ppp-AMY1A_AMY1B_AMY1C-OID30707	finngen_R10_COPD_EARLY	Early onset COPD || id:finngen_R10_COPD_EARLY	Alpha-amylase 1A_Alpha-amylase 1B_Alpha-amylase 1C | Inflammation_II	Weighted median	10	0.00724577	0.0529451	0.891146	-0.0965265	0.111018	1.00727	0.907986	1.11742	0.984006
ukb-ppp-AMY1A_AMY1B_AMY1C-OID30707	finngen_R10_COPD_LATER	Later onset COPD || id:finngen_R10_COPD_LATER	Alpha-amylase 1A_Alpha-amylase 1B_Alpha-amylase 1C | Inflammation_II	Weighted median	10	-0.0324579	0.044835	0.469102	-0.120335	0.0554187	0.968063	0.886624	1.05698	0.896537
ukb-ppp-AMY1A_AMY1B_AMY1C-OID30707	finngen_R10_COPD_EARLY	Early onset COPD || id:finngen_R10_COPD_EARLY	Alpha-amylase 1A_Alpha-amylase 1B_Alpha-amylase 1C | Inflammation_II	Weighted mode	10	-0.0004335	0.0525532	0.993599	-0.103438	0.102571	0.999567	0.901732	1.10802	0.998652
ukb-ppp-AMY1A_AMY1B_AMY1C-OID30707	finngen_R10_COPD_LATER	Later onset COPD || id:finngen_R10_COPD_LATER	Alpha-amylase 1A_Alpha-amylase 1B_Alpha-amylase 1C | Inflammation_II	Weighted mode	10	-0.0357717	0.0429373	0.426336	-0.119929	0.0483855	0.964861	0.886984	1.04958	0.974633
ukb-ppp-AMY1A_AMY1B_AMY1C-OID30707	finngen_R10_COPD_EARLY	Early onset COPD || id:finngen_R10_COPD_EARLY	Alpha-amylase 1A_Alpha-amylase 1B_Alpha-amylase 1C | Inflammation_II	Simple median	10	0.0347524	0.0963908	0.718446	-0.154174	0.223678	1.03536	0.857123	1.25067	0.998904
ukb-ppp-AMY1A_AMY1B_AMY1C-OID30707	finngen_R10_COPD_LATER	Later onset COPD || id:finngen_R10_COPD_LATER	Alpha-amylase 1A_Alpha-amylase 1B_Alpha-amylase 1C | Inflammation_II	Simple median	10	-0.0637007	0.0781303	0.414892	-0.216836	0.0894346	0.938286	0.805062	1.09356	0.998904
ukb-ppp-AMY2A-OID20333	finngen_R10_COPD_EARLY	Early onset COPD || id:finngen_R10_COPD_EARLY	Pancreatic alpha-amylase | Cardiometabolic	Inverse variance weighted	5	-0.0393537	0.0441901	0.373168	-0.125966	0.0472588	0.961411	0.881645	1.04839	0.969855
ukb-ppp-AMY2A-OID20333	finngen_R10_COPD_LATER	Later onset COPD || id:finngen_R10_COPD_LATER	Pancreatic alpha-amylase | Cardiometabolic	Inverse variance weighted	5	0.0531921	0.0335389	0.112744	-0.0125443	0.118928	1.05463	0.987534	1.12629	0.78764
ukb-ppp-AMY2A-OID20333	finngen_R10_COPD_EARLY	Early onset COPD || id:finngen_R10_COPD_EARLY	Pancreatic alpha-amylase | Cardiometabolic	MR Egger	5	0.0790911	0.130497	0.587248	-0.176683	0.334865	1.0823	0.838046	1.39775	0.997109
ukb-ppp-AMY2A-OID20333	finngen_R10_COPD_LATER	Later onset COPD || id:finngen_R10_COPD_LATER	Pancreatic alpha-amylase | Cardiometabolic	MR Egger	5	0.164864	0.0982598	0.191971	-0.0277251	0.357453	1.17923	0.972656	1.42968	0.997109
ukb-ppp-AMY2A-OID20333	finngen_R10_COPD_EARLY	Early onset COPD || id:finngen_R10_COPD_EARLY	Pancreatic alpha-amylase | Cardiometabolic	Weighted median	5	-0.0476997	0.04112	0.246044	-0.128295	0.0328956	0.95342	0.879594	1.03344	0.802505
ukb-ppp-AMY2A-OID20333	finngen_R10_COPD_LATER	Later onset COPD || id:finngen_R10_COPD_LATER	Pancreatic alpha-amylase | Cardiometabolic	Weighted median	5	0.0572438	0.0375787	0.127683	-0.0164104	0.130898	1.05891	0.983723	1.13985	0.693403
ukb-ppp-AMY2A-OID20333	finngen_R10_COPD_EARLY	Early onset COPD || id:finngen_R10_COPD_EARLY	Pancreatic alpha-amylase | Cardiometabolic	Weighted mode	5	-0.0428367	0.0476896	0.419839	-0.136308	0.050635	0.958068	0.872574	1.05194	0.974633
ukb-ppp-AMY2A-OID20333	finngen_R10_COPD_LATER	Later onset COPD || id:finngen_R10_COPD_LATER	Pancreatic alpha-amylase | Cardiometabolic	Weighted mode	5	0.0576183	0.0398021	0.221285	-0.0203938	0.13563	1.05931	0.979813	1.14526	0.974633
ukb-ppp-AMY2A-OID20333	finngen_R10_COPD_EARLY	Early onset COPD || id:finngen_R10_COPD_EARLY	Pancreatic alpha-amylase | Cardiometabolic	Simple median	5	-0.0290201	0.062504	0.642438	-0.151528	0.0934877	0.971397	0.859394	1.098	0.998904
ukb-ppp-AMY2A-OID20333	finngen_R10_COPD_LATER	Later onset COPD || id:finngen_R10_COPD_LATER	Pancreatic alpha-amylase | Cardiometabolic	Simple median	5	0.0333292	0.0540394	0.537395	-0.0725881	0.139246	1.03389	0.929984	1.14941	0.998904
ukb-ppp-AMY2B-OID20340	finngen_R10_COPD_EARLY	Early onset COPD || id:finngen_R10_COPD_EARLY	Alpha-amylase 2B | Cardiometabolic	Inverse variance weighted	5	-0.0375168	0.0445631	0.399855	-0.12486	0.0498269	0.963178	0.88262	1.05109	0.969855
ukb-ppp-AMY2B-OID20340	finngen_R10_COPD_LATER	Later onset COPD || id:finngen_R10_COPD_LATER	Alpha-amylase 2B | Cardiometabolic	Inverse variance weighted	5	0.0539249	0.0335335	0.107815	-0.0118008	0.119651	1.05541	0.988269	1.1271	0.777374
ukb-ppp-AMY2B-OID20340	finngen_R10_COPD_EARLY	Early onset COPD || id:finngen_R10_COPD_EARLY	Alpha-amylase 2B | Cardiometabolic	MR Egger	5	0.0965462	0.127607	0.50429	-0.153564	0.346657	1.10136	0.857645	1.41433	0.997109
ukb-ppp-AMY2B-OID20340	finngen_R10_COPD_LATER	Later onset COPD || id:finngen_R10_COPD_LATER	Alpha-amylase 2B | Cardiometabolic	MR Egger	5	0.173802	0.0990687	0.177642	-0.0203724	0.367977	1.18982	0.979834	1.44481	0.997109
ukb-ppp-AMY2B-OID20340	finngen_R10_COPD_EARLY	Early onset COPD || id:finngen_R10_COPD_EARLY	Alpha-amylase 2B | Cardiometabolic	Weighted median	5	-0.0481606	0.0446198	0.28043	-0.135615	0.0392942	0.952981	0.873178	1.04008	0.817582
ukb-ppp-AMY2B-OID20340	finngen_R10_COPD_LATER	Later onset COPD || id:finngen_R10_COPD_LATER	Alpha-amylase 2B | Cardiometabolic	Weighted median	5	0.0578929	0.037509	0.122724	-0.0156248	0.131411	1.0596	0.984497	1.14044	0.688889
ukb-ppp-AMY2B-OID20340	finngen_R10_COPD_EARLY	Early onset COPD || id:finngen_R10_COPD_EARLY	Alpha-amylase 2B | Cardiometabolic	Weighted mode	5	-0.0470574	0.0472374	0.37554	-0.139643	0.0455279	0.954033	0.869669	1.04658	0.974633
ukb-ppp-AMY2B-OID20340	finngen_R10_COPD_LATER	Later onset COPD || id:finngen_R10_COPD_LATER	Alpha-amylase 2B | Cardiometabolic	Weighted mode	5	0.0606114	0.0375846	0.182113	-0.0130545	0.134277	1.06249	0.98703	1.14371	0.974633
ukb-ppp-AMY2B-OID20340	finngen_R10_COPD_EARLY	Early onset COPD || id:finngen_R10_COPD_EARLY	Alpha-amylase 2B | Cardiometabolic	Simple median	5	-0.0295508	0.0640148	0.64435	-0.15502	0.0959182	0.970882	0.856398	1.10067	0.998904
ukb-ppp-AMY2B-OID20340	finngen_R10_COPD_LATER	Later onset COPD || id:finngen_R10_COPD_LATER	Alpha-amylase 2B | Cardiometabolic	Simple median	5	0.0324398	0.0531186	0.541394	-0.0716726	0.136552	1.03297	0.930836	1.14631	0.998904
ukb-ppp-ANG-OID20403	finngen_R10_COPD_EARLY	Early onset COPD || id:finngen_R10_COPD_EARLY	Angiogenin | Cardiometabolic	Inverse variance weighted	4	0.0410944	0.0430657	0.33997	-0.0433144	0.125503	1.04195	0.95761	1.13372	0.968979
ukb-ppp-ANG-OID20403	finngen_R10_COPD_LATER	Later onset COPD || id:finngen_R10_COPD_LATER	Angiogenin | Cardiometabolic	Inverse variance weighted	4	-0.0152276	0.0341521	0.655686	-0.0821657	0.0517104	0.984888	0.921119	1.05307	0.989467
ukb-ppp-ANG-OID20403	finngen_R10_COPD_EARLY	Early onset COPD || id:finngen_R10_COPD_EARLY	Angiogenin | Cardiometabolic	MR Egger	4	0.0203376	0.0716159	0.803124	-0.120029	0.160705	1.02055	0.886894	1.17434	0.997109
ukb-ppp-ANG-OID20403	finngen_R10_COPD_LATER	Later onset COPD || id:finngen_R10_COPD_LATER	Angiogenin | Cardiometabolic	MR Egger	4	-0.0530177	0.0483098	0.386927	-0.147705	0.0416695	0.948363	0.862686	1.04255	0.997109
ukb-ppp-ANG-OID20403	finngen_R10_COPD_EARLY	Early onset COPD || id:finngen_R10_COPD_EARLY	Angiogenin | Cardiometabolic	Weighted median	4	0.0449327	0.0408019	0.270792	-0.035039	0.124904	1.04596	0.965568	1.13304	0.81087
ukb-ppp-ANG-OID20403	finngen_R10_COPD_LATER	Later onset COPD || id:finngen_R10_COPD_LATER	Angiogenin | Cardiometabolic	Weighted median	4	-0.0225451	0.0342736	0.510667	-0.0897213	0.0446311	0.977707	0.914186	1.04564	0.905751
ukb-ppp-ANG-OID20403	finngen_R10_COPD_EARLY	Early onset COPD || id:finngen_R10_COPD_EARLY	Angiogenin | Cardiometabolic	Weighted mode	4	0.0379964	0.0403786	0.416124	-0.0411457	0.117138	1.03873	0.959689	1.12428	0.974633
ukb-ppp-ANG-OID20403	finngen_R10_COPD_LATER	Later onset COPD || id:finngen_R10_COPD_LATER	Angiogenin | Cardiometabolic	Weighted mode	4	-0.0239265	0.0362317	0.556191	-0.0949406	0.0470875	0.976357	0.909427	1.04821	0.974633
ukb-ppp-ANG-OID20403	finngen_R10_COPD_EARLY	Early onset COPD || id:finngen_R10_COPD_EARLY	Angiogenin | Cardiometabolic	Simple median	4	0.0895814	0.0930586	0.335731	-0.0928134	0.271976	1.09372	0.911364	1.31256	0.998904
ukb-ppp-ANG-OID20403	finngen_R10_COPD_LATER	Later onset COPD || id:finngen_R10_COPD_LATER	Angiogenin | Cardiometabolic	Simple median	4	0.0159628	0.11555	0.890125	-0.210515	0.242441	1.01609	0.810167	1.27436	0.998904
ukb-ppp-ANGPT1-OID20740	finngen_R10_COPD_EARLY	Early onset COPD || id:finngen_R10_COPD_EARLY	Angiopoietin-1 | Inflammation	Inverse variance weighted	2	-0.245118	0.245447	0.317959	-0.726194	0.235958	0.782612	0.483746	1.26612	0.966392
ukb-ppp-ANGPT1-OID20740	finngen_R10_COPD_LATER	Later onset COPD || id:finngen_R10_COPD_LATER	Angiopoietin-1 | Inflammation	Inverse variance weighted	2	0.184449	0.21087	0.381735	-0.228856	0.597754	1.20256	0.795443	1.81803	0.969855
ukb-ppp-ANGPT2-OID21463	finngen_R10_COPD_EARLY	Early onset COPD || id:finngen_R10_COPD_EARLY	Angiopoietin-2 | Oncology	Inverse variance weighted	3	0.0287279	0.0914379	0.753384	-0.15049	0.207946	1.02914	0.860286	1.23115	0.989602
ukb-ppp-ANGPT2-OID21463	finngen_R10_COPD_LATER	Later onset COPD || id:finngen_R10_COPD_LATER	Angiopoietin-2 | Oncology	Inverse variance weighted	3	-0.0324023	0.111069	0.770492	-0.250098	0.185293	0.968117	0.778724	1.20357	0.991006
ukb-ppp-ANGPT2-OID21463	finngen_R10_COPD_EARLY	Early onset COPD || id:finngen_R10_COPD_EARLY	Angiopoietin-2 | Oncology	MR Egger	3	-0.71248	0.477424	0.375839	-1.64823	0.223271	0.490426	0.19239	1.25016	0.997109
ukb-ppp-ANGPT2-OID21463	finngen_R10_COPD_LATER	Later onset COPD || id:finngen_R10_COPD_LATER	Angiopoietin-2 | Oncology	MR Egger	3	0.783934	0.452367	0.333189	-0.102706	1.67057	2.19007	0.902393	5.31521	0.997109
ukb-ppp-ANGPT2-OID21463	finngen_R10_COPD_EARLY	Early onset COPD || id:finngen_R10_COPD_EARLY	Angiopoietin-2 | Oncology	Weighted median	3	-0.0062481	0.0851498	0.941506	-0.173142	0.160646	0.993771	0.841018	1.17427	0.993879
ukb-ppp-ANGPT2-OID21463	finngen_R10_COPD_LATER	Later onset COPD || id:finngen_R10_COPD_LATER	Angiopoietin-2 | Oncology	Weighted median	3	-0.019029	0.0761922	0.80278	-0.168366	0.130308	0.981151	0.845045	1.13918	0.962815
ukb-ppp-ANGPT2-OID21463	finngen_R10_COPD_EARLY	Early onset COPD || id:finngen_R10_COPD_EARLY	Angiopoietin-2 | Oncology	Weighted mode	3	-0.007545	0.0883471	0.939722	-0.180705	0.165615	0.992483	0.834681	1.18012	0.995923
ukb-ppp-ANGPT2-OID21463	finngen_R10_COPD_LATER	Later onset COPD || id:finngen_R10_COPD_LATER	Angiopoietin-2 | Oncology	Weighted mode	3	0.00589264	0.0823377	0.949459	-0.155489	0.167274	1.00591	0.855996	1.18208	0.995923
ukb-ppp-ANGPT2-OID21463	finngen_R10_COPD_EARLY	Early onset COPD || id:finngen_R10_COPD_EARLY	Angiopoietin-2 | Oncology	Simple median	3	0.00055652	0.0959241	0.995371	-0.187455	0.188568	1.00056	0.829067	1.20752	0.998904
ukb-ppp-ANGPT2-OID21463	finngen_R10_COPD_LATER	Later onset COPD || id:finngen_R10_COPD_LATER	Angiopoietin-2 | Oncology	Simple median	3	-0.140054	0.108511	0.196811	-0.352734	0.0726271	0.869312	0.702764	1.07533	0.998904
ukb-ppp-ANGPTL1-OID20211	finngen_R10_COPD_EARLY	Early onset COPD || id:finngen_R10_COPD_EARLY	Angiopoietin-related protein 1 | Cardiometabolic	Inverse variance weighted	3	0.0307245	0.0592496	0.604067	-0.0854047	0.146854	1.0312	0.918141	1.15818	0.983519
ukb-ppp-ANGPTL1-OID20211	finngen_R10_COPD_LATER	Later onset COPD || id:finngen_R10_COPD_LATER	Angiopoietin-related protein 1 | Cardiometabolic	Inverse variance weighted	3	0.00967091	0.048304	0.841317	-0.0850048	0.104347	1.00972	0.918508	1.10999	0.992933
ukb-ppp-ANGPTL1-OID20211	finngen_R10_COPD_EARLY	Early onset COPD || id:finngen_R10_COPD_EARLY	Angiopoietin-related protein 1 | Cardiometabolic	MR Egger	3	-0.168641	0.127332	0.411716	-0.418212	0.0809293	0.844812	0.658223	1.08429	0.997109
ukb-ppp-ANGPTL1-OID20211	finngen_R10_COPD_LATER	Later onset COPD || id:finngen_R10_COPD_LATER	Angiopoietin-related protein 1 | Cardiometabolic	MR Egger	3	0.00244425	0.185984	0.991634	-0.362085	0.366973	1.00245	0.696223	1.44336	0.997109
ukb-ppp-ANGPTL1-OID20211	finngen_R10_COPD_EARLY	Early onset COPD || id:finngen_R10_COPD_EARLY	Angiopoietin-related protein 1 | Cardiometabolic	Weighted median	3	0.0172993	0.0474242	0.715278	-0.0756522	0.110251	1.01745	0.927139	1.11656	0.946597
ukb-ppp-ANGPTL1-OID20211	finngen_R10_COPD_LATER	Later onset COPD || id:finngen_R10_COPD_LATER	Angiopoietin-related protein 1 | Cardiometabolic	Weighted median	3	0.00923273	0.0432256	0.830864	-0.0754894	0.0939548	1.00928	0.92729	1.09851	0.97119
ukb-ppp-ANGPTL1-OID20211	finngen_R10_COPD_EARLY	Early onset COPD || id:finngen_R10_COPD_EARLY	Angiopoietin-related protein 1 | Cardiometabolic	Weighted mode	3	0.0168484	0.0494375	0.765724	-0.0800492	0.113746	1.01699	0.923071	1.12047	0.984027
ukb-ppp-ANGPTL1-OID20211	finngen_R10_COPD_LATER	Later onset COPD || id:finngen_R10_COPD_LATER	Angiopoietin-related protein 1 | Cardiometabolic	Weighted mode	3	0.026241	0.0492197	0.647247	-0.0702296	0.122712	1.02659	0.93218	1.13056	0.977074
ukb-ppp-ANGPTL1-OID20211	finngen_R10_COPD_EARLY	Early onset COPD || id:finngen_R10_COPD_EARLY	Angiopoietin-related protein 1 | Cardiometabolic	Simple median	3	0.0185798	0.0591522	0.753443	-0.0973585	0.134518	1.01875	0.907231	1.14399	0.998904
ukb-ppp-ANGPTL1-OID20211	finngen_R10_COPD_LATER	Later onset COPD || id:finngen_R10_COPD_LATER	Angiopoietin-related protein 1 | Cardiometabolic	Simple median	3	0.0516212	0.0713161	0.469166	-0.0881584	0.191401	1.05298	0.915616	1.21094	0.998904
ukb-ppp-ANGPTL2-OID20726	finngen_R10_COPD_EARLY	Early onset COPD || id:finngen_R10_COPD_EARLY	Angiopoietin-related protein 2 | Inflammation	Wald ratio	1	-0.0142692	0.399012	0.971473	-0.796332	0.767794	0.985832	0.45098	2.15501	0.994096
ukb-ppp-ANGPTL2-OID20726	finngen_R10_COPD_LATER	Later onset COPD || id:finngen_R10_COPD_LATER	Angiopoietin-related protein 2 | Inflammation	Wald ratio	1	-0.0685092	0.342378	0.841404	-0.739571	0.602552	0.933785	0.477319	1.82678	0.981433
ukb-ppp-ANGPTL3-OID20407	finngen_R10_COPD_EARLY	Early onset COPD || id:finngen_R10_COPD_EARLY	Angiopoietin-related protein 3 | Cardiometabolic	Inverse variance weighted	4	-0.0299852	0.0901587	0.739449	-0.206696	0.146726	0.97046	0.813267	1.15804	0.989602
ukb-ppp-ANGPTL3-OID20407	finngen_R10_COPD_LATER	Later onset COPD || id:finngen_R10_COPD_LATER	Angiopoietin-related protein 3 | Cardiometabolic	Inverse variance weighted	4	0.00561398	0.0635082	0.929561	-0.118862	0.13009	1.00563	0.88793	1.13893	0.994128
ukb-ppp-ANGPTL3-OID20407	finngen_R10_COPD_EARLY	Early onset COPD || id:finngen_R10_COPD_EARLY	Angiopoietin-related protein 3 | Cardiometabolic	MR Egger	4	-0.179424	0.121359	0.277369	-0.417288	0.0584408	0.835752	0.658831	1.06018	0.997109
ukb-ppp-ANGPTL3-OID20407	finngen_R10_COPD_LATER	Later onset COPD || id:finngen_R10_COPD_LATER	Angiopoietin-related protein 3 | Cardiometabolic	MR Egger	4	-0.0306686	0.123082	0.826481	-0.271909	0.210572	0.969797	0.761923	1.23438	0.997109
ukb-ppp-ANGPTL3-OID20407	finngen_R10_COPD_EARLY	Early onset COPD || id:finngen_R10_COPD_EARLY	Angiopoietin-related protein 3 | Cardiometabolic	Weighted median	4	-0.0502596	0.0641067	0.433041	-0.175909	0.0753896	0.950983	0.838695	1.0783	0.881414
ukb-ppp-ANGPTL3-OID20407	finngen_R10_COPD_LATER	Later onset COPD || id:finngen_R10_COPD_LATER	Angiopoietin-related protein 3 | Cardiometabolic	Weighted median	4	0.020548	0.0540427	0.703784	-0.0853757	0.126472	1.02076	0.918167	1.13482	0.944468
ukb-ppp-ANGPTL3-OID20407	finngen_R10_COPD_EARLY	Early onset COPD || id:finngen_R10_COPD_EARLY	Angiopoietin-related protein 3 | Cardiometabolic	Weighted mode	4	-0.064844	0.0672146	0.405845	-0.196585	0.0668966	0.937214	0.821532	1.06918	0.974633
ukb-ppp-ANGPTL3-OID20407	finngen_R10_COPD_LATER	Later onset COPD || id:finngen_R10_COPD_LATER	Angiopoietin-related protein 3 | Cardiometabolic	Weighted mode	4	0.0217986	0.0550472	0.718589	-0.086094	0.129691	1.02204	0.917508	1.13848	0.978925
ukb-ppp-ANGPTL3-OID20407	finngen_R10_COPD_EARLY	Early onset COPD || id:finngen_R10_COPD_EARLY	Angiopoietin-related protein 3 | Cardiometabolic	Simple median	4	0.215984	0.167663	0.197675	-0.112636	0.544605	1.24108	0.893476	1.72393	0.998904
ukb-ppp-ANGPTL3-OID20407	finngen_R10_COPD_LATER	Later onset COPD || id:finngen_R10_COPD_LATER	Angiopoietin-related protein 3 | Cardiometabolic	Simple median	4	0.0432771	0.130406	0.739991	-0.212318	0.298872	1.04423	0.808707	1.34834	0.998904
ukb-ppp-ANGPTL4-OID20703	finngen_R10_COPD_EARLY	Early onset COPD || id:finngen_R10_COPD_EARLY	Angiopoietin-related protein 4 | Inflammation	Inverse variance weighted	2	0.0957264	0.058327	0.100756	-0.0185946	0.210047	1.10046	0.981577	1.23374	0.774087
ukb-ppp-ANGPTL4-OID20703	finngen_R10_COPD_LATER	Later onset COPD || id:finngen_R10_COPD_LATER	Angiopoietin-related protein 4 | Inflammation	Inverse variance weighted	2	0.00180849	0.0498082	0.971036	-0.0958156	0.0994326	1.00181	0.908632	1.10454	0.99562
ukb-ppp-ANGPTL7-OID21412	finngen_R10_COPD_EARLY	Early onset COPD || id:finngen_R10_COPD_EARLY	Angiopoietin-related protein 7 | Oncology	Inverse variance weighted	3	-0.0655014	0.0757853	0.387422	-0.214041	0.0830379	0.936598	0.807316	1.08658	0.969855
ukb-ppp-ANGPTL7-OID21412	finngen_R10_COPD_LATER	Later onset COPD || id:finngen_R10_COPD_LATER	Angiopoietin-related protein 7 | Oncology	Inverse variance weighted	3	0.0535684	0.0560861	0.339522	-0.0563603	0.163497	1.05503	0.945198	1.17762	0.968979
ukb-ppp-ANGPTL7-OID21412	finngen_R10_COPD_EARLY	Early onset COPD || id:finngen_R10_COPD_EARLY	Angiopoietin-related protein 7 | Oncology	MR Egger	3	0.257101	0.275443	0.521919	-0.282768	0.79697	1.29318	0.753694	2.21881	0.997109
ukb-ppp-ANGPTL7-OID21412	finngen_R10_COPD_LATER	Later onset COPD || id:finngen_R10_COPD_LATER	Angiopoietin-related protein 7 | Oncology	MR Egger	3	0.349915	0.171212	0.289692	0.0143404	0.68549	1.41895	1.01444	1.98474	0.997109
ukb-ppp-ANGPTL7-OID21412	finngen_R10_COPD_EARLY	Early onset COPD || id:finngen_R10_COPD_EARLY	Angiopoietin-related protein 7 | Oncology	Weighted median	3	-0.0570613	0.0491571	0.245726	-0.153409	0.0392867	0.944536	0.857779	1.04007	0.802505
ukb-ppp-ANGPTL7-OID21412	finngen_R10_COPD_LATER	Later onset COPD || id:finngen_R10_COPD_LATER	Angiopoietin-related protein 7 | Oncology	Weighted median	3	0.0663375	0.0446193	0.137082	-0.0211163	0.153791	1.06859	0.979105	1.16625	0.702653
ukb-ppp-ANGPTL7-OID21412	finngen_R10_COPD_EARLY	Early onset COPD || id:finngen_R10_COPD_EARLY	Angiopoietin-related protein 7 | Oncology	Weighted mode	3	-0.0350495	0.053665	0.580729	-0.140233	0.070134	0.965558	0.869156	1.07265	0.974633
ukb-ppp-ANGPTL7-OID21412	finngen_R10_COPD_LATER	Later onset COPD || id:finngen_R10_COPD_LATER	Angiopoietin-related protein 7 | Oncology	Weighted mode	3	0.0728732	0.0420856	0.225493	-0.0096145	0.155361	1.07559	0.990432	1.16808	0.974633
ukb-ppp-ANGPTL7-OID21412	finngen_R10_COPD_EARLY	Early onset COPD || id:finngen_R10_COPD_EARLY	Angiopoietin-related protein 7 | Oncology	Simple median	3	-0.232877	0.128383	0.0696892	-0.484508	0.0187535	0.792251	0.616	1.01893	0.998904
ukb-ppp-ANGPTL7-OID21412	finngen_R10_COPD_LATER	Later onset COPD || id:finngen_R10_COPD_LATER	Angiopoietin-related protein 7 | Oncology	Simple median	3	0.00438762	0.088867	0.960622	-0.169792	0.178567	1.0044	0.843841	1.1955	0.998904
ukb-ppp-ANKMY2-OID30518	finngen_R10_COPD_EARLY	Early onset COPD || id:finngen_R10_COPD_EARLY	Ankyrin repeat and MYND domain-containing protein 2 | Inflammation_II	Wald ratio	1	-0.112681	0.210952	0.593235	-0.526147	0.300785	0.893436	0.590877	1.35092	0.911709
ukb-ppp-ANKMY2-OID30518	finngen_R10_COPD_LATER	Later onset COPD || id:finngen_R10_COPD_LATER	Ankyrin repeat and MYND domain-containing protein 2 | Inflammation_II	Wald ratio	1	-0.496655	0.18035	0.00589019	-0.850142	-0.143168	0.608563	0.427354	0.866608	0.169896
ukb-ppp-ANKRD54-OID21162	finngen_R10_COPD_EARLY	Early onset COPD || id:finngen_R10_COPD_EARLY	Ankyrin repeat domain-containing protein 54 | Oncology	Wald ratio	1	0.0756142	0.237196	0.749891	-0.38929	0.540518	1.07855	0.677538	1.7169	0.961302
ukb-ppp-ANKRD54-OID21162	finngen_R10_COPD_LATER	Later onset COPD || id:finngen_R10_COPD_LATER	Ankyrin repeat domain-containing protein 54 | Oncology	Wald ratio	1	0.0964711	0.206417	0.640242	-0.308106	0.501048	1.10128	0.734837	1.65045	0.92774
ukb-ppp-ANPEP-OID20350	finngen_R10_COPD_EARLY	Early onset COPD || id:finngen_R10_COPD_EARLY	Aminopeptidase N | Cardiometabolic	Inverse variance weighted	3	-0.0343154	0.0527072	0.51501	-0.137622	0.0689908	0.966267	0.871428	1.07143	0.983519
ukb-ppp-ANPEP-OID20350	finngen_R10_COPD_LATER	Later onset COPD || id:finngen_R10_COPD_LATER	Aminopeptidase N | Cardiometabolic	Inverse variance weighted	3	0.0236053	0.0343791	0.492324	-0.0437778	0.0909884	1.02389	0.957167	1.09526	0.982644
ukb-ppp-ANPEP-OID20350	finngen_R10_COPD_EARLY	Early onset COPD || id:finngen_R10_COPD_EARLY	Aminopeptidase N | Cardiometabolic	MR Egger	3	-0.151058	0.0928717	0.350928	-0.333087	0.0309702	0.859797	0.716708	1.03145	0.997109
ukb-ppp-ANPEP-OID20350	finngen_R10_COPD_LATER	Later onset COPD || id:finngen_R10_COPD_LATER	Aminopeptidase N | Cardiometabolic	MR Egger	3	0.00677783	0.0841159	0.948814	-0.158089	0.171645	1.0068	0.853773	1.18726	0.997109
ukb-ppp-ANPEP-OID20350	finngen_R10_COPD_EARLY	Early onset COPD || id:finngen_R10_COPD_EARLY	Aminopeptidase N | Cardiometabolic	Weighted median	3	-0.0386461	0.0430631	0.36949	-0.12305	0.0457576	0.962091	0.88422	1.04682	0.870173
ukb-ppp-ANPEP-OID20350	finngen_R10_COPD_LATER	Later onset COPD || id:finngen_R10_COPD_LATER	Aminopeptidase N | Cardiometabolic	Weighted median	3	0.00394822	0.0352232	0.910751	-0.0650892	0.0729857	1.00396	0.936984	1.07572	0.986206
ukb-ppp-ANPEP-OID20350	finngen_R10_COPD_EARLY	Early onset COPD || id:finngen_R10_COPD_EARLY	Aminopeptidase N | Cardiometabolic	Weighted mode	3	-0.0500346	0.0448907	0.381005	-0.13802	0.0379512	0.951197	0.871081	1.03868	0.974633
ukb-ppp-ANPEP-OID20350	finngen_R10_COPD_LATER	Later onset COPD || id:finngen_R10_COPD_LATER	Aminopeptidase N | Cardiometabolic	Weighted mode	3	-0.0019168	0.0422513	0.967938	-0.0847293	0.0808958	0.998085	0.918761	1.08426	0.998652
ukb-ppp-ANPEP-OID20350	finngen_R10_COPD_EARLY	Early onset COPD || id:finngen_R10_COPD_EARLY	Aminopeptidase N | Cardiometabolic	Simple median	3	0.0468118	0.0746061	0.530362	-0.0994161	0.19304	1.04792	0.905366	1.21293	0.998904
ukb-ppp-ANPEP-OID20350	finngen_R10_COPD_LATER	Later onset COPD || id:finngen_R10_COPD_LATER	Aminopeptidase N | Cardiometabolic	Simple median	3	0.0116796	0.0590022	0.843082	-0.103965	0.127324	1.01175	0.901257	1.13578	0.998904
ukb-ppp-ANXA10-OID20886	finngen_R10_COPD_EARLY	Early onset COPD || id:finngen_R10_COPD_EARLY	Annexin A10 | Neurology	Wald ratio	1	-0.134039	0.3262	0.68114	-0.773391	0.505314	0.874556	0.461445	1.65751	0.941734
ukb-ppp-ANXA10-OID20886	finngen_R10_COPD_LATER	Later onset COPD || id:finngen_R10_COPD_LATER	Annexin A10 | Neurology	Wald ratio	1	-0.170431	0.278704	0.540861	-0.71669	0.375829	0.843302	0.488366	1.4562	0.889848
ukb-ppp-ANXA11-OID20583	finngen_R10_COPD_EARLY	Early onset COPD || id:finngen_R10_COPD_EARLY	Annexin A11 | Inflammation	Wald ratio	1	-0.428239	0.27025	0.113056	-0.957929	0.10145	0.651655	0.383687	1.10677	0.575393
ukb-ppp-ANXA11-OID20583	finngen_R10_COPD_LATER	Later onset COPD || id:finngen_R10_COPD_LATER	Annexin A11 | Inflammation	Wald ratio	1	-0.0766347	0.231359	0.740465	-0.530098	0.376829	0.926228	0.588547	1.45765	0.958951
ukb-ppp-ANXA2-OID30263	finngen_R10_COPD_EARLY	Early onset COPD || id:finngen_R10_COPD_EARLY	Annexin A2 | Cardiometabolic_II	Inverse variance weighted	6	-0.0174838	0.042083	0.677806	-0.0999665	0.0649989	0.982668	0.904868	1.06716	0.989602
ukb-ppp-ANXA2-OID30263	finngen_R10_COPD_LATER	Later onset COPD || id:finngen_R10_COPD_LATER	Annexin A2 | Cardiometabolic_II	Inverse variance weighted	6	-0.0310488	0.035639	0.383643	-0.100901	0.0388037	0.969428	0.904022	1.03957	0.969855
ukb-ppp-ANXA2-OID30263	finngen_R10_COPD_EARLY	Early onset COPD || id:finngen_R10_COPD_EARLY	Annexin A2 | Cardiometabolic_II	MR Egger	6	-0.0358502	0.0703058	0.636956	-0.17365	0.101949	0.964785	0.840591	1.10733	0.997109
ukb-ppp-ANXA2-OID30263	finngen_R10_COPD_LATER	Later onset COPD || id:finngen_R10_COPD_LATER	Annexin A2 | Cardiometabolic_II	MR Egger	6	-0.0876037	0.0596283	0.21572	-0.204475	0.0292678	0.916124	0.815075	1.0297	0.997109
ukb-ppp-ANXA2-OID30263	finngen_R10_COPD_EARLY	Early onset COPD || id:finngen_R10_COPD_EARLY	Annexin A2 | Cardiometabolic_II	Weighted median	6	-0.021829	0.044385	0.622853	-0.108824	0.0651656	0.978408	0.896889	1.06734	0.929872
ukb-ppp-ANXA2-OID30263	finngen_R10_COPD_LATER	Later onset COPD || id:finngen_R10_COPD_LATER	Annexin A2 | Cardiometabolic_II	Weighted median	6	-0.0474194	0.0379144	0.211045	-0.121732	0.0268928	0.953687	0.885386	1.02726	0.768021
ukb-ppp-ANXA2-OID30263	finngen_R10_COPD_EARLY	Early onset COPD || id:finngen_R10_COPD_EARLY	Annexin A2 | Cardiometabolic_II	Weighted mode	6	-0.0251657	0.0458855	0.606975	-0.115101	0.0647699	0.975148	0.891276	1.06691	0.974633
ukb-ppp-ANXA2-OID30263	finngen_R10_COPD_LATER	Later onset COPD || id:finngen_R10_COPD_LATER	Annexin A2 | Cardiometabolic_II	Weighted mode	6	-0.0492759	0.0408892	0.282081	-0.129419	0.0308669	0.951918	0.878606	1.03135	0.974633
ukb-ppp-ANXA2-OID30263	finngen_R10_COPD_EARLY	Early onset COPD || id:finngen_R10_COPD_EARLY	Annexin A2 | Cardiometabolic_II	Simple median	6	0.00458394	0.0856311	0.957309	-0.163253	0.172421	1.00459	0.849376	1.18818	0.998904
ukb-ppp-ANXA2-OID30263	finngen_R10_COPD_LATER	Later onset COPD || id:finngen_R10_COPD_LATER	Annexin A2 | Cardiometabolic_II	Simple median	6	-0.0391109	0.0816267	0.631837	-0.199099	0.120878	0.961644	0.819469	1.12849	0.998904
ukb-ppp-ANXA3-OID21036	finngen_R10_COPD_EARLY	Early onset COPD || id:finngen_R10_COPD_EARLY	Annexin A3 | Neurology	Wald ratio	1	0.241405	0.188352	0.199959	-0.127765	0.610575	1.27304	0.88006	1.84149	0.696455
ukb-ppp-ANXA3-OID21036	finngen_R10_COPD_LATER	Later onset COPD || id:finngen_R10_COPD_LATER	Annexin A3 | Neurology	Wald ratio	1	0.108132	0.16098	0.501769	-0.20739	0.423654	1.11419	0.812703	1.52753	0.876217
ukb-ppp-ANXA4-OID20123	finngen_R10_COPD_EARLY	Early onset COPD || id:finngen_R10_COPD_EARLY	Annexin A4 | Cardiometabolic	Wald ratio	1	-0.308917	0.326748	0.344441	-0.949343	0.33151	0.734242	0.386995	1.39307	0.792199
ukb-ppp-ANXA4-OID20123	finngen_R10_COPD_LATER	Later onset COPD || id:finngen_R10_COPD_LATER	Annexin A4 | Cardiometabolic	Wald ratio	1	-0.167074	0.278406	0.548434	-0.71275	0.378602	0.846137	0.490294	1.46024	0.895634
ukb-ppp-ANXA5-OID20810	finngen_R10_COPD_EARLY	Early onset COPD || id:finngen_R10_COPD_EARLY	Annexin A5 | Neurology	Wald ratio	1	0.0166729	0.157849	0.915879	-0.292712	0.326058	1.01681	0.746237	1.3855	0.99015
ukb-ppp-ANXA5-OID20810	finngen_R10_COPD_LATER	Later onset COPD || id:finngen_R10_COPD_LATER	Annexin A5 | Neurology	Wald ratio	1	0.0443475	0.134948	0.742438	-0.22015	0.308845	1.04535	0.802398	1.36185	0.958951
ukb-ppp-AOC1-OID20452	finngen_R10_COPD_EARLY	Early onset COPD || id:finngen_R10_COPD_EARLY	Amiloride-sensitive amine oxidase [copper-containing] | Inflammation	Inverse variance weighted	2	0.00111102	0.0639346	0.986136	-0.124201	0.126423	1.00111	0.883203	1.13476	0.996547
ukb-ppp-AOC1-OID20452	finngen_R10_COPD_LATER	Later onset COPD || id:finngen_R10_COPD_LATER	Amiloride-sensitive amine oxidase [copper-containing] | Inflammation	Inverse variance weighted	2	-0.032194	0.0546405	0.555729	-0.139289	0.0749014	0.968319	0.869976	1.07778	0.983519
ukb-ppp-AOC3-OID20389	finngen_R10_COPD_EARLY	Early onset COPD || id:finngen_R10_COPD_EARLY	Membrane primary amine oxidase | Cardiometabolic	Inverse variance weighted	5	0.0854139	0.0515127	0.0972945	-0.015551	0.186379	1.08917	0.984569	1.20488	0.76672
ukb-ppp-AOC3-OID20389	finngen_R10_COPD_LATER	Later onset COPD || id:finngen_R10_COPD_LATER	Membrane primary amine oxidase | Cardiometabolic	Inverse variance weighted	5	0.10569	0.0437335	0.0156631	0.0199719	0.191407	1.11148	1.02017	1.21095	0.475053
ukb-ppp-AOC3-OID20389	finngen_R10_COPD_EARLY	Early onset COPD || id:finngen_R10_COPD_EARLY	Membrane primary amine oxidase | Cardiometabolic	MR Egger	5	0.0454445	0.0985642	0.676123	-0.147741	0.23863	1.04649	0.862654	1.26951	0.997109
ukb-ppp-AOC3-OID20389	finngen_R10_COPD_LATER	Later onset COPD || id:finngen_R10_COPD_LATER	Membrane primary amine oxidase | Cardiometabolic	MR Egger	5	0.0763611	0.0833562	0.427177	-0.087017	0.239739	1.07935	0.916661	1.27092	0.997109
ukb-ppp-AOC3-OID20389	finngen_R10_COPD_EARLY	Early onset COPD || id:finngen_R10_COPD_EARLY	Membrane primary amine oxidase | Cardiometabolic	Weighted median	5	0.0915263	0.0562524	0.103723	-0.0187284	0.201781	1.09585	0.981446	1.22358	0.65605
ukb-ppp-AOC3-OID20389	finngen_R10_COPD_LATER	Later onset COPD || id:finngen_R10_COPD_LATER	Membrane primary amine oxidase | Cardiometabolic	Weighted median	5	0.124019	0.0478673	0.00957283	0.0301989	0.217839	1.13204	1.03066	1.24339	0.277926
ukb-ppp-AOC3-OID20389	finngen_R10_COPD_EARLY	Early onset COPD || id:finngen_R10_COPD_EARLY	Membrane primary amine oxidase | Cardiometabolic	Weighted mode	5	0.0802127	0.055572	0.222391	-0.0287085	0.189134	1.08352	0.9717	1.2082	0.974633
ukb-ppp-AOC3-OID20389	finngen_R10_COPD_LATER	Later onset COPD || id:finngen_R10_COPD_LATER	Membrane primary amine oxidase | Cardiometabolic	Weighted mode	5	0.125209	0.0511501	0.0706067	0.0249548	0.225463	1.13339	1.02527	1.2529	0.974633
ukb-ppp-AOC3-OID20389	finngen_R10_COPD_EARLY	Early onset COPD || id:finngen_R10_COPD_EARLY	Membrane primary amine oxidase | Cardiometabolic	Simple median	5	0.063631	0.0930204	0.493941	-0.118689	0.245951	1.0657	0.888084	1.27884	0.998904
ukb-ppp-AOC3-OID20389	finngen_R10_COPD_LATER	Later onset COPD || id:finngen_R10_COPD_LATER	Membrane primary amine oxidase | Cardiometabolic	Simple median	5	0.116008	0.0862446	0.178591	-0.0530313	0.285047	1.123	0.94835	1.32983	0.998904
ukb-ppp-AP1G2-OID31348	finngen_R10_COPD_EARLY	Early onset COPD || id:finngen_R10_COPD_EARLY	AP-1 complex subunit gamma-like 2 | Oncology_II	Inverse variance weighted	2	-0.0365494	0.0816917	0.654582	-0.196665	0.123566	0.96411	0.821466	1.13153	0.989218
ukb-ppp-AP1G2-OID31348	finngen_R10_COPD_LATER	Later onset COPD || id:finngen_R10_COPD_LATER	AP-1 complex subunit gamma-like 2 | Oncology_II	Inverse variance weighted	2	-0.110592	0.0698821	0.113523	-0.247561	0.0263766	0.895304	0.780702	1.02673	0.78764
ukb-ppp-AP3B1-OID31478	finngen_R10_COPD_EARLY	Early onset COPD || id:finngen_R10_COPD_EARLY	AP-3 complex subunit beta-1 | Oncology_II	Wald ratio	1	-0.686684	0.36834	0.0622839	-1.40863	0.0352613	0.503242	0.244478	1.03589	0.491343
ukb-ppp-AP3B1-OID31478	finngen_R10_COPD_LATER	Later onset COPD || id:finngen_R10_COPD_LATER	AP-3 complex subunit beta-1 | Oncology_II	Wald ratio	1	-0.220411	0.315663	0.485023	-0.839109	0.398288	0.802189	0.432095	1.48927	0.86662
ukb-ppp-APBB1IP-OID21359	finngen_R10_COPD_EARLY	Early onset COPD || id:finngen_R10_COPD_EARLY	Amyloid beta A4 precursor protein-binding family B member 1-interacting protein | Oncology	Inverse variance weighted	2	-0.0393857	0.0793671	0.61972	-0.194945	0.116174	0.96138	0.82288	1.12319	0.983519
ukb-ppp-APBB1IP-OID21359	finngen_R10_COPD_LATER	Later onset COPD || id:finngen_R10_COPD_LATER	Amyloid beta A4 precursor protein-binding family B member 1-interacting protein | Oncology	Inverse variance weighted	2	0.112119	0.168736	0.506394	-0.218603	0.442841	1.11865	0.80364	1.55712	0.983519
ukb-ppp-APCS-OID30778	finngen_R10_COPD_EARLY	Early onset COPD || id:finngen_R10_COPD_EARLY	Serum amyloid P-component | Inflammation_II	Inverse variance weighted	2	-0.143246	0.0721032	0.0469584	-0.284568	-0.0019234	0.866541	0.752339	0.998078	0.635479
ukb-ppp-APCS-OID30778	finngen_R10_COPD_LATER	Later onset COPD || id:finngen_R10_COPD_LATER	Serum amyloid P-component | Inflammation_II	Inverse variance weighted	2	-0.0727132	0.0614061	0.236359	-0.193069	0.0476428	0.929867	0.824425	1.0488	0.941197
ukb-ppp-APEX1-OID21434	finngen_R10_COPD_EARLY	Early onset COPD || id:finngen_R10_COPD_EARLY	APEX nuclease | Oncology	Inverse variance weighted	2	-0.0517511	0.0668489	0.438842	-0.182775	0.0792727	0.949565	0.832956	1.0825	0.969855
ukb-ppp-APEX1-OID21434	finngen_R10_COPD_LATER	Later onset COPD || id:finngen_R10_COPD_LATER	APEX nuclease | Oncology	Inverse variance weighted	2	-0.019669	0.0359531	0.584327	-0.090137	0.050799	0.980523	0.913806	1.05211	0.983519
ukb-ppp-APOA1-OID30769	finngen_R10_COPD_EARLY	Early onset COPD || id:finngen_R10_COPD_EARLY	Apolipoprotein A-I | Inflammation_II	Wald ratio	1	-0.255557	0.261072	0.327642	-0.767258	0.256144	0.774485	0.464285	1.29194	0.782428
ukb-ppp-APOA1-OID30769	finngen_R10_COPD_LATER	Later onset COPD || id:finngen_R10_COPD_LATER	Apolipoprotein A-I | Inflammation_II	Wald ratio	1	-0.535666	0.222959	0.0162818	-0.972665	-0.0986676	0.585279	0.378074	0.906044	0.289365
ukb-ppp-APOA2-OID30686	finngen_R10_COPD_EARLY	Early onset COPD || id:finngen_R10_COPD_EARLY	Apolipoprotein A-II | Inflammation_II	Wald ratio	1	0.0205191	0.252022	0.93511	-0.473444	0.514482	1.02073	0.622854	1.67277	0.99015
ukb-ppp-APOA2-OID30686	finngen_R10_COPD_LATER	Later onset COPD || id:finngen_R10_COPD_LATER	Apolipoprotein A-II | Inflammation_II	Wald ratio	1	-0.273274	0.214613	0.2029	-0.693915	0.147368	0.760884	0.499616	1.15878	0.699918
ukb-ppp-APOBR-OID30246	finngen_R10_COPD_EARLY	Early onset COPD || id:finngen_R10_COPD_EARLY	Apolipoprotein B receptor | Cardiometabolic_II	Inverse variance weighted	3	-0.0783023	0.0277788	0.00482059	-0.132749	-0.023856	0.924685	0.875685	0.976426	0.309443
ukb-ppp-APOBR-OID30246	finngen_R10_COPD_LATER	Later onset COPD || id:finngen_R10_COPD_LATER	Apolipoprotein B receptor | Cardiometabolic_II	Inverse variance weighted	3	-0.0152105	0.0240854	0.527697	-0.0624179	0.0319968	0.984905	0.93949	1.03251	0.983519
ukb-ppp-APOBR-OID30246	finngen_R10_COPD_EARLY	Early onset COPD || id:finngen_R10_COPD_EARLY	Apolipoprotein B receptor | Cardiometabolic_II	MR Egger	3	-0.0677115	0.0483673	0.394875	-0.162511	0.0270884	0.93453	0.850006	1.02746	0.997109
ukb-ppp-APOBR-OID30246	finngen_R10_COPD_LATER	Later onset COPD || id:finngen_R10_COPD_LATER	Apolipoprotein B receptor | Cardiometabolic_II	MR Egger	3	-0.0063467	0.0550187	0.926885	-0.114183	0.10149	0.993673	0.892094	1.10682	0.997109
ukb-ppp-APOBR-OID30246	finngen_R10_COPD_EARLY	Early onset COPD || id:finngen_R10_COPD_EARLY	Apolipoprotein B receptor | Cardiometabolic_II	Weighted median	3	-0.0786342	0.0293635	0.00740729	-0.136187	-0.0210817	0.924378	0.87268	0.979139	0.249873
ukb-ppp-APOBR-OID30246	finngen_R10_COPD_LATER	Later onset COPD || id:finngen_R10_COPD_LATER	Apolipoprotein B receptor | Cardiometabolic_II	Weighted median	3	-0.0115025	0.0242769	0.635641	-0.0590853	0.0360804	0.988563	0.942626	1.03674	0.929872
ukb-ppp-APOBR-OID30246	finngen_R10_COPD_EARLY	Early onset COPD || id:finngen_R10_COPD_EARLY	Apolipoprotein B receptor | Cardiometabolic_II	Weighted mode	3	-0.0776428	0.0293591	0.118169	-0.135187	-0.0200991	0.925295	0.873553	0.980102	0.974633
ukb-ppp-APOBR-OID30246	finngen_R10_COPD_LATER	Later onset COPD || id:finngen_R10_COPD_LATER	Apolipoprotein B receptor | Cardiometabolic_II	Weighted mode	3	-0.0112896	0.0252931	0.699017	-0.060864	0.0382848	0.988774	0.940951	1.03903	0.977074
ukb-ppp-APOBR-OID30246	finngen_R10_COPD_EARLY	Early onset COPD || id:finngen_R10_COPD_EARLY	Apolipoprotein B receptor | Cardiometabolic_II	Simple median	3	-0.0766812	0.0635771	0.227774	-0.201292	0.04793	0.926185	0.817673	1.0491	0.998904
ukb-ppp-APOBR-OID30246	finngen_R10_COPD_LATER	Later onset COPD || id:finngen_R10_COPD_LATER	Apolipoprotein B receptor | Cardiometabolic_II	Simple median	3	-0.0120516	0.054772	0.825846	-0.119405	0.0953015	0.988021	0.887448	1.09999	0.998904
ukb-ppp-APOC1-OID30749	finngen_R10_COPD_EARLY	Early onset COPD || id:finngen_R10_COPD_EARLY	Apolipoprotein C-I | Inflammation_II	Inverse variance weighted	2	-0.0092303	0.178793	0.958827	-0.359664	0.341204	0.990812	0.697911	1.40664	0.995203
ukb-ppp-APOC1-OID30749	finngen_R10_COPD_LATER	Later onset COPD || id:finngen_R10_COPD_LATER	Apolipoprotein C-I | Inflammation_II	Inverse variance weighted	2	-0.517964	0.153826	0.00075936	-0.819464	-0.216464	0.595732	0.440668	0.805361	0.135008
ukb-ppp-APOD-OID30746	finngen_R10_COPD_EARLY	Early onset COPD || id:finngen_R10_COPD_EARLY	Apolipoprotein D | Inflammation_II	Inverse variance weighted	2	0.0122193	0.0752509	0.871006	-0.135272	0.159711	1.01229	0.873478	1.17317	0.992933
ukb-ppp-APOD-OID30746	finngen_R10_COPD_LATER	Later onset COPD || id:finngen_R10_COPD_LATER	Apolipoprotein D | Inflammation_II	Inverse variance weighted	2	-0.0665155	0.0821177	0.417939	-0.227466	0.0944351	0.935648	0.796549	1.09904	0.969855
ukb-ppp-APOE-OID30727	finngen_R10_COPD_EARLY	Early onset COPD || id:finngen_R10_COPD_EARLY	Apolipoprotein E | Inflammation_II	Inverse variance weighted	7	0.0503399	0.0259301	0.0522139	-0.0004832	0.101163	1.05163	0.999517	1.10646	0.666538
ukb-ppp-APOE-OID30727	finngen_R10_COPD_LATER	Later onset COPD || id:finngen_R10_COPD_LATER	Apolipoprotein E | Inflammation_II	Inverse variance weighted	7	0.0859622	0.0275806	0.00182849	0.0319042	0.14002	1.08977	1.03242	1.1503	0.209505
ukb-ppp-APOE-OID30727	finngen_R10_COPD_EARLY	Early onset COPD || id:finngen_R10_COPD_EARLY	Apolipoprotein E | Inflammation_II	MR Egger	7	0.120389	0.043302	0.0388922	0.0355169	0.205261	1.12794	1.03616	1.22785	0.997109
ukb-ppp-APOE-OID30727	finngen_R10_COPD_LATER	Later onset COPD || id:finngen_R10_COPD_LATER	Apolipoprotein E | Inflammation_II	MR Egger	7	0.155266	0.0426723	0.0149259	0.0716283	0.238904	1.16797	1.07426	1.26986	0.997109
ukb-ppp-APOE-OID30727	finngen_R10_COPD_EARLY	Early onset COPD || id:finngen_R10_COPD_EARLY	Apolipoprotein E | Inflammation_II	Weighted median	7	0.0601962	0.0265146	0.0231891	0.00822761	0.112165	1.06204	1.00826	1.1187	0.398717
ukb-ppp-APOE-OID30727	finngen_R10_COPD_LATER	Later onset COPD || id:finngen_R10_COPD_LATER	Apolipoprotein E | Inflammation_II	Weighted median	7	0.0895505	0.0228252	8.73e-05	0.0448132	0.134288	1.09368	1.04583	1.14372	0.020623
ukb-ppp-APOE-OID30727	finngen_R10_COPD_EARLY	Early onset COPD || id:finngen_R10_COPD_EARLY	Apolipoprotein E | Inflammation_II	Weighted mode	7	0.0659862	0.0272629	0.0518372	0.0125509	0.119421	1.06821	1.01263	1.12684	0.974633
ukb-ppp-APOE-OID30727	finngen_R10_COPD_LATER	Later onset COPD || id:finngen_R10_COPD_LATER	Apolipoprotein E | Inflammation_II	Weighted mode	7	0.0951078	0.0241181	0.00759474	0.0478363	0.142379	1.09978	1.049	1.15301	0.974633
ukb-ppp-APOE-OID30727	finngen_R10_COPD_EARLY	Early onset COPD || id:finngen_R10_COPD_EARLY	Apolipoprotein E | Inflammation_II	Simple median	7	-0.0466698	0.0691863	0.49996	-0.182275	0.0889353	0.954403	0.833372	1.09301	0.998904
ukb-ppp-APOE-OID30727	finngen_R10_COPD_LATER	Later onset COPD || id:finngen_R10_COPD_LATER	Apolipoprotein E | Inflammation_II	Simple median	7	0.104075	0.0470451	0.0269495	0.0118671	0.196284	1.10968	1.01194	1.21687	0.998904
ukb-ppp-APOF-OID30701	finngen_R10_COPD_EARLY	Early onset COPD || id:finngen_R10_COPD_EARLY	Apolipoprotein F | Inflammation_II	Wald ratio	1	0.108143	0.103276	0.29504	-0.0942772	0.310563	1.11421	0.91003	1.36419	0.75643
ukb-ppp-APOF-OID30701	finngen_R10_COPD_LATER	Later onset COPD || id:finngen_R10_COPD_LATER	Apolipoprotein F | Inflammation_II	Wald ratio	1	0.091256	0.0882112	0.300895	-0.081638	0.26415	1.09555	0.921606	1.30232	0.760622
ukb-ppp-APOH-OID21072	finngen_R10_COPD_EARLY	Early onset COPD || id:finngen_R10_COPD_EARLY	Beta-2-glycoprotein 1 | Neurology	Inverse variance weighted	7	-0.0431271	0.0325203	0.184787	-0.106867	0.0206127	0.95779	0.898645	1.02083	0.891265
ukb-ppp-APOH-OID21072	finngen_R10_COPD_LATER	Later onset COPD || id:finngen_R10_COPD_LATER	Beta-2-glycoprotein 1 | Neurology	Inverse variance weighted	7	-0.0129052	0.0275352	0.639299	-0.0668743	0.0410639	0.987178	0.935313	1.04192	0.985125
ukb-ppp-APOH-OID21072	finngen_R10_COPD_EARLY	Early onset COPD || id:finngen_R10_COPD_EARLY	Beta-2-glycoprotein 1 | Neurology	MR Egger	7	-0.0443638	0.0432608	0.352158	-0.129155	0.0404274	0.956606	0.878838	1.04126	0.997109
ukb-ppp-APOH-OID21072	finngen_R10_COPD_LATER	Later onset COPD || id:finngen_R10_COPD_LATER	Beta-2-glycoprotein 1 | Neurology	MR Egger	7	-0.014836	0.0351989	0.690904	-0.0838258	0.0541539	0.985274	0.919591	1.05565	0.997109
ukb-ppp-APOH-OID21072	finngen_R10_COPD_EARLY	Early onset COPD || id:finngen_R10_COPD_EARLY	Beta-2-glycoprotein 1 | Neurology	Weighted median	7	-0.0379359	0.0383669	0.322778	-0.113135	0.0372633	0.962775	0.89303	1.03797	0.843474
ukb-ppp-APOH-OID21072	finngen_R10_COPD_LATER	Later onset COPD || id:finngen_R10_COPD_LATER	Beta-2-glycoprotein 1 | Neurology	Weighted median	7	-0.0194174	0.0316116	0.539051	-0.081376	0.0425413	0.98077	0.921847	1.04346	0.916352
ukb-ppp-APOH-OID21072	finngen_R10_COPD_EARLY	Early onset COPD || id:finngen_R10_COPD_EARLY	Beta-2-glycoprotein 1 | Neurology	Weighted mode	7	-0.0399052	0.0374463	0.327568	-0.1133	0.0334896	0.960881	0.892883	1.03406	0.974633
ukb-ppp-APOH-OID21072	finngen_R10_COPD_LATER	Later onset COPD || id:finngen_R10_COPD_LATER	Beta-2-glycoprotein 1 | Neurology	Weighted mode	7	-0.0151583	0.0312438	0.644767	-0.0763961	0.0460795	0.984956	0.926449	1.04716	0.977074
ukb-ppp-APOH-OID21072	finngen_R10_COPD_EARLY	Early onset COPD || id:finngen_R10_COPD_EARLY	Beta-2-glycoprotein 1 | Neurology	Simple median	7	-0.022351	0.0633884	0.724385	-0.146592	0.10189	0.977897	0.863646	1.10726	0.998904
ukb-ppp-APOH-OID21072	finngen_R10_COPD_LATER	Later onset COPD || id:finngen_R10_COPD_LATER	Beta-2-glycoprotein 1 | Neurology	Simple median	7	-0.0237042	0.048218	0.622998	-0.118211	0.070803	0.976575	0.888508	1.07337	0.998904
ukb-ppp-APOL1-OID30708	finngen_R10_COPD_EARLY	Early onset COPD || id:finngen_R10_COPD_EARLY	Apolipoprotein L1 | Inflammation_II	Wald ratio	1	-0.0327178	0.0713458	0.646535	-0.172556	0.10712	0.967812	0.841512	1.11307	0.930894
ukb-ppp-APOL1-OID30708	finngen_R10_COPD_LATER	Later onset COPD || id:finngen_R10_COPD_LATER	Apolipoprotein L1 | Inflammation_II	Wald ratio	1	-0.003809	0.061317	0.950467	-0.12399	0.116372	0.996198	0.883388	1.12341	0.99015
ukb-ppp-APOM-OID20374	finngen_R10_COPD_EARLY	Early onset COPD || id:finngen_R10_COPD_EARLY	Apolipoprotein M | Cardiometabolic	Inverse variance weighted	2	0.201499	0.1707	0.23783	-0.133073	0.536071	1.22324	0.875401	1.70928	0.941197
ukb-ppp-APOM-OID20374	finngen_R10_COPD_LATER	Later onset COPD || id:finngen_R10_COPD_LATER	Apolipoprotein M | Cardiometabolic	Inverse variance weighted	2	0.126336	0.252329	0.616595	-0.368228	0.620901	1.13466	0.691959	1.8606	0.983519
ukb-ppp-APP-OID21070	finngen_R10_COPD_EARLY	Early onset COPD || id:finngen_R10_COPD_EARLY	Amyloid-beta precursor protein | Neurology	Wald ratio	1	0.229282	0.240949	0.34131	-0.242977	0.701541	1.2577	0.784289	2.01686	0.790474
ukb-ppp-APP-OID21070	finngen_R10_COPD_LATER	Later onset COPD || id:finngen_R10_COPD_LATER	Amyloid-beta precursor protein | Neurology	Wald ratio	1	0.401485	0.205877	0.0511616	-0.0020336	0.805004	1.49404	0.997968	2.23671	0.469439
ukb-ppp-APPL2-OID30590	finngen_R10_COPD_EARLY	Early onset COPD || id:finngen_R10_COPD_EARLY	DCC-interacting protein 13-beta | Inflammation_II	Wald ratio	1	-0.11939	0.128429	0.352566	-0.37111	0.13233	0.887461	0.689968	1.14148	0.799379
ukb-ppp-APPL2-OID30590	finngen_R10_COPD_LATER	Later onset COPD || id:finngen_R10_COPD_LATER	DCC-interacting protein 13-beta | Inflammation_II	Wald ratio	1	-0.0449387	0.109844	0.682458	-0.260234	0.170356	0.956056	0.770871	1.18573	0.942264
ukb-ppp-APRT-OID20927	finngen_R10_COPD_EARLY	Early onset COPD || id:finngen_R10_COPD_EARLY	Adenine phosphoribosyltransferase | Neurology	Inverse variance weighted	2	0.0285033	0.235373	0.903613	-0.432827	0.489833	1.02891	0.648673	1.63204	0.992933
ukb-ppp-APRT-OID20927	finngen_R10_COPD_LATER	Later onset COPD || id:finngen_R10_COPD_LATER	Adenine phosphoribosyltransferase | Neurology	Inverse variance weighted	2	-0.120571	0.31463	0.701559	-0.737247	0.496104	0.886414	0.478429	1.64231	0.989602
ukb-ppp-AREG-OID21357	finngen_R10_COPD_EARLY	Early onset COPD || id:finngen_R10_COPD_EARLY	Amphiregulin | Oncology	Wald ratio	1	-0.0419081	0.115872	0.717595	-0.269018	0.185201	0.958958	0.76413	1.20346	0.954804
ukb-ppp-AREG-OID21357	finngen_R10_COPD_LATER	Later onset COPD || id:finngen_R10_COPD_LATER	Amphiregulin | Oncology	Wald ratio	1	0.054834	0.0990406	0.579817	-0.139286	0.248954	1.05637	0.86998	1.28268	0.905473
ukb-ppp-ARFIP1-OID31024	finngen_R10_COPD_EARLY	Early onset COPD || id:finngen_R10_COPD_EARLY	Arfaptin-1 | Neurology_II	Wald ratio	1	-0.222851	0.103798	0.0317965	-0.426295	-0.0194061	0.800234	0.652924	0.980781	0.383958
ukb-ppp-ARFIP1-OID31024	finngen_R10_COPD_LATER	Later onset COPD || id:finngen_R10_COPD_LATER	Arfaptin-1 | Neurology_II	Wald ratio	1	-0.0794589	0.0888204	0.371	-0.253547	0.0946291	0.923616	0.776043	1.09925	0.806933
ukb-ppp-ARG1-OID21445	finngen_R10_COPD_EARLY	Early onset COPD || id:finngen_R10_COPD_EARLY	Arginase-1 | Oncology	Inverse variance weighted	3	-0.0319848	0.0989846	0.746598	-0.225995	0.162025	0.968521	0.797722	1.17589	0.989602
ukb-ppp-ARG1-OID21445	finngen_R10_COPD_LATER	Later onset COPD || id:finngen_R10_COPD_LATER	Arginase-1 | Oncology	Inverse variance weighted	3	-0.11425	0.067251	0.0893446	-0.246062	0.0175616	0.892035	0.781873	1.01772	0.748661
ukb-ppp-ARG1-OID21445	finngen_R10_COPD_EARLY	Early onset COPD || id:finngen_R10_COPD_EARLY	Arginase-1 | Oncology	MR Egger	3	-0.212722	0.131802	0.353136	-0.471053	0.0456099	0.808381	0.624344	1.04667	0.997109
ukb-ppp-ARG1-OID21445	finngen_R10_COPD_LATER	Later onset COPD || id:finngen_R10_COPD_LATER	Arginase-1 | Oncology	MR Egger	3	-0.202941	0.112572	0.322414	-0.423581	0.0177002	0.816327	0.654698	1.01786	0.997109
ukb-ppp-ARG1-OID21445	finngen_R10_COPD_EARLY	Early onset COPD || id:finngen_R10_COPD_EARLY	Arginase-1 | Oncology	Weighted median	3	-0.0532125	0.0823024	0.517925	-0.214525	0.1081	0.948179	0.806924	1.11416	0.908104
ukb-ppp-ARG1-OID21445	finngen_R10_COPD_LATER	Later onset COPD || id:finngen_R10_COPD_LATER	Arginase-1 | Oncology	Weighted median	3	-0.120559	0.0675628	0.0743594	-0.252982	0.0118643	0.886425	0.776482	1.01193	0.599957
ukb-ppp-ARG1-OID21445	finngen_R10_COPD_EARLY	Early onset COPD || id:finngen_R10_COPD_EARLY	Arginase-1 | Oncology	Weighted mode	3	-0.0625474	0.0789419	0.511226	-0.217273	0.0921786	0.939369	0.80471	1.09656	0.974633
ukb-ppp-ARG1-OID21445	finngen_R10_COPD_LATER	Later onset COPD || id:finngen_R10_COPD_LATER	Arginase-1 | Oncology	Weighted mode	3	-0.133314	0.0710926	0.201598	-0.272655	0.00602785	0.875191	0.761355	1.00605	0.974633
ukb-ppp-ARG1-OID21445	finngen_R10_COPD_EARLY	Early onset COPD || id:finngen_R10_COPD_EARLY	Arginase-1 | Oncology	Simple median	3	0.116245	0.249263	0.640961	-0.37231	0.6048	1.12327	0.689141	1.83089	0.998904
ukb-ppp-ARG1-OID21445	finngen_R10_COPD_LATER	Later onset COPD || id:finngen_R10_COPD_LATER	Arginase-1 | Oncology	Simple median	3	0.0390198	0.192662	0.839503	-0.338599	0.416638	1.03979	0.712769	1.51685	0.998904
ukb-ppp-ARG2-OID31339	finngen_R10_COPD_EARLY	Early onset COPD || id:finngen_R10_COPD_EARLY	Arginase-2, mitochondrial | Oncology_II	Wald ratio	1	-0.616482	0.271778	0.0233092	-1.14917	-0.0837969	0.539841	0.316901	0.919618	0.335233
ukb-ppp-ARG2-OID31339	finngen_R10_COPD_LATER	Later onset COPD || id:finngen_R10_COPD_LATER	Arginase-2, mitochondrial | Oncology_II	Wald ratio	1	0.176493	0.234206	0.451103	-0.282552	0.635537	1.19303	0.753858	1.88804	0.850626
ukb-ppp-ARHGAP25-OID21255	finngen_R10_COPD_EARLY	Early onset COPD || id:finngen_R10_COPD_EARLY	Rho GTPase-activating protein 25 | Oncology	Inverse variance weighted	2	-0.212714	0.166765	0.202121	-0.539573	0.114145	0.808387	0.582997	1.12092	0.915213
ukb-ppp-ARHGAP25-OID21255	finngen_R10_COPD_LATER	Later onset COPD || id:finngen_R10_COPD_LATER	Rho GTPase-activating protein 25 | Oncology	Inverse variance weighted	2	-0.153306	0.142431	0.28177	-0.43247	0.125859	0.857867	0.648904	1.13412	0.955257
ukb-ppp-ARHGAP45-OID30653	finngen_R10_COPD_EARLY	Early onset COPD || id:finngen_R10_COPD_EARLY	Rho GTPase-activating protein 45 | Inflammation_II	Wald ratio	1	0.385501	0.232737	0.097645	-0.0706637	0.841665	1.47035	0.931775	2.32023	0.548183
ukb-ppp-ARHGAP45-OID30653	finngen_R10_COPD_LATER	Later onset COPD || id:finngen_R10_COPD_LATER	Rho GTPase-activating protein 45 | Inflammation_II	Wald ratio	1	0.158396	0.198816	0.425627	-0.231283	0.548075	1.17163	0.793515	1.72992	0.832831
ukb-ppp-ARHGEF10-OID30994	finngen_R10_COPD_EARLY	Early onset COPD || id:finngen_R10_COPD_EARLY	Rho guanine nucleotide exchange factor 10 | Neurology_II	Inverse variance weighted	2	-0.0232942	0.0575018	0.685401	-0.135998	0.0894093	0.976975	0.872845	1.09353	0.989602
ukb-ppp-ARHGEF10-OID30994	finngen_R10_COPD_LATER	Later onset COPD || id:finngen_R10_COPD_LATER	Rho guanine nucleotide exchange factor 10 | Neurology_II	Inverse variance weighted	2	0.00756444	0.0492287	0.877879	-0.0889238	0.104053	1.00759	0.914915	1.10966	0.992933
ukb-ppp-ARHGEF5-OID30871	finngen_R10_COPD_EARLY	Early onset COPD || id:finngen_R10_COPD_EARLY	Rho guanine nucleotide exchange factor 5 | Neurology_II	Inverse variance weighted	3	-0.045826	0.0466161	0.325582	-0.137193	0.0455414	0.955208	0.871801	1.04659	0.968979
ukb-ppp-ARHGEF5-OID30871	finngen_R10_COPD_LATER	Later onset COPD || id:finngen_R10_COPD_LATER	Rho guanine nucleotide exchange factor 5 | Neurology_II	Inverse variance weighted	3	-0.116074	0.0379865	0.00224565	-0.190527	-0.0416203	0.89041	0.826523	0.959234	0.231237
ukb-ppp-ARHGEF5-OID30871	finngen_R10_COPD_EARLY	Early onset COPD || id:finngen_R10_COPD_EARLY	Rho guanine nucleotide exchange factor 5 | Neurology_II	MR Egger	3	-0.266374	0.165656	0.354191	-0.59106	0.058312	0.766153	0.55374	1.06005	0.997109
ukb-ppp-ARHGEF5-OID30871	finngen_R10_COPD_LATER	Later onset COPD || id:finngen_R10_COPD_LATER	Rho guanine nucleotide exchange factor 5 | Neurology_II	MR Egger	3	-0.173415	0.14197	0.436737	-0.451677	0.104847	0.840789	0.63656	1.11054	0.997109
ukb-ppp-ARHGEF5-OID30871	finngen_R10_COPD_EARLY	Early onset COPD || id:finngen_R10_COPD_EARLY	Rho guanine nucleotide exchange factor 5 | Neurology_II	Weighted median	3	-0.0187314	0.0463149	0.685893	-0.109509	0.0720459	0.981443	0.896274	1.0747	0.940459
ukb-ppp-ARHGEF5-OID30871	finngen_R10_COPD_LATER	Later onset COPD || id:finngen_R10_COPD_LATER	Rho guanine nucleotide exchange factor 5 | Neurology_II	Weighted median	3	-0.122472	0.0386878	0.0015474	-0.1983	-0.0466437	0.884731	0.820124	0.954427	0.125644
ukb-ppp-ARHGEF5-OID30871	finngen_R10_COPD_EARLY	Early onset COPD || id:finngen_R10_COPD_EARLY	Rho guanine nucleotide exchange factor 5 | Neurology_II	Weighted mode	3	-0.0994924	0.055443	0.214586	-0.208161	0.00917583	0.905297	0.812077	1.00922	0.974633
ukb-ppp-ARHGEF5-OID30871	finngen_R10_COPD_LATER	Later onset COPD || id:finngen_R10_COPD_LATER	Rho guanine nucleotide exchange factor 5 | Neurology_II	Weighted mode	3	-0.12246	0.0432677	0.105455	-0.207265	-0.0376556	0.884741	0.812804	0.963045	0.974633
ukb-ppp-ARHGEF5-OID30871	finngen_R10_COPD_EARLY	Early onset COPD || id:finngen_R10_COPD_EARLY	Rho guanine nucleotide exchange factor 5 | Neurology_II	Simple median	3	0.0310284	0.0795543	0.696516	-0.124898	0.186955	1.03151	0.882587	1.20557	0.998904
ukb-ppp-ARHGEF5-OID30871	finngen_R10_COPD_LATER	Later onset COPD || id:finngen_R10_COPD_LATER	Rho guanine nucleotide exchange factor 5 | Neurology_II	Simple median	3	-0.120333	0.0480516	0.0122714	-0.214514	-0.0261517	0.886625	0.806934	0.974187	0.913102
ukb-ppp-ARL2BP-OID30121	finngen_R10_COPD_EARLY	Early onset COPD || id:finngen_R10_COPD_EARLY	ADP-ribosylation factor-like protein 2-binding protein | Cardiometabolic_II	Inverse variance weighted	2	0.122358	0.189076	0.517542	-0.24823	0.492947	1.13016	0.78018	1.63713	0.983519
ukb-ppp-ARL2BP-OID30121	finngen_R10_COPD_LATER	Later onset COPD || id:finngen_R10_COPD_LATER	ADP-ribosylation factor-like protein 2-binding protein | Cardiometabolic_II	Inverse variance weighted	2	0.0937695	0.151287	0.535381	-0.202752	0.390291	1.09831	0.81648	1.47741	0.983519
ukb-ppp-ARSA-OID21138	finngen_R10_COPD_EARLY	Early onset COPD || id:finngen_R10_COPD_EARLY	Arylsulfatase A | Neurology	Inverse variance weighted	6	0.00205321	0.0703803	0.976727	-0.135892	0.139999	1.00206	0.872937	1.15027	0.996547
ukb-ppp-ARSA-OID21138	finngen_R10_COPD_LATER	Later onset COPD || id:finngen_R10_COPD_LATER	Arylsulfatase A | Neurology	Inverse variance weighted	5	0.0889475	0.0541445	0.100429	-0.0171758	0.195071	1.09302	0.982971	1.2154	0.773646
ukb-ppp-ARSA-OID21138	finngen_R10_COPD_EARLY	Early onset COPD || id:finngen_R10_COPD_EARLY	Arylsulfatase A | Neurology	MR Egger	6	0.0127431	0.110694	0.913898	-0.204217	0.229703	1.01282	0.815286	1.25823	0.997109
ukb-ppp-ARSA-OID21138	finngen_R10_COPD_LATER	Later onset COPD || id:finngen_R10_COPD_LATER	Arylsulfatase A | Neurology	MR Egger	5	0.0635692	0.0849498	0.508593	-0.102932	0.230071	1.06563	0.902188	1.25869	0.997109
ukb-ppp-ARSA-OID21138	finngen_R10_COPD_EARLY	Early onset COPD || id:finngen_R10_COPD_EARLY	Arylsulfatase A | Neurology	Weighted median	6	0.0492788	0.0571397	0.388453	-0.0627151	0.161273	1.05051	0.939211	1.17501	0.877042
ukb-ppp-ARSA-OID21138	finngen_R10_COPD_LATER	Later onset COPD || id:finngen_R10_COPD_LATER	Arylsulfatase A | Neurology	Weighted median	5	0.107938	0.0458228	0.0184957	0.0181249	0.19775	1.11398	1.01829	1.21866	0.368077
ukb-ppp-ARSA-OID21138	finngen_R10_COPD_EARLY	Early onset COPD || id:finngen_R10_COPD_EARLY	Arylsulfatase A | Neurology	Weighted mode	6	0.0545137	0.059707	0.403109	-0.0625119	0.171539	1.05603	0.939402	1.18713	0.974633
ukb-ppp-ARSA-OID21138	finngen_R10_COPD_LATER	Later onset COPD || id:finngen_R10_COPD_LATER	Arylsulfatase A | Neurology	Weighted mode	5	0.0987363	0.0494594	0.116607	0.00179585	0.195677	1.10378	1.0018	1.21613	0.974633
ukb-ppp-ARSA-OID21138	finngen_R10_COPD_EARLY	Early onset COPD || id:finngen_R10_COPD_EARLY	Arylsulfatase A | Neurology	Simple median	6	-0.0542293	0.100738	0.590356	-0.251676	0.143217	0.947215	0.777497	1.15398	0.998904
ukb-ppp-ARSA-OID21138	finngen_R10_COPD_LATER	Later onset COPD || id:finngen_R10_COPD_LATER	Arylsulfatase A | Neurology	Simple median	5	0.101318	0.0842506	0.229137	-0.0638127	0.26645	1.10663	0.938181	1.30532	0.998904
ukb-ppp-ARSB-OID21331	finngen_R10_COPD_EARLY	Early onset COPD || id:finngen_R10_COPD_EARLY	Arylsulfatase B | Oncology	Inverse variance weighted	4	0.00154177	0.0525972	0.976615	-0.101549	0.104632	1.00154	0.903437	1.1103	0.996547
ukb-ppp-ARSB-OID21331	finngen_R10_COPD_LATER	Later onset COPD || id:finngen_R10_COPD_LATER	Arylsulfatase B | Oncology	Inverse variance weighted	4	0.0513991	0.0448854	0.252159	-0.0365762	0.139374	1.05274	0.964085	1.14955	0.94362
ukb-ppp-ARSB-OID21331	finngen_R10_COPD_EARLY	Early onset COPD || id:finngen_R10_COPD_EARLY	Arylsulfatase B | Oncology	MR Egger	4	0.0141815	0.0891417	0.888212	-0.160536	0.188899	1.01428	0.851687	1.20792	0.997109
ukb-ppp-ARSB-OID21331	finngen_R10_COPD_LATER	Later onset COPD || id:finngen_R10_COPD_LATER	Arylsulfatase B | Oncology	MR Egger	4	0.0298022	0.0761623	0.73333	-0.119476	0.17908	1.03025	0.887385	1.19612	0.997109
ukb-ppp-ARSB-OID21331	finngen_R10_COPD_EARLY	Early onset COPD || id:finngen_R10_COPD_EARLY	Arylsulfatase B | Oncology	Weighted median	4	0.00601334	0.0545567	0.912233	-0.100918	0.112944	1.00603	0.904007	1.11957	0.986222
ukb-ppp-ARSB-OID21331	finngen_R10_COPD_LATER	Later onset COPD || id:finngen_R10_COPD_LATER	Arylsulfatase B | Oncology	Weighted median	4	0.0430941	0.0471205	0.360427	-0.0492621	0.13545	1.04404	0.951932	1.14505	0.865109
ukb-ppp-ARSB-OID21331	finngen_R10_COPD_EARLY	Early onset COPD || id:finngen_R10_COPD_EARLY	Arylsulfatase B | Oncology	Weighted mode	4	0.00764625	0.053968	0.896311	-0.0981311	0.113424	1.00768	0.90653	1.12011	0.993378
ukb-ppp-ARSB-OID21331	finngen_R10_COPD_LATER	Later onset COPD || id:finngen_R10_COPD_LATER	Arylsulfatase B | Oncology	Weighted mode	4	0.0420868	0.0469962	0.43649	-0.0500258	0.134199	1.04298	0.951205	1.14362	0.974633
ukb-ppp-ARSB-OID21331	finngen_R10_COPD_EARLY	Early onset COPD || id:finngen_R10_COPD_EARLY	Arylsulfatase B | Oncology	Simple median	4	-0.0119244	0.110728	0.914241	-0.228952	0.205103	0.988146	0.795367	1.22765	0.998904
ukb-ppp-ARSB-OID21331	finngen_R10_COPD_LATER	Later onset COPD || id:finngen_R10_COPD_LATER	Arylsulfatase B | Oncology	Simple median	4	0.0480843	0.0964634	0.618152	-0.140984	0.237153	1.04926	0.868503	1.26763	0.998904
ukb-ppp-ART3-OID20346	finngen_R10_COPD_EARLY	Early onset COPD || id:finngen_R10_COPD_EARLY	Ecto-ADP-ribosyltransferase 3 | Cardiometabolic	Inverse variance weighted	5	0.0475956	0.06222	0.444297	-0.0743556	0.169547	1.04875	0.928342	1.18477	0.969855
ukb-ppp-ART3-OID20346	finngen_R10_COPD_LATER	Later onset COPD || id:finngen_R10_COPD_LATER	Ecto-ADP-ribosyltransferase 3 | Cardiometabolic	Inverse variance weighted	5	-0.0072428	0.0691984	0.91664	-0.142872	0.128386	0.992783	0.866865	1.13699	0.994128
ukb-ppp-ART3-OID20346	finngen_R10_COPD_EARLY	Early onset COPD || id:finngen_R10_COPD_EARLY	Ecto-ADP-ribosyltransferase 3 | Cardiometabolic	MR Egger	5	0.00229662	0.126349	0.986639	-0.245348	0.249941	1.0023	0.782432	1.28395	0.997109
ukb-ppp-ART3-OID20346	finngen_R10_COPD_LATER	Later onset COPD || id:finngen_R10_COPD_LATER	Ecto-ADP-ribosyltransferase 3 | Cardiometabolic	MR Egger	5	0.0589447	0.156139	0.730916	-0.247087	0.364976	1.06072	0.781073	1.44048	0.997109
ukb-ppp-ART3-OID20346	finngen_R10_COPD_EARLY	Early onset COPD || id:finngen_R10_COPD_EARLY	Ecto-ADP-ribosyltransferase 3 | Cardiometabolic	Weighted median	5	0.0427868	0.0651845	0.51157	-0.0849749	0.170549	1.04372	0.918535	1.18596	0.906897
ukb-ppp-ART3-OID20346	finngen_R10_COPD_LATER	Later onset COPD || id:finngen_R10_COPD_LATER	Ecto-ADP-ribosyltransferase 3 | Cardiometabolic	Weighted median	5	-0.0139358	0.0544888	0.79814	-0.120734	0.0928623	0.986161	0.88627	1.09731	0.962815
ukb-ppp-ART3-OID20346	finngen_R10_COPD_EARLY	Early onset COPD || id:finngen_R10_COPD_EARLY	Ecto-ADP-ribosyltransferase 3 | Cardiometabolic	Weighted mode	5	0.0440498	0.0648905	0.53449	-0.0831356	0.171235	1.04503	0.920226	1.18677	0.974633
ukb-ppp-ART3-OID20346	finngen_R10_COPD_LATER	Later onset COPD || id:finngen_R10_COPD_LATER	Ecto-ADP-ribosyltransferase 3 | Cardiometabolic	Weighted mode	5	-0.0077833	0.0538666	0.8921	-0.113362	0.0977953	0.992247	0.892828	1.10274	0.992561
ukb-ppp-ART3-OID20346	finngen_R10_COPD_EARLY	Early onset COPD || id:finngen_R10_COPD_EARLY	Ecto-ADP-ribosyltransferase 3 | Cardiometabolic	Simple median	5	0.058337	0.116988	0.618019	-0.170959	0.287633	1.06007	0.842856	1.33327	0.998904
ukb-ppp-ART3-OID20346	finngen_R10_COPD_LATER	Later onset COPD || id:finngen_R10_COPD_LATER	Ecto-ADP-ribosyltransferase 3 | Cardiometabolic	Simple median	5	0.00642844	0.0902523	0.943217	-0.170466	0.183323	1.00645	0.843272	1.2012	0.998904
ukb-ppp-ART5-OID30828	finngen_R10_COPD_EARLY	Early onset COPD || id:finngen_R10_COPD_EARLY	Ecto-ADP-ribosyltransferase 5 | Neurology_II	Inverse variance weighted	2	0.0509254	0.0857938	0.552794	-0.11723	0.219081	1.05224	0.88938	1.24493	0.983519
ukb-ppp-ART5-OID30828	finngen_R10_COPD_LATER	Later onset COPD || id:finngen_R10_COPD_LATER	Ecto-ADP-ribosyltransferase 5 | Neurology_II	Inverse variance weighted	2	0.0383148	0.0736417	0.602863	-0.106023	0.182653	1.03906	0.899404	1.2004	0.983519
ukb-ppp-ASAH1-OID30415	finngen_R10_COPD_EARLY	Early onset COPD || id:finngen_R10_COPD_EARLY	Acid ceramidase | Cardiometabolic_II	Inverse variance weighted	9	-0.0628171	0.0362716	0.0832998	-0.133909	0.00827527	0.939115	0.874669	1.00831	0.738781
ukb-ppp-ASAH1-OID30415	finngen_R10_COPD_LATER	Later onset COPD || id:finngen_R10_COPD_LATER	Acid ceramidase | Cardiometabolic_II	Inverse variance weighted	9	0.0445889	0.0307836	0.147487	-0.0157468	0.104925	1.0456	0.984376	1.11063	0.832565
ukb-ppp-ASAH1-OID30415	finngen_R10_COPD_EARLY	Early onset COPD || id:finngen_R10_COPD_EARLY	Acid ceramidase | Cardiometabolic_II	MR Egger	9	-0.0236753	0.0528407	0.667656	-0.127243	0.0798925	0.976603	0.88052	1.08317	0.997109
ukb-ppp-ASAH1-OID30415	finngen_R10_COPD_LATER	Later onset COPD || id:finngen_R10_COPD_LATER	Acid ceramidase | Cardiometabolic_II	MR Egger	9	0.0672482	0.0448916	0.177801	-0.0207393	0.155236	1.06956	0.979474	1.16793	0.997109
ukb-ppp-ASAH1-OID30415	finngen_R10_COPD_EARLY	Early onset COPD || id:finngen_R10_COPD_EARLY	Acid ceramidase | Cardiometabolic_II	Weighted median	9	-0.0606514	0.0409841	0.138907	-0.14098	0.0196775	0.941151	0.868506	1.01987	0.702653
ukb-ppp-ASAH1-OID30415	finngen_R10_COPD_LATER	Later onset COPD || id:finngen_R10_COPD_LATER	Acid ceramidase | Cardiometabolic_II	Weighted median	9	0.0518684	0.0324867	0.110355	-0.0118056	0.115542	1.05324	0.988264	1.12248	0.668391
ukb-ppp-ASAH1-OID30415	finngen_R10_COPD_EARLY	Early onset COPD || id:finngen_R10_COPD_EARLY	Acid ceramidase | Cardiometabolic_II	Weighted mode	9	-0.0580679	0.0401851	0.186459	-0.136831	0.0206949	0.943586	0.872118	1.02091	0.974633
ukb-ppp-ASAH1-OID30415	finngen_R10_COPD_LATER	Later onset COPD || id:finngen_R10_COPD_LATER	Acid ceramidase | Cardiometabolic_II	Weighted mode	9	0.0535144	0.034605	0.160585	-0.0143114	0.12134	1.05497	0.985791	1.12901	0.974633
ukb-ppp-ASAH1-OID30415	finngen_R10_COPD_EARLY	Early onset COPD || id:finngen_R10_COPD_EARLY	Acid ceramidase | Cardiometabolic_II	Simple median	9	-0.0896027	0.0856757	0.295637	-0.257527	0.0783216	0.914294	0.772961	1.08147	0.998904
ukb-ppp-ASAH1-OID30415	finngen_R10_COPD_LATER	Later onset COPD || id:finngen_R10_COPD_LATER	Acid ceramidase | Cardiometabolic_II	Simple median	9	-0.0112423	0.0714526	0.874977	-0.151289	0.128805	0.988821	0.859599	1.13747	0.998904
ukb-ppp-ASAH2-OID20996	finngen_R10_COPD_EARLY	Early onset COPD || id:finngen_R10_COPD_EARLY	Neutral ceramidase | Neurology	Inverse variance weighted	3	0.152327	0.115367	0.186713	-0.073793	0.378447	1.16454	0.928864	1.46002	0.893036
ukb-ppp-ASAH2-OID20996	finngen_R10_COPD_LATER	Later onset COPD || id:finngen_R10_COPD_LATER	Neutral ceramidase | Neurology	Inverse variance weighted	3	0.0284372	0.0893303	0.750229	-0.14665	0.203525	1.02885	0.863596	1.22572	0.989602
ukb-ppp-ASAH2-OID20996	finngen_R10_COPD_EARLY	Early onset COPD || id:finngen_R10_COPD_EARLY	Neutral ceramidase | Neurology	MR Egger	3	-0.239052	0.285942	0.556709	-0.799497	0.321394	0.787374	0.449555	1.37905	0.997109
ukb-ppp-ASAH2-OID20996	finngen_R10_COPD_LATER	Later onset COPD || id:finngen_R10_COPD_LATER	Neutral ceramidase | Neurology	MR Egger	3	-0.0422097	0.24582	0.891742	-0.524018	0.439598	0.958669	0.592137	1.55208	0.997109
ukb-ppp-ASAH2-OID20996	finngen_R10_COPD_EARLY	Early onset COPD || id:finngen_R10_COPD_EARLY	Neutral ceramidase | Neurology	Weighted median	3	0.0889457	0.116083	0.443544	-0.138578	0.316469	1.09302	0.870596	1.37227	0.888091
ukb-ppp-ASAH2-OID20996	finngen_R10_COPD_LATER	Later onset COPD || id:finngen_R10_COPD_LATER	Neutral ceramidase | Neurology	Weighted median	3	0.0313652	0.0911162	0.730671	-0.147223	0.209953	1.03186	0.863102	1.23362	0.946597
ukb-ppp-ASAH2-OID20996	finngen_R10_COPD_EARLY	Early onset COPD || id:finngen_R10_COPD_EARLY	Neutral ceramidase | Neurology	Weighted mode	3	0.0829098	0.119369	0.559166	-0.151054	0.316874	1.08644	0.859801	1.37283	0.974633
ukb-ppp-ASAH2-OID20996	finngen_R10_COPD_LATER	Later onset COPD || id:finngen_R10_COPD_LATER	Neutral ceramidase | Neurology	Weighted mode	3	-0.0112627	0.0998288	0.920477	-0.206927	0.184402	0.9888	0.813079	1.2025	0.995923
ukb-ppp-ASAH2-OID20996	finngen_R10_COPD_EARLY	Early onset COPD || id:finngen_R10_COPD_EARLY	Neutral ceramidase | Neurology	Simple median	3	0.107781	0.172505	0.532101	-0.230328	0.44589	1.1138	0.794273	1.56188	0.998904
ukb-ppp-ASAH2-OID20996	finngen_R10_COPD_LATER	Later onset COPD || id:finngen_R10_COPD_LATER	Neutral ceramidase | Neurology	Simple median	3	0.134354	0.136777	0.325958	-0.133728	0.402437	1.1438	0.874828	1.49546	0.998904
ukb-ppp-ASGR1-OID20990	finngen_R10_COPD_EARLY	Early onset COPD || id:finngen_R10_COPD_EARLY	Asialoglycoprotein receptor 1 | Neurology	Wald ratio	1	0.121389	0.0979114	0.215056	-0.0705176	0.313295	1.12906	0.931911	1.36793	0.704021
ukb-ppp-ASGR1-OID20990	finngen_R10_COPD_LATER	Later onset COPD || id:finngen_R10_COPD_LATER	Asialoglycoprotein receptor 1 | Neurology	Wald ratio	1	0.135682	0.0840549	0.106483	-0.0290657	0.30043	1.14532	0.971353	1.35044	0.56438
ukb-ppp-ASGR2-OID30679	finngen_R10_COPD_EARLY	Early onset COPD || id:finngen_R10_COPD_EARLY	Asialoglycoprotein receptor 2 | Inflammation_II	Inverse variance weighted	2	0.0213569	0.0878812	0.807989	-0.15089	0.193604	1.02159	0.859942	1.21362	0.992933
ukb-ppp-ASGR2-OID30679	finngen_R10_COPD_LATER	Later onset COPD || id:finngen_R10_COPD_LATER	Asialoglycoprotein receptor 2 | Inflammation_II	Inverse variance weighted	2	0.0555474	0.0647127	0.390689	-0.0712896	0.182384	1.05712	0.931192	1.20008	0.969855
ukb-ppp-ASPN-OID30315	finngen_R10_COPD_EARLY	Early onset COPD || id:finngen_R10_COPD_EARLY	Asporin | Cardiometabolic_II	Inverse variance weighted	2	-0.0013683	0.0702365	0.984457	-0.139032	0.136295	0.998633	0.8702	1.14602	0.996547
ukb-ppp-ASPN-OID30315	finngen_R10_COPD_LATER	Later onset COPD || id:finngen_R10_COPD_LATER	Asporin | Cardiometabolic_II	Inverse variance weighted	2	0.10673	0.0599646	0.0750941	-0.0108003	0.224261	1.11263	0.989258	1.2514	0.73075
ukb-ppp-ASPSCR1-OID31055	finngen_R10_COPD_EARLY	Early onset COPD || id:finngen_R10_COPD_EARLY	Tether containing UBX domain for GLUT4 | Neurology_II	Wald ratio	1	0.142409	0.0805537	0.0770816	-0.0154763	0.300294	1.15305	0.984643	1.35026	0.504541
ukb-ppp-ASPSCR1-OID31055	finngen_R10_COPD_LATER	Later onset COPD || id:finngen_R10_COPD_LATER	Tether containing UBX domain for GLUT4 | Neurology_II	Wald ratio	1	0.11112	0.0687718	0.106141	-0.0236725	0.245913	1.11753	0.976606	1.27879	0.56438
ukb-ppp-ASRGL1-OID30283	finngen_R10_COPD_EARLY	Early onset COPD || id:finngen_R10_COPD_EARLY	Isoaspartyl peptidase/L-asparaginase | Cardiometabolic_II	Inverse variance weighted	4	0.0304197	0.0471377	0.518709	-0.0619703	0.12281	1.03089	0.939911	1.13067	0.983519
ukb-ppp-ASRGL1-OID30283	finngen_R10_COPD_LATER	Later onset COPD || id:finngen_R10_COPD_LATER	Isoaspartyl peptidase/L-asparaginase | Cardiometabolic_II	Inverse variance weighted (multiplicative random effects)	4	-0.0379766	0.0668813	0.570157	-0.169064	0.0931108	0.962735	0.844455	1.09758	0.983519
ukb-ppp-ASRGL1-OID30283	finngen_R10_COPD_EARLY	Early onset COPD || id:finngen_R10_COPD_EARLY	Isoaspartyl peptidase/L-asparaginase | Cardiometabolic_II	MR Egger	4	0.0734403	0.0883735	0.493373	-0.0997718	0.246652	1.0762	0.905044	1.27973	0.997109
ukb-ppp-ASRGL1-OID30283	finngen_R10_COPD_LATER	Later onset COPD || id:finngen_R10_COPD_LATER	Isoaspartyl peptidase/L-asparaginase | Cardiometabolic_II	MR Egger	4	-0.0358371	0.15359	0.837212	-0.336873	0.265199	0.964797	0.713999	1.30369	0.997109
ukb-ppp-ASRGL1-OID30283	finngen_R10_COPD_EARLY	Early onset COPD || id:finngen_R10_COPD_EARLY	Isoaspartyl peptidase/L-asparaginase | Cardiometabolic_II	Weighted median	4	0.0341205	0.0469509	0.467392	-0.0579032	0.126144	1.03471	0.943741	1.13445	0.896537
ukb-ppp-ASRGL1-OID30283	finngen_R10_COPD_LATER	Later onset COPD || id:finngen_R10_COPD_LATER	Isoaspartyl peptidase/L-asparaginase | Cardiometabolic_II	Weighted median	4	-0.0466218	0.0401916	0.246053	-0.125397	0.0321537	0.954448	0.882146	1.03268	0.802505
ukb-ppp-ASRGL1-OID30283	finngen_R10_COPD_EARLY	Early onset COPD || id:finngen_R10_COPD_EARLY	Isoaspartyl peptidase/L-asparaginase | Cardiometabolic_II	Weighted mode	4	0.0366092	0.0512131	0.526314	-0.0637686	0.136987	1.03729	0.938222	1.14681	0.974633
ukb-ppp-ASRGL1-OID30283	finngen_R10_COPD_LATER	Later onset COPD || id:finngen_R10_COPD_LATER	Isoaspartyl peptidase/L-asparaginase | Cardiometabolic_II	Weighted mode	4	-0.0448799	0.0408921	0.35261	-0.125028	0.0352686	0.956112	0.882472	1.0359	0.974633
ukb-ppp-ASRGL1-OID30283	finngen_R10_COPD_EARLY	Early onset COPD || id:finngen_R10_COPD_EARLY	Isoaspartyl peptidase/L-asparaginase | Cardiometabolic_II	Simple median	4	-0.0212804	0.122525	0.862116	-0.26143	0.218869	0.978944	0.76995	1.24467	0.998904
ukb-ppp-ASRGL1-OID30283	finngen_R10_COPD_LATER	Later onset COPD || id:finngen_R10_COPD_LATER	Isoaspartyl peptidase/L-asparaginase | Cardiometabolic_II	Simple median	4	0.00665614	0.103884	0.948912	-0.196957	0.210269	1.00668	0.821226	1.23401	0.998904
ukb-ppp-ATOX1-OID21476	finngen_R10_COPD_EARLY	Early onset COPD || id:finngen_R10_COPD_EARLY	Copper transport protein ATOX1 | Oncology	Wald ratio	1	-0.0178606	0.233215	0.938954	-0.474963	0.439241	0.982298	0.621908	1.55153	0.99015
ukb-ppp-ATOX1-OID21476	finngen_R10_COPD_LATER	Later onset COPD || id:finngen_R10_COPD_LATER	Copper transport protein ATOX1 | Oncology	Wald ratio	1	-0.0783934	0.199985	0.69506	-0.470363	0.313577	0.924601	0.624775	1.36831	0.944315
ukb-ppp-ATP5IF1-OID20760	finngen_R10_COPD_EARLY	Early onset COPD || id:finngen_R10_COPD_EARLY	ATPase inhibitor, mitochondrial | Inflammation	Wald ratio	1	-0.245002	0.157185	0.119072	-0.553085	0.0630813	0.782703	0.575173	1.06511	0.587329
ukb-ppp-ATP5IF1-OID20760	finngen_R10_COPD_LATER	Later onset COPD || id:finngen_R10_COPD_LATER	ATPase inhibitor, mitochondrial | Inflammation	Wald ratio	1	0.186894	0.134377	0.16428	-0.0764847	0.450272	1.2055	0.926367	1.56874	0.653039
ukb-ppp-ATP6V1G2-OID30167	finngen_R10_COPD_EARLY	Early onset COPD || id:finngen_R10_COPD_EARLY	V-type proton ATPase subunit G 2 | Cardiometabolic_II	Inverse variance weighted	2	0.308943	0.281536	0.272489	-0.242868	0.860754	1.36198	0.784375	2.36494	0.955257
ukb-ppp-ATP6V1G2-OID30167	finngen_R10_COPD_LATER	Later onset COPD || id:finngen_R10_COPD_LATER	V-type proton ATPase subunit G 2 | Cardiometabolic_II	Inverse variance weighted	2	-0.0172343	0.105783	0.87058	-0.224568	0.1901	0.982913	0.798861	1.20937	0.992933
ukb-ppp-ATRAID-OID31451	finngen_R10_COPD_EARLY	Early onset COPD || id:finngen_R10_COPD_EARLY	All-trans retinoic acid-induced differentiation factor | Oncology_II	Inverse variance weighted	4	-0.134915	0.0626147	0.0311858	-0.25764	-0.0121907	0.87379	0.772873	0.987883	0.55697
ukb-ppp-ATRAID-OID31451	finngen_R10_COPD_LATER	Later onset COPD || id:finngen_R10_COPD_LATER	All-trans retinoic acid-induced differentiation factor | Oncology_II	Inverse variance weighted	4	-0.0237538	0.0803557	0.767529	-0.181251	0.133743	0.976526	0.834226	1.1431	0.990831
ukb-ppp-ATRAID-OID31451	finngen_R10_COPD_EARLY	Early onset COPD || id:finngen_R10_COPD_EARLY	All-trans retinoic acid-induced differentiation factor | Oncology_II	MR Egger	4	-0.419813	0.228596	0.207696	-0.867861	0.0282349	0.65717	0.419849	1.02864	0.997109
ukb-ppp-ATRAID-OID31451	finngen_R10_COPD_LATER	Later onset COPD || id:finngen_R10_COPD_LATER	All-trans retinoic acid-induced differentiation factor | Oncology_II	MR Egger	4	-0.196599	0.333885	0.615625	-0.851014	0.457815	0.82152	0.426982	1.58062	0.997109
ukb-ppp-ATRAID-OID31451	finngen_R10_COPD_EARLY	Early onset COPD || id:finngen_R10_COPD_EARLY	All-trans retinoic acid-induced differentiation factor | Oncology_II	Weighted median	4	-0.159582	0.0645153	0.0133779	-0.286032	-0.0331318	0.8525	0.751239	0.967411	0.318016
ukb-ppp-ATRAID-OID31451	finngen_R10_COPD_LATER	Later onset COPD || id:finngen_R10_COPD_LATER	All-trans retinoic acid-induced differentiation factor | Oncology_II	Weighted median	4	-0.0125852	0.0572525	0.826012	-0.1248	0.0996297	0.987494	0.882673	1.10476	0.970789
ukb-ppp-ATRAID-OID31451	finngen_R10_COPD_EARLY	Early onset COPD || id:finngen_R10_COPD_EARLY	All-trans retinoic acid-induced differentiation factor | Oncology_II	Weighted mode	4	-0.160159	0.0685558	0.101574	-0.294528	-0.0257893	0.852009	0.744883	0.97454	0.974633
ukb-ppp-ATRAID-OID31451	finngen_R10_COPD_LATER	Later onset COPD || id:finngen_R10_COPD_LATER	All-trans retinoic acid-induced differentiation factor | Oncology_II	Weighted mode	4	-0.0054995	0.0601656	0.932932	-0.123424	0.112425	0.994516	0.883889	1.11899	0.995923
ukb-ppp-ATRAID-OID31451	finngen_R10_COPD_EARLY	Early onset COPD || id:finngen_R10_COPD_EARLY	All-trans retinoic acid-induced differentiation factor | Oncology_II	Simple median	4	-0.0873648	0.128645	0.497065	-0.339509	0.16478	0.916343	0.71212	1.17913	0.998904
ukb-ppp-ATRAID-OID31451	finngen_R10_COPD_LATER	Later onset COPD || id:finngen_R10_COPD_LATER	All-trans retinoic acid-induced differentiation factor | Oncology_II	Simple median	4	-0.078542	0.103044	0.445928	-0.280507	0.123423	0.924463	0.7554	1.13136	0.998904
ukb-ppp-ATRN-OID30735	finngen_R10_COPD_EARLY	Early onset COPD || id:finngen_R10_COPD_EARLY	Attractin, Isoform 2 | Inflammation_II	Inverse variance weighted	4	0.0292372	0.0402237	0.467309	-0.0496012	0.108076	1.02967	0.951609	1.11413	0.976816
ukb-ppp-ATRN-OID30735	finngen_R10_COPD_LATER	Later onset COPD || id:finngen_R10_COPD_LATER	Attractin, Isoform 2 | Inflammation_II	Inverse variance weighted	4	-0.0197233	0.0342127	0.564283	-0.0867803	0.0473336	0.98047	0.916878	1.04847	0.983519
ukb-ppp-ATRN-OID30735	finngen_R10_COPD_EARLY	Early onset COPD || id:finngen_R10_COPD_EARLY	Attractin, Isoform 2 | Inflammation_II	MR Egger	4	0.00965487	0.0751759	0.909558	-0.13769	0.157	1.0097	0.871369	1.17	0.997109
ukb-ppp-ATRN-OID30735	finngen_R10_COPD_LATER	Later onset COPD || id:finngen_R10_COPD_LATER	Attractin, Isoform 2 | Inflammation_II	MR Egger	4	0.0155543	0.0639948	0.830617	-0.109875	0.140984	1.01568	0.895946	1.15141	0.997109
ukb-ppp-ATRN-OID30735	finngen_R10_COPD_EARLY	Early onset COPD || id:finngen_R10_COPD_EARLY	Attractin, Isoform 2 | Inflammation_II	Weighted median	4	0.020405	0.0415917	0.623707	-0.0611147	0.101925	1.02061	0.940715	1.1073	0.929872
ukb-ppp-ATRN-OID30735	finngen_R10_COPD_LATER	Later onset COPD || id:finngen_R10_COPD_LATER	Attractin, Isoform 2 | Inflammation_II	Weighted median	4	-0.0157255	0.0355029	0.657812	-0.0853111	0.0538601	0.984397	0.918227	1.05534	0.936351
ukb-ppp-ATRN-OID30735	finngen_R10_COPD_EARLY	Early onset COPD || id:finngen_R10_COPD_EARLY	Attractin, Isoform 2 | Inflammation_II	Weighted mode	4	0.0200203	0.0419066	0.665488	-0.0621167	0.102157	1.02022	0.939773	1.10756	0.977074
ukb-ppp-ATRN-OID30735	finngen_R10_COPD_LATER	Later onset COPD || id:finngen_R10_COPD_LATER	Attractin, Isoform 2 | Inflammation_II	Weighted mode	4	-0.0103591	0.0376655	0.801148	-0.0841836	0.0634654	0.989694	0.919262	1.06552	0.984027
ukb-ppp-ATRN-OID30735	finngen_R10_COPD_EARLY	Early onset COPD || id:finngen_R10_COPD_EARLY	Attractin, Isoform 2 | Inflammation_II	Simple median	4	0.101542	0.0776254	0.190837	-0.0506034	0.253688	1.10688	0.950656	1.28877	0.998904
ukb-ppp-ATRN-OID30735	finngen_R10_COPD_LATER	Later onset COPD || id:finngen_R10_COPD_LATER	Attractin, Isoform 2 | Inflammation_II	Simple median	4	-0.0257073	0.062812	0.682338	-0.148819	0.0974041	0.97462	0.861725	1.10231	0.998904
ukb-ppp-ATXN10-OID20865	finngen_R10_COPD_EARLY	Early onset COPD || id:finngen_R10_COPD_EARLY	Ataxin-10 | Neurology	Wald ratio	1	0.163504	0.176417	0.35403	-0.182274	0.509282	1.17763	0.833373	1.6641	0.799379
ukb-ppp-ATXN10-OID20865	finngen_R10_COPD_LATER	Later onset COPD || id:finngen_R10_COPD_LATER	Ataxin-10 | Neurology	Wald ratio	1	0.00096826	0.150895	0.99488	-0.294787	0.296723	1.00097	0.744691	1.34544	0.997639
ukb-ppp-ATXN2L-OID30980	finngen_R10_COPD_EARLY	Early onset COPD || id:finngen_R10_COPD_EARLY	Ataxin-2-like protein | Neurology_II	Wald ratio	1	0.425143	0.341333	0.212935	-0.24387	1.09415	1.52981	0.78359	2.98666	0.702802
ukb-ppp-ATXN2L-OID30980	finngen_R10_COPD_LATER	Later onset COPD || id:finngen_R10_COPD_LATER	Ataxin-2-like protein | Neurology_II	Wald ratio	1	-0.120897	0.291395	0.678223	-0.692031	0.450238	0.886125	0.500558	1.56868	0.941734
ukb-ppp-ATXN3-OID31149	finngen_R10_COPD_EARLY	Early onset COPD || id:finngen_R10_COPD_EARLY	Ataxin-3 | Neurology_II	Inverse variance weighted	2	-0.0141644	0.0631493	0.822524	-0.137937	0.109608	0.985935	0.871153	1.11584	0.992933
ukb-ppp-ATXN3-OID31149	finngen_R10_COPD_LATER	Later onset COPD || id:finngen_R10_COPD_LATER	Ataxin-3 | Neurology_II	Inverse variance weighted	2	-0.0077305	0.0672684	0.908509	-0.139576	0.124116	0.992299	0.869726	1.13215	0.994054
ukb-ppp-AXL-OID20363	finngen_R10_COPD_EARLY	Early onset COPD || id:finngen_R10_COPD_EARLY	Tyrosine-protein kinase receptor UFO | Cardiometabolic	Inverse variance weighted	3	-0.0210674	0.0847318	0.803642	-0.187142	0.145007	0.979153	0.829326	1.15605	0.992933
ukb-ppp-AXL-OID20363	finngen_R10_COPD_LATER	Later onset COPD || id:finngen_R10_COPD_LATER	Tyrosine-protein kinase receptor UFO | Cardiometabolic	Inverse variance weighted	3	0.0447413	0.0723059	0.536062	-0.0969782	0.186461	1.04576	0.907576	1.20498	0.983519
ukb-ppp-AXL-OID20363	finngen_R10_COPD_EARLY	Early onset COPD || id:finngen_R10_COPD_EARLY	Tyrosine-protein kinase receptor UFO | Cardiometabolic	MR Egger	3	-0.183164	0.227435	0.568375	-0.628936	0.262607	0.832631	0.533159	1.30032	0.997109
ukb-ppp-AXL-OID20363	finngen_R10_COPD_LATER	Later onset COPD || id:finngen_R10_COPD_LATER	Tyrosine-protein kinase receptor UFO | Cardiometabolic	MR Egger	3	-0.0821523	0.193908	0.744881	-0.462212	0.297907	0.921132	0.629889	1.34704	0.997109
ukb-ppp-AXL-OID20363	finngen_R10_COPD_EARLY	Early onset COPD || id:finngen_R10_COPD_EARLY	Tyrosine-protein kinase receptor UFO | Cardiometabolic	Weighted median	3	-0.0203304	0.0866208	0.814437	-0.190107	0.149446	0.979875	0.82687	1.16119	0.966561
ukb-ppp-AXL-OID20363	finngen_R10_COPD_LATER	Later onset COPD || id:finngen_R10_COPD_LATER	Tyrosine-protein kinase receptor UFO | Cardiometabolic	Weighted median	3	0.00832924	0.0725977	0.908658	-0.133962	0.150621	1.00836	0.874623	1.16256	0.985878
ukb-ppp-AXL-OID20363	finngen_R10_COPD_EARLY	Early onset COPD || id:finngen_R10_COPD_EARLY	Tyrosine-protein kinase receptor UFO | Cardiometabolic	Weighted mode	3	-0.06002	0.0898504	0.572902	-0.236127	0.116087	0.941746	0.789681	1.12309	0.974633
ukb-ppp-AXL-OID20363	finngen_R10_COPD_LATER	Later onset COPD || id:finngen_R10_COPD_LATER	Tyrosine-protein kinase receptor UFO | Cardiometabolic	Weighted mode	3	0.00478867	0.0831086	0.959291	-0.158104	0.167682	1.0048	0.853761	1.18256	0.997818
ukb-ppp-AXL-OID20363	finngen_R10_COPD_EARLY	Early onset COPD || id:finngen_R10_COPD_EARLY	Tyrosine-protein kinase receptor UFO | Cardiometabolic	Simple median	3	0.0829876	0.137434	0.545954	-0.186384	0.352359	1.08653	0.829955	1.42242	0.998904
ukb-ppp-AXL-OID20363	finngen_R10_COPD_LATER	Later onset COPD || id:finngen_R10_COPD_LATER	Tyrosine-protein kinase receptor UFO | Cardiometabolic	Simple median	3	0.0190614	0.115547	0.86897	-0.20741	0.245533	1.01924	0.812686	1.2783	0.998904
ukb-ppp-B3GNT7-OID30281	finngen_R10_COPD_EARLY	Early onset COPD || id:finngen_R10_COPD_EARLY	UDP-GlcNAc:betaGal beta-1,3-N-acetylglucosaminyltransferase 7 | Cardiometabolic_II	Inverse variance weighted	6	0.0172409	0.0611981	0.778156	-0.102707	0.137189	1.01739	0.902391	1.14704	0.992378
ukb-ppp-B3GNT7-OID30281	finngen_R10_COPD_LATER	Later onset COPD || id:finngen_R10_COPD_LATER	UDP-GlcNAc:betaGal beta-1,3-N-acetylglucosaminyltransferase 7 | Cardiometabolic_II	Inverse variance weighted	6	-0.0047782	0.0483762	0.92132	-0.0995956	0.0900393	0.995233	0.905203	1.09422	0.994128
ukb-ppp-B3GNT7-OID30281	finngen_R10_COPD_EARLY	Early onset COPD || id:finngen_R10_COPD_EARLY	UDP-GlcNAc:betaGal beta-1,3-N-acetylglucosaminyltransferase 7 | Cardiometabolic_II	MR Egger	6	0.246172	0.168159	0.21706	-0.0834196	0.575764	1.27912	0.919965	1.77849	0.997109
ukb-ppp-B3GNT7-OID30281	finngen_R10_COPD_LATER	Later onset COPD || id:finngen_R10_COPD_LATER	UDP-GlcNAc:betaGal beta-1,3-N-acetylglucosaminyltransferase 7 | Cardiometabolic_II	MR Egger	6	0.134211	0.145758	0.409272	-0.151474	0.419896	1.14363	0.85944	1.5218	0.997109
ukb-ppp-B3GNT7-OID30281	finngen_R10_COPD_EARLY	Early onset COPD || id:finngen_R10_COPD_EARLY	UDP-GlcNAc:betaGal beta-1,3-N-acetylglucosaminyltransferase 7 | Cardiometabolic_II	Weighted median	6	0.0499846	0.0453121	0.269976	-0.0388271	0.138796	1.05125	0.961917	1.14889	0.81087
ukb-ppp-B3GNT7-OID30281	finngen_R10_COPD_LATER	Later onset COPD || id:finngen_R10_COPD_LATER	UDP-GlcNAc:betaGal beta-1,3-N-acetylglucosaminyltransferase 7 | Cardiometabolic_II	Weighted median	6	0.00505643	0.0398871	0.899124	-0.0731222	0.0832351	1.00507	0.929487	1.0868	0.984006
ukb-ppp-B3GNT7-OID30281	finngen_R10_COPD_EARLY	Early onset COPD || id:finngen_R10_COPD_EARLY	UDP-GlcNAc:betaGal beta-1,3-N-acetylglucosaminyltransferase 7 | Cardiometabolic_II	Weighted mode	6	0.0491969	0.0478585	0.351102	-0.0446059	0.143	1.05043	0.956374	1.15373	0.974633
ukb-ppp-B3GNT7-OID30281	finngen_R10_COPD_LATER	Later onset COPD || id:finngen_R10_COPD_LATER	UDP-GlcNAc:betaGal beta-1,3-N-acetylglucosaminyltransferase 7 | Cardiometabolic_II	Weighted mode	6	0.0107195	0.0392441	0.795662	-0.0661989	0.0876379	1.01078	0.935945	1.09159	0.984027
ukb-ppp-B3GNT7-OID30281	finngen_R10_COPD_EARLY	Early onset COPD || id:finngen_R10_COPD_EARLY	UDP-GlcNAc:betaGal beta-1,3-N-acetylglucosaminyltransferase 7 | Cardiometabolic_II	Simple median	6	-0.105231	0.113885	0.355481	-0.328446	0.117984	0.900117	0.720042	1.12523	0.998904
ukb-ppp-B3GNT7-OID30281	finngen_R10_COPD_LATER	Later onset COPD || id:finngen_R10_COPD_LATER	UDP-GlcNAc:betaGal beta-1,3-N-acetylglucosaminyltransferase 7 | Cardiometabolic_II	Simple median	6	-0.147073	0.0870943	0.0912844	-0.317778	0.0236321	0.863231	0.727765	1.02391	0.998904
ukb-ppp-B4GALT1-OID20780	finngen_R10_COPD_EARLY	Early onset COPD || id:finngen_R10_COPD_EARLY	Beta-1,4-galactosyltransferase 1 | Inflammation	Wald ratio	1	0.0424536	0.0760911	0.576892	-0.106685	0.191592	1.04337	0.898809	1.21118	0.905473
ukb-ppp-B4GALT1-OID20780	finngen_R10_COPD_LATER	Later onset COPD || id:finngen_R10_COPD_LATER	Beta-1,4-galactosyltransferase 1 | Inflammation	Wald ratio	1	-0.0187746	0.0655262	0.774479	-0.147206	0.109657	0.981401	0.863116	1.11589	0.963395
ukb-ppp-B4GAT1-OID21127	finngen_R10_COPD_EARLY	Early onset COPD || id:finngen_R10_COPD_EARLY	Beta-1,4-glucuronyltransferase 1 | Neurology	Inverse variance weighted	2	-0.0859204	0.0613522	0.16138	-0.206171	0.0343298	0.917667	0.813694	1.03493	0.852535
ukb-ppp-B4GAT1-OID21127	finngen_R10_COPD_LATER	Later onset COPD || id:finngen_R10_COPD_LATER	Beta-1,4-glucuronyltransferase 1 | Neurology	Inverse variance weighted	2	-0.0542745	0.0522997	0.299382	-0.156782	0.0482329	0.947172	0.854891	1.04942	0.961658
ukb-ppp-BACH1-OID20505	finngen_R10_COPD_EARLY	Early onset COPD || id:finngen_R10_COPD_EARLY	Transcription regulator protein BACH1 | Inflammation	Wald ratio	1	0.382568	0.402068	0.34135	-0.405485	1.17062	1.46604	0.666653	3.22399	0.790474
ukb-ppp-BACH1-OID20505	finngen_R10_COPD_LATER	Later onset COPD || id:finngen_R10_COPD_LATER	Transcription regulator protein BACH1 | Inflammation	Wald ratio	1	-0.395917	0.343174	0.248627	-1.06854	0.276705	0.673063	0.34351	1.31878	0.727127
ukb-ppp-BAG3-OID20972	finngen_R10_COPD_EARLY	Early onset COPD || id:finngen_R10_COPD_EARLY	BAG family molecular chaperone regulator 3 | Neurology	Wald ratio	1	-0.120329	0.251798	0.632737	-0.613853	0.373195	0.886629	0.541261	1.45237	0.926636
ukb-ppp-BAG3-OID20972	finngen_R10_COPD_LATER	Later onset COPD || id:finngen_R10_COPD_LATER	BAG family molecular chaperone regulator 3 | Neurology	Wald ratio	1	-0.393761	0.21501	0.0670466	-0.815181	0.0276586	0.674515	0.442559	1.02804	0.492363
ukb-ppp-BAIAP2-OID21250	finngen_R10_COPD_EARLY	Early onset COPD || id:finngen_R10_COPD_EARLY	Brain-specific angiogenesis inhibitor 1-associated protein 2 | Oncology	Wald ratio	1	0.0415502	0.202629	0.837529	-0.355604	0.438704	1.04243	0.70075	1.5507	0.981433
ukb-ppp-BAIAP2-OID21250	finngen_R10_COPD_LATER	Later onset COPD || id:finngen_R10_COPD_LATER	Brain-specific angiogenesis inhibitor 1-associated protein 2 | Oncology	Wald ratio	1	0.0534368	0.17299	0.757397	-0.285624	0.392497	1.05489	0.751545	1.48067	0.962306
ukb-ppp-BANK1-OID20594	finngen_R10_COPD_EARLY	Early onset COPD || id:finngen_R10_COPD_EARLY	B-cell scaffold protein with ankyrin repeats | Inflammation	Inverse variance weighted	4	-0.0745083	0.135005	0.581021	-0.339118	0.190101	0.9282	0.712399	1.20937	0.983519
ukb-ppp-BANK1-OID20594	finngen_R10_COPD_LATER	Later onset COPD || id:finngen_R10_COPD_LATER	B-cell scaffold protein with ankyrin repeats | Inflammation	Inverse variance weighted	4	0.00609535	0.121758	0.960074	-0.23255	0.24474	1.00611	0.79251	1.27729	0.995203
ukb-ppp-BANK1-OID20594	finngen_R10_COPD_EARLY	Early onset COPD || id:finngen_R10_COPD_EARLY	B-cell scaffold protein with ankyrin repeats | Inflammation	MR Egger	4	0.172987	0.321048	0.643964	-0.456267	0.802241	1.18885	0.633644	2.23053	0.997109
ukb-ppp-BANK1-OID20594	finngen_R10_COPD_LATER	Later onset COPD || id:finngen_R10_COPD_LATER	B-cell scaffold protein with ankyrin repeats | Inflammation	MR Egger	4	-0.3749	0.270945	0.300652	-0.905951	0.156152	0.687358	0.404157	1.169	0.997109
ukb-ppp-BANK1-OID20594	finngen_R10_COPD_EARLY	Early onset COPD || id:finngen_R10_COPD_EARLY	B-cell scaffold protein with ankyrin repeats | Inflammation	Weighted median	4	-0.0155812	0.147734	0.916005	-0.305141	0.273978	0.98454	0.73702	1.31519	0.986222
ukb-ppp-BANK1-OID20594	finngen_R10_COPD_LATER	Later onset COPD || id:finngen_R10_COPD_LATER	B-cell scaffold protein with ankyrin repeats | Inflammation	Weighted median	4	-0.0474474	0.127138	0.709002	-0.296638	0.201743	0.953661	0.743313	1.22353	0.946316
ukb-ppp-BANK1-OID20594	finngen_R10_COPD_EARLY	Early onset COPD || id:finngen_R10_COPD_EARLY	B-cell scaffold protein with ankyrin repeats | Inflammation	Weighted mode	4	0.0159996	0.159597	0.92647	-0.296811	0.32881	1.01613	0.743185	1.38931	0.995923
ukb-ppp-BANK1-OID20594	finngen_R10_COPD_LATER	Later onset COPD || id:finngen_R10_COPD_LATER	B-cell scaffold protein with ankyrin repeats | Inflammation	Weighted mode	4	-0.0870518	0.12776	0.544522	-0.337461	0.163357	0.91663	0.71358	1.17746	0.974633
ukb-ppp-BANK1-OID20594	finngen_R10_COPD_EARLY	Early onset COPD || id:finngen_R10_COPD_EARLY	B-cell scaffold protein with ankyrin repeats | Inflammation	Simple median	4	-0.230288	0.224011	0.303941	-0.66935	0.208774	0.794305	0.512042	1.23217	0.998904
ukb-ppp-BANK1-OID20594	finngen_R10_COPD_LATER	Later onset COPD || id:finngen_R10_COPD_LATER	B-cell scaffold protein with ankyrin repeats | Inflammation	Simple median	4	0.231759	0.19849	0.242965	-0.157282	0.6208	1.26082	0.854463	1.86042	0.998904
ukb-ppp-BAP18-OID31150	finngen_R10_COPD_EARLY	Early onset COPD || id:finngen_R10_COPD_EARLY	Chromatin complexes subunit BAP18 | Neurology_II	Wald ratio	1	-0.0226701	0.210079	0.914065	-0.434425	0.389085	0.977585	0.647637	1.47563	0.99015
ukb-ppp-BAP18-OID31150	finngen_R10_COPD_LATER	Later onset COPD || id:finngen_R10_COPD_LATER	Chromatin complexes subunit BAP18 | Neurology_II	Wald ratio	1	0.0143978	0.180851	0.936546	-0.34007	0.368865	1.0145	0.711721	1.44609	0.99015
ukb-ppp-BCAM-OID21076	finngen_R10_COPD_EARLY	Early onset COPD || id:finngen_R10_COPD_EARLY	Basal cell adhesion molecule | Neurology	Inverse variance weighted	4	0.0458205	0.081458	0.573772	-0.113837	0.205478	1.04689	0.892403	1.22811	0.983519
ukb-ppp-BCAM-OID21076	finngen_R10_COPD_LATER	Later onset COPD || id:finngen_R10_COPD_LATER	Basal cell adhesion molecule | Neurology	Inverse variance weighted	4	0.0418526	0.0581981	0.472055	-0.0722157	0.155921	1.04274	0.93033	1.16873	0.976816
ukb-ppp-BCAM-OID21076	finngen_R10_COPD_EARLY	Early onset COPD || id:finngen_R10_COPD_EARLY	Basal cell adhesion molecule | Neurology	MR Egger	4	0.0696353	0.154648	0.696609	-0.233475	0.372745	1.07212	0.791778	1.45171	0.997109
ukb-ppp-BCAM-OID21076	finngen_R10_COPD_LATER	Later onset COPD || id:finngen_R10_COPD_LATER	Basal cell adhesion molecule | Neurology	MR Egger	4	0.117783	0.0902987	0.322016	-0.0592022	0.294769	1.125	0.942516	1.34282	0.997109
ukb-ppp-BCAM-OID21076	finngen_R10_COPD_EARLY	Early onset COPD || id:finngen_R10_COPD_EARLY	Basal cell adhesion molecule | Neurology	Weighted median	4	0.0727849	0.0800934	0.363482	-0.0841982	0.229768	1.0755	0.919249	1.25831	0.868141
ukb-ppp-BCAM-OID21076	finngen_R10_COPD_LATER	Later onset COPD || id:finngen_R10_COPD_LATER	Basal cell adhesion molecule | Neurology	Weighted median	4	0.083136	0.0664645	0.210995	-0.0471344	0.213406	1.08669	0.953959	1.23789	0.768021
ukb-ppp-BCAM-OID21076	finngen_R10_COPD_EARLY	Early onset COPD || id:finngen_R10_COPD_EARLY	Basal cell adhesion molecule | Neurology	Weighted mode	4	0.0796351	0.0871389	0.428163	-0.0911572	0.250427	1.08289	0.912874	1.28457	0.974633
ukb-ppp-BCAM-OID21076	finngen_R10_COPD_LATER	Later onset COPD || id:finngen_R10_COPD_LATER	Basal cell adhesion molecule | Neurology	Weighted mode	4	0.0836467	0.0674961	0.303356	-0.0486456	0.215939	1.08724	0.952519	1.24103	0.974633
ukb-ppp-BCAM-OID21076	finngen_R10_COPD_EARLY	Early onset COPD || id:finngen_R10_COPD_EARLY	Basal cell adhesion molecule | Neurology	Simple median	4	0.0688764	0.105871	0.515324	-0.13863	0.276383	1.0713	0.87055	1.31835	0.998904
ukb-ppp-BCAM-OID21076	finngen_R10_COPD_LATER	Later onset COPD || id:finngen_R10_COPD_LATER	Basal cell adhesion molecule | Neurology	Simple median	4	-0.0414862	0.0853001	0.626715	-0.208674	0.125702	0.959363	0.81166	1.13394	0.998904
ukb-ppp-BCAN-OID20998	finngen_R10_COPD_EARLY	Early onset COPD || id:finngen_R10_COPD_EARLY	Brevican core protein | Neurology	Inverse variance weighted	2	0.0290492	0.133418	0.827639	-0.23245	0.290548	1.02948	0.792589	1.33716	0.992933
ukb-ppp-BCAN-OID20998	finngen_R10_COPD_LATER	Later onset COPD || id:finngen_R10_COPD_LATER	Brevican core protein | Neurology	Inverse variance weighted	2	-0.100626	0.0712227	0.157702	-0.240223	0.0389699	0.904271	0.786452	1.03974	0.850345
ukb-ppp-BCAT1-OID30312	finngen_R10_COPD_EARLY	Early onset COPD || id:finngen_R10_COPD_EARLY	Branched-chain-amino-acid aminotransferase, cytosolic | Cardiometabolic_II	Inverse variance weighted	3	-0.0343104	0.0797876	0.66718	-0.190694	0.122073	0.966271	0.826385	1.12984	0.989467
ukb-ppp-BCAT1-OID30312	finngen_R10_COPD_LATER	Later onset COPD || id:finngen_R10_COPD_LATER	Branched-chain-amino-acid aminotransferase, cytosolic | Cardiometabolic_II	Inverse variance weighted	3	0.0964199	0.0650475	0.138261	-0.0310732	0.223913	1.10122	0.969405	1.25096	0.819923
ukb-ppp-BCAT1-OID30312	finngen_R10_COPD_EARLY	Early onset COPD || id:finngen_R10_COPD_EARLY	Branched-chain-amino-acid aminotransferase, cytosolic | Cardiometabolic_II	MR Egger	3	0.207335	0.131064	0.358871	-0.0495497	0.46422	1.23039	0.951658	1.59077	0.997109
ukb-ppp-BCAT1-OID30312	finngen_R10_COPD_LATER	Later onset COPD || id:finngen_R10_COPD_LATER	Branched-chain-amino-acid aminotransferase, cytosolic | Cardiometabolic_II	MR Egger	3	0.237094	0.157695	0.37365	-0.0719881	0.546176	1.26756	0.930542	1.72664	0.997109
ukb-ppp-BCAT1-OID30312	finngen_R10_COPD_EARLY	Early onset COPD || id:finngen_R10_COPD_EARLY	Branched-chain-amino-acid aminotransferase, cytosolic | Cardiometabolic_II	Weighted median	3	-0.0049437	0.0593872	0.933657	-0.121343	0.111455	0.995069	0.88573	1.1179	0.991906
ukb-ppp-BCAT1-OID30312	finngen_R10_COPD_LATER	Later onset COPD || id:finngen_R10_COPD_LATER	Branched-chain-amino-acid aminotransferase, cytosolic | Cardiometabolic_II	Weighted median	3	0.103416	0.0535921	0.0536452	-0.0016244	0.208457	1.10895	0.998377	1.23178	0.533107
ukb-ppp-BCAT1-OID30312	finngen_R10_COPD_EARLY	Early onset COPD || id:finngen_R10_COPD_EARLY	Branched-chain-amino-acid aminotransferase, cytosolic | Cardiometabolic_II	Weighted mode	3	0.00594837	0.0607669	0.930948	-0.113155	0.125052	1.00597	0.893012	1.13321	0.995923
ukb-ppp-BCAT1-OID30312	finngen_R10_COPD_LATER	Later onset COPD || id:finngen_R10_COPD_LATER	Branched-chain-amino-acid aminotransferase, cytosolic | Cardiometabolic_II	Weighted mode	3	0.102258	0.063864	0.250487	-0.0229152	0.227432	1.10767	0.977345	1.25537	0.974633
ukb-ppp-BCAT1-OID30312	finngen_R10_COPD_EARLY	Early onset COPD || id:finngen_R10_COPD_EARLY	Branched-chain-amino-acid aminotransferase, cytosolic | Cardiometabolic_II	Simple median	3	-0.0445737	0.0770502	0.562925	-0.195592	0.106445	0.956405	0.822348	1.11232	0.998904
ukb-ppp-BCAT1-OID30312	finngen_R10_COPD_LATER	Later onset COPD || id:finngen_R10_COPD_LATER	Branched-chain-amino-acid aminotransferase, cytosolic | Cardiometabolic_II	Simple median	3	0.076714	0.0586314	0.190734	-0.0382035	0.191632	1.07973	0.962517	1.21122	0.998904
ukb-ppp-BCHE-OID30717	finngen_R10_COPD_EARLY	Early onset COPD || id:finngen_R10_COPD_EARLY	Cholinesterase | Inflammation_II	Inverse variance weighted	7	-0.0061672	0.0505026	0.902806	-0.105152	0.0928179	0.993852	0.900187	1.09726	0.992933
ukb-ppp-BCHE-OID30717	finngen_R10_COPD_LATER	Later onset COPD || id:finngen_R10_COPD_LATER	Cholinesterase | Inflammation_II	Inverse variance weighted	7	-0.0079034	0.0343178	0.817859	-0.0751662	0.0593595	0.992128	0.927589	1.06116	0.992933
ukb-ppp-BCHE-OID30717	finngen_R10_COPD_EARLY	Early onset COPD || id:finngen_R10_COPD_EARLY	Cholinesterase | Inflammation_II	MR Egger	7	-0.029072	0.135369	0.838438	-0.294395	0.236251	0.971346	0.744982	1.26649	0.997109
ukb-ppp-BCHE-OID30717	finngen_R10_COPD_LATER	Later onset COPD || id:finngen_R10_COPD_LATER	Cholinesterase | Inflammation_II	MR Egger	7	0.00095369	0.0840743	0.991388	-0.163832	0.165739	1.00095	0.848885	1.18027	0.997109
ukb-ppp-BCHE-OID30717	finngen_R10_COPD_EARLY	Early onset COPD || id:finngen_R10_COPD_EARLY	Cholinesterase | Inflammation_II	Weighted median	7	0.00831597	0.0427881	0.8459	-0.0755488	0.0921807	1.00835	0.927234	1.09656	0.974669
ukb-ppp-BCHE-OID30717	finngen_R10_COPD_LATER	Later onset COPD || id:finngen_R10_COPD_LATER	Cholinesterase | Inflammation_II	Weighted median	7	-0.0176633	0.0363375	0.626904	-0.0888847	0.0535582	0.982492	0.914951	1.05502	0.929872
ukb-ppp-BCHE-OID30717	finngen_R10_COPD_EARLY	Early onset COPD || id:finngen_R10_COPD_EARLY	Cholinesterase | Inflammation_II	Weighted mode	7	0.00899836	0.0417018	0.836309	-0.0727372	0.0907339	1.00904	0.929845	1.09498	0.988106
ukb-ppp-BCHE-OID30717	finngen_R10_COPD_LATER	Later onset COPD || id:finngen_R10_COPD_LATER	Cholinesterase | Inflammation_II	Weighted mode	7	-0.0147492	0.0362994	0.698601	-0.0858959	0.0563975	0.985359	0.91769	1.05802	0.977074
ukb-ppp-BCHE-OID30717	finngen_R10_COPD_EARLY	Early onset COPD || id:finngen_R10_COPD_EARLY	Cholinesterase | Inflammation_II	Simple median	7	0.0136509	0.111806	0.902825	-0.20549	0.232791	1.01374	0.814249	1.26212	0.998904
ukb-ppp-BCHE-OID30717	finngen_R10_COPD_LATER	Later onset COPD || id:finngen_R10_COPD_LATER	Cholinesterase | Inflammation_II	Simple median	7	0.00966209	0.0858995	0.910442	-0.158701	0.178025	1.00971	0.853252	1.19486	0.998904
ukb-ppp-BCL2-OID31454	finngen_R10_COPD_EARLY	Early onset COPD || id:finngen_R10_COPD_EARLY	Apoptosis regulator Bcl-2 | Oncology_II	Wald ratio	1	0.898885	0.458335	0.0498564	0.00054726	1.79722	2.45686	1.00055	6.03286	0.468481
ukb-ppp-BCL2-OID31454	finngen_R10_COPD_LATER	Later onset COPD || id:finngen_R10_COPD_LATER	Apoptosis regulator Bcl-2 | Oncology_II	Wald ratio	1	-0.754181	0.387702	0.0517439	-1.51408	0.00571548	0.470396	0.220011	1.00573	0.469732
ukb-ppp-BCL2L15-OID30498	finngen_R10_COPD_EARLY	Early onset COPD || id:finngen_R10_COPD_EARLY	Bcl-2-like protein 15 | Inflammation_II	Inverse variance weighted	2	0.320466	0.16603	0.0535855	-0.0049523	0.645884	1.37777	0.99506	1.90767	0.666833
ukb-ppp-BCL2L15-OID30498	finngen_R10_COPD_LATER	Later onset COPD || id:finngen_R10_COPD_LATER	Bcl-2-like protein 15 | Inflammation_II	Inverse variance weighted	2	-0.0058006	0.0842609	0.945116	-0.170952	0.159351	0.994216	0.842862	1.17275	0.994483
ukb-ppp-BCR-OID20558	finngen_R10_COPD_EARLY	Early onset COPD || id:finngen_R10_COPD_EARLY	Breakpoint cluster region protein | Inflammation	Wald ratio	1	-0.498362	0.474912	0.294004	-1.42919	0.432465	0.607525	0.239503	1.54105	0.755892
ukb-ppp-BCR-OID20558	finngen_R10_COPD_LATER	Later onset COPD || id:finngen_R10_COPD_LATER	Breakpoint cluster region protein | Inflammation	Wald ratio	1	0.184779	0.383679	0.630091	-0.567231	0.936789	1.20295	0.567094	2.55178	0.924374
ukb-ppp-BDNF-OID30373	finngen_R10_COPD_EARLY	Early onset COPD || id:finngen_R10_COPD_EARLY	Brain-derived neurotrophic factor | Cardiometabolic_II	Wald ratio	1	-0.20202	0.222487	0.363874	-0.638094	0.234054	0.817079	0.528298	1.26371	0.805833
ukb-ppp-BDNF-OID30373	finngen_R10_COPD_LATER	Later onset COPD || id:finngen_R10_COPD_LATER	Brain-derived neurotrophic factor | Cardiometabolic_II	Wald ratio	1	-0.0616098	0.189502	0.745095	-0.433034	0.309815	0.94025	0.648538	1.36317	0.959765
ukb-ppp-BGLAP-OID30389	finngen_R10_COPD_EARLY	Early onset COPD || id:finngen_R10_COPD_EARLY	Osteocalcin | Cardiometabolic_II	Inverse variance weighted	2	-0.0190581	0.170635	0.91107	-0.353502	0.315386	0.981122	0.702225	1.37079	0.994128
ukb-ppp-BGLAP-OID30389	finngen_R10_COPD_LATER	Later onset COPD || id:finngen_R10_COPD_LATER	Osteocalcin | Cardiometabolic_II	Inverse variance weighted	2	-0.0026933	0.145168	0.985198	-0.287222	0.281836	0.99731	0.750345	1.32556	0.996547
ukb-ppp-BID-OID20517	finngen_R10_COPD_EARLY	Early onset COPD || id:finngen_R10_COPD_EARLY	BH3-interacting domain death agonist | Inflammation	Wald ratio	1	-0.471387	0.309583	0.127846	-1.07817	0.135396	0.624136	0.340217	1.14499	0.600732
ukb-ppp-BID-OID20517	finngen_R10_COPD_LATER	Later onset COPD || id:finngen_R10_COPD_LATER	BH3-interacting domain death agonist | Inflammation	Wald ratio	1	-0.052336	0.259638	0.840251	-0.561227	0.456555	0.94901	0.570509	1.57863	0.981433
ukb-ppp-BIN2-OID21067	finngen_R10_COPD_EARLY	Early onset COPD || id:finngen_R10_COPD_EARLY	Bridging integrator 2 | Neurology	Wald ratio	1	0.233418	0.176206	0.185275	-0.111947	0.578783	1.26291	0.894092	1.78387	0.684423
ukb-ppp-BIN2-OID21067	finngen_R10_COPD_LATER	Later onset COPD || id:finngen_R10_COPD_LATER	Bridging integrator 2 | Neurology	Wald ratio	1	-0.10247	0.15114	0.497784	-0.398705	0.193765	0.902605	0.671188	1.21381	0.874573
ukb-ppp-BLMH-OID20336	finngen_R10_COPD_EARLY	Early onset COPD || id:finngen_R10_COPD_EARLY	Bleomycin hydrolase | Cardiometabolic	Inverse variance weighted	3	-0.0271808	0.061867	0.660413	-0.14844	0.0940785	0.973185	0.862052	1.09865	0.989467
ukb-ppp-BLMH-OID20336	finngen_R10_COPD_LATER	Later onset COPD || id:finngen_R10_COPD_LATER	Bleomycin hydrolase | Cardiometabolic	Inverse variance weighted	3	-0.0016944	0.0463475	0.970837	-0.0925355	0.0891467	0.998307	0.911617	1.09324	0.99562
ukb-ppp-BLMH-OID20336	finngen_R10_COPD_EARLY	Early onset COPD || id:finngen_R10_COPD_EARLY	Bleomycin hydrolase | Cardiometabolic	MR Egger	3	0.366676	0.727632	0.702834	-1.05948	1.79283	1.44293	0.346635	6.00645	0.997109
ukb-ppp-BLMH-OID20336	finngen_R10_COPD_LATER	Later onset COPD || id:finngen_R10_COPD_LATER	Bleomycin hydrolase | Cardiometabolic	MR Egger	3	0.288008	0.547385	0.691653	-0.784866	1.36088	1.33377	0.456181	3.89963	0.997109
ukb-ppp-BLMH-OID20336	finngen_R10_COPD_EARLY	Early onset COPD || id:finngen_R10_COPD_EARLY	Bleomycin hydrolase | Cardiometabolic	Weighted median	3	-0.0226769	0.0563708	0.687477	-0.133164	0.0878098	0.977578	0.875322	1.09178	0.940459
ukb-ppp-BLMH-OID20336	finngen_R10_COPD_LATER	Later onset COPD || id:finngen_R10_COPD_LATER	Bleomycin hydrolase | Cardiometabolic	Weighted median	3	-0.0078549	0.046264	0.865179	-0.0985323	0.0828225	0.992176	0.906166	1.08635	0.978437
ukb-ppp-BLMH-OID20336	finngen_R10_COPD_EARLY	Early onset COPD || id:finngen_R10_COPD_EARLY	Bleomycin hydrolase | Cardiometabolic	Weighted mode	3	-0.004157	0.0587571	0.950035	-0.119321	0.111007	0.995852	0.887523	1.1174	0.995923
ukb-ppp-BLMH-OID20336	finngen_R10_COPD_LATER	Later onset COPD || id:finngen_R10_COPD_LATER	Bleomycin hydrolase | Cardiometabolic	Weighted mode	3	-0.0175429	0.0461353	0.740345	-0.107968	0.0728822	0.98261	0.897656	1.0756	0.980621
ukb-ppp-BLMH-OID20336	finngen_R10_COPD_EARLY	Early onset COPD || id:finngen_R10_COPD_EARLY	Bleomycin hydrolase | Cardiometabolic	Simple median	3	-0.249584	0.172669	0.148332	-0.588016	0.0888474	0.779125	0.555428	1.09291	0.998904
ukb-ppp-BLMH-OID20336	finngen_R10_COPD_LATER	Later onset COPD || id:finngen_R10_COPD_LATER	Bleomycin hydrolase | Cardiometabolic	Simple median	3	-0.0170573	0.122096	0.888894	-0.256366	0.222252	0.983087	0.773858	1.24889	0.998904
ukb-ppp-BLNK-OID30541	finngen_R10_COPD_EARLY	Early onset COPD || id:finngen_R10_COPD_EARLY	B-cell linker protein | Inflammation_II	Wald ratio	1	0.196877	0.254182	0.438606	-0.301321	0.695074	1.21759	0.73984	2.00386	0.842247
ukb-ppp-BLNK-OID30541	finngen_R10_COPD_LATER	Later onset COPD || id:finngen_R10_COPD_LATER	B-cell linker protein | Inflammation_II	Wald ratio	1	0.26617	0.217096	0.220181	-0.159338	0.691678	1.30496	0.852708	1.99706	0.706924
ukb-ppp-BLVRB-OID21141	finngen_R10_COPD_EARLY	Early onset COPD || id:finngen_R10_COPD_EARLY	Flavin reductase | Neurology	Inverse variance weighted	3	-0.158081	0.120596	0.189912	-0.394449	0.078286	0.85378	0.674052	1.08143	0.894033
ukb-ppp-BLVRB-OID21141	finngen_R10_COPD_LATER	Later onset COPD || id:finngen_R10_COPD_LATER	Flavin reductase | Neurology	Inverse variance weighted	3	-0.0758054	0.102788	0.460821	-0.277269	0.125658	0.926997	0.75785	1.13389	0.976251
ukb-ppp-BLVRB-OID21141	finngen_R10_COPD_EARLY	Early onset COPD || id:finngen_R10_COPD_EARLY	Flavin reductase | Neurology	MR Egger	3	0.443024	1.97532	0.859543	-3.4286	4.31465	1.55741	0.0324323	74.7874	0.997109
ukb-ppp-BLVRB-OID21141	finngen_R10_COPD_LATER	Later onset COPD || id:finngen_R10_COPD_LATER	Flavin reductase | Neurology	MR Egger	3	0.84518	1.67327	0.702237	-2.43443	4.12478	2.3284	0.0876481	61.8545	0.997109
ukb-ppp-BLVRB-OID21141	finngen_R10_COPD_EARLY	Early onset COPD || id:finngen_R10_COPD_EARLY	Flavin reductase | Neurology	Weighted median	3	-0.167661	0.127243	0.187622	-0.417057	0.0817351	0.84564	0.658983	1.08517	0.748668
ukb-ppp-BLVRB-OID21141	finngen_R10_COPD_LATER	Later onset COPD || id:finngen_R10_COPD_LATER	Flavin reductase | Neurology	Weighted median	3	-0.07499	0.112556	0.505256	-0.295601	0.145621	0.927753	0.744085	1.15676	0.901999
ukb-ppp-BLVRB-OID21141	finngen_R10_COPD_EARLY	Early onset COPD || id:finngen_R10_COPD_EARLY	Flavin reductase | Neurology	Weighted mode	3	-0.179692	0.145244	0.341573	-0.46437	0.104985	0.835527	0.628531	1.11069	0.974633
ukb-ppp-BLVRB-OID21141	finngen_R10_COPD_LATER	Later onset COPD || id:finngen_R10_COPD_LATER	Flavin reductase | Neurology	Weighted mode	3	-0.119475	0.125311	0.440998	-0.365085	0.126135	0.887386	0.694137	1.13444	0.974633
ukb-ppp-BLVRB-OID21141	finngen_R10_COPD_EARLY	Early onset COPD || id:finngen_R10_COPD_EARLY	Flavin reductase | Neurology	Simple median	3	-0.126993	0.170457	0.456263	-0.461089	0.207103	0.88074	0.630596	1.23011	0.998904
ukb-ppp-BLVRB-OID21141	finngen_R10_COPD_LATER	Later onset COPD || id:finngen_R10_COPD_LATER	Flavin reductase | Neurology	Simple median	3	-0.0004682	0.142082	0.997371	-0.278948	0.278012	0.999532	0.756579	1.3205	0.998904
ukb-ppp-BMP10-OID30575	finngen_R10_COPD_EARLY	Early onset COPD || id:finngen_R10_COPD_EARLY	Bone morphogenetic protein 10 | Inflammation_II	Inverse variance weighted	3	-0.0010079	0.0455487	0.982346	-0.0902833	0.0882676	0.998993	0.913672	1.09228	0.996547
ukb-ppp-BMP10-OID30575	finngen_R10_COPD_LATER	Later onset COPD || id:finngen_R10_COPD_LATER	Bone morphogenetic protein 10 | Inflammation_II	Inverse variance weighted	3	-0.0334639	0.0372635	0.369167	-0.1065	0.0395725	0.96709	0.898975	1.04037	0.969855
ukb-ppp-BMP10-OID30575	finngen_R10_COPD_EARLY	Early onset COPD || id:finngen_R10_COPD_EARLY	Bone morphogenetic protein 10 | Inflammation_II	MR Egger	3	0.0202283	0.0500635	0.755541	-0.0778963	0.118353	1.02043	0.92506	1.12564	0.997109
ukb-ppp-BMP10-OID30575	finngen_R10_COPD_LATER	Later onset COPD || id:finngen_R10_COPD_LATER	Bone morphogenetic protein 10 | Inflammation_II	MR Egger	3	-0.0475655	0.0409361	0.452401	-0.1278	0.0326691	0.953548	0.880029	1.03321	0.997109
ukb-ppp-BMP10-OID30575	finngen_R10_COPD_EARLY	Early onset COPD || id:finngen_R10_COPD_EARLY	Bone morphogenetic protein 10 | Inflammation_II	Weighted median	3	0.00750322	0.0461517	0.870851	-0.0829541	0.0979605	1.00753	0.920393	1.10292	0.980718
ukb-ppp-BMP10-OID30575	finngen_R10_COPD_LATER	Later onset COPD || id:finngen_R10_COPD_LATER	Bone morphogenetic protein 10 | Inflammation_II	Weighted median	3	-0.0392237	0.0377741	0.299097	-0.113261	0.0348137	0.961536	0.892918	1.03543	0.826819
ukb-ppp-BMP10-OID30575	finngen_R10_COPD_EARLY	Early onset COPD || id:finngen_R10_COPD_EARLY	Bone morphogenetic protein 10 | Inflammation_II	Weighted mode	3	0.0078597	0.0489775	0.88725	-0.0881362	0.103856	1.00789	0.915636	1.10944	0.992561
ukb-ppp-BMP10-OID30575	finngen_R10_COPD_LATER	Later onset COPD || id:finngen_R10_COPD_LATER	Bone morphogenetic protein 10 | Inflammation_II	Weighted mode	3	-0.0390385	0.0365912	0.397755	-0.110757	0.0326802	0.961714	0.895156	1.03322	0.974633
ukb-ppp-BMP10-OID30575	finngen_R10_COPD_EARLY	Early onset COPD || id:finngen_R10_COPD_EARLY	Bone morphogenetic protein 10 | Inflammation_II	Simple median	3	0.00613673	0.0841406	0.941858	-0.158779	0.171052	1.00616	0.853185	1.18655	0.998904
ukb-ppp-BMP10-OID30575	finngen_R10_COPD_LATER	Later onset COPD || id:finngen_R10_COPD_LATER	Bone morphogenetic protein 10 | Inflammation_II	Simple median	3	-0.038998	0.0715503	0.585724	-0.179237	0.101241	0.961753	0.835908	1.10654	0.998904
ukb-ppp-BMP6-OID20111	finngen_R10_COPD_EARLY	Early onset COPD || id:finngen_R10_COPD_EARLY	Bone morphogenetic protein 6 | Cardiometabolic	Inverse variance weighted	2	0.081807	0.174148	0.638529	-0.259523	0.423137	1.08525	0.77142	1.52674	0.985093
ukb-ppp-BMP6-OID20111	finngen_R10_COPD_LATER	Later onset COPD || id:finngen_R10_COPD_LATER	Bone morphogenetic protein 6 | Cardiometabolic	Inverse variance weighted	2	0.269171	0.222805	0.227007	-0.167526	0.705869	1.30888	0.845754	2.02561	0.938102
ukb-ppp-BMPER-OID30615	finngen_R10_COPD_EARLY	Early onset COPD || id:finngen_R10_COPD_EARLY	BMP-binding endothelial regulator protein | Inflammation_II	Inverse variance weighted	4	0.110945	0.0899937	0.217647	-0.0654426	0.287333	1.11733	0.936653	1.33287	0.928964
ukb-ppp-BMPER-OID30615	finngen_R10_COPD_LATER	Later onset COPD || id:finngen_R10_COPD_LATER	BMP-binding endothelial regulator protein | Inflammation_II	Inverse variance weighted	4	0.0847898	0.0656951	0.196822	-0.0439724	0.213552	1.08849	0.95698	1.23807	0.905394
ukb-ppp-BMPER-OID30615	finngen_R10_COPD_EARLY	Early onset COPD || id:finngen_R10_COPD_EARLY	BMP-binding endothelial regulator protein | Inflammation_II	MR Egger	4	0.393642	0.170585	0.147378	0.0592965	0.727988	1.48237	1.06109	2.07091	0.997109
ukb-ppp-BMPER-OID30615	finngen_R10_COPD_LATER	Later onset COPD || id:finngen_R10_COPD_LATER	BMP-binding endothelial regulator protein | Inflammation_II	MR Egger	4	0.0815578	0.169941	0.678646	-0.251527	0.414642	1.08498	0.777613	1.51383	0.997109
ukb-ppp-BMPER-OID30615	finngen_R10_COPD_EARLY	Early onset COPD || id:finngen_R10_COPD_EARLY	BMP-binding endothelial regulator protein | Inflammation_II	Weighted median	4	0.131259	0.0812596	0.106244	-0.0280096	0.290528	1.14026	0.972379	1.33713	0.65905
ukb-ppp-BMPER-OID30615	finngen_R10_COPD_LATER	Later onset COPD || id:finngen_R10_COPD_LATER	BMP-binding endothelial regulator protein | Inflammation_II	Weighted median	4	0.079757	0.0681898	0.242149	-0.0538949	0.213409	1.08302	0.947532	1.23789	0.796832
ukb-ppp-BMPER-OID30615	finngen_R10_COPD_EARLY	Early onset COPD || id:finngen_R10_COPD_EARLY	BMP-binding endothelial regulator protein | Inflammation_II	Weighted mode	4	0.161892	0.0842585	0.150434	-0.0032544	0.327039	1.17573	0.996751	1.38686	0.974633
ukb-ppp-BMPER-OID30615	finngen_R10_COPD_LATER	Later onset COPD || id:finngen_R10_COPD_LATER	BMP-binding endothelial regulator protein | Inflammation_II	Weighted mode	4	0.075626	0.0657005	0.333122	-0.053147	0.204399	1.07856	0.948241	1.22679	0.974633
ukb-ppp-BMPER-OID30615	finngen_R10_COPD_EARLY	Early onset COPD || id:finngen_R10_COPD_EARLY	BMP-binding endothelial regulator protein | Inflammation_II	Simple median	4	-0.1173	0.171864	0.494914	-0.454154	0.219554	0.889319	0.634985	1.24552	0.998904
ukb-ppp-BMPER-OID30615	finngen_R10_COPD_LATER	Later onset COPD || id:finngen_R10_COPD_LATER	BMP-binding endothelial regulator protein | Inflammation_II	Simple median	4	0.107981	0.0950048	0.25571	-0.078228	0.294191	1.11403	0.924754	1.34204	0.998904
ukb-ppp-BNIP3L-OID30525	finngen_R10_COPD_EARLY	Early onset COPD || id:finngen_R10_COPD_EARLY	BCL2/adenovirus E1B 19 kDa protein-interacting protein 3-like | Inflammation_II	Wald ratio	1	0.458394	0.336058	0.172557	-0.200279	1.11707	1.58153	0.818502	3.05588	0.665282
ukb-ppp-BNIP3L-OID30525	finngen_R10_COPD_LATER	Later onset COPD || id:finngen_R10_COPD_LATER	BCL2/adenovirus E1B 19 kDa protein-interacting protein 3-like | Inflammation_II	Wald ratio	1	-0.0496131	0.286354	0.862449	-0.610867	0.511641	0.951598	0.54288	1.66803	0.986096
ukb-ppp-BOC-OID20116	finngen_R10_COPD_EARLY	Early onset COPD || id:finngen_R10_COPD_EARLY	Brother of CDO | Cardiometabolic	Inverse variance weighted	3	0.176561	0.0787674	0.0249905	0.022177	0.330945	1.19311	1.02242	1.39228	0.527458
ukb-ppp-BOC-OID20116	finngen_R10_COPD_LATER	Later onset COPD || id:finngen_R10_COPD_LATER	Brother of CDO | Cardiometabolic	Inverse variance weighted	3	-0.0560803	0.0676454	0.407085	-0.188665	0.0765047	0.945463	0.828064	1.07951	0.969855
ukb-ppp-BOC-OID20116	finngen_R10_COPD_EARLY	Early onset COPD || id:finngen_R10_COPD_EARLY	Brother of CDO | Cardiometabolic	MR Egger	3	-4.20465	3.54171	0.445651	-11.1464	2.73711	0.0149261	1.44e-05	15.4424	0.997109
ukb-ppp-BOC-OID20116	finngen_R10_COPD_LATER	Later onset COPD || id:finngen_R10_COPD_LATER	Brother of CDO | Cardiometabolic	MR Egger	3	3.12802	3.03333	0.490217	-2.81731	9.07336	22.8288	0.0597665	8719.83	0.997109
ukb-ppp-BOC-OID20116	finngen_R10_COPD_EARLY	Early onset COPD || id:finngen_R10_COPD_EARLY	Brother of CDO | Cardiometabolic	Weighted median	3	0.177484	0.0799775	0.0264746	0.0207284	0.33424	1.19421	1.02094	1.39688	0.430794
ukb-ppp-BOC-OID20116	finngen_R10_COPD_LATER	Later onset COPD || id:finngen_R10_COPD_LATER	Brother of CDO | Cardiometabolic	Weighted median	3	-0.058212	0.0706324	0.409852	-0.196652	0.0802275	0.94345	0.821477	1.08353	0.877042
ukb-ppp-BOC-OID20116	finngen_R10_COPD_EARLY	Early onset COPD || id:finngen_R10_COPD_EARLY	Brother of CDO | Cardiometabolic	Weighted mode	3	0.171705	0.0880597	0.1905	-0.0008922	0.344302	1.18733	0.999108	1.411	0.974633
ukb-ppp-BOC-OID20116	finngen_R10_COPD_LATER	Later onset COPD || id:finngen_R10_COPD_LATER	Brother of CDO | Cardiometabolic	Weighted mode	3	-0.0545341	0.0783742	0.558526	-0.208148	0.0990792	0.946926	0.812087	1.10415	0.974633
ukb-ppp-BOC-OID20116	finngen_R10_COPD_EARLY	Early onset COPD || id:finngen_R10_COPD_EARLY	Brother of CDO | Cardiometabolic	Simple median	3	0.159104	0.105839	0.132769	-0.0483398	0.366549	1.17246	0.95281	1.44275	0.998904
ukb-ppp-BOC-OID20116	finngen_R10_COPD_LATER	Later onset COPD || id:finngen_R10_COPD_LATER	Brother of CDO | Cardiometabolic	Simple median	3	-0.0439037	0.0933314	0.638065	-0.226833	0.139026	0.957046	0.797054	1.14915	0.998904
ukb-ppp-BOLA1-OID30837	finngen_R10_COPD_EARLY	Early onset COPD || id:finngen_R10_COPD_EARLY	BolA-like protein 1 | Neurology_II	Wald ratio	1	-0.183932	0.184859	0.319744	-0.546255	0.178392	0.831993	0.579114	1.19529	0.779874
ukb-ppp-BOLA1-OID30837	finngen_R10_COPD_LATER	Later onset COPD || id:finngen_R10_COPD_LATER	BolA-like protein 1 | Neurology_II	Wald ratio	1	-0.0418268	0.159656	0.793336	-0.354752	0.271098	0.959036	0.701348	1.3114	0.96896
ukb-ppp-BOLA2_BOLA2B-OID30267	finngen_R10_COPD_EARLY	Early onset COPD || id:finngen_R10_COPD_EARLY	BolA-like protein 2 | Cardiometabolic_II	Inverse variance weighted	3	-0.15006	0.101365	0.138771	-0.348736	0.0486167	0.860657	0.705579	1.04982	0.819923
ukb-ppp-BOLA2_BOLA2B-OID30267	finngen_R10_COPD_LATER	Later onset COPD || id:finngen_R10_COPD_LATER	BolA-like protein 2 | Cardiometabolic_II	Inverse variance weighted (multiplicative random effects)	3	-0.167401	0.159182	0.292969	-0.479397	0.144596	0.845861	0.619157	1.15557	0.956042
ukb-ppp-BOLA2_BOLA2B-OID30267	finngen_R10_COPD_EARLY	Early onset COPD || id:finngen_R10_COPD_EARLY	BolA-like protein 2 | Cardiometabolic_II	MR Egger	3	0.210068	0.349206	0.655229	-0.474376	0.894512	1.23376	0.622273	2.44614	0.997109
ukb-ppp-BOLA2_BOLA2B-OID30267	finngen_R10_COPD_LATER	Later onset COPD || id:finngen_R10_COPD_LATER	BolA-like protein 2 | Cardiometabolic_II	MR Egger	3	0.512323	0.299626	0.336897	-0.0749435	1.09959	1.66916	0.927796	3.00293	0.997109
ukb-ppp-BOLA2_BOLA2B-OID30267	finngen_R10_COPD_EARLY	Early onset COPD || id:finngen_R10_COPD_EARLY	BolA-like protein 2 | Cardiometabolic_II	Weighted median	3	-0.131199	0.104875	0.210934	-0.336754	0.0743562	0.877043	0.714084	1.07719	0.768021
ukb-ppp-BOLA2_BOLA2B-OID30267	finngen_R10_COPD_LATER	Later onset COPD || id:finngen_R10_COPD_LATER	BolA-like protein 2 | Cardiometabolic_II	Weighted median	3	-0.135343	0.094075	0.150243	-0.31973	0.0490437	0.873416	0.726345	1.05027	0.714506
ukb-ppp-BOLA2_BOLA2B-OID30267	finngen_R10_COPD_EARLY	Early onset COPD || id:finngen_R10_COPD_EARLY	BolA-like protein 2 | Cardiometabolic_II	Weighted mode	3	-0.10642	0.113104	0.446079	-0.328104	0.115265	0.899047	0.720288	1.12217	0.974633
ukb-ppp-BOLA2_BOLA2B-OID30267	finngen_R10_COPD_LATER	Later onset COPD || id:finngen_R10_COPD_LATER	BolA-like protein 2 | Cardiometabolic_II	Weighted mode	3	-0.0723539	0.102897	0.554783	-0.274033	0.129325	0.930202	0.760307	1.13806	0.974633
ukb-ppp-BOLA2_BOLA2B-OID30267	finngen_R10_COPD_EARLY	Early onset COPD || id:finngen_R10_COPD_EARLY	BolA-like protein 2 | Cardiometabolic_II	Simple median	3	-0.252075	0.179277	0.159705	-0.603457	0.099308	0.777187	0.546917	1.10441	0.998904
ukb-ppp-BOLA2_BOLA2B-OID30267	finngen_R10_COPD_LATER	Later onset COPD || id:finngen_R10_COPD_LATER	BolA-like protein 2 | Cardiometabolic_II	Simple median	3	-0.386838	0.188525	0.0401777	-0.756348	-0.0173287	0.679201	0.469378	0.982821	0.998904
ukb-ppp-BPIFA2-OID30279	finngen_R10_COPD_EARLY	Early onset COPD || id:finngen_R10_COPD_EARLY	BPI fold-containing family A member 2 | Cardiometabolic_II	Inverse variance weighted (multiplicative random effects)	3	0.112005	0.210156	0.594061	-0.299901	0.52391	1.11852	0.740892	1.68862	0.983519
ukb-ppp-BPIFA2-OID30279	finngen_R10_COPD_LATER	Later onset COPD || id:finngen_R10_COPD_LATER	BPI fold-containing family A member 2 | Cardiometabolic_II	Inverse variance weighted	3	0.0261402	0.14941	0.861114	-0.266703	0.318984	1.02648	0.7659	1.37573	0.992933
ukb-ppp-BPIFA2-OID30279	finngen_R10_COPD_EARLY	Early onset COPD || id:finngen_R10_COPD_EARLY	BPI fold-containing family A member 2 | Cardiometabolic_II	MR Egger	3	-0.269304	0.314984	0.54967	-0.886673	0.348065	0.763911	0.412024	1.41632	0.997109
ukb-ppp-BPIFA2-OID30279	finngen_R10_COPD_LATER	Later onset COPD || id:finngen_R10_COPD_LATER	BPI fold-containing family A member 2 | Cardiometabolic_II	MR Egger	3	-0.302357	0.181555	0.34426	-0.658205	0.053491	0.739074	0.51778	1.05495	0.997109
ukb-ppp-BPIFA2-OID30279	finngen_R10_COPD_EARLY	Early onset COPD || id:finngen_R10_COPD_EARLY	BPI fold-containing family A member 2 | Cardiometabolic_II	Weighted median	3	0.0982609	0.118328	0.406306	-0.133662	0.330183	1.10325	0.874886	1.39122	0.877042
ukb-ppp-BPIFA2-OID30279	finngen_R10_COPD_LATER	Later onset COPD || id:finngen_R10_COPD_LATER	BPI fold-containing family A member 2 | Cardiometabolic_II	Weighted median	3	-0.0227126	0.100896	0.821895	-0.220469	0.175044	0.977543	0.802142	1.1913	0.969407
ukb-ppp-BPIFA2-OID30279	finngen_R10_COPD_EARLY	Early onset COPD || id:finngen_R10_COPD_EARLY	BPI fold-containing family A member 2 | Cardiometabolic_II	Weighted mode	3	0.0424602	0.118019	0.753454	-0.188857	0.273777	1.04337	0.827905	1.31492	0.980621
ukb-ppp-BPIFA2-OID30279	finngen_R10_COPD_LATER	Later onset COPD || id:finngen_R10_COPD_LATER	BPI fold-containing family A member 2 | Cardiometabolic_II	Weighted mode	3	-0.0274123	0.100524	0.810664	-0.22444	0.169615	0.97296	0.798964	1.18485	0.986063
ukb-ppp-BPIFA2-OID30279	finngen_R10_COPD_EARLY	Early onset COPD || id:finngen_R10_COPD_EARLY	BPI fold-containing family A member 2 | Cardiometabolic_II	Simple median	3	1.01166	0.487217	0.0378559	0.056718	1.96661	2.75017	1.05836	7.14641	0.998904
ukb-ppp-BPIFA2-OID30279	finngen_R10_COPD_LATER	Later onset COPD || id:finngen_R10_COPD_LATER	BPI fold-containing family A member 2 | Cardiometabolic_II	Simple median	3	0.0415862	0.362432	0.90865	-0.668781	0.751954	1.04246	0.512332	2.12114	0.998904
ukb-ppp-BPIFB1-OID20308	finngen_R10_COPD_EARLY	Early onset COPD || id:finngen_R10_COPD_EARLY	BPI fold-containing family B member 1 | Cardiometabolic	Inverse variance weighted	5	-0.0503098	0.0468206	0.282589	-0.142078	0.0414586	0.950935	0.867553	1.04233	0.955257
ukb-ppp-BPIFB1-OID20308	finngen_R10_COPD_LATER	Later onset COPD || id:finngen_R10_COPD_LATER	BPI fold-containing family B member 1 | Cardiometabolic	Inverse variance weighted	5	0.026644	0.0384561	0.488408	-0.0487299	0.102018	1.027	0.952438	1.1074	0.980008
ukb-ppp-BPIFB1-OID20308	finngen_R10_COPD_EARLY	Early onset COPD || id:finngen_R10_COPD_EARLY	BPI fold-containing family B member 1 | Cardiometabolic	MR Egger	5	-0.0184968	0.241012	0.943657	-0.49088	0.453886	0.981673	0.612088	1.57442	0.997109
ukb-ppp-BPIFB1-OID20308	finngen_R10_COPD_LATER	Later onset COPD || id:finngen_R10_COPD_LATER	BPI fold-containing family B member 1 | Cardiometabolic	MR Egger	5	0.162499	0.170828	0.411658	-0.172323	0.497321	1.17645	0.841707	1.64431	0.997109
ukb-ppp-BPIFB1-OID20308	finngen_R10_COPD_EARLY	Early onset COPD || id:finngen_R10_COPD_EARLY	BPI fold-containing family B member 1 | Cardiometabolic	Weighted median	5	-0.0516631	0.0482433	0.28422	-0.14622	0.0428937	0.949649	0.863968	1.04383	0.819407
ukb-ppp-BPIFB1-OID20308	finngen_R10_COPD_LATER	Later onset COPD || id:finngen_R10_COPD_LATER	BPI fold-containing family B member 1 | Cardiometabolic	Weighted median	5	0.0376138	0.0427194	0.378597	-0.0461163	0.121344	1.03833	0.954931	1.12901	0.874748
ukb-ppp-BPIFB1-OID20308	finngen_R10_COPD_EARLY	Early onset COPD || id:finngen_R10_COPD_EARLY	BPI fold-containing family B member 1 | Cardiometabolic	Weighted mode	5	-0.0454613	0.0531071	0.440231	-0.149551	0.0586285	0.955557	0.861094	1.06038	0.974633
ukb-ppp-BPIFB1-OID20308	finngen_R10_COPD_LATER	Later onset COPD || id:finngen_R10_COPD_LATER	BPI fold-containing family B member 1 | Cardiometabolic	Weighted mode	5	0.0561675	0.04587	0.287949	-0.0337376	0.146073	1.05777	0.966825	1.15728	0.974633
ukb-ppp-BPIFB1-OID20308	finngen_R10_COPD_EARLY	Early onset COPD || id:finngen_R10_COPD_EARLY	BPI fold-containing family B member 1 | Cardiometabolic	Simple median	5	-0.0084273	0.0924051	0.927334	-0.189541	0.172687	0.991608	0.827339	1.18849	0.998904
ukb-ppp-BPIFB1-OID20308	finngen_R10_COPD_LATER	Later onset COPD || id:finngen_R10_COPD_LATER	BPI fold-containing family B member 1 | Cardiometabolic	Simple median	5	0.00212034	0.0858115	0.980287	-0.16607	0.170311	1.00212	0.846987	1.18567	0.998904
ukb-ppp-BPIFB2-OID30311	finngen_R10_COPD_EARLY	Early onset COPD || id:finngen_R10_COPD_EARLY	BPI fold-containing family B member 2 | Cardiometabolic_II	Inverse variance weighted	4	-0.0115729	0.0650852	0.858872	-0.13914	0.115994	0.988494	0.870106	1.12299	0.992933
ukb-ppp-BPIFB2-OID30311	finngen_R10_COPD_LATER	Later onset COPD || id:finngen_R10_COPD_LATER	BPI fold-containing family B member 2 | Cardiometabolic_II	Inverse variance weighted (multiplicative random effects)	4	-0.025125	0.0764497	0.742422	-0.174966	0.124716	0.975188	0.839485	1.13283	0.989602
ukb-ppp-BPIFB2-OID30311	finngen_R10_COPD_EARLY	Early onset COPD || id:finngen_R10_COPD_EARLY	BPI fold-containing family B member 2 | Cardiometabolic_II	MR Egger	4	-0.110434	0.176429	0.595267	-0.456234	0.235367	0.895446	0.633665	1.26537	0.997109
ukb-ppp-BPIFB2-OID30311	finngen_R10_COPD_LATER	Later onset COPD || id:finngen_R10_COPD_LATER	BPI fold-containing family B member 2 | Cardiometabolic_II	MR Egger	4	-0.240242	0.151555	0.253799	-0.537289	0.0568054	0.786438	0.58433	1.05845	0.997109
ukb-ppp-BPIFB2-OID30311	finngen_R10_COPD_EARLY	Early onset COPD || id:finngen_R10_COPD_EARLY	BPI fold-containing family B member 2 | Cardiometabolic_II	Weighted median	4	-0.0353642	0.0632131	0.575859	-0.159262	0.0885335	0.965254	0.852773	1.09257	0.92577
ukb-ppp-BPIFB2-OID30311	finngen_R10_COPD_LATER	Later onset COPD || id:finngen_R10_COPD_LATER	BPI fold-containing family B member 2 | Cardiometabolic_II	Weighted median	4	-0.0807201	0.0562583	0.151341	-0.190986	0.0295462	0.922452	0.826144	1.02999	0.716593
ukb-ppp-BPIFB2-OID30311	finngen_R10_COPD_EARLY	Early onset COPD || id:finngen_R10_COPD_EARLY	BPI fold-containing family B member 2 | Cardiometabolic_II	Weighted mode	4	-0.101072	0.068924	0.238799	-0.236163	0.0340191	0.903868	0.789652	1.0346	0.974633
ukb-ppp-BPIFB2-OID30311	finngen_R10_COPD_LATER	Later onset COPD || id:finngen_R10_COPD_LATER	BPI fold-containing family B member 2 | Cardiometabolic_II	Weighted mode	4	-0.0954966	0.0577744	0.196917	-0.208734	0.0177413	0.908921	0.811611	1.0179	0.974633
ukb-ppp-BPIFB2-OID30311	finngen_R10_COPD_EARLY	Early onset COPD || id:finngen_R10_COPD_EARLY	BPI fold-containing family B member 2 | Cardiometabolic_II	Simple median	4	0.0453154	0.101681	0.655842	-0.15398	0.244611	1.04636	0.857289	1.27712	0.998904
ukb-ppp-BPIFB2-OID30311	finngen_R10_COPD_LATER	Later onset COPD || id:finngen_R10_COPD_LATER	BPI fold-containing family B member 2 | Cardiometabolic_II	Simple median	4	0.0212985	0.0865722	0.805667	-0.148383	0.19098	1.02153	0.862101	1.21044	0.998904
ukb-ppp-BRSK2-OID31042	finngen_R10_COPD_EARLY	Early onset COPD || id:finngen_R10_COPD_EARLY	Serine/threonine-protein kinase BRSK2 | Neurology_II	Inverse variance weighted	2	0.0344702	0.046353	0.457091	-0.0563817	0.125322	1.03507	0.945178	1.13351	0.976251
ukb-ppp-BRSK2-OID31042	finngen_R10_COPD_LATER	Later onset COPD || id:finngen_R10_COPD_LATER	Serine/threonine-protein kinase BRSK2 | Neurology_II	Inverse variance weighted	2	0.0305494	0.0397937	0.442669	-0.0474463	0.108545	1.03102	0.953662	1.11466	0.969855
ukb-ppp-BST1-OID21051	finngen_R10_COPD_EARLY	Early onset COPD || id:finngen_R10_COPD_EARLY	ADP-ribosyl cyclase/cyclic ADP-ribose hydrolase 2 | Neurology	Inverse variance weighted	18	0.0170742	0.0232383	0.462496	-0.0284729	0.0626213	1.01722	0.971929	1.06462	0.976251
ukb-ppp-BST1-OID21051	finngen_R10_COPD_LATER	Later onset COPD || id:finngen_R10_COPD_LATER	ADP-ribosyl cyclase/cyclic ADP-ribose hydrolase 2 | Neurology	Inverse variance weighted	18	-0.0008991	0.021039	0.965912	-0.0421355	0.0403373	0.999101	0.95874	1.04116	0.99562
ukb-ppp-BST1-OID21051	finngen_R10_COPD_EARLY	Early onset COPD || id:finngen_R10_COPD_EARLY	ADP-ribosyl cyclase/cyclic ADP-ribose hydrolase 2 | Neurology	MR Egger	18	-0.0452226	0.0453621	0.33364	-0.134132	0.0436871	0.955785	0.874474	1.04466	0.997109
ukb-ppp-BST1-OID21051	finngen_R10_COPD_LATER	Later onset COPD || id:finngen_R10_COPD_LATER	ADP-ribosyl cyclase/cyclic ADP-ribose hydrolase 2 | Neurology	MR Egger	18	0.021774	0.0418767	0.610215	-0.0603044	0.103852	1.02201	0.941478	1.10944	0.997109
ukb-ppp-BST1-OID21051	finngen_R10_COPD_EARLY	Early onset COPD || id:finngen_R10_COPD_EARLY	ADP-ribosyl cyclase/cyclic ADP-ribose hydrolase 2 | Neurology	Weighted median	18	0.0083853	0.0290853	0.773117	-0.0486219	0.0653925	1.00842	0.952541	1.06758	0.954923
ukb-ppp-BST1-OID21051	finngen_R10_COPD_LATER	Later onset COPD || id:finngen_R10_COPD_LATER	ADP-ribosyl cyclase/cyclic ADP-ribose hydrolase 2 | Neurology	Weighted median	18	-0.0266708	0.0269433	0.322231	-0.0794797	0.0261382	0.973682	0.923597	1.02648	0.843474
ukb-ppp-BST1-OID21051	finngen_R10_COPD_EARLY	Early onset COPD || id:finngen_R10_COPD_EARLY	ADP-ribosyl cyclase/cyclic ADP-ribose hydrolase 2 | Neurology	Weighted mode	18	0.00534214	0.0264605	0.842398	-0.0465204	0.0572047	1.00536	0.954545	1.05887	0.988922
ukb-ppp-BST1-OID21051	finngen_R10_COPD_LATER	Later onset COPD || id:finngen_R10_COPD_LATER	ADP-ribosyl cyclase/cyclic ADP-ribose hydrolase 2 | Neurology	Weighted mode	18	-0.0134153	0.0266308	0.620901	-0.0656116	0.038781	0.986674	0.936495	1.03954	0.975896
ukb-ppp-BST1-OID21051	finngen_R10_COPD_EARLY	Early onset COPD || id:finngen_R10_COPD_EARLY	ADP-ribosyl cyclase/cyclic ADP-ribose hydrolase 2 | Neurology	Simple median	18	0.00548872	0.0388327	0.887599	-0.0706234	0.0816008	1.0055	0.931813	1.08502	0.998904
ukb-ppp-BST1-OID21051	finngen_R10_COPD_LATER	Later onset COPD || id:finngen_R10_COPD_LATER	ADP-ribosyl cyclase/cyclic ADP-ribose hydrolase 2 | Neurology	Simple median	18	-0.0047798	0.0398123	0.904437	-0.0828119	0.0732523	0.995232	0.920524	1.076	0.998904
ukb-ppp-BST2-OID21029	finngen_R10_COPD_EARLY	Early onset COPD || id:finngen_R10_COPD_EARLY	Bone marrow stromal antigen 2 | Neurology	Inverse variance weighted	2	0.304678	0.115433	0.00830457	0.0784287	0.530926	1.35619	1.08159	1.70051	0.365969
ukb-ppp-BST2-OID21029	finngen_R10_COPD_LATER	Later onset COPD || id:finngen_R10_COPD_LATER	Bone marrow stromal antigen 2 | Neurology	Inverse variance weighted	2	-0.0090549	0.0675007	0.893288	-0.141356	0.123246	0.990986	0.86818	1.13116	0.992933
ukb-ppp-BTC-OID21199	finngen_R10_COPD_EARLY	Early onset COPD || id:finngen_R10_COPD_EARLY	Probetacellulin [Cleaved into: Betacellulin | Oncology	Inverse variance weighted	4	-0.0218851	0.0436764	0.616319	-0.107491	0.0637206	0.978353	0.898085	1.06579	0.983519
ukb-ppp-BTC-OID21199	finngen_R10_COPD_LATER	Later onset COPD || id:finngen_R10_COPD_LATER	Probetacellulin [Cleaved into: Betacellulin | Oncology	Inverse variance weighted	4	-0.0238232	0.0434717	0.583682	-0.109028	0.0613814	0.976458	0.896706	1.0633	0.983519
ukb-ppp-BTC-OID21199	finngen_R10_COPD_EARLY	Early onset COPD || id:finngen_R10_COPD_EARLY	Probetacellulin [Cleaved into: Betacellulin | Oncology	MR Egger	4	-0.0817187	0.0560553	0.282239	-0.191587	0.0281497	0.921531	0.825648	1.02855	0.997109
ukb-ppp-BTC-OID21199	finngen_R10_COPD_LATER	Later onset COPD || id:finngen_R10_COPD_LATER	Probetacellulin [Cleaved into: Betacellulin | Oncology	MR Egger	4	0.0117411	0.0715982	0.884817	-0.128591	0.152073	1.01181	0.879333	1.16425	0.997109
ukb-ppp-BTC-OID21199	finngen_R10_COPD_EARLY	Early onset COPD || id:finngen_R10_COPD_EARLY	Probetacellulin [Cleaved into: Betacellulin | Oncology	Weighted median	4	-0.0265552	0.037493	0.478778	-0.100042	0.0469312	0.973794	0.9048	1.04805	0.896537
ukb-ppp-BTC-OID21199	finngen_R10_COPD_LATER	Later onset COPD || id:finngen_R10_COPD_LATER	Probetacellulin [Cleaved into: Betacellulin | Oncology	Weighted median	4	-0.0215554	0.0332302	0.516552	-0.0866867	0.0435758	0.978675	0.916964	1.04454	0.908104
ukb-ppp-BTC-OID21199	finngen_R10_COPD_EARLY	Early onset COPD || id:finngen_R10_COPD_EARLY	Probetacellulin [Cleaved into: Betacellulin | Oncology	Weighted mode	4	-0.0336076	0.0394354	0.456721	-0.110901	0.0436857	0.966951	0.895027	1.04465	0.974633
ukb-ppp-BTC-OID21199	finngen_R10_COPD_LATER	Later onset COPD || id:finngen_R10_COPD_LATER	Probetacellulin [Cleaved into: Betacellulin | Oncology	Weighted mode	4	-0.0216277	0.0326167	0.554673	-0.0855565	0.0423011	0.978604	0.918001	1.04321	0.974633
ukb-ppp-BTC-OID21199	finngen_R10_COPD_EARLY	Early onset COPD || id:finngen_R10_COPD_EARLY	Probetacellulin [Cleaved into: Betacellulin | Oncology	Simple median	4	0.0195765	0.0913645	0.830338	-0.159498	0.198651	1.01977	0.852572	1.21976	0.998904
ukb-ppp-BTC-OID21199	finngen_R10_COPD_LATER	Later onset COPD || id:finngen_R10_COPD_LATER	Probetacellulin [Cleaved into: Betacellulin | Oncology	Simple median	4	-0.0130562	0.0537837	0.808197	-0.118472	0.0923599	0.987029	0.888276	1.09676	0.998904
ukb-ppp-BTD-OID30754	finngen_R10_COPD_EARLY	Early onset COPD || id:finngen_R10_COPD_EARLY	Biotinidase | Inflammation_II	Inverse variance weighted	5	-0.0274739	0.0705145	0.696818	-0.165682	0.110735	0.9729	0.847315	1.1171	0.989602
ukb-ppp-BTD-OID30754	finngen_R10_COPD_LATER	Later onset COPD || id:finngen_R10_COPD_LATER	Biotinidase | Inflammation_II	Inverse variance weighted	5	0.035523	0.0551909	0.51981	-0.0726512	0.143697	1.03616	0.929925	1.15453	0.983519
ukb-ppp-BTD-OID30754	finngen_R10_COPD_EARLY	Early onset COPD || id:finngen_R10_COPD_EARLY	Biotinidase | Inflammation_II	MR Egger	5	-0.107916	0.114565	0.415703	-0.332465	0.116632	0.897703	0.717154	1.12371	0.997109
ukb-ppp-BTD-OID30754	finngen_R10_COPD_LATER	Later onset COPD || id:finngen_R10_COPD_LATER	Biotinidase | Inflammation_II	MR Egger	5	-0.0557057	0.0776846	0.525116	-0.207967	0.096556	0.945817	0.812234	1.10137	0.997109
ukb-ppp-BTD-OID30754	finngen_R10_COPD_EARLY	Early onset COPD || id:finngen_R10_COPD_EARLY	Biotinidase | Inflammation_II	Weighted median	5	-0.0592234	0.0641165	0.355651	-0.184892	0.066445	0.942496	0.831194	1.0687	0.862647
ukb-ppp-BTD-OID30754	finngen_R10_COPD_LATER	Later onset COPD || id:finngen_R10_COPD_LATER	Biotinidase | Inflammation_II	Weighted median	5	0.0196412	0.050629	0.698058	-0.0795917	0.118874	1.01984	0.923493	1.12623	0.943443
ukb-ppp-BTD-OID30754	finngen_R10_COPD_EARLY	Early onset COPD || id:finngen_R10_COPD_EARLY	Biotinidase | Inflammation_II	Weighted mode	5	-0.0609436	0.0688539	0.426095	-0.195897	0.0740099	0.940876	0.822097	1.07682	0.974633
ukb-ppp-BTD-OID30754	finngen_R10_COPD_LATER	Later onset COPD || id:finngen_R10_COPD_LATER	Biotinidase | Inflammation_II	Weighted mode	5	0.0211928	0.0506489	0.697125	-0.0780791	0.120465	1.02142	0.924891	1.12802	0.977074
ukb-ppp-BTD-OID30754	finngen_R10_COPD_EARLY	Early onset COPD || id:finngen_R10_COPD_EARLY	Biotinidase | Inflammation_II	Simple median	5	0.140793	0.146187	0.335497	-0.145734	0.427321	1.15119	0.864387	1.53314	0.998904
ukb-ppp-BTD-OID30754	finngen_R10_COPD_LATER	Later onset COPD || id:finngen_R10_COPD_LATER	Biotinidase | Inflammation_II	Simple median	5	0.0681486	0.132989	0.608344	-0.19251	0.328807	1.07052	0.824886	1.38931	0.998904
ukb-ppp-BTN1A1-OID31363	finngen_R10_COPD_EARLY	Early onset COPD || id:finngen_R10_COPD_EARLY	Butyrophilin subfamily 1 member A1 | Oncology_II	Inverse variance weighted	2	-0.327575	0.0703943	3.26e-06	-0.465548	-0.189602	0.720669	0.627791	0.827288	0.00280542
ukb-ppp-BTN1A1-OID31363	finngen_R10_COPD_LATER	Later onset COPD || id:finngen_R10_COPD_LATER	Butyrophilin subfamily 1 member A1 | Oncology_II	Inverse variance weighted	2	-0.0969474	0.0598899	0.105499	-0.214332	0.0204368	0.907604	0.807081	1.02065	0.777374
ukb-ppp-BTN2A1-OID20713	finngen_R10_COPD_EARLY	Early onset COPD || id:finngen_R10_COPD_EARLY	Butyrophilin subfamily 2 member A1 | Inflammation	Inverse variance weighted (multiplicative random effects)	7	-0.0722547	0.125637	0.565218	-0.318502	0.173993	0.930294	0.727237	1.19005	0.983519
ukb-ppp-BTN2A1-OID20713	finngen_R10_COPD_LATER	Later onset COPD || id:finngen_R10_COPD_LATER	Butyrophilin subfamily 2 member A1 | Inflammation	Inverse variance weighted	7	-0.0042498	0.0656717	0.948403	-0.132966	0.124467	0.995759	0.875495	1.13254	0.994752
ukb-ppp-BTN2A1-OID20713	finngen_R10_COPD_EARLY	Early onset COPD || id:finngen_R10_COPD_EARLY	Butyrophilin subfamily 2 member A1 | Inflammation	MR Egger	7	0.2263	0.224439	0.35959	-0.213601	0.6662	1.25395	0.807671	1.94683	0.997109
ukb-ppp-BTN2A1-OID20713	finngen_R10_COPD_LATER	Later onset COPD || id:finngen_R10_COPD_LATER	Butyrophilin subfamily 2 member A1 | Inflammation	MR Egger	7	0.14806	0.119657	0.270887	-0.0864673	0.382588	1.15958	0.917165	1.46607	0.997109
ukb-ppp-BTN2A1-OID20713	finngen_R10_COPD_EARLY	Early onset COPD || id:finngen_R10_COPD_EARLY	Butyrophilin subfamily 2 member A1 | Inflammation	Weighted median	7	-0.0056798	0.0762865	0.940649	-0.155201	0.143842	0.994336	0.856243	1.1547	0.993879
ukb-ppp-BTN2A1-OID20713	finngen_R10_COPD_LATER	Later onset COPD || id:finngen_R10_COPD_LATER	Butyrophilin subfamily 2 member A1 | Inflammation	Weighted median	7	0.0122535	0.0662557	0.853274	-0.117608	0.142115	1.01233	0.889045	1.15271	0.974669
ukb-ppp-BTN2A1-OID20713	finngen_R10_COPD_EARLY	Early onset COPD || id:finngen_R10_COPD_EARLY	Butyrophilin subfamily 2 member A1 | Inflammation	Weighted mode	7	-0.0116218	0.0785654	0.887248	-0.16561	0.142367	0.988446	0.847377	1.153	0.992561
ukb-ppp-BTN2A1-OID20713	finngen_R10_COPD_LATER	Later onset COPD || id:finngen_R10_COPD_LATER	Butyrophilin subfamily 2 member A1 | Inflammation	Weighted mode	7	0.0334976	0.0679441	0.639523	-0.0996728	0.166668	1.03406	0.905134	1.18136	0.977074
ukb-ppp-BTN2A1-OID20713	finngen_R10_COPD_EARLY	Early onset COPD || id:finngen_R10_COPD_EARLY	Butyrophilin subfamily 2 member A1 | Inflammation	Simple median	7	-0.022186	0.177713	0.900649	-0.370504	0.326132	0.978058	0.690387	1.3856	0.998904
ukb-ppp-BTN2A1-OID20713	finngen_R10_COPD_LATER	Later onset COPD || id:finngen_R10_COPD_LATER	Butyrophilin subfamily 2 member A1 | Inflammation	Simple median	7	-0.263073	0.17959	0.142961	-0.615069	0.0889235	0.768686	0.540604	1.093	0.998904
ukb-ppp-BTN3A2-OID20540	finngen_R10_COPD_EARLY	Early onset COPD || id:finngen_R10_COPD_EARLY	Butyrophilin subfamily 3 member A2 | Inflammation	Inverse variance weighted (multiplicative random effects)	4	-0.11576	0.0758221	0.126827	-0.264372	0.0328511	0.890689	0.767688	1.0334	0.810795
ukb-ppp-BTN3A2-OID20540	finngen_R10_COPD_LATER	Later onset COPD || id:finngen_R10_COPD_LATER	Butyrophilin subfamily 3 member A2 | Inflammation	Inverse variance weighted	4	-0.0529423	0.0319014	0.0970023	-0.115469	0.00958433	0.948435	0.890948	1.00963	0.76672
ukb-ppp-BTN3A2-OID20540	finngen_R10_COPD_EARLY	Early onset COPD || id:finngen_R10_COPD_EARLY	Butyrophilin subfamily 3 member A2 | Inflammation	MR Egger	4	-0.0946165	0.316036	0.792893	-0.714047	0.524814	0.909722	0.489659	1.69014	0.997109
ukb-ppp-BTN3A2-OID20540	finngen_R10_COPD_LATER	Later onset COPD || id:finngen_R10_COPD_LATER	Butyrophilin subfamily 3 member A2 | Inflammation	MR Egger	4	-0.163508	0.103938	0.256327	-0.367226	0.0402095	0.84916	0.692653	1.04103	0.997109
ukb-ppp-BTN3A2-OID20540	finngen_R10_COPD_EARLY	Early onset COPD || id:finngen_R10_COPD_EARLY	Butyrophilin subfamily 3 member A2 | Inflammation	Weighted median	4	-0.0946878	0.0509338	0.063022	-0.194518	0.00514249	0.909657	0.823231	1.00516	0.556612
ukb-ppp-BTN3A2-OID20540	finngen_R10_COPD_LATER	Later onset COPD || id:finngen_R10_COPD_LATER	Butyrophilin subfamily 3 member A2 | Inflammation	Weighted median	4	-0.06395	0.0331496	0.0537142	-0.128923	0.00102319	0.938052	0.879041	1.00102	0.533107
ukb-ppp-BTN3A2-OID20540	finngen_R10_COPD_EARLY	Early onset COPD || id:finngen_R10_COPD_EARLY	Butyrophilin subfamily 3 member A2 | Inflammation	Weighted mode	4	-0.143864	0.0522444	0.0705244	-0.246263	-0.0414654	0.866005	0.781716	0.959383	0.974633
ukb-ppp-BTN3A2-OID20540	finngen_R10_COPD_LATER	Later onset COPD || id:finngen_R10_COPD_LATER	Butyrophilin subfamily 3 member A2 | Inflammation	Weighted mode	4	-0.0625404	0.0338671	0.161964	-0.12892	0.00383911	0.939375	0.879044	1.00385	0.974633
ukb-ppp-BTN3A2-OID20540	finngen_R10_COPD_EARLY	Early onset COPD || id:finngen_R10_COPD_EARLY	Butyrophilin subfamily 3 member A2 | Inflammation	Simple median	4	-0.11058	0.0542899	0.041666	-0.216988	-0.0041717	0.895315	0.80494	0.995837	0.998904
ukb-ppp-BTN3A2-OID20540	finngen_R10_COPD_LATER	Later onset COPD || id:finngen_R10_COPD_LATER	Butyrophilin subfamily 3 member A2 | Inflammation	Simple median	4	-0.0498167	0.0368486	0.176398	-0.12204	0.0224066	0.951404	0.885113	1.02266	0.998904
ukb-ppp-C1QA-OID20654	finngen_R10_COPD_EARLY	Early onset COPD || id:finngen_R10_COPD_EARLY	Complement C1q subcomponent subunit A | Inflammation	Inverse variance weighted	4	0.12255	0.0535666	0.0221484	0.0175598	0.227541	1.13038	1.01771	1.25551	0.51291
ukb-ppp-C1QA-OID20654	finngen_R10_COPD_LATER	Later onset COPD || id:finngen_R10_COPD_LATER	Complement C1q subcomponent subunit A | Inflammation	Inverse variance weighted	4	-0.0388414	0.0430682	0.367132	-0.123255	0.0455723	0.961903	0.884038	1.04663	0.969855
ukb-ppp-C1QA-OID20654	finngen_R10_COPD_EARLY	Early onset COPD || id:finngen_R10_COPD_EARLY	Complement C1q subcomponent subunit A | Inflammation	MR Egger	4	0.208126	0.10731	0.191992	-0.0022004	0.418453	1.23137	0.997802	1.51961	0.997109
ukb-ppp-C1QA-OID20654	finngen_R10_COPD_LATER	Later onset COPD || id:finngen_R10_COPD_LATER	Complement C1q subcomponent subunit A | Inflammation	MR Egger	4	-0.0338078	0.0843477	0.727321	-0.199129	0.131514	0.966757	0.819444	1.14055	0.997109
ukb-ppp-C1QA-OID20654	finngen_R10_COPD_EARLY	Early onset COPD || id:finngen_R10_COPD_EARLY	Complement C1q subcomponent subunit A | Inflammation	Weighted median	4	0.126562	0.0576253	0.0280716	0.013616	0.239507	1.13492	1.01371	1.27062	0.436095
ukb-ppp-C1QA-OID20654	finngen_R10_COPD_LATER	Later onset COPD || id:finngen_R10_COPD_LATER	Complement C1q subcomponent subunit A | Inflammation	Weighted median	4	-0.0374569	0.045544	0.410831	-0.126723	0.0518094	0.963236	0.880978	1.05317	0.877042
ukb-ppp-C1QA-OID20654	finngen_R10_COPD_EARLY	Early onset COPD || id:finngen_R10_COPD_EARLY	Complement C1q subcomponent subunit A | Inflammation	Weighted mode	4	0.156525	0.0606191	0.081631	0.0377111	0.275338	1.16944	1.03843	1.31698	0.974633
ukb-ppp-C1QA-OID20654	finngen_R10_COPD_LATER	Later onset COPD || id:finngen_R10_COPD_LATER	Complement C1q subcomponent subunit A | Inflammation	Weighted mode	4	-0.0375231	0.0479163	0.490702	-0.131439	0.0563929	0.963172	0.876833	1.05801	0.974633
ukb-ppp-C1QA-OID20654	finngen_R10_COPD_EARLY	Early onset COPD || id:finngen_R10_COPD_EARLY	Complement C1q subcomponent subunit A | Inflammation	Simple median	4	0.170044	0.106101	0.109008	-0.0379131	0.378001	1.18536	0.962797	1.45936	0.998904
ukb-ppp-C1QA-OID20654	finngen_R10_COPD_LATER	Later onset COPD || id:finngen_R10_COPD_LATER	Complement C1q subcomponent subunit A | Inflammation	Simple median	4	-0.0369494	0.080875	0.647764	-0.195464	0.121566	0.963725	0.822453	1.12926	0.998904
ukb-ppp-C1QL2-OID30515	finngen_R10_COPD_EARLY	Early onset COPD || id:finngen_R10_COPD_EARLY	Complement C1q-like protein 2 | Inflammation_II	Inverse variance weighted	4	0.0191971	0.0553666	0.728797	-0.0893214	0.127716	1.01938	0.914552	1.13623	0.989602
ukb-ppp-C1QL2-OID30515	finngen_R10_COPD_LATER	Later onset COPD || id:finngen_R10_COPD_LATER	Complement C1q-like protein 2 | Inflammation_II	Inverse variance weighted	4	0.0170205	0.0474215	0.719654	-0.0759256	0.109967	1.01717	0.926885	1.11624	0.989602
ukb-ppp-C1QL2-OID30515	finngen_R10_COPD_EARLY	Early onset COPD || id:finngen_R10_COPD_EARLY	Complement C1q-like protein 2 | Inflammation_II	MR Egger	4	0.0240734	0.118388	0.857678	-0.207967	0.256114	1.02437	0.812234	1.2919	0.997109
ukb-ppp-C1QL2-OID30515	finngen_R10_COPD_LATER	Later onset COPD || id:finngen_R10_COPD_LATER	Complement C1q-like protein 2 | Inflammation_II	MR Egger	4	0.120332	0.0977951	0.343609	-0.0713466	0.31201	1.12787	0.931139	1.36617	0.997109
ukb-ppp-C1QL2-OID30515	finngen_R10_COPD_EARLY	Early onset COPD || id:finngen_R10_COPD_EARLY	Complement C1q-like protein 2 | Inflammation_II	Weighted median	4	0.0208142	0.059401	0.726038	-0.0956119	0.13724	1.02103	0.908817	1.1471	0.946597
ukb-ppp-C1QL2-OID30515	finngen_R10_COPD_LATER	Later onset COPD || id:finngen_R10_COPD_LATER	Complement C1q-like protein 2 | Inflammation_II	Weighted median	4	0.028286	0.0513755	0.581926	-0.07241	0.128982	1.02869	0.930149	1.13767	0.92577
ukb-ppp-C1QL2-OID30515	finngen_R10_COPD_EARLY	Early onset COPD || id:finngen_R10_COPD_EARLY	Complement C1q-like protein 2 | Inflammation_II	Weighted mode	4	0.026566	0.0649727	0.710065	-0.10078	0.153913	1.02692	0.904131	1.16639	0.977074
ukb-ppp-C1QL2-OID30515	finngen_R10_COPD_LATER	Later onset COPD || id:finngen_R10_COPD_LATER	Complement C1q-like protein 2 | Inflammation_II	Weighted mode	4	0.0485438	0.0506279	0.408377	-0.0506869	0.147774	1.04974	0.950576	1.15925	0.974633
ukb-ppp-C1QL2-OID30515	finngen_R10_COPD_EARLY	Early onset COPD || id:finngen_R10_COPD_EARLY	Complement C1q-like protein 2 | Inflammation_II	Simple median	4	-0.0142102	0.0881186	0.871887	-0.186923	0.158502	0.98589	0.829508	1.17175	0.998904
ukb-ppp-C1QL2-OID30515	finngen_R10_COPD_LATER	Later onset COPD || id:finngen_R10_COPD_LATER	Complement C1q-like protein 2 | Inflammation_II	Simple median	4	-0.0167525	0.0867529	0.846876	-0.186788	0.153283	0.983387	0.829619	1.16566	0.998904
ukb-ppp-C1QTNF1-OID20367	finngen_R10_COPD_EARLY	Early onset COPD || id:finngen_R10_COPD_EARLY	Complement C1q tumor necrosis factor-related protein 1 | Cardiometabolic	Wald ratio	1	-0.0385637	0.10086	0.702203	-0.236249	0.159122	0.96217	0.789584	1.17248	0.945131
ukb-ppp-C1QTNF1-OID20367	finngen_R10_COPD_LATER	Later onset COPD || id:finngen_R10_COPD_LATER	Complement C1q tumor necrosis factor-related protein 1 | Cardiometabolic	Wald ratio	1	-0.0285935	0.086768	0.741748	-0.198659	0.141472	0.971811	0.81983	1.15197	0.958951
ukb-ppp-C1QTNF5-OID30618	finngen_R10_COPD_EARLY	Early onset COPD || id:finngen_R10_COPD_EARLY	Complement C1q tumor necrosis factor-related protein 5 | Inflammation_II	Wald ratio	1	0.058641	0.128306	0.647643	-0.19284	0.310122	1.06039	0.824614	1.36359	0.931588
ukb-ppp-C1QTNF5-OID30618	finngen_R10_COPD_LATER	Later onset COPD || id:finngen_R10_COPD_LATER	Complement C1q tumor necrosis factor-related protein 5 | Inflammation_II	Wald ratio	1	0.00626364	0.109941	0.954567	-0.209221	0.221748	1.00628	0.811216	1.24826	0.99015
ukb-ppp-C1QTNF6-OID31049	finngen_R10_COPD_EARLY	Early onset COPD || id:finngen_R10_COPD_EARLY	Complement C1q tumor necrosis factor-related protein 6 | Neurology_II	Wald ratio	1	-0.310273	0.28939	0.283646	-0.877476	0.25693	0.733247	0.415831	1.29296	0.745518
ukb-ppp-C1QTNF6-OID31049	finngen_R10_COPD_LATER	Later onset COPD || id:finngen_R10_COPD_LATER	Complement C1q tumor necrosis factor-related protein 6 | Neurology_II	Wald ratio	1	0.496237	0.247244	0.0447415	0.0116393	0.980835	1.64253	1.01171	2.66668	0.443923
ukb-ppp-C1QTNF9-OID30620	finngen_R10_COPD_EARLY	Early onset COPD || id:finngen_R10_COPD_EARLY	Complement C1q and tumor necrosis factor-related protein 9A | Inflammation_II	Inverse variance weighted	6	-0.0327063	0.0288493	0.256924	-0.0892509	0.0238384	0.967823	0.914616	1.02412	0.951179
ukb-ppp-C1QTNF9-OID30620	finngen_R10_COPD_LATER	Later onset COPD || id:finngen_R10_COPD_LATER	Complement C1q and tumor necrosis factor-related protein 9A | Inflammation_II	Inverse variance weighted	6	0.0524421	0.0244977	0.0322991	0.00442648	0.100458	1.05384	1.00444	1.10568	0.55697
ukb-ppp-C1QTNF9-OID30620	finngen_R10_COPD_EARLY	Early onset COPD || id:finngen_R10_COPD_EARLY	Complement C1q and tumor necrosis factor-related protein 9A | Inflammation_II	MR Egger	6	-0.0522334	0.0497233	0.352771	-0.149691	0.0452243	0.949107	0.860974	1.04626	0.997109
ukb-ppp-C1QTNF9-OID30620	finngen_R10_COPD_LATER	Later onset COPD || id:finngen_R10_COPD_LATER	Complement C1q and tumor necrosis factor-related protein 9A | Inflammation_II	MR Egger	6	0.0654268	0.0407969	0.184041	-0.0145351	0.145389	1.06761	0.98557	1.15649	0.997109
ukb-ppp-C1QTNF9-OID30620	finngen_R10_COPD_EARLY	Early onset COPD || id:finngen_R10_COPD_EARLY	Complement C1q and tumor necrosis factor-related protein 9A | Inflammation_II	Weighted median	6	-0.0385293	0.0319141	0.227324	-0.101081	0.0240223	0.962204	0.90386	1.02431	0.777328
ukb-ppp-C1QTNF9-OID30620	finngen_R10_COPD_LATER	Later onset COPD || id:finngen_R10_COPD_LATER	Complement C1q and tumor necrosis factor-related protein 9A | Inflammation_II	Weighted median	6	0.0653282	0.0274129	0.0171668	0.0115989	0.119057	1.06751	1.01167	1.12643	0.359791
ukb-ppp-C1QTNF9-OID30620	finngen_R10_COPD_EARLY	Early onset COPD || id:finngen_R10_COPD_EARLY	Complement C1q and tumor necrosis factor-related protein 9A | Inflammation_II	Weighted mode	6	-0.0349934	0.0317902	0.32115	-0.0973021	0.0273154	0.965612	0.907282	1.02769	0.974633
ukb-ppp-C1QTNF9-OID30620	finngen_R10_COPD_LATER	Later onset COPD || id:finngen_R10_COPD_LATER	Complement C1q and tumor necrosis factor-related protein 9A | Inflammation_II	Weighted mode	6	0.0634433	0.0279285	0.0722909	0.00870344	0.118183	1.0655	1.00874	1.12545	0.974633
ukb-ppp-C1QTNF9-OID30620	finngen_R10_COPD_EARLY	Early onset COPD || id:finngen_R10_COPD_EARLY	Complement C1q and tumor necrosis factor-related protein 9A | Inflammation_II	Simple median	6	-0.043544	0.0486521	0.370783	-0.138902	0.0518141	0.95739	0.870313	1.05318	0.998904
ukb-ppp-C1QTNF9-OID30620	finngen_R10_COPD_LATER	Later onset COPD || id:finngen_R10_COPD_LATER	Complement C1q and tumor necrosis factor-related protein 9A | Inflammation_II	Simple median	6	-0.0002509	0.0506874	0.996051	-0.0995981	0.0990964	0.999749	0.905201	1.10417	0.998904
ukb-ppp-C1R-OID30753	finngen_R10_COPD_EARLY	Early onset COPD || id:finngen_R10_COPD_EARLY	Complement C1r subcomponent | Inflammation_II	Wald ratio	1	-0.0168916	0.284926	0.952726	-0.575346	0.541563	0.98325	0.56251	1.71869	0.99015
ukb-ppp-C1R-OID30753	finngen_R10_COPD_LATER	Later onset COPD || id:finngen_R10_COPD_LATER	Complement C1r subcomponent | Inflammation_II	Wald ratio	1	0.0783703	0.243512	0.747579	-0.398913	0.555654	1.08152	0.671049	1.74308	0.960484
ukb-ppp-C1RL-OID30721	finngen_R10_COPD_EARLY	Early onset COPD || id:finngen_R10_COPD_EARLY	Complement C1r subcomponent-like protein | Inflammation_II	Inverse variance weighted	2	0.143473	0.263874	0.586635	-0.373719	0.660665	1.15428	0.68817	1.93608	0.983519
ukb-ppp-C1RL-OID30721	finngen_R10_COPD_LATER	Later onset COPD || id:finngen_R10_COPD_LATER	Complement C1r subcomponent-like protein | Inflammation_II	Inverse variance weighted	2	-0.0255293	0.195568	0.89614	-0.408843	0.357784	0.974794	0.664419	1.43016	0.992933
ukb-ppp-C1S-OID30731	finngen_R10_COPD_EARLY	Early onset COPD || id:finngen_R10_COPD_EARLY	Complement C1s subcomponent | Inflammation_II	Inverse variance weighted	2	0.158089	0.11999	0.187665	-0.0770914	0.39327	1.17127	0.925805	1.48182	0.893107
ukb-ppp-C1S-OID30731	finngen_R10_COPD_LATER	Later onset COPD || id:finngen_R10_COPD_LATER	Complement C1s subcomponent | Inflammation_II	Inverse variance weighted	2	0.0680023	0.103119	0.509605	-0.134112	0.270116	1.07037	0.874492	1.31012	0.983519
ukb-ppp-C2-OID20410	finngen_R10_COPD_EARLY	Early onset COPD || id:finngen_R10_COPD_EARLY	Complement C2 | Cardiometabolic	Inverse variance weighted	2	-0.0395632	0.0453268	0.382748	-0.128404	0.0492773	0.961209	0.879498	1.05051	0.969855
ukb-ppp-C2-OID20410	finngen_R10_COPD_LATER	Later onset COPD || id:finngen_R10_COPD_LATER	Complement C2 | Cardiometabolic	Inverse variance weighted	2	0.0732715	0.0713158	0.304221	-0.0665075	0.213051	1.07602	0.935656	1.23745	0.9629
ukb-ppp-C2CD2L-OID20864	finngen_R10_COPD_EARLY	Early onset COPD || id:finngen_R10_COPD_EARLY	Phospholipid transfer protein C2CD2L | Neurology	Wald ratio	1	-0.2756	0.307929	0.370781	-0.879142	0.327941	0.759116	0.415139	1.38811	0.806933
ukb-ppp-C2CD2L-OID20864	finngen_R10_COPD_LATER	Later onset COPD || id:finngen_R10_COPD_LATER	Phospholipid transfer protein C2CD2L | Neurology	Wald ratio	1	-0.260294	0.263866	0.323906	-0.777472	0.256884	0.770825	0.459566	1.29289	0.779874
ukb-ppp-C2orf69-OID30883	finngen_R10_COPD_EARLY	Early onset COPD || id:finngen_R10_COPD_EARLY	UPF0565 protein C2orf69 | Neurology_II	Wald ratio	1	0.33692	0.246415	0.171536	-0.146054	0.819895	1.40063	0.864111	2.27026	0.664344
ukb-ppp-C2orf69-OID30883	finngen_R10_COPD_LATER	Later onset COPD || id:finngen_R10_COPD_LATER	UPF0565 protein C2orf69 | Neurology_II	Wald ratio	1	0.188261	0.209545	0.368958	-0.222448	0.598969	1.20715	0.800557	1.82024	0.805833
ukb-ppp-C3-OID30776	finngen_R10_COPD_EARLY	Early onset COPD || id:finngen_R10_COPD_EARLY	Complement C3 | Inflammation_II	Wald ratio	1	0.146948	0.127887	0.250535	-0.10371	0.397606	1.15829	0.901487	1.48826	0.727127
ukb-ppp-C3-OID30776	finngen_R10_COPD_LATER	Later onset COPD || id:finngen_R10_COPD_LATER	Complement C3 | Inflammation_II	Wald ratio	1	0.0566636	0.11033	0.607544	-0.159584	0.272911	1.0583	0.852499	1.31378	0.915753
ukb-ppp-C4BPB-OID21481	finngen_R10_COPD_EARLY	Early onset COPD || id:finngen_R10_COPD_EARLY	C4b-binding protein beta chain | Oncology	Inverse variance weighted	3	-0.0586637	0.0836878	0.483314	-0.222692	0.105364	0.943024	0.800362	1.11112	0.980008
ukb-ppp-C4BPB-OID21481	finngen_R10_COPD_LATER	Later onset COPD || id:finngen_R10_COPD_LATER	C4b-binding protein beta chain | Oncology	Inverse variance weighted	3	0.0865039	0.0719209	0.229067	-0.054461	0.227469	1.09036	0.946995	1.25542	0.938102
ukb-ppp-C4BPB-OID21481	finngen_R10_COPD_EARLY	Early onset COPD || id:finngen_R10_COPD_EARLY	C4b-binding protein beta chain | Oncology	MR Egger	3	-0.207676	0.181813	0.457788	-0.564029	0.148676	0.81247	0.568912	1.1603	0.997109
ukb-ppp-C4BPB-OID21481	finngen_R10_COPD_LATER	Later onset COPD || id:finngen_R10_COPD_LATER	C4b-binding protein beta chain | Oncology	MR Egger	3	-0.0436229	0.1563	0.82673	-0.349971	0.262725	0.957315	0.704709	1.30047	0.997109
ukb-ppp-C4BPB-OID21481	finngen_R10_COPD_EARLY	Early onset COPD || id:finngen_R10_COPD_EARLY	C4b-binding protein beta chain | Oncology	Weighted median	3	-0.0864881	0.0840166	0.303284	-0.251161	0.0781844	0.917146	0.777897	1.08132	0.829943
ukb-ppp-C4BPB-OID21481	finngen_R10_COPD_LATER	Later onset COPD || id:finngen_R10_COPD_LATER	C4b-binding protein beta chain | Oncology	Weighted median	3	0.130914	0.0785093	0.0954168	-0.0229647	0.284792	1.13987	0.977297	1.32949	0.63695
ukb-ppp-C4BPB-OID21481	finngen_R10_COPD_EARLY	Early onset COPD || id:finngen_R10_COPD_EARLY	C4b-binding protein beta chain | Oncology	Weighted mode	3	-0.0866278	0.0950166	0.45816	-0.27286	0.0996048	0.917018	0.761199	1.10473	0.974633
ukb-ppp-C4BPB-OID21481	finngen_R10_COPD_LATER	Later onset COPD || id:finngen_R10_COPD_LATER	C4b-binding protein beta chain | Oncology	Weighted mode	3	0.00248032	0.103623	0.983077	-0.20062	0.205581	1.00248	0.818223	1.22824	0.998652
ukb-ppp-C4BPB-OID21481	finngen_R10_COPD_EARLY	Early onset COPD || id:finngen_R10_COPD_EARLY	C4b-binding protein beta chain | Oncology	Simple median	3	-0.0827149	0.101439	0.414835	-0.281535	0.116106	0.920614	0.754624	1.12311	0.998904
ukb-ppp-C4BPB-OID21481	finngen_R10_COPD_LATER	Later onset COPD || id:finngen_R10_COPD_LATER	C4b-binding protein beta chain | Oncology	Simple median	3	0.149686	0.112382	0.18288	-0.0705827	0.369955	1.16147	0.931851	1.44767	0.998904
ukb-ppp-C5-OID30744	finngen_R10_COPD_EARLY	Early onset COPD || id:finngen_R10_COPD_EARLY	Complement C5 | Inflammation_II	Wald ratio	1	-0.304661	0.115636	0.0084221	-0.531308	-0.0780151	0.737373	0.587836	0.92495	0.209285
ukb-ppp-C5-OID30744	finngen_R10_COPD_LATER	Later onset COPD || id:finngen_R10_COPD_LATER	Complement C5 | Inflammation_II	Wald ratio	1	-0.180063	0.0988139	0.0684178	-0.373738	0.0136121	0.835218	0.688157	1.01371	0.492557
ukb-ppp-C7-OID30766	finngen_R10_COPD_EARLY	Early onset COPD || id:finngen_R10_COPD_EARLY	Complement component C7 | Inflammation_II	Inverse variance weighted	10	-0.0089431	0.0286504	0.754929	-0.0650978	0.0472116	0.991097	0.936976	1.04834	0.989602
ukb-ppp-C7-OID30766	finngen_R10_COPD_LATER	Later onset COPD || id:finngen_R10_COPD_LATER	Complement component C7 | Inflammation_II	Inverse variance weighted	10	-0.0094235	0.0247329	0.703195	-0.0579001	0.039053	0.990621	0.943744	1.03983	0.989602
ukb-ppp-C7-OID30766	finngen_R10_COPD_EARLY	Early onset COPD || id:finngen_R10_COPD_EARLY	Complement component C7 | Inflammation_II	MR Egger	10	0.0545769	0.0697684	0.45659	-0.0821693	0.191323	1.05609	0.921116	1.21085	0.997109
ukb-ppp-C7-OID30766	finngen_R10_COPD_LATER	Later onset COPD || id:finngen_R10_COPD_LATER	Complement component C7 | Inflammation_II	MR Egger	10	-0.0331837	0.0632756	0.614195	-0.157204	0.0908364	0.967361	0.85453	1.09509	0.997109
ukb-ppp-C7-OID30766	finngen_R10_COPD_EARLY	Early onset COPD || id:finngen_R10_COPD_EARLY	Complement component C7 | Inflammation_II	Weighted median	10	0.00820106	0.0343053	0.811058	-0.0590374	0.0754395	1.00823	0.942672	1.07836	0.966286
ukb-ppp-C7-OID30766	finngen_R10_COPD_LATER	Later onset COPD || id:finngen_R10_COPD_LATER	Complement component C7 | Inflammation_II	Weighted median	10	-0.0290655	0.029782	0.329092	-0.0874381	0.0293071	0.971353	0.916276	1.02974	0.84886
ukb-ppp-C7-OID30766	finngen_R10_COPD_EARLY	Early onset COPD || id:finngen_R10_COPD_EARLY	Complement component C7 | Inflammation_II	Weighted mode	10	0.00585655	0.031073	0.854684	-0.0550465	0.0667596	1.00587	0.946441	1.06904	0.991687
ukb-ppp-C7-OID30766	finngen_R10_COPD_LATER	Later onset COPD || id:finngen_R10_COPD_LATER	Complement component C7 | Inflammation_II	Weighted mode	10	-0.0277531	0.0285926	0.357088	-0.0837946	0.0282883	0.972628	0.91962	1.02869	0.974633
ukb-ppp-C7-OID30766	finngen_R10_COPD_EARLY	Early onset COPD || id:finngen_R10_COPD_EARLY	Complement component C7 | Inflammation_II	Simple median	10	-0.0052566	0.0533323	0.921484	-0.109788	0.0992746	0.994757	0.896024	1.10437	0.998904
ukb-ppp-C7-OID30766	finngen_R10_COPD_LATER	Later onset COPD || id:finngen_R10_COPD_LATER	Complement component C7 | Inflammation_II	Simple median	10	0.00844076	0.0556182	0.879374	-0.100571	0.117453	1.00848	0.904321	1.12463	0.998904
ukb-ppp-C8B-OID30719	finngen_R10_COPD_EARLY	Early onset COPD || id:finngen_R10_COPD_EARLY	Complement component C8 beta chain | Inflammation_II	Inverse variance weighted	6	-0.0133181	0.0478247	0.780646	-0.107054	0.0804183	0.98677	0.898477	1.08374	0.992498
ukb-ppp-C8B-OID30719	finngen_R10_COPD_LATER	Later onset COPD || id:finngen_R10_COPD_LATER	Complement component C8 beta chain | Inflammation_II	Inverse variance weighted (multiplicative random effects)	6	0.054046	0.0738387	0.464201	-0.0906778	0.19877	1.05553	0.913312	1.2199	0.976251
ukb-ppp-C8B-OID30719	finngen_R10_COPD_EARLY	Early onset COPD || id:finngen_R10_COPD_EARLY	Complement component C8 beta chain | Inflammation_II	MR Egger	6	-0.031597	0.148954	0.842379	-0.323546	0.260352	0.968897	0.723579	1.29739	0.997109
ukb-ppp-C8B-OID30719	finngen_R10_COPD_LATER	Later onset COPD || id:finngen_R10_COPD_LATER	Complement component C8 beta chain | Inflammation_II	MR Egger	6	-0.103119	0.239865	0.689414	-0.573253	0.367016	0.90202	0.563689	1.44342	0.997109
ukb-ppp-C8B-OID30719	finngen_R10_COPD_EARLY	Early onset COPD || id:finngen_R10_COPD_EARLY	Complement component C8 beta chain | Inflammation_II	Weighted median	6	-0.0195953	0.0474475	0.679615	-0.112592	0.0734019	0.980595	0.893515	1.07616	0.940459
ukb-ppp-C8B-OID30719	finngen_R10_COPD_LATER	Later onset COPD || id:finngen_R10_COPD_LATER	Complement component C8 beta chain | Inflammation_II	Weighted median	6	0.0441228	0.044865	0.325383	-0.0438126	0.132058	1.04511	0.957133	1.14117	0.846186
ukb-ppp-C8B-OID30719	finngen_R10_COPD_EARLY	Early onset COPD || id:finngen_R10_COPD_EARLY	Complement component C8 beta chain | Inflammation_II	Weighted mode	6	-0.016882	0.0509058	0.753617	-0.116657	0.0828935	0.98326	0.88989	1.08643	0.980621
ukb-ppp-C8B-OID30719	finngen_R10_COPD_LATER	Later onset COPD || id:finngen_R10_COPD_LATER	Complement component C8 beta chain | Inflammation_II	Weighted mode	6	0.0489259	0.0473302	0.348654	-0.0438413	0.141693	1.05014	0.957106	1.15222	0.974633
ukb-ppp-C8B-OID30719	finngen_R10_COPD_EARLY	Early onset COPD || id:finngen_R10_COPD_EARLY	Complement component C8 beta chain | Inflammation_II	Simple median	6	-0.0399591	0.10834	0.712253	-0.252305	0.172386	0.960829	0.777008	1.18814	0.998904
ukb-ppp-C8B-OID30719	finngen_R10_COPD_LATER	Later onset COPD || id:finngen_R10_COPD_LATER	Complement component C8 beta chain | Inflammation_II	Simple median	6	0.284926	0.120309	0.017871	0.0491198	0.520732	1.32966	1.05035	1.68326	0.987244
ukb-ppp-C9-OID30698	finngen_R10_COPD_EARLY	Early onset COPD || id:finngen_R10_COPD_EARLY	Complement component C9 | Inflammation_II	Inverse variance weighted	3	0.0345945	0.142239	0.80784	-0.244195	0.313384	1.0352	0.783335	1.36805	0.992933
ukb-ppp-C9-OID30698	finngen_R10_COPD_LATER	Later onset COPD || id:finngen_R10_COPD_LATER	Complement component C9 | Inflammation_II	Inverse variance weighted	3	-0.132345	0.12219	0.278762	-0.371838	0.107148	0.876039	0.689466	1.1131	0.955257
ukb-ppp-C9-OID30698	finngen_R10_COPD_EARLY	Early onset COPD || id:finngen_R10_COPD_EARLY	Complement component C9 | Inflammation_II	MR Egger	3	1.16493	1.09637	0.480703	-0.983949	3.31381	3.2057	0.373832	27.4896	0.997109
ukb-ppp-C9-OID30698	finngen_R10_COPD_LATER	Later onset COPD || id:finngen_R10_COPD_LATER	Complement component C9 | Inflammation_II	MR Egger	3	-0.882255	0.944509	0.521687	-2.73349	0.968982	0.413849	0.0649919	2.63526	0.997109
ukb-ppp-C9-OID30698	finngen_R10_COPD_EARLY	Early onset COPD || id:finngen_R10_COPD_EARLY	Complement component C9 | Inflammation_II	Weighted median	3	0.00043855	0.152482	0.997705	-0.298425	0.299302	1.00044	0.741986	1.34892	0.999304
ukb-ppp-C9-OID30698	finngen_R10_COPD_LATER	Later onset COPD || id:finngen_R10_COPD_LATER	Complement component C9 | Inflammation_II	Weighted median	3	-0.144683	0.136731	0.289983	-0.412675	0.123309	0.865297	0.661877	1.13123	0.823012
ukb-ppp-C9-OID30698	finngen_R10_COPD_EARLY	Early onset COPD || id:finngen_R10_COPD_EARLY	Complement component C9 | Inflammation_II	Weighted mode	3	0.159851	0.172626	0.452204	-0.178496	0.498198	1.17334	0.836528	1.64575	0.974633
ukb-ppp-C9-OID30698	finngen_R10_COPD_LATER	Later onset COPD || id:finngen_R10_COPD_LATER	Complement component C9 | Inflammation_II	Weighted mode	3	-0.190598	0.146937	0.324055	-0.478594	0.0973988	0.826465	0.619654	1.1023	0.974633
ukb-ppp-C9-OID30698	finngen_R10_COPD_EARLY	Early onset COPD || id:finngen_R10_COPD_EARLY	Complement component C9 | Inflammation_II	Simple median	3	-0.132746	0.20307	0.51331	-0.530764	0.265272	0.875688	0.588156	1.30379	0.998904
ukb-ppp-C9-OID30698	finngen_R10_COPD_LATER	Later onset COPD || id:finngen_R10_COPD_LATER	Complement component C9 | Inflammation_II	Simple median	3	-0.0702187	0.167704	0.675431	-0.398918	0.258481	0.93219	0.671045	1.29496	0.998904
ukb-ppp-CA1-OID20409	finngen_R10_COPD_EARLY	Early onset COPD || id:finngen_R10_COPD_EARLY	Carbonic anhydrase 1 | Cardiometabolic	Wald ratio	1	0.0308597	0.197496	0.875832	-0.356232	0.417952	1.03134	0.70031	1.51885	0.986997
ukb-ppp-CA1-OID20409	finngen_R10_COPD_LATER	Later onset COPD || id:finngen_R10_COPD_LATER	Carbonic anhydrase 1 | Cardiometabolic	Wald ratio	1	-0.0110487	0.167977	0.947557	-0.340283	0.318185	0.989012	0.711569	1.37463	0.99015
ukb-ppp-CA11-OID21195	finngen_R10_COPD_EARLY	Early onset COPD || id:finngen_R10_COPD_EARLY	Carbonic anhydrase-related protein 11 | Oncology	Wald ratio	1	0.135868	0.231454	0.557191	-0.317781	0.589517	1.14553	0.727762	1.80312	0.898808
ukb-ppp-CA11-OID21195	finngen_R10_COPD_LATER	Later onset COPD || id:finngen_R10_COPD_LATER	Carbonic anhydrase-related protein 11 | Oncology	Wald ratio	1	-0.213751	0.198898	0.28252	-0.60359	0.176089	0.80755	0.546845	1.19254	0.744381
ukb-ppp-CA12-OID21344	finngen_R10_COPD_EARLY	Early onset COPD || id:finngen_R10_COPD_EARLY	Carbonic anhydrase 12 | Oncology	Inverse variance weighted	4	0.0443051	0.0675835	0.512107	-0.0881585	0.176769	1.0453	0.915616	1.19335	0.983519
ukb-ppp-CA12-OID21344	finngen_R10_COPD_LATER	Later onset COPD || id:finngen_R10_COPD_LATER	Carbonic anhydrase 12 | Oncology	Inverse variance weighted	4	0.00180922	0.0696843	0.979287	-0.134772	0.13839	1.00181	0.873915	1.14842	0.996547
ukb-ppp-CA12-OID21344	finngen_R10_COPD_EARLY	Early onset COPD || id:finngen_R10_COPD_EARLY	Carbonic anhydrase 12 | Oncology	MR Egger	4	-0.0648486	0.191196	0.766782	-0.439593	0.309896	0.937209	0.644298	1.36328	0.997109
ukb-ppp-CA12-OID21344	finngen_R10_COPD_LATER	Later onset COPD || id:finngen_R10_COPD_LATER	Carbonic anhydrase 12 | Oncology	MR Egger	4	-0.0080598	0.215025	0.973505	-0.429509	0.413389	0.991973	0.650829	1.51193	0.997109
ukb-ppp-CA12-OID21344	finngen_R10_COPD_EARLY	Early onset COPD || id:finngen_R10_COPD_EARLY	Carbonic anhydrase 12 | Oncology	Weighted median	4	0.0361886	0.053193	0.496297	-0.0680696	0.140447	1.03685	0.934195	1.15079	0.896798
ukb-ppp-CA12-OID21344	finngen_R10_COPD_LATER	Later onset COPD || id:finngen_R10_COPD_LATER	Carbonic anhydrase 12 | Oncology	Weighted median	4	-0.0055522	0.0459635	0.903852	-0.0956407	0.0845362	0.994463	0.90879	1.08821	0.984345
ukb-ppp-CA12-OID21344	finngen_R10_COPD_EARLY	Early onset COPD || id:finngen_R10_COPD_EARLY	Carbonic anhydrase 12 | Oncology	Weighted mode	4	0.0364111	0.0538439	0.547359	-0.069123	0.141945	1.03708	0.933212	1.15251	0.974633
ukb-ppp-CA12-OID21344	finngen_R10_COPD_LATER	Later onset COPD || id:finngen_R10_COPD_LATER	Carbonic anhydrase 12 | Oncology	Weighted mode	4	-0.0073055	0.0455212	0.882697	-0.0965271	0.0819161	0.992721	0.907985	1.08536	0.992561
ukb-ppp-CA12-OID21344	finngen_R10_COPD_EARLY	Early onset COPD || id:finngen_R10_COPD_EARLY	Carbonic anhydrase 12 | Oncology	Simple median	4	-0.0012565	0.123952	0.991912	-0.244203	0.24169	0.998744	0.783328	1.2734	0.998904
ukb-ppp-CA12-OID21344	finngen_R10_COPD_LATER	Later onset COPD || id:finngen_R10_COPD_LATER	Carbonic anhydrase 12 | Oncology	Simple median	4	0.0143019	0.0852593	0.866783	-0.152806	0.18141	1.0144	0.858296	1.19891	0.998904
ukb-ppp-CA13-OID20225	finngen_R10_COPD_EARLY	Early onset COPD || id:finngen_R10_COPD_EARLY	Carbonic anhydrase 13 | Cardiometabolic	Inverse variance weighted	2	0.0279011	0.0635377	0.660569	-0.0966326	0.152435	1.02829	0.907889	1.16467	0.989467
ukb-ppp-CA13-OID20225	finngen_R10_COPD_LATER	Later onset COPD || id:finngen_R10_COPD_LATER	Carbonic anhydrase 13 | Cardiometabolic	Inverse variance weighted	2	-0.0584045	0.0539844	0.279307	-0.164214	0.0474048	0.943268	0.848561	1.04855	0.955257
ukb-ppp-CA14-OID21401	finngen_R10_COPD_EARLY	Early onset COPD || id:finngen_R10_COPD_EARLY	Carbonic anhydrase 14 | Oncology	Inverse variance weighted	3	-0.0340164	0.245503	0.8898	-0.515203	0.44717	0.966556	0.597379	1.56388	0.992933
ukb-ppp-CA14-OID21401	finngen_R10_COPD_LATER	Later onset COPD || id:finngen_R10_COPD_LATER	Carbonic anhydrase 14 | Oncology	Inverse variance weighted	3	0.19191	0.186747	0.304114	-0.174113	0.557934	1.21156	0.840202	1.74706	0.9629
ukb-ppp-CA14-OID21401	finngen_R10_COPD_EARLY	Early onset COPD || id:finngen_R10_COPD_EARLY	Carbonic anhydrase 14 | Oncology	MR Egger	3	0.514339	1.06603	0.713818	-1.57508	2.60376	1.67253	0.20699	13.5145	0.997109
ukb-ppp-CA14-OID21401	finngen_R10_COPD_LATER	Later onset COPD || id:finngen_R10_COPD_LATER	Carbonic anhydrase 14 | Oncology	MR Egger	3	-0.223596	0.655376	0.790686	-1.50813	1.06094	0.799638	0.221323	2.88909	0.997109
ukb-ppp-CA14-OID21401	finngen_R10_COPD_EARLY	Early onset COPD || id:finngen_R10_COPD_EARLY	Carbonic anhydrase 14 | Oncology	Weighted median	3	-0.0957484	0.266182	0.719064	-0.617465	0.425968	0.908693	0.53931	1.53107	0.946597
ukb-ppp-CA14-OID21401	finngen_R10_COPD_LATER	Later onset COPD || id:finngen_R10_COPD_LATER	Carbonic anhydrase 14 | Oncology	Weighted median	3	0.286944	0.213532	0.179012	-0.131577	0.705466	1.33235	0.876712	2.02479	0.739362
ukb-ppp-CA14-OID21401	finngen_R10_COPD_EARLY	Early onset COPD || id:finngen_R10_COPD_EARLY	Carbonic anhydrase 14 | Oncology	Weighted mode	3	-0.297236	0.355633	0.491215	-0.994277	0.399805	0.742869	0.369991	1.49153	0.974633
ukb-ppp-CA14-OID21401	finngen_R10_COPD_LATER	Later onset COPD || id:finngen_R10_COPD_LATER	Carbonic anhydrase 14 | Oncology	Weighted mode	3	0.290392	0.227789	0.330445	-0.156075	0.736859	1.33695	0.855495	2.08936	0.974633
ukb-ppp-CA14-OID21401	finngen_R10_COPD_EARLY	Early onset COPD || id:finngen_R10_COPD_EARLY	Carbonic anhydrase 14 | Oncology	Simple median	3	-0.275441	0.308788	0.372389	-0.880666	0.329784	0.759237	0.414507	1.39067	0.998904
ukb-ppp-CA14-OID21401	finngen_R10_COPD_LATER	Later onset COPD || id:finngen_R10_COPD_LATER	Carbonic anhydrase 14 | Oncology	Simple median	3	0.280825	0.226657	0.215349	-0.163422	0.725072	1.32422	0.849233	2.06488	0.998904
ukb-ppp-CA2-OID21149	finngen_R10_COPD_LATER	Later onset COPD || id:finngen_R10_COPD_LATER	Carbonic anhydrase 2 | Neurology	Inverse variance weighted	2	0.262126	0.135056	0.0522734	-0.0025829	0.526836	1.29969	0.99742	1.69357	0.666538
ukb-ppp-CA2-OID21149	finngen_R10_COPD_EARLY	Early onset COPD || id:finngen_R10_COPD_EARLY	Carbonic anhydrase 2 | Neurology	Wald ratio	1	0.0264006	0.166351	0.873902	-0.299648	0.352449	1.02675	0.741079	1.42255	0.986874
ukb-ppp-CA3-OID20271	finngen_R10_COPD_LATER	Later onset COPD || id:finngen_R10_COPD_LATER	Carbonic anhydrase 3 | Cardiometabolic	Inverse variance weighted	4	0.0688326	0.0882025	0.43516	-0.104044	0.24171	1.07126	0.901185	1.27342	0.969855
ukb-ppp-CA3-OID20271	finngen_R10_COPD_LATER	Later onset COPD || id:finngen_R10_COPD_LATER	Carbonic anhydrase 3 | Cardiometabolic	MR Egger	4	-0.0750087	0.99717	0.946885	-2.02946	1.87944	0.927735	0.131406	6.54986	0.997109
ukb-ppp-CA3-OID20271	finngen_R10_COPD_LATER	Later onset COPD || id:finngen_R10_COPD_LATER	Carbonic anhydrase 3 | Cardiometabolic	Weighted median	4	0.0561428	0.0965773	0.561021	-0.133149	0.245434	1.05775	0.875335	1.27818	0.922106
ukb-ppp-CA3-OID20271	finngen_R10_COPD_LATER	Later onset COPD || id:finngen_R10_COPD_LATER	Carbonic anhydrase 3 | Cardiometabolic	Weighted mode	4	0.0562655	0.110679	0.646221	-0.160665	0.273196	1.05788	0.851577	1.31416	0.977074
ukb-ppp-CA3-OID20271	finngen_R10_COPD_LATER	Later onset COPD || id:finngen_R10_COPD_LATER	Carbonic anhydrase 3 | Cardiometabolic	Simple median	4	0.0414295	0.124752	0.739819	-0.203085	0.285944	1.0423	0.816209	1.33102	0.998904
ukb-ppp-CA3-OID20271	finngen_R10_COPD_EARLY	Early onset COPD || id:finngen_R10_COPD_EARLY	Carbonic anhydrase 3 | Cardiometabolic	Wald ratio	1	-0.12655	0.127075	0.319313	-0.375618	0.122517	0.88113	0.686865	1.13034	0.779874
ukb-ppp-CA4-OID20241	finngen_R10_COPD_EARLY	Early onset COPD || id:finngen_R10_COPD_EARLY	Carbonic anhydrase 4 | Cardiometabolic	Inverse variance weighted	4	0.0130091	0.0525808	0.80459	-0.0900493	0.116067	1.01309	0.913886	1.12307	0.992933
ukb-ppp-CA4-OID20241	finngen_R10_COPD_LATER	Later onset COPD || id:finngen_R10_COPD_LATER	Carbonic anhydrase 4 | Cardiometabolic	Inverse variance weighted (multiplicative random effects)	4	-0.0091572	0.0650631	0.888072	-0.136681	0.118366	0.990885	0.872248	1.12566	0.992933
ukb-ppp-CA4-OID20241	finngen_R10_COPD_EARLY	Early onset COPD || id:finngen_R10_COPD_EARLY	Carbonic anhydrase 4 | Cardiometabolic	MR Egger	4	-0.0859594	0.0949348	0.460794	-0.272032	0.100113	0.917631	0.76183	1.1053	0.997109
ukb-ppp-CA4-OID20241	finngen_R10_COPD_LATER	Later onset COPD || id:finngen_R10_COPD_LATER	Carbonic anhydrase 4 | Cardiometabolic	MR Egger	4	-0.167625	0.0804947	0.172734	-0.325394	-0.0098549	0.845671	0.722243	0.990193	0.997109
ukb-ppp-CA4-OID20241	finngen_R10_COPD_EARLY	Early onset COPD || id:finngen_R10_COPD_EARLY	Carbonic anhydrase 4 | Cardiometabolic	Weighted median	4	0.00540657	0.04653	0.907498	-0.0857922	0.0966054	1.00542	0.917785	1.10143	0.985878
ukb-ppp-CA4-OID20241	finngen_R10_COPD_LATER	Later onset COPD || id:finngen_R10_COPD_LATER	Carbonic anhydrase 4 | Cardiometabolic	Weighted median	4	-0.0333618	0.0418479	0.425326	-0.115384	0.0486601	0.967189	0.891024	1.04986	0.877042
ukb-ppp-CA4-OID20241	finngen_R10_COPD_EARLY	Early onset COPD || id:finngen_R10_COPD_EARLY	Carbonic anhydrase 4 | Cardiometabolic	Weighted mode	4	0.00429986	0.04668	0.932414	-0.087193	0.0957927	1.00431	0.9165	1.10053	0.995923
ukb-ppp-CA4-OID20241	finngen_R10_COPD_LATER	Later onset COPD || id:finngen_R10_COPD_LATER	Carbonic anhydrase 4 | Cardiometabolic	Weighted mode	4	-0.0349205	0.042628	0.472698	-0.118471	0.0486305	0.965682	0.888277	1.04983	0.974633
ukb-ppp-CA4-OID20241	finngen_R10_COPD_EARLY	Early onset COPD || id:finngen_R10_COPD_EARLY	Carbonic anhydrase 4 | Cardiometabolic	Simple median	4	0.0265591	0.151378	0.860727	-0.270141	0.32326	1.02691	0.763271	1.38162	0.998904
ukb-ppp-CA4-OID20241	finngen_R10_COPD_LATER	Later onset COPD || id:finngen_R10_COPD_LATER	Carbonic anhydrase 4 | Cardiometabolic	Simple median	4	0.146493	0.138213	0.289187	-0.124405	0.41739	1.15777	0.883023	1.51799	0.998904
ukb-ppp-CA5A-OID20075	finngen_R10_COPD_EARLY	Early onset COPD || id:finngen_R10_COPD_EARLY	Carbonic anhydrase 5A, mitochondrial | Cardiometabolic	Inverse variance weighted	5	0.0163831	0.0845235	0.84631	-0.149283	0.182049	1.01652	0.861325	1.19967	0.992933
ukb-ppp-CA5A-OID20075	finngen_R10_COPD_LATER	Later onset COPD || id:finngen_R10_COPD_LATER	Carbonic anhydrase 5A, mitochondrial | Cardiometabolic	Inverse variance weighted	5	0.0452695	0.085207	0.595219	-0.121736	0.212275	1.04631	0.885382	1.23649	0.983519
ukb-ppp-CA5A-OID20075	finngen_R10_COPD_EARLY	Early onset COPD || id:finngen_R10_COPD_EARLY	Carbonic anhydrase 5A, mitochondrial | Cardiometabolic	MR Egger	5	0.114651	0.111521	0.37956	-0.10393	0.333232	1.12148	0.901288	1.39547	0.997109
ukb-ppp-CA5A-OID20075	finngen_R10_COPD_LATER	Later onset COPD || id:finngen_R10_COPD_LATER	Carbonic anhydrase 5A, mitochondrial | Cardiometabolic	MR Egger	5	-0.0171597	0.128487	0.902212	-0.268994	0.234675	0.982987	0.764148	1.2645	0.997109
ukb-ppp-CA5A-OID20075	finngen_R10_COPD_EARLY	Early onset COPD || id:finngen_R10_COPD_EARLY	Carbonic anhydrase 5A, mitochondrial | Cardiometabolic	Weighted median	5	0.0588962	0.0820946	0.473116	-0.102009	0.219802	1.06067	0.903021	1.24583	0.896537
ukb-ppp-CA5A-OID20075	finngen_R10_COPD_LATER	Later onset COPD || id:finngen_R10_COPD_LATER	Carbonic anhydrase 5A, mitochondrial | Cardiometabolic	Weighted median	5	0.0270108	0.0782887	0.730083	-0.126435	0.180457	1.02738	0.881231	1.19776	0.946597
ukb-ppp-CA5A-OID20075	finngen_R10_COPD_EARLY	Early onset COPD || id:finngen_R10_COPD_EARLY	Carbonic anhydrase 5A, mitochondrial | Cardiometabolic	Weighted mode	5	0.102848	0.0767243	0.251156	-0.0475314	0.253228	1.10832	0.953581	1.28818	0.974633
ukb-ppp-CA5A-OID20075	finngen_R10_COPD_LATER	Later onset COPD || id:finngen_R10_COPD_LATER	Carbonic anhydrase 5A, mitochondrial | Cardiometabolic	Weighted mode	5	-0.0029489	0.076767	0.971199	-0.153412	0.147514	0.997055	0.857776	1.15895	0.998652
ukb-ppp-CA5A-OID20075	finngen_R10_COPD_EARLY	Early onset COPD || id:finngen_R10_COPD_EARLY	Carbonic anhydrase 5A, mitochondrial | Cardiometabolic	Simple median	5	-0.265356	0.154506	0.085897	-0.568188	0.0374755	0.766932	0.566551	1.03819	0.998904
ukb-ppp-CA5A-OID20075	finngen_R10_COPD_LATER	Later onset COPD || id:finngen_R10_COPD_LATER	Carbonic anhydrase 5A, mitochondrial | Cardiometabolic	Simple median	5	0.125582	0.112121	0.26269	-0.0941756	0.345339	1.13381	0.910123	1.41247	0.998904
ukb-ppp-CA6-OID21096	finngen_R10_COPD_EARLY	Early onset COPD || id:finngen_R10_COPD_EARLY	Carbonic anhydrase 6 | Neurology	Inverse variance weighted	7	0.00101957	0.0456502	0.982181	-0.0884549	0.090494	1.00102	0.915344	1.09471	0.996547
ukb-ppp-CA6-OID21096	finngen_R10_COPD_LATER	Later onset COPD || id:finngen_R10_COPD_LATER	Carbonic anhydrase 6 | Neurology	Inverse variance weighted	7	0.0507556	0.0512951	0.322427	-0.0497828	0.151294	1.05207	0.951436	1.16334	0.9674
ukb-ppp-CA6-OID21096	finngen_R10_COPD_EARLY	Early onset COPD || id:finngen_R10_COPD_EARLY	Carbonic anhydrase 6 | Neurology	MR Egger	7	0.129575	0.0901472	0.210119	-0.0471135	0.306264	1.13834	0.953979	1.35834	0.997109
ukb-ppp-CA6-OID21096	finngen_R10_COPD_LATER	Later onset COPD || id:finngen_R10_COPD_LATER	Carbonic anhydrase 6 | Neurology	MR Egger	7	0.0910202	0.109128	0.442255	-0.122871	0.304912	1.09529	0.884377	1.35651	0.997109
ukb-ppp-CA6-OID21096	finngen_R10_COPD_EARLY	Early onset COPD || id:finngen_R10_COPD_EARLY	Carbonic anhydrase 6 | Neurology	Weighted median	7	0.0239447	0.0471706	0.611721	-0.0685097	0.116399	1.02423	0.933784	1.12344	0.929521
ukb-ppp-CA6-OID21096	finngen_R10_COPD_LATER	Later onset COPD || id:finngen_R10_COPD_LATER	Carbonic anhydrase 6 | Neurology	Weighted median	7	0.076253	0.0422907	0.0713776	-0.0066368	0.159143	1.07924	0.993385	1.17251	0.592713
ukb-ppp-CA6-OID21096	finngen_R10_COPD_EARLY	Early onset COPD || id:finngen_R10_COPD_EARLY	Carbonic anhydrase 6 | Neurology	Weighted mode	7	0.0294178	0.0502325	0.579467	-0.0690379	0.127874	1.02985	0.933291	1.13641	0.974633
ukb-ppp-CA6-OID21096	finngen_R10_COPD_LATER	Later onset COPD || id:finngen_R10_COPD_LATER	Carbonic anhydrase 6 | Neurology	Weighted mode	7	0.0747675	0.0386845	0.101456	-0.0010541	0.150589	1.07763	0.998946	1.16252	0.974633
ukb-ppp-CA6-OID21096	finngen_R10_COPD_EARLY	Early onset COPD || id:finngen_R10_COPD_EARLY	Carbonic anhydrase 6 | Neurology	Simple median	7	-0.287685	0.144098	0.0458845	-0.570117	-0.005253	0.749998	0.565459	0.994761	0.998904
ukb-ppp-CA6-OID21096	finngen_R10_COPD_LATER	Later onset COPD || id:finngen_R10_COPD_LATER	Carbonic anhydrase 6 | Neurology	Simple median	7	-0.198215	0.149283	0.18425	-0.490809	0.0943793	0.820194	0.612131	1.09898	0.998904
ukb-ppp-CA9-OID21417	finngen_R10_COPD_EARLY	Early onset COPD || id:finngen_R10_COPD_EARLY	Carbonic anhydrase 9 | Oncology	Inverse variance weighted	3	0.176728	0.128213	0.168082	-0.0745694	0.428026	1.19331	0.928143	1.53423	0.859496
ukb-ppp-CA9-OID21417	finngen_R10_COPD_LATER	Later onset COPD || id:finngen_R10_COPD_LATER	Carbonic anhydrase 9 | Oncology	Inverse variance weighted	3	-0.0057559	0.1077	0.957378	-0.216847	0.205335	0.994261	0.805053	1.22794	0.995203
ukb-ppp-CA9-OID21417	finngen_R10_COPD_EARLY	Early onset COPD || id:finngen_R10_COPD_EARLY	Carbonic anhydrase 9 | Oncology	MR Egger	3	0.230501	0.249318	0.524954	-0.258163	0.719164	1.25923	0.77247	2.05272	0.997109
ukb-ppp-CA9-OID21417	finngen_R10_COPD_LATER	Later onset COPD || id:finngen_R10_COPD_LATER	Carbonic anhydrase 9 | Oncology	MR Egger	3	-0.0944578	0.181713	0.69482	-0.450616	0.2617	0.909866	0.637236	1.29914	0.997109
ukb-ppp-CA9-OID21417	finngen_R10_COPD_EARLY	Early onset COPD || id:finngen_R10_COPD_EARLY	Carbonic anhydrase 9 | Oncology	Weighted median	3	0.179332	0.148556	0.227367	-0.111837	0.4705	1.19642	0.89419	1.6008	0.777328
ukb-ppp-CA9-OID21417	finngen_R10_COPD_LATER	Later onset COPD || id:finngen_R10_COPD_LATER	Carbonic anhydrase 9 | Oncology	Weighted median	3	-0.0398453	0.115165	0.729355	-0.265569	0.185879	0.960938	0.766769	1.20428	0.946597
ukb-ppp-CA9-OID21417	finngen_R10_COPD_EARLY	Early onset COPD || id:finngen_R10_COPD_EARLY	Carbonic anhydrase 9 | Oncology	Weighted mode	3	0.229026	0.183001	0.337288	-0.129656	0.587709	1.25737	0.878397	1.79986	0.974633
ukb-ppp-CA9-OID21417	finngen_R10_COPD_LATER	Later onset COPD || id:finngen_R10_COPD_LATER	Carbonic anhydrase 9 | Oncology	Weighted mode	3	-0.043432	0.1296	0.769417	-0.297448	0.210584	0.957498	0.742711	1.2344	0.984027
ukb-ppp-CA9-OID21417	finngen_R10_COPD_EARLY	Early onset COPD || id:finngen_R10_COPD_EARLY	Carbonic anhydrase 9 | Oncology	Simple median	3	0.273089	0.167609	0.103244	-0.0554242	0.601603	1.31402	0.946084	1.82504	0.998904
ukb-ppp-CA9-OID21417	finngen_R10_COPD_LATER	Later onset COPD || id:finngen_R10_COPD_LATER	Carbonic anhydrase 9 | Oncology	Simple median	3	-0.0243695	0.136274	0.858073	-0.291467	0.242727	0.975925	0.747167	1.27472	0.998904
ukb-ppp-CACNB3-OID31039	finngen_R10_COPD_EARLY	Early onset COPD || id:finngen_R10_COPD_EARLY	Voltage-dependent L-type calcium channel subunit beta-3 | Neurology_II	Wald ratio	1	0.324431	0.178135	0.0685666	-0.0247135	0.673576	1.38324	0.975589	1.96124	0.492557
ukb-ppp-CACNB3-OID31039	finngen_R10_COPD_LATER	Later onset COPD || id:finngen_R10_COPD_LATER	Voltage-dependent L-type calcium channel subunit beta-3 | Neurology_II	Wald ratio	1	0.284029	0.152637	0.0627705	-0.0151395	0.583198	1.32847	0.984975	1.79176	0.491343
ukb-ppp-CACYBP-OID30649	finngen_R10_COPD_EARLY	Early onset COPD || id:finngen_R10_COPD_EARLY	Calcyclin-binding protein | Inflammation_II	Wald ratio	1	0.108744	0.162279	0.502791	-0.209323	0.426811	1.11488	0.811133	1.53236	0.876217
ukb-ppp-CACYBP-OID30649	finngen_R10_COPD_LATER	Later onset COPD || id:finngen_R10_COPD_LATER	Calcyclin-binding protein | Inflammation_II	Wald ratio	1	0.0765664	0.137992	0.578989	-0.193897	0.34703	1.07957	0.823743	1.41486	0.905473
ukb-ppp-CALB1-OID21306	finngen_R10_COPD_EARLY	Early onset COPD || id:finngen_R10_COPD_EARLY	Calbindin | Oncology	Inverse variance weighted	2	-0.132095	0.225068	0.557263	-0.573229	0.309038	0.876258	0.563702	1.36211	0.983519
ukb-ppp-CALB1-OID21306	finngen_R10_COPD_LATER	Later onset COPD || id:finngen_R10_COPD_LATER	Calbindin | Oncology	Inverse variance weighted	2	0.146169	0.185153	0.42985	-0.216732	0.50907	1.15739	0.805146	1.66374	0.969855
ukb-ppp-CALB2-OID20801	finngen_R10_COPD_EARLY	Early onset COPD || id:finngen_R10_COPD_EARLY	Calretinin | Neurology	Wald ratio	1	-0.294958	0.271416	0.277153	-0.826934	0.237018	0.744563	0.437388	1.26746	0.743091
ukb-ppp-CALB2-OID20801	finngen_R10_COPD_LATER	Later onset COPD || id:finngen_R10_COPD_LATER	Calretinin | Neurology	Wald ratio	1	-0.0203274	0.231149	0.929924	-0.47338	0.432725	0.979878	0.622893	1.54145	0.99015
ukb-ppp-CALCA-OID20983	finngen_R10_COPD_EARLY	Early onset COPD || id:finngen_R10_COPD_EARLY	Calcitonin [Cleaved into: Calcitonin; Katacalcin | Neurology	Wald ratio	1	-0.0440158	0.165107	0.789786	-0.367626	0.279594	0.956939	0.692376	1.32259	0.967393
ukb-ppp-CALCA-OID20983	finngen_R10_COPD_LATER	Later onset COPD || id:finngen_R10_COPD_LATER	Calcitonin [Cleaved into: Calcitonin; Katacalcin | Neurology	Wald ratio	1	0.0391769	0.141335	0.781633	-0.237839	0.316193	1.03995	0.78833	1.37189	0.965289
ukb-ppp-CALCB-OID31100	finngen_R10_COPD_EARLY	Early onset COPD || id:finngen_R10_COPD_EARLY	Calcitonin gene-related peptide 2 | Neurology_II	Inverse variance weighted	2	0.148082	0.143484	0.30205	-0.133147	0.429311	1.15961	0.875337	1.5362	0.962078
ukb-ppp-CALCB-OID31100	finngen_R10_COPD_LATER	Later onset COPD || id:finngen_R10_COPD_LATER	Calcitonin gene-related peptide 2 | Neurology_II	Inverse variance weighted	2	-0.118175	0.361192	0.743532	-0.82611	0.589761	0.888541	0.437749	1.80356	0.989602
ukb-ppp-CALCOCO1-OID21387	finngen_R10_COPD_EARLY	Early onset COPD || id:finngen_R10_COPD_EARLY	Calcium-binding and coiled-coil domain-containing protein 1 | Oncology	Wald ratio	1	0.01481	0.130174	0.909419	-0.24033	0.26995	1.01492	0.786368	1.3099	0.99015
ukb-ppp-CALCOCO1-OID21387	finngen_R10_COPD_LATER	Later onset COPD || id:finngen_R10_COPD_LATER	Calcium-binding and coiled-coil domain-containing protein 1 | Oncology	Wald ratio	1	-0.0041828	0.112096	0.970234	-0.223891	0.215525	0.995826	0.799402	1.24051	0.994096
ukb-ppp-CALCOCO2-OID30249	finngen_R10_COPD_EARLY	Early onset COPD || id:finngen_R10_COPD_EARLY	Calcium-binding and coiled-coil domain-containing protein 2 | Cardiometabolic_II	Wald ratio	1	0.08477	0.29215	0.771695	-0.487844	0.657385	1.08847	0.613948	1.92974	0.963383
ukb-ppp-CALCOCO2-OID30249	finngen_R10_COPD_LATER	Later onset COPD || id:finngen_R10_COPD_LATER	Calcium-binding and coiled-coil domain-containing protein 2 | Cardiometabolic_II	Wald ratio	1	-0.358806	0.251967	0.15444	-0.852661	0.135048	0.69851	0.426279	1.14459	0.63666
ukb-ppp-CAMKK1-OID21182	finngen_R10_COPD_EARLY	Early onset COPD || id:finngen_R10_COPD_EARLY	Calcium/calmodulin-dependent protein kinase kinase 1 | Oncology	Inverse variance weighted	2	0.0234233	0.0592434	0.692566	-0.0926936	0.13954	1.0237	0.911473	1.14975	0.989602
ukb-ppp-CAMKK1-OID21182	finngen_R10_COPD_LATER	Later onset COPD || id:finngen_R10_COPD_LATER	Calcium/calmodulin-dependent protein kinase kinase 1 | Oncology	Inverse variance weighted	2	0.00289862	0.0504025	0.954139	-0.0958902	0.101687	1.0029	0.908564	1.10704	0.995203
ukb-ppp-CANT1-OID20181	finngen_R10_COPD_EARLY	Early onset COPD || id:finngen_R10_COPD_EARLY	Soluble calcium-activated nucleotidase 1 | Cardiometabolic	Wald ratio	1	0.10966	0.130107	0.399318	-0.145351	0.36467	1.1159	0.864719	1.44004	0.821747
ukb-ppp-CANT1-OID20181	finngen_R10_COPD_LATER	Later onset COPD || id:finngen_R10_COPD_LATER	Soluble calcium-activated nucleotidase 1 | Cardiometabolic	Wald ratio	1	0.0923434	0.11069	0.40414	-0.12461	0.309297	1.09674	0.882841	1.36247	0.824269
ukb-ppp-CAPG-OID21431	finngen_R10_COPD_EARLY	Early onset COPD || id:finngen_R10_COPD_EARLY	Macrophage-capping protein | Oncology	Inverse variance weighted	5	0.0514449	0.0378752	0.174376	-0.0227904	0.12568	1.05279	0.977467	1.13392	0.873057
ukb-ppp-CAPG-OID21431	finngen_R10_COPD_LATER	Later onset COPD || id:finngen_R10_COPD_LATER	Macrophage-capping protein | Oncology	Inverse variance weighted	5	-0.0696072	0.0284164	0.0143037	-0.125303	-0.0139111	0.93276	0.882229	0.986185	0.458765
ukb-ppp-CAPG-OID21431	finngen_R10_COPD_EARLY	Early onset COPD || id:finngen_R10_COPD_EARLY	Macrophage-capping protein | Oncology	MR Egger	5	-0.0991165	0.136768	0.521042	-0.367182	0.168949	0.905637	0.692683	1.18406	0.997109
ukb-ppp-CAPG-OID21431	finngen_R10_COPD_LATER	Later onset COPD || id:finngen_R10_COPD_LATER	Macrophage-capping protein | Oncology	MR Egger	5	-0.144785	0.106152	0.265906	-0.352843	0.0632737	0.865209	0.702688	1.06532	0.997109
ukb-ppp-CAPG-OID21431	finngen_R10_COPD_EARLY	Early onset COPD || id:finngen_R10_COPD_EARLY	Macrophage-capping protein | Oncology	Weighted median	5	0.0479758	0.0371939	0.197091	-0.0249242	0.120876	1.04915	0.975384	1.12848	0.760915
ukb-ppp-CAPG-OID21431	finngen_R10_COPD_LATER	Later onset COPD || id:finngen_R10_COPD_LATER	Macrophage-capping protein | Oncology	Weighted median	5	-0.0821317	0.030789	0.00764035	-0.142478	-0.0217852	0.921151	0.867206	0.97845	0.252917
ukb-ppp-CAPG-OID21431	finngen_R10_COPD_EARLY	Early onset COPD || id:finngen_R10_COPD_EARLY	Macrophage-capping protein | Oncology	Weighted mode	5	0.0442407	0.0372806	0.301012	-0.0288293	0.117311	1.04523	0.971582	1.12447	0.974633
ukb-ppp-CAPG-OID21431	finngen_R10_COPD_LATER	Later onset COPD || id:finngen_R10_COPD_LATER	Macrophage-capping protein | Oncology	Weighted mode	5	-0.0759703	0.0296575	0.0625327	-0.134099	-0.0178416	0.926844	0.874503	0.982317	0.974633
ukb-ppp-CAPG-OID21431	finngen_R10_COPD_EARLY	Early onset COPD || id:finngen_R10_COPD_EARLY	Macrophage-capping protein | Oncology	Simple median	5	0.103834	0.0666781	0.119412	-0.026855	0.234523	1.10942	0.973502	1.26431	0.998904
ukb-ppp-CAPG-OID21431	finngen_R10_COPD_LATER	Later onset COPD || id:finngen_R10_COPD_LATER	Macrophage-capping protein | Oncology	Simple median	5	-0.0770113	0.0491395	0.117069	-0.173325	0.0193022	0.925879	0.840865	1.01949	0.998904
ukb-ppp-CAPN3-OID31384	finngen_R10_COPD_EARLY	Early onset COPD || id:finngen_R10_COPD_EARLY	Calpain-3 | Oncology_II	Wald ratio	1	1.01146	0.735564	0.169108	-0.430248	2.45316	2.7496	0.650348	11.625	0.658927
ukb-ppp-CAPN3-OID31384	finngen_R10_COPD_LATER	Later onset COPD || id:finngen_R10_COPD_LATER	Calpain-3 | Oncology_II	Wald ratio	1	-0.101332	0.635518	0.873315	-1.34695	1.14428	0.903633	0.260033	3.14019	0.986874
ukb-ppp-CAPS-OID31126	finngen_R10_COPD_EARLY	Early onset COPD || id:finngen_R10_COPD_EARLY	Calcyphosin | Neurology_II	Inverse variance weighted	3	0.216216	0.12844	0.0922965	-0.0355257	0.467958	1.24137	0.965098	1.59673	0.754582
ukb-ppp-CAPS-OID31126	finngen_R10_COPD_LATER	Later onset COPD || id:finngen_R10_COPD_LATER	Calcyphosin | Neurology_II	Inverse variance weighted	3	-0.0613564	0.108509	0.571767	-0.274034	0.151321	0.940488	0.760306	1.16337	0.983519
ukb-ppp-CAPS-OID31126	finngen_R10_COPD_EARLY	Early onset COPD || id:finngen_R10_COPD_EARLY	Calcyphosin | Neurology_II	MR Egger	3	-0.644303	0.741673	0.544652	-2.09798	0.809377	0.525028	0.122704	2.24651	0.997109
ukb-ppp-CAPS-OID31126	finngen_R10_COPD_LATER	Later onset COPD || id:finngen_R10_COPD_LATER	Calcyphosin | Neurology_II	MR Egger	3	-0.442748	0.608286	0.599451	-1.63499	0.749493	0.642269	0.194955	2.11593	0.997109
ukb-ppp-CAPS-OID31126	finngen_R10_COPD_EARLY	Early onset COPD || id:finngen_R10_COPD_EARLY	Calcyphosin | Neurology_II	Weighted median	3	0.269125	0.133617	0.0439937	0.0072355	0.531014	1.30882	1.00726	1.70066	0.498938
ukb-ppp-CAPS-OID31126	finngen_R10_COPD_LATER	Later onset COPD || id:finngen_R10_COPD_LATER	Calcyphosin | Neurology_II	Weighted median	3	-0.0423006	0.113289	0.70886	-0.264347	0.179746	0.958582	0.767707	1.19691	0.946316
ukb-ppp-CAPS-OID31126	finngen_R10_COPD_EARLY	Early onset COPD || id:finngen_R10_COPD_EARLY	Calcyphosin | Neurology_II	Weighted mode	3	0.285996	0.152995	0.202511	-0.0138745	0.585867	1.33109	0.986221	1.79655	0.974633
ukb-ppp-CAPS-OID31126	finngen_R10_COPD_LATER	Later onset COPD || id:finngen_R10_COPD_LATER	Calcyphosin | Neurology_II	Weighted mode	3	-0.0283669	0.126011	0.842799	-0.275348	0.218614	0.972032	0.759308	1.24435	0.988922
ukb-ppp-CAPS-OID31126	finngen_R10_COPD_EARLY	Early onset COPD || id:finngen_R10_COPD_EARLY	Calcyphosin | Neurology_II	Simple median	3	0.225304	0.186694	0.227507	-0.140617	0.591225	1.2527	0.868822	1.8062	0.998904
ukb-ppp-CAPS-OID31126	finngen_R10_COPD_LATER	Later onset COPD || id:finngen_R10_COPD_LATER	Calcyphosin | Neurology_II	Simple median	3	-0.0337219	0.141665	0.81185	-0.311385	0.243941	0.96684	0.732432	1.27627	0.998904
ukb-ppp-CARHSP1-OID20859	finngen_R10_COPD_EARLY	Early onset COPD || id:finngen_R10_COPD_EARLY	Calcium-regulated heat-stable protein 1 | Neurology	Inverse variance weighted	2	-0.0912859	0.167054	0.584759	-0.418711	0.236139	0.912757	0.657894	1.26635	0.983519
ukb-ppp-CARHSP1-OID20859	finngen_R10_COPD_LATER	Later onset COPD || id:finngen_R10_COPD_LATER	Calcium-regulated heat-stable protein 1 | Neurology	Inverse variance weighted	2	-0.0259012	0.142923	0.856191	-0.30603	0.254228	0.974431	0.736364	1.28947	0.992933
ukb-ppp-CASP1-OID20854	finngen_R10_COPD_EARLY	Early onset COPD || id:finngen_R10_COPD_EARLY	Caspase-1 | Neurology	Wald ratio	1	-0.439818	0.302583	0.146073	-1.03288	0.153246	0.644154	0.35598	1.16561	0.628483
ukb-ppp-CASP1-OID20854	finngen_R10_COPD_LATER	Later onset COPD || id:finngen_R10_COPD_LATER	Caspase-1 | Neurology	Wald ratio	1	0.0278346	0.25869	0.914314	-0.479197	0.534867	1.02823	0.61928	1.70722	0.99015
ukb-ppp-CASP10-OID20893	finngen_R10_COPD_EARLY	Early onset COPD || id:finngen_R10_COPD_EARLY	Caspase-10 | Neurology	Wald ratio	1	0.0157024	0.0905587	0.862341	-0.161793	0.193198	1.01583	0.850618	1.21312	0.986096
ukb-ppp-CASP10-OID20893	finngen_R10_COPD_LATER	Later onset COPD || id:finngen_R10_COPD_LATER	Caspase-10 | Neurology	Wald ratio	1	-0.0213435	0.0773887	0.782705	-0.173025	0.130338	0.978883	0.841116	1.13921	0.965289
ukb-ppp-CASP3-OID20305	finngen_R10_COPD_EARLY	Early onset COPD || id:finngen_R10_COPD_EARLY	Caspase-3 | Cardiometabolic	Wald ratio	1	-0.0931587	0.143202	0.515342	-0.373834	0.187517	0.911049	0.688091	1.20625	0.880446
ukb-ppp-CASP3-OID20305	finngen_R10_COPD_LATER	Later onset COPD || id:finngen_R10_COPD_LATER	Caspase-3 | Cardiometabolic	Wald ratio	1	0.0033459	0.12316	0.978326	-0.238048	0.244739	1.00335	0.788165	1.27729	0.994096
ukb-ppp-CASP7-OID31135	finngen_R10_COPD_EARLY	Early onset COPD || id:finngen_R10_COPD_EARLY	Caspase-7 | Neurology_II	Wald ratio	1	-0.0320273	0.143616	0.82353	-0.313514	0.24946	0.96848	0.730874	1.28333	0.976554
ukb-ppp-CASP7-OID31135	finngen_R10_COPD_LATER	Later onset COPD || id:finngen_R10_COPD_LATER	Caspase-7 | Neurology_II	Wald ratio	1	0.153132	0.122629	0.211759	-0.0872206	0.393484	1.16548	0.916475	1.48214	0.701653
ukb-ppp-CASP8-OID21414	finngen_R10_COPD_EARLY	Early onset COPD || id:finngen_R10_COPD_EARLY	Caspase-8 | Oncology	Wald ratio	1	-0.035823	0.0865114	0.678813	-0.205385	0.133739	0.964811	0.814333	1.14309	0.941734
ukb-ppp-CASP8-OID21414	finngen_R10_COPD_LATER	Later onset COPD || id:finngen_R10_COPD_LATER	Caspase-8 | Oncology	Wald ratio	1	0.0801097	0.0738017	0.277713	-0.0645418	0.224761	1.08341	0.937497	1.25202	0.743091
ukb-ppp-CASP9-OID30530	finngen_R10_COPD_EARLY	Early onset COPD || id:finngen_R10_COPD_EARLY	Caspase-9 | Inflammation_II	Wald ratio	1	0.00570316	0.208723	0.978201	-0.403394	0.4148	1.00572	0.668049	1.51407	0.994096
ukb-ppp-CASP9-OID30530	finngen_R10_COPD_LATER	Later onset COPD || id:finngen_R10_COPD_LATER	Caspase-9 | Inflammation_II	Wald ratio	1	0.0222738	0.177723	0.900263	-0.326064	0.370611	1.02252	0.721759	1.44862	0.99015
ukb-ppp-CAT-OID30712	finngen_R10_COPD_EARLY	Early onset COPD || id:finngen_R10_COPD_EARLY	Catalase | Inflammation_II	Inverse variance weighted	2	0.0754588	0.0946219	0.425174	-0.11	0.260918	1.07838	0.895834	1.29812	0.969855
ukb-ppp-CAT-OID30712	finngen_R10_COPD_LATER	Later onset COPD || id:finngen_R10_COPD_LATER	Catalase | Inflammation_II	Inverse variance weighted	2	0.0286328	0.10283	0.780668	-0.172914	0.23018	1.02905	0.84121	1.25883	0.992498
ukb-ppp-CBLIF-OID20179	finngen_R10_COPD_EARLY	Early onset COPD || id:finngen_R10_COPD_EARLY	Cobalamin binding intrinsic factor | Cardiometabolic	Wald ratio	1	-0.0933601	0.279631	0.738478	-0.641436	0.454716	0.910865	0.526536	1.57573	0.958951
ukb-ppp-CBLIF-OID20179	finngen_R10_COPD_LATER	Later onset COPD || id:finngen_R10_COPD_LATER	Cobalamin binding intrinsic factor | Cardiometabolic	Wald ratio	1	0.0163813	0.243961	0.946464	-0.461782	0.494545	1.01652	0.630159	1.63975	0.99015
ukb-ppp-CBLN4-OID21386	finngen_R10_COPD_EARLY	Early onset COPD || id:finngen_R10_COPD_EARLY	Cerebellin-4 | Oncology	Inverse variance weighted	6	-0.0203808	0.0576826	0.723843	-0.133439	0.0926771	0.979825	0.875081	1.09711	0.989602
ukb-ppp-CBLN4-OID21386	finngen_R10_COPD_LATER	Later onset COPD || id:finngen_R10_COPD_LATER	Cerebellin-4 | Oncology	Inverse variance weighted	6	0.0450289	0.0493124	0.361171	-0.0516234	0.141681	1.04606	0.949686	1.15221	0.969855
ukb-ppp-CBLN4-OID21386	finngen_R10_COPD_EARLY	Early onset COPD || id:finngen_R10_COPD_EARLY	Cerebellin-4 | Oncology	MR Egger	6	-0.0232987	0.175201	0.900629	-0.366692	0.320095	0.976971	0.693023	1.37726	0.997109
ukb-ppp-CBLN4-OID21386	finngen_R10_COPD_LATER	Later onset COPD || id:finngen_R10_COPD_LATER	Cerebellin-4 | Oncology	MR Egger	6	0.116095	0.149375	0.480439	-0.17668	0.408871	1.1231	0.838048	1.50512	0.997109
ukb-ppp-CBLN4-OID21386	finngen_R10_COPD_EARLY	Early onset COPD || id:finngen_R10_COPD_EARLY	Cerebellin-4 | Oncology	Weighted median	6	-0.0385894	0.0717596	0.590744	-0.179238	0.10206	0.962146	0.835907	1.10745	0.925847
ukb-ppp-CBLN4-OID21386	finngen_R10_COPD_LATER	Later onset COPD || id:finngen_R10_COPD_LATER	Cerebellin-4 | Oncology	Weighted median	6	0.034403	0.0584811	0.556348	-0.08022	0.149026	1.035	0.922913	1.1607	0.922106
ukb-ppp-CBLN4-OID21386	finngen_R10_COPD_EARLY	Early onset COPD || id:finngen_R10_COPD_EARLY	Cerebellin-4 | Oncology	Weighted mode	6	-0.049206	0.0840038	0.583479	-0.213853	0.115441	0.951985	0.807467	1.12237	0.974633
ukb-ppp-CBLN4-OID21386	finngen_R10_COPD_LATER	Later onset COPD || id:finngen_R10_COPD_LATER	Cerebellin-4 | Oncology	Weighted mode	6	0.0154286	0.0713676	0.837386	-0.124452	0.155309	1.01555	0.882981	1.16802	0.988674
ukb-ppp-CBLN4-OID21386	finngen_R10_COPD_EARLY	Early onset COPD || id:finngen_R10_COPD_EARLY	Cerebellin-4 | Oncology	Simple median	6	-0.0121123	0.0733489	0.86884	-0.155876	0.131652	0.987961	0.855665	1.14071	0.998904
ukb-ppp-CBLN4-OID21386	finngen_R10_COPD_LATER	Later onset COPD || id:finngen_R10_COPD_LATER	Cerebellin-4 | Oncology	Simple median	6	0.0128633	0.0635938	0.839704	-0.111781	0.137507	1.01295	0.89424	1.14741	0.998904
ukb-ppp-CC2D1A-OID20958	finngen_R10_COPD_EARLY	Early onset COPD || id:finngen_R10_COPD_EARLY	Coiled-coil and C2 domain-containing protein 1A | Neurology	Inverse variance weighted	2	0.279838	0.267357	0.295246	-0.244182	0.803857	1.32291	0.783345	2.23414	0.958621
ukb-ppp-CC2D1A-OID20958	finngen_R10_COPD_LATER	Later onset COPD || id:finngen_R10_COPD_LATER	Coiled-coil and C2 domain-containing protein 1A | Neurology	Inverse variance weighted	2	0.179485	0.226812	0.428748	-0.265067	0.624037	1.1966	0.767154	1.86645	0.969855
ukb-ppp-CCDC50-OID31001	finngen_R10_COPD_EARLY	Early onset COPD || id:finngen_R10_COPD_EARLY	Coiled-coil domain-containing protein 50 | Neurology_II	Inverse variance weighted	2	0.0273147	0.0874159	0.754685	-0.14402	0.19865	1.02769	0.86587	1.21975	0.989602
ukb-ppp-CCDC50-OID31001	finngen_R10_COPD_LATER	Later onset COPD || id:finngen_R10_COPD_LATER	Coiled-coil domain-containing protein 50 | Neurology_II	Inverse variance weighted	2	0.00760794	0.0743599	0.918509	-0.138137	0.153353	1.00764	0.870979	1.16574	0.994128
ukb-ppp-CCDC80-OID20226	finngen_R10_COPD_EARLY	Early onset COPD || id:finngen_R10_COPD_EARLY	Coiled-coil domain-containing protein 80 | Cardiometabolic	Inverse variance weighted	2	-0.0188996	0.197663	0.923826	-0.406319	0.36852	0.981278	0.666098	1.44559	0.994128
ukb-ppp-CCDC80-OID20226	finngen_R10_COPD_LATER	Later onset COPD || id:finngen_R10_COPD_LATER	Coiled-coil domain-containing protein 80 | Cardiometabolic	Inverse variance weighted	2	0.120719	0.168583	0.473943	-0.209704	0.451142	1.12831	0.810824	1.5701	0.976816
ukb-ppp-CCER2-OID30221	finngen_R10_COPD_EARLY	Early onset COPD || id:finngen_R10_COPD_EARLY	Coiled-coil domain-containing glutamate-rich protein 2 | Cardiometabolic_II	Wald ratio	1	0.197757	0.0995756	0.0470329	0.0025893	0.392926	1.21867	1.00259	1.48131	0.459559
ukb-ppp-CCER2-OID30221	finngen_R10_COPD_LATER	Later onset COPD || id:finngen_R10_COPD_LATER	Coiled-coil domain-containing glutamate-rich protein 2 | Cardiometabolic_II	Wald ratio	1	-0.0084272	0.0867858	0.922645	-0.178527	0.161673	0.991608	0.836501	1.17548	0.99015
ukb-ppp-CCL13-OID20655	finngen_R10_COPD_EARLY	Early onset COPD || id:finngen_R10_COPD_EARLY	C-C motif chemokine 13 | Inflammation	Wald ratio	1	-0.2113	0.0767547	0.00590655	-0.361739	-0.0608607	0.809531	0.696464	0.940954	0.169896
ukb-ppp-CCL13-OID20655	finngen_R10_COPD_LATER	Later onset COPD || id:finngen_R10_COPD_LATER	C-C motif chemokine 13 | Inflammation	Wald ratio	1	-0.0627918	0.067372	0.351329	-0.194841	0.0692574	0.939139	0.822966	1.07171	0.798049
ukb-ppp-CCL14-OID20401	finngen_R10_COPD_EARLY	Early onset COPD || id:finngen_R10_COPD_EARLY	C-C motif chemokine 14 | Cardiometabolic	Inverse variance weighted	5	0.0640592	0.0502779	0.202627	-0.0344854	0.162604	1.06616	0.966102	1.17657	0.915639
ukb-ppp-CCL14-OID20401	finngen_R10_COPD_LATER	Later onset COPD || id:finngen_R10_COPD_LATER	C-C motif chemokine 14 | Cardiometabolic	Inverse variance weighted	5	0.0619908	0.0293799	0.0348608	0.00440617	0.119575	1.06395	1.00442	1.12702	0.57061
ukb-ppp-CCL14-OID20401	finngen_R10_COPD_EARLY	Early onset COPD || id:finngen_R10_COPD_EARLY	C-C motif chemokine 14 | Cardiometabolic	MR Egger	5	0.151962	0.103873	0.239665	-0.0516286	0.355552	1.16412	0.949681	1.42697	0.997109
ukb-ppp-CCL14-OID20401	finngen_R10_COPD_LATER	Later onset COPD || id:finngen_R10_COPD_LATER	C-C motif chemokine 14 | Cardiometabolic	MR Egger	5	0.126781	0.0597269	0.123867	0.00971671	0.243846	1.13517	1.00976	1.27615	0.997109
ukb-ppp-CCL14-OID20401	finngen_R10_COPD_EARLY	Early onset COPD || id:finngen_R10_COPD_EARLY	C-C motif chemokine 14 | Cardiometabolic	Weighted median	5	0.0717418	0.0347726	0.0390963	0.00358755	0.139896	1.07438	1.00359	1.15015	0.476477
ukb-ppp-CCL14-OID20401	finngen_R10_COPD_LATER	Later onset COPD || id:finngen_R10_COPD_LATER	C-C motif chemokine 14 | Cardiometabolic	Weighted median	5	0.0655679	0.0306337	0.0323236	0.0055259	0.12561	1.06777	1.00554	1.13384	0.470139
ukb-ppp-CCL14-OID20401	finngen_R10_COPD_EARLY	Early onset COPD || id:finngen_R10_COPD_EARLY	C-C motif chemokine 14 | Cardiometabolic	Weighted mode	5	0.0729461	0.0340621	0.0989141	0.00618438	0.139708	1.07567	1.0062	1.14994	0.974633
ukb-ppp-CCL14-OID20401	finngen_R10_COPD_LATER	Later onset COPD || id:finngen_R10_COPD_LATER	C-C motif chemokine 14 | Cardiometabolic	Weighted mode	5	0.0737574	0.0290586	0.0641015	0.0168025	0.130712	1.07655	1.01694	1.13964	0.974633
ukb-ppp-CCL14-OID20401	finngen_R10_COPD_EARLY	Early onset COPD || id:finngen_R10_COPD_EARLY	C-C motif chemokine 14 | Cardiometabolic	Simple median	5	-0.0010303	0.125982	0.993475	-0.247955	0.245895	0.99897	0.780395	1.27877	0.998904
ukb-ppp-CCL14-OID20401	finngen_R10_COPD_LATER	Later onset COPD || id:finngen_R10_COPD_LATER	C-C motif chemokine 14 | Cardiometabolic	Simple median	5	-0.0765489	0.110979	0.490344	-0.294067	0.140969	0.926308	0.745226	1.15139	0.998904
ukb-ppp-CCL15-OID20328	finngen_R10_COPD_EARLY	Early onset COPD || id:finngen_R10_COPD_EARLY	C-C motif chemokine 15 | Cardiometabolic	Inverse variance weighted	5	-0.0504888	0.0313219	0.106977	-0.11188	0.0109022	0.950765	0.894152	1.01096	0.777374
ukb-ppp-CCL15-OID20328	finngen_R10_COPD_LATER	Later onset COPD || id:finngen_R10_COPD_LATER	C-C motif chemokine 15 | Cardiometabolic	Inverse variance weighted	5	-0.0335741	0.0285597	0.239765	-0.0895511	0.022403	0.966983	0.914342	1.02266	0.942783
ukb-ppp-CCL15-OID20328	finngen_R10_COPD_EARLY	Early onset COPD || id:finngen_R10_COPD_EARLY	C-C motif chemokine 15 | Cardiometabolic	MR Egger	5	-0.0505458	0.0519206	0.402097	-0.15231	0.0512186	0.95071	0.858722	1.05255	0.997109
ukb-ppp-CCL15-OID20328	finngen_R10_COPD_LATER	Later onset COPD || id:finngen_R10_COPD_LATER	C-C motif chemokine 15 | Cardiometabolic	MR Egger	5	-0.0903699	0.0373358	0.0941299	-0.163548	-0.0171918	0.913593	0.849126	0.982955	0.997109
ukb-ppp-CCL15-OID20328	finngen_R10_COPD_EARLY	Early onset COPD || id:finngen_R10_COPD_EARLY	C-C motif chemokine 15 | Cardiometabolic	Weighted median	5	-0.045919	0.0318365	0.149208	-0.108318	0.0164806	0.955119	0.897342	1.01662	0.714506
ukb-ppp-CCL15-OID20328	finngen_R10_COPD_LATER	Later onset COPD || id:finngen_R10_COPD_LATER	C-C motif chemokine 15 | Cardiometabolic	Weighted median	5	-0.0447849	0.0285181	0.116322	-0.10068	0.0111106	0.956203	0.904222	1.01117	0.682139
ukb-ppp-CCL15-OID20328	finngen_R10_COPD_EARLY	Early onset COPD || id:finngen_R10_COPD_EARLY	C-C motif chemokine 15 | Cardiometabolic	Weighted mode	5	-0.05165	0.0307334	0.16814	-0.111888	0.00858753	0.949661	0.894145	1.00862	0.974633
ukb-ppp-CCL15-OID20328	finngen_R10_COPD_LATER	Later onset COPD || id:finngen_R10_COPD_LATER	C-C motif chemokine 15 | Cardiometabolic	Weighted mode	5	-0.0495308	0.0281387	0.153174	-0.104683	0.00562103	0.951676	0.90061	1.00564	0.974633
ukb-ppp-CCL15-OID20328	finngen_R10_COPD_EARLY	Early onset COPD || id:finngen_R10_COPD_EARLY	C-C motif chemokine 15 | Cardiometabolic	Simple median	5	-0.0506317	0.0500647	0.311861	-0.148758	0.0474951	0.950629	0.861777	1.04864	0.998904
ukb-ppp-CCL15-OID20328	finngen_R10_COPD_LATER	Later onset COPD || id:finngen_R10_COPD_LATER	C-C motif chemokine 15 | Cardiometabolic	Simple median	5	-0.0019293	0.0536456	0.971311	-0.107075	0.103216	0.998073	0.898459	1.10873	0.998904
ukb-ppp-CCL16-OID20334	finngen_R10_COPD_EARLY	Early onset COPD || id:finngen_R10_COPD_EARLY	C-C motif chemokine 16 | Cardiometabolic	Inverse variance weighted	6	0.0357481	0.0289591	0.217041	-0.0210117	0.0925079	1.03639	0.979208	1.09692	0.928683
ukb-ppp-CCL16-OID20334	finngen_R10_COPD_LATER	Later onset COPD || id:finngen_R10_COPD_LATER	C-C motif chemokine 16 | Cardiometabolic	Inverse variance weighted	6	0.0326047	0.0304459	0.284211	-0.0270692	0.0922787	1.03314	0.973294	1.09667	0.955257
ukb-ppp-CCL16-OID20334	finngen_R10_COPD_EARLY	Early onset COPD || id:finngen_R10_COPD_EARLY	C-C motif chemokine 16 | Cardiometabolic	MR Egger	6	0.0396246	0.04443	0.422878	-0.0474581	0.126707	1.04042	0.95365	1.13508	0.997109
ukb-ppp-CCL16-OID20334	finngen_R10_COPD_LATER	Later onset COPD || id:finngen_R10_COPD_LATER	C-C motif chemokine 16 | Cardiometabolic	MR Egger	6	0.055997	0.0496516	0.322472	-0.0413201	0.153314	1.05759	0.959522	1.16569	0.997109
ukb-ppp-CCL16-OID20334	finngen_R10_COPD_EARLY	Early onset COPD || id:finngen_R10_COPD_EARLY	C-C motif chemokine 16 | Cardiometabolic	Weighted median	6	0.0383655	0.0319825	0.230303	-0.0243202	0.101051	1.03911	0.975973	1.10633	0.779116
ukb-ppp-CCL16-OID20334	finngen_R10_COPD_LATER	Later onset COPD || id:finngen_R10_COPD_LATER	C-C motif chemokine 16 | Cardiometabolic	Weighted median	6	0.0444285	0.0314536	0.1578	-0.0172205	0.106078	1.04543	0.982927	1.11191	0.720344
ukb-ppp-CCL16-OID20334	finngen_R10_COPD_EARLY	Early onset COPD || id:finngen_R10_COPD_EARLY	C-C motif chemokine 16 | Cardiometabolic	Weighted mode	6	0.0382443	0.0308409	0.269975	-0.0222038	0.0986925	1.03899	0.978041	1.10373	0.974633
ukb-ppp-CCL16-OID20334	finngen_R10_COPD_LATER	Later onset COPD || id:finngen_R10_COPD_LATER	C-C motif chemokine 16 | Cardiometabolic	Weighted mode	6	0.03477	0.0322403	0.330083	-0.028421	0.097961	1.03538	0.971979	1.10292	0.974633
ukb-ppp-CCL16-OID20334	finngen_R10_COPD_EARLY	Early onset COPD || id:finngen_R10_COPD_EARLY	C-C motif chemokine 16 | Cardiometabolic	Simple median	6	0.0406845	0.0617241	0.509809	-0.0802946	0.161664	1.04152	0.922844	1.17546	0.998904
ukb-ppp-CCL16-OID20334	finngen_R10_COPD_LATER	Later onset COPD || id:finngen_R10_COPD_LATER	C-C motif chemokine 16 | Cardiometabolic	Simple median	6	0.0344776	0.0665804	0.604574	-0.0960199	0.164975	1.03508	0.908446	1.17936	0.998904
ukb-ppp-CCL17-OID20745	finngen_R10_COPD_EARLY	Early onset COPD || id:finngen_R10_COPD_EARLY	C-C motif chemokine 17 | Inflammation	Inverse variance weighted	2	-0.0970942	0.0802151	0.226116	-0.254316	0.0601274	0.90747	0.775447	1.06197	0.937938
ukb-ppp-CCL17-OID20745	finngen_R10_COPD_LATER	Later onset COPD || id:finngen_R10_COPD_LATER	C-C motif chemokine 17 | Inflammation	Inverse variance weighted	2	-0.132607	0.0687357	0.0537019	-0.267329	0.00211475	0.875809	0.765421	1.00212	0.666833
ukb-ppp-CCL18-OID20395	finngen_R10_COPD_EARLY	Early onset COPD || id:finngen_R10_COPD_EARLY	C-C motif chemokine 18 | Cardiometabolic	Inverse variance weighted	5	0.0198146	0.0343755	0.564333	-0.0475613	0.0871906	1.02001	0.953552	1.0911	0.983519
ukb-ppp-CCL18-OID20395	finngen_R10_COPD_LATER	Later onset COPD || id:finngen_R10_COPD_LATER	C-C motif chemokine 18 | Cardiometabolic	Inverse variance weighted	5	-0.0296681	0.0281161	0.291334	-0.0847757	0.0254395	0.970768	0.918718	1.02577	0.955988
ukb-ppp-CCL18-OID20395	finngen_R10_COPD_EARLY	Early onset COPD || id:finngen_R10_COPD_EARLY	C-C motif chemokine 18 | Cardiometabolic	MR Egger	5	-0.0055115	0.0992732	0.959216	-0.200087	0.189064	0.994504	0.81866	1.20812	0.997109
ukb-ppp-CCL18-OID20395	finngen_R10_COPD_LATER	Later onset COPD || id:finngen_R10_COPD_LATER	C-C motif chemokine 18 | Cardiometabolic	MR Egger	5	-0.0461284	0.0724226	0.569444	-0.188077	0.0958198	0.954919	0.828551	1.10056	0.997109
ukb-ppp-CCL18-OID20395	finngen_R10_COPD_EARLY	Early onset COPD || id:finngen_R10_COPD_EARLY	C-C motif chemokine 18 | Cardiometabolic	Weighted median	5	0.0142955	0.0345724	0.679244	-0.0534663	0.0820573	1.0144	0.947938	1.08552	0.940459
ukb-ppp-CCL18-OID20395	finngen_R10_COPD_LATER	Later onset COPD || id:finngen_R10_COPD_LATER	C-C motif chemokine 18 | Cardiometabolic	Weighted median	5	-0.0329207	0.0284275	0.246841	-0.0886387	0.0227973	0.967615	0.915176	1.02306	0.802856
ukb-ppp-CCL18-OID20395	finngen_R10_COPD_EARLY	Early onset COPD || id:finngen_R10_COPD_EARLY	C-C motif chemokine 18 | Cardiometabolic	Weighted mode	5	0.00530335	0.0344197	0.885009	-0.0621594	0.072766	1.00532	0.939733	1.07548	0.992561
ukb-ppp-CCL18-OID20395	finngen_R10_COPD_LATER	Later onset COPD || id:finngen_R10_COPD_LATER	C-C motif chemokine 18 | Cardiometabolic	Weighted mode	5	-0.0328126	0.027736	0.302306	-0.0871751	0.0215499	0.96772	0.916517	1.02178	0.974633
ukb-ppp-CCL18-OID20395	finngen_R10_COPD_EARLY	Early onset COPD || id:finngen_R10_COPD_EARLY	C-C motif chemokine 18 | Cardiometabolic	Simple median	5	0.155495	0.117874	0.187114	-0.0755375	0.386527	1.16824	0.927245	1.47186	0.998904
ukb-ppp-CCL18-OID20395	finngen_R10_COPD_LATER	Later onset COPD || id:finngen_R10_COPD_LATER	C-C motif chemokine 18 | Cardiometabolic	Simple median	5	-0.0114799	0.0911097	0.899731	-0.190055	0.167095	0.988586	0.826914	1.18187	0.998904
ukb-ppp-CCL19-OID21030	finngen_R10_COPD_EARLY	Early onset COPD || id:finngen_R10_COPD_EARLY	C-C motif chemokine 19 | Neurology	Wald ratio	1	0.145761	0.216844	0.50146	-0.279253	0.570775	1.15692	0.756349	1.76964	0.876217
ukb-ppp-CCL19-OID21030	finngen_R10_COPD_LATER	Later onset COPD || id:finngen_R10_COPD_LATER	C-C motif chemokine 19 | Neurology	Wald ratio	1	0.14844	0.184008	0.419836	-0.212215	0.509096	1.16002	0.808791	1.66379	0.831229
ukb-ppp-CCL2-OID21004	finngen_R10_COPD_EARLY	Early onset COPD || id:finngen_R10_COPD_EARLY	C-C motif chemokine 2 | Neurology	Wald ratio	1	-0.315934	0.295884	0.285627	-0.895867	0.263998	0.729107	0.408254	1.30213	0.747141
ukb-ppp-CCL2-OID21004	finngen_R10_COPD_LATER	Later onset COPD || id:finngen_R10_COPD_LATER	C-C motif chemokine 2 | Neurology	Wald ratio	1	-0.417167	0.251709	0.0974517	-0.910517	0.0761835	0.658911	0.402316	1.07916	0.548183
ukb-ppp-CCL20-OID20671	finngen_R10_COPD_EARLY	Early onset COPD || id:finngen_R10_COPD_EARLY	C-C motif chemokine 20 | Inflammation	Wald ratio	1	0.180481	0.199643	0.365985	-0.210819	0.571782	1.19779	0.80992	1.77142	0.805833
ukb-ppp-CCL20-OID20671	finngen_R10_COPD_LATER	Later onset COPD || id:finngen_R10_COPD_LATER	C-C motif chemokine 20 | Inflammation	Wald ratio	1	0.0498689	0.169639	0.76878	-0.282623	0.382361	1.05113	0.753804	1.46574	0.963383
ukb-ppp-CCL21-OID20686	finngen_R10_COPD_EARLY	Early onset COPD || id:finngen_R10_COPD_EARLY	C-C motif chemokine 21 | Inflammation	Inverse variance weighted	2	-0.0129172	0.210142	0.950986	-0.424795	0.39896	0.987166	0.653904	1.49027	0.995203
ukb-ppp-CCL21-OID20686	finngen_R10_COPD_LATER	Later onset COPD || id:finngen_R10_COPD_LATER	C-C motif chemokine 21 | Inflammation	Inverse variance weighted	2	0.0511667	0.120325	0.670664	-0.184671	0.287004	1.0525	0.831378	1.33243	0.989602
ukb-ppp-CCL22-OID20765	finngen_R10_COPD_EARLY	Early onset COPD || id:finngen_R10_COPD_EARLY	C-C motif chemokine 22 | Inflammation	Inverse variance weighted	2	0.0265337	0.204935	0.896983	-0.375139	0.428206	1.02689	0.687194	1.5345	0.992933
ukb-ppp-CCL22-OID20765	finngen_R10_COPD_LATER	Later onset COPD || id:finngen_R10_COPD_LATER	C-C motif chemokine 22 | Inflammation	Inverse variance weighted	2	-0.146472	0.0867479	0.0913204	-0.316497	0.0235544	0.86375	0.728697	1.02383	0.753357
ukb-ppp-CCL23-OID20693	finngen_R10_COPD_EARLY	Early onset COPD || id:finngen_R10_COPD_EARLY	C-C motif chemokine 23 | Inflammation	Inverse variance weighted	7	0.0371344	0.0361065	0.303729	-0.0336343	0.107903	1.03783	0.966925	1.11394	0.9629
ukb-ppp-CCL23-OID20693	finngen_R10_COPD_LATER	Later onset COPD || id:finngen_R10_COPD_LATER	C-C motif chemokine 23 | Inflammation	Inverse variance weighted	7	0.0449866	0.039078	0.249649	-0.0316062	0.121579	1.04601	0.968888	1.12928	0.942807
ukb-ppp-CCL23-OID20693	finngen_R10_COPD_EARLY	Early onset COPD || id:finngen_R10_COPD_EARLY	C-C motif chemokine 23 | Inflammation	MR Egger	7	0.070536	0.0659143	0.333482	-0.0586562	0.199728	1.07308	0.943031	1.22107	0.997109
ukb-ppp-CCL23-OID20693	finngen_R10_COPD_LATER	Later onset COPD || id:finngen_R10_COPD_LATER	C-C motif chemokine 23 | Inflammation	MR Egger	7	0.0260235	0.0774661	0.750559	-0.12581	0.177857	1.02637	0.881782	1.19465	0.997109
ukb-ppp-CCL23-OID20693	finngen_R10_COPD_EARLY	Early onset COPD || id:finngen_R10_COPD_EARLY	C-C motif chemokine 23 | Inflammation	Weighted median	7	0.0336489	0.037223	0.366005	-0.0393082	0.106606	1.03422	0.961454	1.1125	0.868166
ukb-ppp-CCL23-OID20693	finngen_R10_COPD_LATER	Later onset COPD || id:finngen_R10_COPD_LATER	C-C motif chemokine 23 | Inflammation	Weighted median	7	0.0479083	0.034562	0.165699	-0.0198331	0.11565	1.04907	0.980362	1.1226	0.731544
ukb-ppp-CCL23-OID20693	finngen_R10_COPD_EARLY	Early onset COPD || id:finngen_R10_COPD_EARLY	C-C motif chemokine 23 | Inflammation	Weighted mode	7	0.0402903	0.0415521	0.369676	-0.0411517	0.121732	1.04111	0.959684	1.12945	0.974633
ukb-ppp-CCL23-OID20693	finngen_R10_COPD_LATER	Later onset COPD || id:finngen_R10_COPD_LATER	C-C motif chemokine 23 | Inflammation	Weighted mode	7	0.032457	0.0368441	0.412251	-0.0397576	0.104671	1.03299	0.961022	1.11035	0.974633
ukb-ppp-CCL23-OID20693	finngen_R10_COPD_EARLY	Early onset COPD || id:finngen_R10_COPD_EARLY	C-C motif chemokine 23 | Inflammation	Simple median	7	-0.0209935	0.0814008	0.796482	-0.180539	0.138552	0.979225	0.83482	1.14861	0.998904
ukb-ppp-CCL23-OID20693	finngen_R10_COPD_LATER	Later onset COPD || id:finngen_R10_COPD_LATER	C-C motif chemokine 23 | Inflammation	Simple median	7	0.233456	0.11038	0.0344289	0.0171103	0.449801	1.26296	1.01726	1.568	0.998904
ukb-ppp-CCL24-OID20772	finngen_R10_COPD_EARLY	Early onset COPD || id:finngen_R10_COPD_EARLY	C-C motif chemokine 24 | Inflammation	Inverse variance weighted	8	-0.0167957	0.0281499	0.550738	-0.0719695	0.038378	0.983345	0.930559	1.03912	0.983519
ukb-ppp-CCL24-OID20772	finngen_R10_COPD_LATER	Later onset COPD || id:finngen_R10_COPD_LATER	C-C motif chemokine 24 | Inflammation	Inverse variance weighted	8	-0.0195989	0.0313726	0.532159	-0.0810891	0.0418914	0.980592	0.922112	1.04278	0.983519
ukb-ppp-CCL24-OID20772	finngen_R10_COPD_EARLY	Early onset COPD || id:finngen_R10_COPD_EARLY	C-C motif chemokine 24 | Inflammation	MR Egger	8	0.131827	0.0704303	0.110413	-0.0062166	0.26987	1.14091	0.993803	1.30979	0.997109
ukb-ppp-CCL24-OID20772	finngen_R10_COPD_LATER	Later onset COPD || id:finngen_R10_COPD_LATER	C-C motif chemokine 24 | Inflammation	MR Egger	8	-0.0872801	0.0851767	0.345033	-0.254227	0.0796663	0.91642	0.775516	1.08293	0.997109
ukb-ppp-CCL24-OID20772	finngen_R10_COPD_EARLY	Early onset COPD || id:finngen_R10_COPD_EARLY	C-C motif chemokine 24 | Inflammation	Weighted median	8	-0.0111308	0.0294916	0.705859	-0.0689342	0.0466727	0.988931	0.933388	1.04778	0.945595
ukb-ppp-CCL24-OID20772	finngen_R10_COPD_LATER	Later onset COPD || id:finngen_R10_COPD_LATER	C-C motif chemokine 24 | Inflammation	Weighted median	8	-0.0311417	0.0245601	0.204805	-0.0792795	0.0169961	0.969338	0.923782	1.01714	0.767786
ukb-ppp-CCL24-OID20772	finngen_R10_COPD_EARLY	Early onset COPD || id:finngen_R10_COPD_EARLY	C-C motif chemokine 24 | Inflammation	Weighted mode	8	-0.0121242	0.0289226	0.687638	-0.0688124	0.0445641	0.987949	0.933502	1.04557	0.977074
ukb-ppp-CCL24-OID20772	finngen_R10_COPD_LATER	Later onset COPD || id:finngen_R10_COPD_LATER	C-C motif chemokine 24 | Inflammation	Weighted mode	8	-0.0218315	0.0242147	0.397238	-0.0692922	0.0256292	0.978405	0.933054	1.02596	0.974633
ukb-ppp-CCL24-OID20772	finngen_R10_COPD_EARLY	Early onset COPD || id:finngen_R10_COPD_EARLY	C-C motif chemokine 24 | Inflammation	Simple median	8	-0.056618	0.0646282	0.381	-0.183289	0.0700534	0.944955	0.832527	1.07257	0.998904
ukb-ppp-CCL24-OID20772	finngen_R10_COPD_LATER	Later onset COPD || id:finngen_R10_COPD_LATER	C-C motif chemokine 24 | Inflammation	Simple median	8	-0.0024851	0.0438806	0.954837	-0.0884912	0.0835209	0.997518	0.915311	1.08711	0.998904
ukb-ppp-CCL25-OID20674	finngen_R10_COPD_EARLY	Early onset COPD || id:finngen_R10_COPD_EARLY	C-C motif chemokine 25 | Inflammation	Inverse variance weighted	7	0.0888392	0.0418921	0.0339498	0.00673072	0.170948	1.0929	1.00675	1.18643	0.566488
ukb-ppp-CCL25-OID20674	finngen_R10_COPD_LATER	Later onset COPD || id:finngen_R10_COPD_LATER	C-C motif chemokine 25 | Inflammation	Inverse variance weighted	7	-0.0294909	0.0345784	0.393731	-0.0972647	0.0382828	0.97094	0.907316	1.03903	0.969855
ukb-ppp-CCL25-OID20674	finngen_R10_COPD_EARLY	Early onset COPD || id:finngen_R10_COPD_EARLY	C-C motif chemokine 25 | Inflammation	MR Egger	7	0.0952375	0.103573	0.400009	-0.107765	0.29824	1.09992	0.897839	1.34748	0.997109
ukb-ppp-CCL25-OID20674	finngen_R10_COPD_LATER	Later onset COPD || id:finngen_R10_COPD_LATER	C-C motif chemokine 25 | Inflammation	MR Egger	7	0.0228571	0.0779076	0.781013	-0.129842	0.175556	1.02312	0.878234	1.19191	0.997109
ukb-ppp-CCL25-OID20674	finngen_R10_COPD_EARLY	Early onset COPD || id:finngen_R10_COPD_EARLY	C-C motif chemokine 25 | Inflammation	Weighted median	7	0.0899897	0.0495667	0.0694428	-0.007161	0.18714	1.09416	0.992865	1.2058	0.588436
ukb-ppp-CCL25-OID20674	finngen_R10_COPD_LATER	Later onset COPD || id:finngen_R10_COPD_LATER	C-C motif chemokine 25 | Inflammation	Weighted median	7	-0.030368	0.0393302	0.440038	-0.107455	0.0467192	0.970088	0.898117	1.04783	0.886028
ukb-ppp-CCL25-OID20674	finngen_R10_COPD_EARLY	Early onset COPD || id:finngen_R10_COPD_EARLY	C-C motif chemokine 25 | Inflammation	Weighted mode	7	0.120245	0.0489785	0.0494494	0.0242476	0.216243	1.12777	1.02454	1.2414	0.974633
ukb-ppp-CCL25-OID20674	finngen_R10_COPD_LATER	Later onset COPD || id:finngen_R10_COPD_LATER	C-C motif chemokine 25 | Inflammation	Weighted mode	7	-0.0194829	0.0394626	0.639064	-0.0968296	0.0578638	0.980706	0.907711	1.05957	0.977074
ukb-ppp-CCL25-OID20674	finngen_R10_COPD_EARLY	Early onset COPD || id:finngen_R10_COPD_EARLY	C-C motif chemokine 25 | Inflammation	Simple median	7	0.0338811	0.0716533	0.636322	-0.106559	0.174321	1.03446	0.898922	1.19044	0.998904
ukb-ppp-CCL25-OID20674	finngen_R10_COPD_LATER	Later onset COPD || id:finngen_R10_COPD_LATER	C-C motif chemokine 25 | Inflammation	Simple median	7	-0.0319888	0.0593634	0.589981	-0.148341	0.0843635	0.968517	0.862137	1.08802	0.998904
ukb-ppp-CCL26-OID20546	finngen_R10_COPD_EARLY	Early onset COPD || id:finngen_R10_COPD_EARLY	C-C motif chemokine 26 | Inflammation	Inverse variance weighted	2	0.00068781	0.0604998	0.990929	-0.117892	0.119267	1.00069	0.888792	1.12667	0.996547
ukb-ppp-CCL26-OID20546	finngen_R10_COPD_LATER	Later onset COPD || id:finngen_R10_COPD_LATER	C-C motif chemokine 26 | Inflammation	Inverse variance weighted	2	0.0228176	0.0505545	0.65174	-0.0762692	0.121904	1.02308	0.926567	1.12965	0.988993
ukb-ppp-CCL27-OID20121	finngen_R10_COPD_EARLY	Early onset COPD || id:finngen_R10_COPD_EARLY	C-C motif chemokine 27 | Cardiometabolic	Inverse variance weighted	2	0.00417767	0.0749208	0.955532	-0.142667	0.151023	1.00419	0.867043	1.16302	0.995203
ukb-ppp-CCL27-OID20121	finngen_R10_COPD_LATER	Later onset COPD || id:finngen_R10_COPD_LATER	C-C motif chemokine 27 | Cardiometabolic	Inverse variance weighted	2	0.128358	0.0639487	0.0447275	0.00301893	0.253698	1.13696	1.00302	1.28878	0.623283
ukb-ppp-CCL28-OID20569	finngen_R10_COPD_EARLY	Early onset COPD || id:finngen_R10_COPD_EARLY	C-C motif chemokine 28 | Inflammation	Wald ratio	1	-0.561496	0.291235	0.0538576	-1.13232	0.00932545	0.570355	0.322286	1.00937	0.471335
ukb-ppp-CCL28-OID20569	finngen_R10_COPD_LATER	Later onset COPD || id:finngen_R10_COPD_LATER	C-C motif chemokine 28 | Inflammation	Wald ratio	1	0.120281	0.249091	0.629181	-0.367937	0.608499	1.12781	0.692161	1.83767	0.923569
ukb-ppp-CCL3-OID20610	finngen_R10_COPD_EARLY	Early onset COPD || id:finngen_R10_COPD_EARLY	C-C motif chemokine 3 | Inflammation	Inverse variance weighted	2	-0.0533551	0.0536405	0.319892	-0.15849	0.0517803	0.948043	0.853431	1.05314	0.966392
ukb-ppp-CCL3-OID20610	finngen_R10_COPD_LATER	Later onset COPD || id:finngen_R10_COPD_LATER	C-C motif chemokine 3 | Inflammation	Inverse variance weighted	2	0.0939309	0.0458431	0.0404655	0.00407847	0.183783	1.09848	1.00409	1.20176	0.603185
ukb-ppp-CCL4-OID20695	finngen_R10_COPD_EARLY	Early onset COPD || id:finngen_R10_COPD_EARLY	C-C motif chemokine 4 | Inflammation	Inverse variance weighted	3	-0.011277	0.0797709	0.88758	-0.167628	0.145074	0.988786	0.845668	1.15613	0.992933
ukb-ppp-CCL4-OID20695	finngen_R10_COPD_LATER	Later onset COPD || id:finngen_R10_COPD_LATER	C-C motif chemokine 4 | Inflammation	Inverse variance weighted	3	0.192673	0.0676225	0.00438231	0.0601329	0.325213	1.21249	1.06198	1.38433	0.293941
ukb-ppp-CCL4-OID20695	finngen_R10_COPD_EARLY	Early onset COPD || id:finngen_R10_COPD_EARLY	C-C motif chemokine 4 | Inflammation	MR Egger	3	0.0887024	0.147841	0.655966	-0.201067	0.378471	1.09276	0.817858	1.46005	0.997109
ukb-ppp-CCL4-OID20695	finngen_R10_COPD_LATER	Later onset COPD || id:finngen_R10_COPD_LATER	C-C motif chemokine 4 | Inflammation	MR Egger	3	0.272063	0.115256	0.255105	0.0461601	0.497965	1.31267	1.04724	1.64537	0.997109
ukb-ppp-CCL4-OID20695	finngen_R10_COPD_EARLY	Early onset COPD || id:finngen_R10_COPD_EARLY	C-C motif chemokine 4 | Inflammation	Weighted median	3	-0.0173438	0.0845668	0.837502	-0.183095	0.148407	0.982806	0.832689	1.15999	0.971342
ukb-ppp-CCL4-OID20695	finngen_R10_COPD_LATER	Later onset COPD || id:finngen_R10_COPD_LATER	C-C motif chemokine 4 | Inflammation	Weighted median	3	0.217814	0.0734435	0.00301957	0.073865	0.361764	1.24336	1.07666	1.43586	0.171131
ukb-ppp-CCL4-OID20695	finngen_R10_COPD_EARLY	Early onset COPD || id:finngen_R10_COPD_EARLY	C-C motif chemokine 4 | Inflammation	Weighted mode	3	0.0760911	0.101716	0.53242	-0.123273	0.275455	1.07906	0.884022	1.31713	0.974633
ukb-ppp-CCL4-OID20695	finngen_R10_COPD_LATER	Later onset COPD || id:finngen_R10_COPD_LATER	C-C motif chemokine 4 | Inflammation	Weighted mode	3	0.221151	0.0819998	0.114373	0.0604313	0.38187	1.24751	1.06229	1.46502	0.974633
ukb-ppp-CCL4-OID20695	finngen_R10_COPD_EARLY	Early onset COPD || id:finngen_R10_COPD_EARLY	C-C motif chemokine 4 | Inflammation	Simple median	3	-0.116739	0.131473	0.374574	-0.374426	0.140947	0.889817	0.687684	1.15136	0.998904
ukb-ppp-CCL4-OID20695	finngen_R10_COPD_LATER	Later onset COPD || id:finngen_R10_COPD_LATER	C-C motif chemokine 4 | Inflammation	Simple median	3	0.218899	0.0901033	0.015123	0.0422963	0.395501	1.24471	1.0432	1.48513	0.913102
ukb-ppp-CCL5-OID20412	finngen_R10_COPD_EARLY	Early onset COPD || id:finngen_R10_COPD_EARLY	C-C motif chemokine 5 | Cardiometabolic	Wald ratio	1	0.179161	0.0988686	0.0699689	-0.0146215	0.372943	1.19621	0.985485	1.452	0.493204
ukb-ppp-CCL5-OID20412	finngen_R10_COPD_LATER	Later onset COPD || id:finngen_R10_COPD_LATER	C-C motif chemokine 5 | Cardiometabolic	Wald ratio	1	-0.0481112	0.0845942	0.56954	-0.213916	0.117694	0.953028	0.807416	1.1249	0.904466
ukb-ppp-CCL7-OID20523	finngen_R10_COPD_EARLY	Early onset COPD || id:finngen_R10_COPD_EARLY	C-C motif chemokine 7 | Inflammation	Wald ratio	1	-0.112411	0.336464	0.738308	-0.771881	0.547059	0.893677	0.462143	1.72816	0.958951
ukb-ppp-CCL7-OID20523	finngen_R10_COPD_LATER	Later onset COPD || id:finngen_R10_COPD_LATER	C-C motif chemokine 7 | Inflammation	Wald ratio	1	0.0885316	0.288137	0.758649	-0.476216	0.653279	1.09257	0.621129	1.92183	0.962306
ukb-ppp-CCL8-OID21466	finngen_R10_COPD_EARLY	Early onset COPD || id:finngen_R10_COPD_EARLY	C-C motif chemokine 8 | Oncology	Inverse variance weighted	8	0.00788419	0.0366118	0.829498	-0.0638749	0.0796433	1.00792	0.938122	1.0829	0.992933
ukb-ppp-CCL8-OID21466	finngen_R10_COPD_LATER	Later onset COPD || id:finngen_R10_COPD_LATER	C-C motif chemokine 8 | Oncology	Inverse variance weighted	8	0.0479163	0.0349054	0.16983	-0.0204982	0.116331	1.04908	0.97971	1.12337	0.862129
ukb-ppp-CCL8-OID21466	finngen_R10_COPD_EARLY	Early onset COPD || id:finngen_R10_COPD_EARLY	C-C motif chemokine 8 | Oncology	MR Egger	8	0.117723	0.0779437	0.181696	-0.0350464	0.270493	1.12493	0.965561	1.31061	0.997109
ukb-ppp-CCL8-OID21466	finngen_R10_COPD_LATER	Later onset COPD || id:finngen_R10_COPD_LATER	C-C motif chemokine 8 | Oncology	MR Egger	8	0.143089	0.067483	0.0782425	0.0108228	0.275356	1.15383	1.01088	1.317	0.997109
ukb-ppp-CCL8-OID21466	finngen_R10_COPD_EARLY	Early onset COPD || id:finngen_R10_COPD_EARLY	C-C motif chemokine 8 | Oncology	Weighted median	8	0.0296076	0.0435966	0.497057	-0.0558417	0.115057	1.03005	0.945689	1.12194	0.896798
ukb-ppp-CCL8-OID21466	finngen_R10_COPD_LATER	Later onset COPD || id:finngen_R10_COPD_LATER	C-C motif chemokine 8 | Oncology	Weighted median	8	0.0982468	0.0429975	0.0223164	0.0139716	0.182522	1.10323	1.01407	1.20024	0.390724
ukb-ppp-CCL8-OID21466	finngen_R10_COPD_EARLY	Early onset COPD || id:finngen_R10_COPD_EARLY	C-C motif chemokine 8 | Oncology	Weighted mode	8	0.0296904	0.0388796	0.470026	-0.0465135	0.105894	1.03014	0.954552	1.1117	0.974633
ukb-ppp-CCL8-OID21466	finngen_R10_COPD_LATER	Later onset COPD || id:finngen_R10_COPD_LATER	C-C motif chemokine 8 | Oncology	Weighted mode	8	0.0804184	0.0401462	0.0852241	0.0017318	0.159105	1.08374	1.00173	1.17246	0.974633
ukb-ppp-CCL8-OID21466	finngen_R10_COPD_EARLY	Early onset COPD || id:finngen_R10_COPD_EARLY	C-C motif chemokine 8 | Oncology	Simple median	8	-0.0211566	0.0783319	0.787091	-0.174687	0.132374	0.979066	0.83972	1.14153	0.998904
ukb-ppp-CCL8-OID21466	finngen_R10_COPD_LATER	Later onset COPD || id:finngen_R10_COPD_LATER	C-C motif chemokine 8 | Oncology	Simple median	8	0.0432898	0.0730597	0.553498	-0.0999072	0.186487	1.04424	0.904921	1.20501	0.998904
ukb-ppp-CCN1-OID21368	finngen_R10_COPD_EARLY	Early onset COPD || id:finngen_R10_COPD_EARLY	CCN family member 1 | Oncology	Inverse variance weighted	3	-0.127782	0.154272	0.407506	-0.430156	0.174592	0.880045	0.650407	1.19076	0.969855
ukb-ppp-CCN1-OID21368	finngen_R10_COPD_LATER	Later onset COPD || id:finngen_R10_COPD_LATER	CCN family member 1 | Oncology	Inverse variance weighted	3	-0.0888402	0.109493	0.417147	-0.303446	0.125765	0.914992	0.73827	1.13402	0.969855
ukb-ppp-CCN1-OID21368	finngen_R10_COPD_EARLY	Early onset COPD || id:finngen_R10_COPD_EARLY	CCN family member 1 | Oncology	MR Egger	3	0.349961	0.312709	0.46425	-0.262948	0.962871	1.41901	0.768782	2.61921	0.997109
ukb-ppp-CCN1-OID21368	finngen_R10_COPD_LATER	Later onset COPD || id:finngen_R10_COPD_LATER	CCN family member 1 | Oncology	MR Egger	3	-0.169709	0.26602	0.638488	-0.691108	0.35169	0.84391	0.501021	1.42147	0.997109
ukb-ppp-CCN1-OID21368	finngen_R10_COPD_EARLY	Early onset COPD || id:finngen_R10_COPD_EARLY	CCN family member 1 | Oncology	Weighted median	3	-0.0660705	0.140981	0.639322	-0.342394	0.210253	0.936065	0.710068	1.23399	0.929872
ukb-ppp-CCN1-OID21368	finngen_R10_COPD_LATER	Later onset COPD || id:finngen_R10_COPD_LATER	CCN family member 1 | Oncology	Weighted median	3	-0.0319383	0.121856	0.793245	-0.270776	0.206899	0.968566	0.762788	1.22986	0.962337
ukb-ppp-CCN1-OID21368	finngen_R10_COPD_EARLY	Early onset COPD || id:finngen_R10_COPD_EARLY	CCN family member 1 | Oncology	Weighted mode	3	-0.0503671	0.157277	0.779145	-0.358631	0.257896	0.95088	0.698632	1.2942	0.984027
ukb-ppp-CCN1-OID21368	finngen_R10_COPD_LATER	Later onset COPD || id:finngen_R10_COPD_LATER	CCN family member 1 | Oncology	Weighted mode	3	-0.0195187	0.145347	0.905468	-0.304399	0.265361	0.980671	0.737567	1.3039	0.995627
ukb-ppp-CCN1-OID21368	finngen_R10_COPD_EARLY	Early onset COPD || id:finngen_R10_COPD_EARLY	CCN family member 1 | Oncology	Simple median	3	-0.0936791	0.158053	0.553376	-0.403462	0.216104	0.910575	0.668003	1.24123	0.998904
ukb-ppp-CCN1-OID21368	finngen_R10_COPD_LATER	Later onset COPD || id:finngen_R10_COPD_LATER	CCN family member 1 | Oncology	Simple median	3	-0.0433064	0.144203	0.763937	-0.325945	0.239332	0.957618	0.721845	1.2704	0.998904
ukb-ppp-CCN2-OID20709	finngen_R10_COPD_EARLY	Early onset COPD || id:finngen_R10_COPD_EARLY	CCN family member 2 | Inflammation	Inverse variance weighted	3	0.0395244	0.0429235	0.35715	-0.0446057	0.123654	1.04032	0.956375	1.13162	0.969855
ukb-ppp-CCN2-OID20709	finngen_R10_COPD_LATER	Later onset COPD || id:finngen_R10_COPD_LATER	CCN family member 2 | Inflammation	Inverse variance weighted	3	-0.0280376	0.0368392	0.446609	-0.100242	0.0441673	0.972352	0.904618	1.04516	0.970646
ukb-ppp-CCN2-OID20709	finngen_R10_COPD_EARLY	Early onset COPD || id:finngen_R10_COPD_EARLY	CCN family member 2 | Inflammation	MR Egger	3	0.0704287	0.0713903	0.504317	-0.0694963	0.210354	1.07297	0.932864	1.23411	0.997109
ukb-ppp-CCN2-OID20709	finngen_R10_COPD_LATER	Later onset COPD || id:finngen_R10_COPD_LATER	CCN family member 2 | Inflammation	MR Egger	3	-0.0365695	0.0608595	0.655545	-0.155854	0.0827152	0.964091	0.855684	1.08623	0.997109
ukb-ppp-CCN2-OID20709	finngen_R10_COPD_EARLY	Early onset COPD || id:finngen_R10_COPD_EARLY	CCN family member 2 | Inflammation	Weighted median	3	0.0384074	0.0438844	0.381469	-0.0476061	0.124421	1.03915	0.953509	1.13249	0.875721
ukb-ppp-CCN2-OID20709	finngen_R10_COPD_LATER	Later onset COPD || id:finngen_R10_COPD_LATER	CCN family member 2 | Inflammation	Weighted median	3	-0.0277503	0.037194	0.45561	-0.100651	0.04515	0.972631	0.904249	1.04618	0.895965
ukb-ppp-CCN2-OID20709	finngen_R10_COPD_EARLY	Early onset COPD || id:finngen_R10_COPD_EARLY	CCN family member 2 | Inflammation	Weighted mode	3	0.00662442	0.0474147	0.901687	-0.0863084	0.0995572	1.00665	0.917311	1.10468	0.994675
ukb-ppp-CCN2-OID20709	finngen_R10_COPD_LATER	Later onset COPD || id:finngen_R10_COPD_LATER	CCN family member 2 | Inflammation	Weighted mode	3	-0.0187571	0.0393623	0.680686	-0.0959071	0.0583929	0.981418	0.908548	1.06013	0.977074
ukb-ppp-CCN2-OID20709	finngen_R10_COPD_EARLY	Early onset COPD || id:finngen_R10_COPD_EARLY	CCN family member 2 | Inflammation	Simple median	3	0.00670521	0.0737868	0.927594	-0.137917	0.151327	1.00673	0.871171	1.16338	0.998904
ukb-ppp-CCN2-OID20709	finngen_R10_COPD_LATER	Later onset COPD || id:finngen_R10_COPD_LATER	CCN family member 2 | Inflammation	Simple median	3	-0.0187538	0.0496179	0.705456	-0.116005	0.0784972	0.981421	0.890471	1.08166	0.998904
ukb-ppp-CCN3-OID20299	finngen_R10_COPD_EARLY	Early onset COPD || id:finngen_R10_COPD_EARLY	CCN family member 3 | Cardiometabolic	Inverse variance weighted	5	0.0829845	0.0799911	0.299539	-0.073798	0.239767	1.08653	0.928859	1.27095	0.961658
ukb-ppp-CCN3-OID20299	finngen_R10_COPD_LATER	Later onset COPD || id:finngen_R10_COPD_LATER	CCN family member 3 | Cardiometabolic	Inverse variance weighted	5	0.0316524	0.0571768	0.57986	-0.080414	0.143719	1.03216	0.922734	1.15456	0.983519
ukb-ppp-CCN3-OID20299	finngen_R10_COPD_EARLY	Early onset COPD || id:finngen_R10_COPD_EARLY	CCN family member 3 | Cardiometabolic	MR Egger	5	0.309308	0.161213	0.150842	-0.0066705	0.625286	1.36248	0.993352	1.86878	0.997109
ukb-ppp-CCN3-OID20299	finngen_R10_COPD_LATER	Later onset COPD || id:finngen_R10_COPD_LATER	CCN family member 3 | Cardiometabolic	MR Egger	5	0.0924366	0.134349	0.540857	-0.170887	0.35576	1.09684	0.842917	1.42727	0.997109
ukb-ppp-CCN3-OID20299	finngen_R10_COPD_EARLY	Early onset COPD || id:finngen_R10_COPD_EARLY	CCN family member 3 | Cardiometabolic	Weighted median	5	0.0956196	0.0733971	0.192653	-0.0482388	0.239478	1.10034	0.952906	1.27059	0.753802
ukb-ppp-CCN3-OID20299	finngen_R10_COPD_LATER	Later onset COPD || id:finngen_R10_COPD_LATER	CCN family member 3 | Cardiometabolic	Weighted median	5	0.0389882	0.0601095	0.516584	-0.0788265	0.156803	1.03976	0.9242	1.16977	0.908104
ukb-ppp-CCN3-OID20299	finngen_R10_COPD_EARLY	Early onset COPD || id:finngen_R10_COPD_EARLY	CCN family member 3 | Cardiometabolic	Weighted mode	5	0.0972593	0.0683637	0.227908	-0.0367336	0.231252	1.10215	0.963933	1.26018	0.974633
ukb-ppp-CCN3-OID20299	finngen_R10_COPD_LATER	Later onset COPD || id:finngen_R10_COPD_LATER	CCN family member 3 | Cardiometabolic	Weighted mode	5	0.0631336	0.068355	0.407959	-0.0708421	0.197109	1.06517	0.931609	1.21788	0.974633
ukb-ppp-CCN3-OID20299	finngen_R10_COPD_EARLY	Early onset COPD || id:finngen_R10_COPD_EARLY	CCN family member 3 | Cardiometabolic	Simple median	5	0.0991601	0.122952	0.419957	-0.141825	0.340145	1.10424	0.867773	1.40515	0.998904
ukb-ppp-CCN3-OID20299	finngen_R10_COPD_LATER	Later onset COPD || id:finngen_R10_COPD_LATER	CCN family member 3 | Cardiometabolic	Simple median	5	-0.0894854	0.131009	0.494576	-0.346263	0.167292	0.914402	0.707327	1.1821	0.998904
ukb-ppp-CCN4-OID21444	finngen_R10_COPD_EARLY	Early onset COPD || id:finngen_R10_COPD_EARLY	WNT1-inducible-signaling pathway protein 1 | Oncology	Inverse variance weighted	7	0.0377876	0.0467943	0.419364	-0.0539293	0.129504	1.03851	0.947499	1.13826	0.969855
ukb-ppp-CCN4-OID21444	finngen_R10_COPD_LATER	Later onset COPD || id:finngen_R10_COPD_LATER	WNT1-inducible-signaling pathway protein 1 | Oncology	Inverse variance weighted	7	0.0305747	0.0333778	0.359656	-0.0348457	0.0959951	1.03105	0.965754	1.10075	0.969855
ukb-ppp-CCN4-OID21444	finngen_R10_COPD_EARLY	Early onset COPD || id:finngen_R10_COPD_EARLY	WNT1-inducible-signaling pathway protein 1 | Oncology	MR Egger	7	0.128079	0.264116	0.648222	-0.389589	0.645746	1.13664	0.677335	1.90741	0.997109
ukb-ppp-CCN4-OID21444	finngen_R10_COPD_LATER	Later onset COPD || id:finngen_R10_COPD_LATER	WNT1-inducible-signaling pathway protein 1 | Oncology	MR Egger	7	0.10505	0.176411	0.577449	-0.240716	0.450815	1.11077	0.786065	1.56959	0.997109
ukb-ppp-CCN4-OID21444	finngen_R10_COPD_EARLY	Early onset COPD || id:finngen_R10_COPD_EARLY	WNT1-inducible-signaling pathway protein 1 | Oncology	Weighted median	7	0.067177	0.0462884	0.146704	-0.0235482	0.157902	1.06948	0.976727	1.17105	0.714506
ukb-ppp-CCN4-OID21444	finngen_R10_COPD_LATER	Later onset COPD || id:finngen_R10_COPD_LATER	WNT1-inducible-signaling pathway protein 1 | Oncology	Weighted median	7	0.0297445	0.0403621	0.461158	-0.0493652	0.108854	1.03019	0.951833	1.115	0.896537
ukb-ppp-CCN4-OID21444	finngen_R10_COPD_EARLY	Early onset COPD || id:finngen_R10_COPD_EARLY	WNT1-inducible-signaling pathway protein 1 | Oncology	Weighted mode	7	0.0698018	0.0436337	0.160777	-0.0157203	0.155324	1.0723	0.984403	1.16804	0.974633
ukb-ppp-CCN4-OID21444	finngen_R10_COPD_LATER	Later onset COPD || id:finngen_R10_COPD_LATER	WNT1-inducible-signaling pathway protein 1 | Oncology	Weighted mode	7	0.0303823	0.0437002	0.512914	-0.05527	0.116035	1.03085	0.94623	1.12303	0.974633
ukb-ppp-CCN4-OID21444	finngen_R10_COPD_EARLY	Early onset COPD || id:finngen_R10_COPD_EARLY	WNT1-inducible-signaling pathway protein 1 | Oncology	Simple median	7	0.068122	0.077219	0.377673	-0.0832272	0.219471	1.0705	0.920142	1.24542	0.998904
ukb-ppp-CCN4-OID21444	finngen_R10_COPD_LATER	Later onset COPD || id:finngen_R10_COPD_LATER	WNT1-inducible-signaling pathway protein 1 | Oncology	Simple median	7	0.00895446	0.0543019	0.869022	-0.0974773	0.115386	1.00899	0.907123	1.12231	0.998904
ukb-ppp-CCN5-OID21068	finngen_R10_COPD_EARLY	Early onset COPD || id:finngen_R10_COPD_EARLY	WNT1-inducible-signaling pathway protein 2 | Neurology	Inverse variance weighted	3	0.0209128	0.0681921	0.759091	-0.112744	0.154569	1.02113	0.89338	1.16716	0.989602
ukb-ppp-CCN5-OID21068	finngen_R10_COPD_LATER	Later onset COPD || id:finngen_R10_COPD_LATER	WNT1-inducible-signaling pathway protein 2 | Neurology	Inverse variance weighted	3	-0.0550901	0.0582491	0.344267	-0.169258	0.0590781	0.9464	0.844291	1.06086	0.969168
ukb-ppp-CCN5-OID21068	finngen_R10_COPD_EARLY	Early onset COPD || id:finngen_R10_COPD_EARLY	WNT1-inducible-signaling pathway protein 2 | Neurology	MR Egger	3	-0.0339004	0.332913	0.935396	-0.686411	0.61861	0.966668	0.50338	1.85635	0.997109
ukb-ppp-CCN5-OID21068	finngen_R10_COPD_LATER	Later onset COPD || id:finngen_R10_COPD_LATER	WNT1-inducible-signaling pathway protein 2 | Neurology	MR Egger	3	0.136674	0.286477	0.71661	-0.424822	0.698169	1.14645	0.653886	2.01007	0.997109
ukb-ppp-CCN5-OID21068	finngen_R10_COPD_EARLY	Early onset COPD || id:finngen_R10_COPD_EARLY	WNT1-inducible-signaling pathway protein 2 | Neurology	Weighted median	3	0.0232284	0.0702369	0.74086	-0.114436	0.160893	1.0235	0.891869	1.17456	0.95079
ukb-ppp-CCN5-OID21068	finngen_R10_COPD_LATER	Later onset COPD || id:finngen_R10_COPD_LATER	WNT1-inducible-signaling pathway protein 2 | Neurology	Weighted median	3	-0.0414394	0.0574928	0.471048	-0.154125	0.0712465	0.959407	0.857165	1.07385	0.896537
ukb-ppp-CCN5-OID21068	finngen_R10_COPD_EARLY	Early onset COPD || id:finngen_R10_COPD_EARLY	WNT1-inducible-signaling pathway protein 2 | Neurology	Weighted mode	3	0.0213994	0.0733355	0.797922	-0.122338	0.165137	1.02163	0.884849	1.17955	0.984027
ukb-ppp-CCN5-OID21068	finngen_R10_COPD_LATER	Later onset COPD || id:finngen_R10_COPD_LATER	WNT1-inducible-signaling pathway protein 2 | Neurology	Weighted mode	3	-0.0402143	0.0644226	0.596193	-0.166483	0.086054	0.960584	0.846638	1.08987	0.974633
ukb-ppp-CCN5-OID21068	finngen_R10_COPD_EARLY	Early onset COPD || id:finngen_R10_COPD_EARLY	WNT1-inducible-signaling pathway protein 2 | Neurology	Simple median	3	0.00785702	0.0932388	0.932844	-0.174891	0.190605	1.00789	0.839549	1.20998	0.998904
ukb-ppp-CCN5-OID21068	finngen_R10_COPD_LATER	Later onset COPD || id:finngen_R10_COPD_LATER	WNT1-inducible-signaling pathway protein 2 | Neurology	Simple median	3	-0.0489653	0.0779213	0.529746	-0.201691	0.10376	0.952214	0.817348	1.10933	0.998904
ukb-ppp-CCS-OID20973	finngen_R10_COPD_EARLY	Early onset COPD || id:finngen_R10_COPD_EARLY	Copper chaperone for superoxide dismutase | Neurology	Inverse variance weighted (multiplicative random effects)	7	0.0486984	0.069708	0.484799	-0.0879292	0.185326	1.0499	0.915826	1.20361	0.980008
ukb-ppp-CCS-OID20973	finngen_R10_COPD_LATER	Later onset COPD || id:finngen_R10_COPD_LATER	Copper chaperone for superoxide dismutase | Neurology	Inverse variance weighted	7	0.00932639	0.0398238	0.814837	-0.0687283	0.0873811	1.00937	0.93358	1.09131	0.992933
ukb-ppp-CCS-OID20973	finngen_R10_COPD_EARLY	Early onset COPD || id:finngen_R10_COPD_EARLY	Copper chaperone for superoxide dismutase | Neurology	MR Egger	7	-0.0802054	0.60773	0.90015	-1.27136	1.11095	0.922927	0.280451	3.03723	0.997109
ukb-ppp-CCS-OID20973	finngen_R10_COPD_LATER	Later onset COPD || id:finngen_R10_COPD_LATER	Copper chaperone for superoxide dismutase | Neurology	MR Egger	7	-0.477996	0.300162	0.172159	-1.06631	0.110321	0.620025	0.344276	1.11664	0.997109
ukb-ppp-CCS-OID20973	finngen_R10_COPD_EARLY	Early onset COPD || id:finngen_R10_COPD_EARLY	Copper chaperone for superoxide dismutase | Neurology	Weighted median	7	0.0268907	0.0459394	0.558311	-0.0631504	0.116932	1.02726	0.938802	1.12404	0.922106
ukb-ppp-CCS-OID20973	finngen_R10_COPD_LATER	Later onset COPD || id:finngen_R10_COPD_LATER	Copper chaperone for superoxide dismutase | Neurology	Weighted median	7	-0.0026715	0.0388664	0.945201	-0.0788495	0.0735066	0.997332	0.924179	1.07628	0.993881
ukb-ppp-CCS-OID20973	finngen_R10_COPD_EARLY	Early onset COPD || id:finngen_R10_COPD_EARLY	Copper chaperone for superoxide dismutase | Neurology	Weighted mode	7	0.0441958	0.0429306	0.342958	-0.0399481	0.12834	1.04519	0.960839	1.13694	0.974633
ukb-ppp-CCS-OID20973	finngen_R10_COPD_LATER	Later onset COPD || id:finngen_R10_COPD_LATER	Copper chaperone for superoxide dismutase | Neurology	Weighted mode	7	-0.0003855	0.0406209	0.992736	-0.0800024	0.0792314	0.999615	0.923114	1.08245	0.998652
ukb-ppp-CCS-OID20973	finngen_R10_COPD_EARLY	Early onset COPD || id:finngen_R10_COPD_EARLY	Copper chaperone for superoxide dismutase | Neurology	Simple median	7	0.0431794	0.104304	0.678891	-0.161256	0.247615	1.04413	0.851074	1.28097	0.998904
ukb-ppp-CCS-OID20973	finngen_R10_COPD_LATER	Later onset COPD || id:finngen_R10_COPD_LATER	Copper chaperone for superoxide dismutase | Neurology	Simple median	7	0.318236	0.183152	0.0822897	-0.0407417	0.677214	1.3747	0.960077	1.96839	0.998904
ukb-ppp-CD101-OID31480	finngen_R10_COPD_EARLY	Early onset COPD || id:finngen_R10_COPD_EARLY	Immunoglobulin superfamily member 2 | Oncology_II	Inverse variance weighted	10	0.0292653	0.0293226	0.318256	-0.028207	0.0867377	1.0297	0.972187	1.09061	0.966392
ukb-ppp-CD101-OID31480	finngen_R10_COPD_LATER	Later onset COPD || id:finngen_R10_COPD_LATER	Immunoglobulin superfamily member 2 | Oncology_II	Inverse variance weighted	10	0.0247122	0.028926	0.392926	-0.0319828	0.0814072	1.02502	0.968523	1.08481	0.969855
ukb-ppp-CD101-OID31480	finngen_R10_COPD_EARLY	Early onset COPD || id:finngen_R10_COPD_EARLY	Immunoglobulin superfamily member 2 | Oncology_II	MR Egger	10	0.0597847	0.0585417	0.33703	-0.0549569	0.174526	1.06161	0.946526	1.19068	0.997109
ukb-ppp-CD101-OID31480	finngen_R10_COPD_LATER	Later onset COPD || id:finngen_R10_COPD_LATER	Immunoglobulin superfamily member 2 | Oncology_II	MR Egger	10	0.0158846	0.0591053	0.794922	-0.0999618	0.131731	1.01601	0.904872	1.1408	0.997109
ukb-ppp-CD101-OID31480	finngen_R10_COPD_EARLY	Early onset COPD || id:finngen_R10_COPD_EARLY	Immunoglobulin superfamily member 2 | Oncology_II	Weighted median	10	0.049823	0.0305583	0.103012	-0.0100712	0.109717	1.05109	0.989979	1.11596	0.654129
ukb-ppp-CD101-OID31480	finngen_R10_COPD_LATER	Later onset COPD || id:finngen_R10_COPD_LATER	Immunoglobulin superfamily member 2 | Oncology_II	Weighted median	10	0.0248941	0.0250408	0.320154	-0.0241859	0.0739741	1.02521	0.976104	1.07678	0.842857
ukb-ppp-CD101-OID31480	finngen_R10_COPD_EARLY	Early onset COPD || id:finngen_R10_COPD_EARLY	Immunoglobulin superfamily member 2 | Oncology_II	Weighted mode	10	0.0514261	0.0297064	0.117473	-0.0067984	0.109651	1.05277	0.993225	1.11589	0.974633
ukb-ppp-CD101-OID31480	finngen_R10_COPD_LATER	Later onset COPD || id:finngen_R10_COPD_LATER	Immunoglobulin superfamily member 2 | Oncology_II	Weighted mode	10	0.0258725	0.0259974	0.345643	-0.0250824	0.0768275	1.02621	0.97523	1.07986	0.974633
ukb-ppp-CD101-OID31480	finngen_R10_COPD_EARLY	Early onset COPD || id:finngen_R10_COPD_EARLY	Immunoglobulin superfamily member 2 | Oncology_II	Simple median	10	0.0494796	0.0596138	0.406537	-0.0673634	0.166323	1.05072	0.934855	1.18095	0.998904
ukb-ppp-CD101-OID31480	finngen_R10_COPD_LATER	Later onset COPD || id:finngen_R10_COPD_LATER	Immunoglobulin superfamily member 2 | Oncology_II	Simple median	10	0.0120803	0.0479373	0.80104	-0.0818768	0.106037	1.01215	0.921385	1.11186	0.998904
ukb-ppp-CD109-OID21108	finngen_R10_COPD_EARLY	Early onset COPD || id:finngen_R10_COPD_EARLY	CD109 antigen | Neurology	Inverse variance weighted	8	-0.0304677	0.0284664	0.284482	-0.0862618	0.0253264	0.969992	0.917354	1.02565	0.955257
ukb-ppp-CD109-OID21108	finngen_R10_COPD_LATER	Later onset COPD || id:finngen_R10_COPD_LATER	CD109 antigen | Neurology	Inverse variance weighted	8	0.00980006	0.0272063	0.718688	-0.0435242	0.0631243	1.00985	0.957409	1.06516	0.989602
ukb-ppp-CD109-OID21108	finngen_R10_COPD_EARLY	Early onset COPD || id:finngen_R10_COPD_EARLY	CD109 antigen | Neurology	MR Egger	8	-0.0490776	0.0498175	0.362595	-0.14672	0.0485646	0.952107	0.863536	1.04976	0.997109
ukb-ppp-CD109-OID21108	finngen_R10_COPD_LATER	Later onset COPD || id:finngen_R10_COPD_LATER	CD109 antigen | Neurology	MR Egger	8	0.0177306	0.0513068	0.741452	-0.0828306	0.118292	1.01789	0.920507	1.12557	0.997109
ukb-ppp-CD109-OID21108	finngen_R10_COPD_EARLY	Early onset COPD || id:finngen_R10_COPD_EARLY	CD109 antigen | Neurology	Weighted median	8	-0.0447484	0.0313568	0.15356	-0.106208	0.016711	0.956238	0.899238	1.01685	0.716593
ukb-ppp-CD109-OID21108	finngen_R10_COPD_LATER	Later onset COPD || id:finngen_R10_COPD_LATER	CD109 antigen | Neurology	Weighted median	8	0.00272803	0.0266531	0.918476	-0.049512	0.0549681	1.00273	0.951694	1.05651	0.986222
ukb-ppp-CD109-OID21108	finngen_R10_COPD_EARLY	Early onset COPD || id:finngen_R10_COPD_EARLY	CD109 antigen | Neurology	Weighted mode	8	-0.0515148	0.0317783	0.149034	-0.1138	0.0107707	0.94979	0.892436	1.01083	0.974633
ukb-ppp-CD109-OID21108	finngen_R10_COPD_LATER	Later onset COPD || id:finngen_R10_COPD_LATER	CD109 antigen | Neurology	Weighted mode	8	0.00512294	0.027402	0.856999	-0.0485849	0.0588308	1.00514	0.952576	1.0606	0.992128
ukb-ppp-CD109-OID21108	finngen_R10_COPD_EARLY	Early onset COPD || id:finngen_R10_COPD_EARLY	CD109 antigen | Neurology	Simple median	8	0.0480909	0.0759798	0.526771	-0.10083	0.197011	1.04927	0.904087	1.21776	0.998904
ukb-ppp-CD109-OID21108	finngen_R10_COPD_LATER	Later onset COPD || id:finngen_R10_COPD_LATER	CD109 antigen | Neurology	Simple median	8	0.052793	0.0567012	0.351815	-0.0583413	0.163927	1.05421	0.943328	1.17813	0.998904
ukb-ppp-CD14-OID20378	finngen_R10_COPD_EARLY	Early onset COPD || id:finngen_R10_COPD_EARLY	Monocyte differentiation antigen CD14 | Cardiometabolic	Inverse variance weighted	3	-0.0356342	0.0550639	0.51754	-0.143559	0.0722911	0.964993	0.866269	1.07497	0.983519
ukb-ppp-CD14-OID20378	finngen_R10_COPD_LATER	Later onset COPD || id:finngen_R10_COPD_LATER	Monocyte differentiation antigen CD14 | Cardiometabolic	Inverse variance weighted	3	0.0179363	0.0473845	0.70504	-0.0749374	0.11081	1.0181	0.927802	1.11718	0.989602
ukb-ppp-CD14-OID20378	finngen_R10_COPD_EARLY	Early onset COPD || id:finngen_R10_COPD_EARLY	Monocyte differentiation antigen CD14 | Cardiometabolic	MR Egger	3	-0.253001	0.214243	0.447313	-0.672917	0.166916	0.776467	0.510218	1.18165	0.997109
ukb-ppp-CD14-OID20378	finngen_R10_COPD_LATER	Later onset COPD || id:finngen_R10_COPD_LATER	Monocyte differentiation antigen CD14 | Cardiometabolic	MR Egger	3	-0.138968	0.187778	0.594402	-0.507012	0.229077	0.870256	0.602292	1.25744	0.997109
ukb-ppp-CD14-OID20378	finngen_R10_COPD_EARLY	Early onset COPD || id:finngen_R10_COPD_EARLY	Monocyte differentiation antigen CD14 | Cardiometabolic	Weighted median	3	-0.0380857	0.0548093	0.487133	-0.145512	0.0693405	0.96263	0.86458	1.0718	0.896537
ukb-ppp-CD14-OID20378	finngen_R10_COPD_LATER	Later onset COPD || id:finngen_R10_COPD_LATER	Monocyte differentiation antigen CD14 | Cardiometabolic	Weighted median	3	0.0140115	0.0494389	0.776862	-0.0828888	0.110912	1.01411	0.920454	1.1173	0.955283
ukb-ppp-CD14-OID20378	finngen_R10_COPD_EARLY	Early onset COPD || id:finngen_R10_COPD_EARLY	Monocyte differentiation antigen CD14 | Cardiometabolic	Weighted mode	3	-0.0457171	0.0551738	0.494471	-0.153858	0.0624234	0.955312	0.857394	1.06441	0.974633
ukb-ppp-CD14-OID20378	finngen_R10_COPD_LATER	Later onset COPD || id:finngen_R10_COPD_LATER	Monocyte differentiation antigen CD14 | Cardiometabolic	Weighted mode	3	0.0128096	0.047588	0.81302	-0.0804628	0.106082	1.01289	0.922689	1.11191	0.986063
ukb-ppp-CD14-OID20378	finngen_R10_COPD_EARLY	Early onset COPD || id:finngen_R10_COPD_EARLY	Monocyte differentiation antigen CD14 | Cardiometabolic	Simple median	3	0.141006	0.198399	0.477258	-0.247856	0.529868	1.15143	0.780472	1.69871	0.998904
ukb-ppp-CD14-OID20378	finngen_R10_COPD_LATER	Later onset COPD || id:finngen_R10_COPD_LATER	Monocyte differentiation antigen CD14 | Cardiometabolic	Simple median	3	0.0712979	0.146051	0.625429	-0.214963	0.357559	1.0739	0.806572	1.42983	0.998904
ukb-ppp-CD160-OID20647	finngen_R10_COPD_EARLY	Early onset COPD || id:finngen_R10_COPD_EARLY	CD160 antigen | Inflammation	Wald ratio	1	-0.0838318	0.0511067	0.100936	-0.184001	0.0163372	0.919586	0.831935	1.01647	0.5545
ukb-ppp-CD160-OID20647	finngen_R10_COPD_LATER	Later onset COPD || id:finngen_R10_COPD_LATER	CD160 antigen | Inflammation	Wald ratio	1	0.00251206	0.0437325	0.954194	-0.0832037	0.0882278	1.00252	0.920164	1.09224	0.99015
ukb-ppp-CD164-OID21080	finngen_R10_COPD_EARLY	Early onset COPD || id:finngen_R10_COPD_EARLY	Sialomucin core protein 24 | Neurology	Inverse variance weighted	2	-0.0316081	0.107776	0.769313	-0.24285	0.179634	0.968886	0.784389	1.19678	0.991006
ukb-ppp-CD164-OID21080	finngen_R10_COPD_LATER	Later onset COPD || id:finngen_R10_COPD_LATER	Sialomucin core protein 24 | Neurology	Inverse variance weighted	2	0.0207086	0.092091	0.822079	-0.15979	0.201207	1.02092	0.852323	1.22288	0.992933
ukb-ppp-CD164L2-OID30922	finngen_R10_COPD_EARLY	Early onset COPD || id:finngen_R10_COPD_EARLY	CD164 sialomucin-like 2 protein | Neurology_II	Inverse variance weighted	3	-0.100874	0.0831684	0.225171	-0.263884	0.0621357	0.904047	0.768062	1.06411	0.937938
ukb-ppp-CD164L2-OID30922	finngen_R10_COPD_LATER	Later onset COPD || id:finngen_R10_COPD_LATER	CD164 sialomucin-like 2 protein | Neurology_II	Inverse variance weighted	3	0.0799795	0.0430641	0.06328	-0.0044262	0.164385	1.08326	0.995584	1.17867	0.692155
ukb-ppp-CD164L2-OID30922	finngen_R10_COPD_EARLY	Early onset COPD || id:finngen_R10_COPD_EARLY	CD164 sialomucin-like 2 protein | Neurology_II	MR Egger	3	-0.0983785	0.157735	0.644983	-0.40754	0.210783	0.906306	0.665285	1.23464	0.997109
ukb-ppp-CD164L2-OID30922	finngen_R10_COPD_LATER	Later onset COPD || id:finngen_R10_COPD_LATER	CD164 sialomucin-like 2 protein | Neurology_II	MR Egger	3	0.0778878	0.0577867	0.406362	-0.0353742	0.19115	1.081	0.965244	1.21064	0.997109
ukb-ppp-CD164L2-OID30922	finngen_R10_COPD_EARLY	Early onset COPD || id:finngen_R10_COPD_EARLY	CD164 sialomucin-like 2 protein | Neurology_II	Weighted median	3	-0.0900023	0.0525544	0.0867944	-0.193009	0.0130043	0.913929	0.824475	1.01309	0.623082
ukb-ppp-CD164L2-OID30922	finngen_R10_COPD_LATER	Later onset COPD || id:finngen_R10_COPD_LATER	CD164 sialomucin-like 2 protein | Neurology_II	Weighted median	3	0.0830511	0.0461881	0.0721601	-0.0074775	0.17358	1.0866	0.99255	1.18956	0.593018
ukb-ppp-CD164L2-OID30922	finngen_R10_COPD_EARLY	Early onset COPD || id:finngen_R10_COPD_EARLY	CD164 sialomucin-like 2 protein | Neurology_II	Weighted mode	3	-0.0894397	0.0489362	0.209116	-0.185355	0.00647513	0.914443	0.83081	1.0065	0.974633
ukb-ppp-CD164L2-OID30922	finngen_R10_COPD_LATER	Later onset COPD || id:finngen_R10_COPD_LATER	CD164 sialomucin-like 2 protein | Neurology_II	Weighted mode	3	0.0838172	0.0433469	0.192842	-0.0011428	0.168777	1.08743	0.998858	1.18386	0.974633
ukb-ppp-CD164L2-OID30922	finngen_R10_COPD_EARLY	Early onset COPD || id:finngen_R10_COPD_EARLY	CD164 sialomucin-like 2 protein | Neurology_II	Simple median	3	-0.0967638	0.0890451	0.277177	-0.271292	0.0777646	0.90777	0.762394	1.08087	0.998904
ukb-ppp-CD164L2-OID30922	finngen_R10_COPD_LATER	Later onset COPD || id:finngen_R10_COPD_LATER	CD164 sialomucin-like 2 protein | Neurology_II	Simple median	3	0.080494	0.100723	0.424195	-0.116923	0.277911	1.08382	0.889654	1.32037	0.998904
ukb-ppp-CD177-OID21119	finngen_R10_COPD_EARLY	Early onset COPD || id:finngen_R10_COPD_EARLY	CD177 antigen | Neurology	Inverse variance weighted	7	0.0344645	0.0283574	0.224228	-0.021116	0.090045	1.03507	0.979105	1.09422	0.937647
ukb-ppp-CD177-OID21119	finngen_R10_COPD_LATER	Later onset COPD || id:finngen_R10_COPD_LATER	CD177 antigen | Neurology	Inverse variance weighted	7	-0.0006626	0.0218731	0.975832	-0.0435339	0.0422086	0.999338	0.9574	1.04311	0.996547
ukb-ppp-CD177-OID21119	finngen_R10_COPD_EARLY	Early onset COPD || id:finngen_R10_COPD_EARLY	CD177 antigen | Neurology	MR Egger	7	0.0433561	0.0508416	0.432729	-0.0562935	0.143006	1.04431	0.945262	1.15374	0.997109
ukb-ppp-CD177-OID21119	finngen_R10_COPD_LATER	Later onset COPD || id:finngen_R10_COPD_LATER	CD177 antigen | Neurology	MR Egger	7	0.0248761	0.0359833	0.520142	-0.0456513	0.0954035	1.02519	0.955375	1.1001	0.997109
ukb-ppp-CD177-OID21119	finngen_R10_COPD_EARLY	Early onset COPD || id:finngen_R10_COPD_EARLY	CD177 antigen | Neurology	Weighted median	7	0.0491194	0.0287947	0.0880361	-0.0073182	0.105557	1.05035	0.992709	1.11133	0.623364
ukb-ppp-CD177-OID21119	finngen_R10_COPD_LATER	Later onset COPD || id:finngen_R10_COPD_LATER	CD177 antigen | Neurology	Weighted median	7	0.00432311	0.0262374	0.869126	-0.0471023	0.0557485	1.00433	0.95399	1.05733	0.980084
ukb-ppp-CD177-OID21119	finngen_R10_COPD_EARLY	Early onset COPD || id:finngen_R10_COPD_EARLY	CD177 antigen | Neurology	Weighted mode	7	0.0424286	0.0303308	0.211366	-0.0170198	0.101877	1.04334	0.983124	1.10725	0.974633
ukb-ppp-CD177-OID21119	finngen_R10_COPD_LATER	Later onset COPD || id:finngen_R10_COPD_LATER	CD177 antigen | Neurology	Weighted mode	7	0.0235896	0.0273616	0.421726	-0.0300392	0.0772184	1.02387	0.970407	1.08028	0.974633
ukb-ppp-CD177-OID21119	finngen_R10_COPD_EARLY	Early onset COPD || id:finngen_R10_COPD_EARLY	CD177 antigen | Neurology	Simple median	7	0.0155092	0.0618298	0.80194	-0.105677	0.136696	1.01563	0.899715	1.14648	0.998904
ukb-ppp-CD177-OID21119	finngen_R10_COPD_LATER	Later onset COPD || id:finngen_R10_COPD_LATER	CD177 antigen | Neurology	Simple median	7	-0.0326189	0.0450131	0.468664	-0.120844	0.0556067	0.967907	0.886172	1.05718	0.998904
ukb-ppp-CD1C-OID21483	finngen_R10_COPD_EARLY	Early onset COPD || id:finngen_R10_COPD_EARLY	T-cell surface glycoprotein CD1c | Oncology	Inverse variance weighted	3	-0.252644	0.142104	0.0754239	-0.531169	0.0258804	0.776744	0.587917	1.02622	0.73075
ukb-ppp-CD1C-OID21483	finngen_R10_COPD_LATER	Later onset COPD || id:finngen_R10_COPD_LATER	T-cell surface glycoprotein CD1c | Oncology	Inverse variance weighted	3	-0.0070387	0.15589	0.963987	-0.312584	0.298507	0.992986	0.731554	1.34784	0.995579
ukb-ppp-CD1C-OID21483	finngen_R10_COPD_EARLY	Early onset COPD || id:finngen_R10_COPD_EARLY	T-cell surface glycoprotein CD1c | Oncology	MR Egger	3	-0.417425	0.305284	0.401999	-1.01578	0.180933	0.658741	0.362119	1.19833	0.997109
ukb-ppp-CD1C-OID21483	finngen_R10_COPD_LATER	Later onset COPD || id:finngen_R10_COPD_LATER	T-cell surface glycoprotein CD1c | Oncology	MR Egger	3	-0.182297	0.431186	0.745359	-1.02742	0.662828	0.833354	0.357928	1.94027	0.997109
ukb-ppp-CD1C-OID21483	finngen_R10_COPD_EARLY	Early onset COPD || id:finngen_R10_COPD_EARLY	T-cell surface glycoprotein CD1c | Oncology	Weighted median	3	-0.277406	0.156165	0.0756736	-0.58349	0.0286782	0.757747	0.557948	1.02909	0.600881
ukb-ppp-CD1C-OID21483	finngen_R10_COPD_LATER	Later onset COPD || id:finngen_R10_COPD_LATER	T-cell surface glycoprotein CD1c | Oncology	Weighted median	3	-0.0827303	0.138298	0.549706	-0.353795	0.188335	0.920599	0.702019	1.20724	0.920554
ukb-ppp-CD1C-OID21483	finngen_R10_COPD_EARLY	Early onset COPD || id:finngen_R10_COPD_EARLY	T-cell surface glycoprotein CD1c | Oncology	Weighted mode	3	-0.289051	0.170262	0.231663	-0.622766	0.0446628	0.748974	0.536459	1.04568	0.974633
ukb-ppp-CD1C-OID21483	finngen_R10_COPD_LATER	Later onset COPD || id:finngen_R10_COPD_LATER	T-cell surface glycoprotein CD1c | Oncology	Weighted mode	3	-0.120774	0.145846	0.494703	-0.406632	0.165084	0.886234	0.665889	1.17949	0.974633
ukb-ppp-CD1C-OID21483	finngen_R10_COPD_EARLY	Early onset COPD || id:finngen_R10_COPD_EARLY	T-cell surface glycoprotein CD1c | Oncology	Simple median	3	-0.242894	0.193299	0.20891	-0.62176	0.135972	0.784355	0.536998	1.14565	0.998904
ukb-ppp-CD1C-OID21483	finngen_R10_COPD_LATER	Later onset COPD || id:finngen_R10_COPD_LATER	T-cell surface glycoprotein CD1c | Oncology	Simple median	3	-0.0038604	0.217946	0.985868	-0.431036	0.423315	0.996147	0.649836	1.52701	0.998904
ukb-ppp-CD2-OID30097	finngen_R10_COPD_EARLY	Early onset COPD || id:finngen_R10_COPD_EARLY	T-cell surface antigen CD2 | Cardiometabolic_II	Wald ratio	1	0.826164	0.448861	0.065683	-0.0536026	1.70593	2.28454	0.947809	5.50651	0.491343
ukb-ppp-CD2-OID30097	finngen_R10_COPD_LATER	Later onset COPD || id:finngen_R10_COPD_LATER	T-cell surface antigen CD2 | Cardiometabolic_II	Wald ratio	1	0.151586	0.380486	0.690335	-0.594167	0.89734	1.16368	0.552022	2.45307	0.944315
ukb-ppp-CD200-OID20603	finngen_R10_COPD_EARLY	Early onset COPD || id:finngen_R10_COPD_EARLY	OX-2 membrane glycoprotein | Inflammation	Inverse variance weighted	5	-0.0210057	0.069732	0.763236	-0.15768	0.115669	0.979213	0.854123	1.12262	0.990409
ukb-ppp-CD200-OID20603	finngen_R10_COPD_LATER	Later onset COPD || id:finngen_R10_COPD_LATER	OX-2 membrane glycoprotein | Inflammation	Inverse variance weighted	5	-0.043194	0.0597663	0.469856	-0.160336	0.0739481	0.957726	0.851858	1.07675	0.976816
ukb-ppp-CD200-OID20603	finngen_R10_COPD_EARLY	Early onset COPD || id:finngen_R10_COPD_EARLY	OX-2 membrane glycoprotein | Inflammation	MR Egger	5	-0.124715	0.124296	0.389612	-0.368336	0.118906	0.882748	0.691885	1.12626	0.997109
ukb-ppp-CD200-OID20603	finngen_R10_COPD_LATER	Later onset COPD || id:finngen_R10_COPD_LATER	OX-2 membrane glycoprotein | Inflammation	MR Egger	5	-0.0563035	0.106408	0.633369	-0.264864	0.152257	0.945252	0.76731	1.16446	0.997109
ukb-ppp-CD200-OID20603	finngen_R10_COPD_EARLY	Early onset COPD || id:finngen_R10_COPD_EARLY	OX-2 membrane glycoprotein | Inflammation	Weighted median	5	-0.0244775	0.0791315	0.757073	-0.179575	0.13062	0.97582	0.835625	1.13954	0.954115
ukb-ppp-CD200-OID20603	finngen_R10_COPD_LATER	Later onset COPD || id:finngen_R10_COPD_LATER	OX-2 membrane glycoprotein | Inflammation	Weighted median	5	-0.0430651	0.0638968	0.500325	-0.168303	0.0821726	0.957849	0.845098	1.08564	0.898201
ukb-ppp-CD200-OID20603	finngen_R10_COPD_EARLY	Early onset COPD || id:finngen_R10_COPD_EARLY	OX-2 membrane glycoprotein | Inflammation	Weighted mode	5	-0.0403872	0.0768288	0.626906	-0.190972	0.110197	0.960418	0.826156	1.1165	0.976474
ukb-ppp-CD200-OID20603	finngen_R10_COPD_LATER	Later onset COPD || id:finngen_R10_COPD_LATER	OX-2 membrane glycoprotein | Inflammation	Weighted mode	5	-0.0402461	0.064275	0.56517	-0.166225	0.0857328	0.960553	0.846856	1.08952	0.974633
ukb-ppp-CD200-OID20603	finngen_R10_COPD_EARLY	Early onset COPD || id:finngen_R10_COPD_EARLY	OX-2 membrane glycoprotein | Inflammation	Simple median	5	0.0992519	0.126202	0.431604	-0.148105	0.346609	1.10434	0.862341	1.41426	0.998904
ukb-ppp-CD200-OID20603	finngen_R10_COPD_LATER	Later onset COPD || id:finngen_R10_COPD_LATER	OX-2 membrane glycoprotein | Inflammation	Simple median	5	-0.0352579	0.0933398	0.705626	-0.218204	0.147688	0.965356	0.803961	1.15915	0.998904
ukb-ppp-CD200R1-OID20595	finngen_R10_COPD_EARLY	Early onset COPD || id:finngen_R10_COPD_EARLY	Cell surface glycoprotein CD200 receptor 1 | Inflammation	Inverse variance weighted	6	-0.0273922	0.0299295	0.360074	-0.086054	0.0312696	0.97298	0.917545	1.03176	0.969855
ukb-ppp-CD200R1-OID20595	finngen_R10_COPD_LATER	Later onset COPD || id:finngen_R10_COPD_LATER	Cell surface glycoprotein CD200 receptor 1 | Inflammation	Inverse variance weighted	6	-0.0089555	0.0257121	0.727616	-0.0593511	0.0414402	0.991085	0.942376	1.04231	0.989602
ukb-ppp-CD200R1-OID20595	finngen_R10_COPD_EARLY	Early onset COPD || id:finngen_R10_COPD_EARLY	Cell surface glycoprotein CD200 receptor 1 | Inflammation	MR Egger	6	-0.0203256	0.044649	0.672558	-0.107838	0.0671864	0.97988	0.897773	1.06949	0.997109
ukb-ppp-CD200R1-OID20595	finngen_R10_COPD_LATER	Later onset COPD || id:finngen_R10_COPD_LATER	Cell surface glycoprotein CD200 receptor 1 | Inflammation	MR Egger	6	-0.0332244	0.0342081	0.386426	-0.100272	0.0338236	0.967321	0.904591	1.0344	0.997109
ukb-ppp-CD200R1-OID20595	finngen_R10_COPD_EARLY	Early onset COPD || id:finngen_R10_COPD_EARLY	Cell surface glycoprotein CD200 receptor 1 | Inflammation	Weighted median	6	-0.0173953	0.0325787	0.593379	-0.0812495	0.046459	0.982755	0.921964	1.04756	0.927924
ukb-ppp-CD200R1-OID20595	finngen_R10_COPD_LATER	Later onset COPD || id:finngen_R10_COPD_LATER	Cell surface glycoprotein CD200 receptor 1 | Inflammation	Weighted median	6	-0.0044621	0.0260945	0.864226	-0.0556074	0.0466832	0.995548	0.94591	1.04779	0.978239
ukb-ppp-CD200R1-OID20595	finngen_R10_COPD_EARLY	Early onset COPD || id:finngen_R10_COPD_EARLY	Cell surface glycoprotein CD200 receptor 1 | Inflammation	Weighted mode	6	-0.0126971	0.0320401	0.708241	-0.0754957	0.0501016	0.987383	0.927284	1.05138	0.977074
ukb-ppp-CD200R1-OID20595	finngen_R10_COPD_LATER	Later onset COPD || id:finngen_R10_COPD_LATER	Cell surface glycoprotein CD200 receptor 1 | Inflammation	Weighted mode	6	-0.0064606	0.0265795	0.81761	-0.0585565	0.0456353	0.99356	0.943125	1.04669	0.986877
ukb-ppp-CD200R1-OID20595	finngen_R10_COPD_EARLY	Early onset COPD || id:finngen_R10_COPD_EARLY	Cell surface glycoprotein CD200 receptor 1 | Inflammation	Simple median	6	-0.0236552	0.0582004	0.684416	-0.137728	0.0904176	0.976622	0.871336	1.09463	0.998904
ukb-ppp-CD200R1-OID20595	finngen_R10_COPD_LATER	Later onset COPD || id:finngen_R10_COPD_LATER	Cell surface glycoprotein CD200 receptor 1 | Inflammation	Simple median	6	-0.0568306	0.0460672	0.217336	-0.147122	0.0334612	0.944754	0.863188	1.03403	0.998904
ukb-ppp-CD207-OID21298	finngen_R10_COPD_EARLY	Early onset COPD || id:finngen_R10_COPD_EARLY	C-type lectin domain family 4 member K | Oncology	Inverse variance weighted	4	0.0548446	0.0444196	0.216944	-0.0322177	0.141907	1.05638	0.968296	1.15247	0.928683
ukb-ppp-CD207-OID21298	finngen_R10_COPD_LATER	Later onset COPD || id:finngen_R10_COPD_LATER	C-type lectin domain family 4 member K | Oncology	Inverse variance weighted	4	0.0812596	0.0377709	0.0314464	0.00722851	0.155291	1.08465	1.00725	1.168	0.55697
ukb-ppp-CD207-OID21298	finngen_R10_COPD_EARLY	Early onset COPD || id:finngen_R10_COPD_EARLY	C-type lectin domain family 4 member K | Oncology	MR Egger	4	5.06e-05	0.144508	0.999753	-0.283185	0.283286	1.00005	0.753381	1.32748	0.999753
ukb-ppp-CD207-OID21298	finngen_R10_COPD_LATER	Later onset COPD || id:finngen_R10_COPD_LATER	C-type lectin domain family 4 member K | Oncology	MR Egger	4	0.0435518	0.122221	0.755668	-0.196001	0.283104	1.04451	0.822012	1.32724	0.997109
ukb-ppp-CD207-OID21298	finngen_R10_COPD_EARLY	Early onset COPD || id:finngen_R10_COPD_EARLY	C-type lectin domain family 4 member K | Oncology	Weighted median	4	0.0582617	0.0452284	0.197688	-0.0303859	0.146909	1.05999	0.970071	1.15825	0.760915
ukb-ppp-CD207-OID21298	finngen_R10_COPD_LATER	Later onset COPD || id:finngen_R10_COPD_LATER	C-type lectin domain family 4 member K | Oncology	Weighted median	4	0.0716299	0.0382798	0.0613147	-0.0033985	0.146658	1.07426	0.996607	1.15796	0.554188
ukb-ppp-CD207-OID21298	finngen_R10_COPD_EARLY	Early onset COPD || id:finngen_R10_COPD_EARLY	C-type lectin domain family 4 member K | Oncology	Weighted mode	4	0.0603014	0.0460573	0.281694	-0.0299709	0.150574	1.06216	0.970474	1.1625	0.974633
ukb-ppp-CD207-OID21298	finngen_R10_COPD_LATER	Later onset COPD || id:finngen_R10_COPD_LATER	C-type lectin domain family 4 member K | Oncology	Weighted mode	4	0.0695108	0.0366152	0.153872	-0.002255	0.141277	1.07198	0.997748	1.15174	0.974633
ukb-ppp-CD207-OID21298	finngen_R10_COPD_EARLY	Early onset COPD || id:finngen_R10_COPD_EARLY	C-type lectin domain family 4 member K | Oncology	Simple median	4	0.0371087	0.090407	0.681467	-0.140089	0.214306	1.03781	0.869281	1.239	0.998904
ukb-ppp-CD207-OID21298	finngen_R10_COPD_LATER	Later onset COPD || id:finngen_R10_COPD_LATER	C-type lectin domain family 4 member K | Oncology	Simple median	4	0.169952	0.0868066	0.0502507	-0.0001889	0.340093	1.18525	0.999811	1.40508	0.998904
ukb-ppp-CD209-OID20262	finngen_R10_COPD_EARLY	Early onset COPD || id:finngen_R10_COPD_EARLY	CD209 antigen | Cardiometabolic	Inverse variance weighted	4	-0.0436137	0.0422552	0.302002	-0.126434	0.0392065	0.957324	0.881232	1.03999	0.962078
ukb-ppp-CD209-OID20262	finngen_R10_COPD_LATER	Later onset COPD || id:finngen_R10_COPD_LATER	CD209 antigen | Cardiometabolic	Inverse variance weighted	4	0.031382	0.0524791	0.549846	-0.071477	0.134241	1.03188	0.931018	1.14367	0.983519
ukb-ppp-CD209-OID20262	finngen_R10_COPD_EARLY	Early onset COPD || id:finngen_R10_COPD_EARLY	CD209 antigen | Cardiometabolic	MR Egger	4	-0.0525768	0.0651311	0.504267	-0.180234	0.0750803	0.948781	0.835075	1.07797	0.997109
ukb-ppp-CD209-OID20262	finngen_R10_COPD_LATER	Later onset COPD || id:finngen_R10_COPD_LATER	CD209 antigen | Cardiometabolic	MR Egger	4	-0.0745361	0.0555188	0.311511	-0.183353	0.0342808	0.928174	0.832474	1.03488	0.997109
ukb-ppp-CD209-OID20262	finngen_R10_COPD_EARLY	Early onset COPD || id:finngen_R10_COPD_EARLY	CD209 antigen | Cardiometabolic	Weighted median	4	-0.0490624	0.0440275	0.265125	-0.135356	0.0372315	0.952122	0.873405	1.03793	0.81087
ukb-ppp-CD209-OID20262	finngen_R10_COPD_LATER	Later onset COPD || id:finngen_R10_COPD_LATER	CD209 antigen | Cardiometabolic	Weighted median	4	0.027394	0.036227	0.449543	-0.0436109	0.0983988	1.02777	0.957326	1.1034	0.892535
ukb-ppp-CD209-OID20262	finngen_R10_COPD_EARLY	Early onset COPD || id:finngen_R10_COPD_EARLY	CD209 antigen | Cardiometabolic	Weighted mode	4	-0.0491226	0.0457405	0.361543	-0.138774	0.0405287	0.952064	0.870425	1.04136	0.974633
ukb-ppp-CD209-OID20262	finngen_R10_COPD_LATER	Later onset COPD || id:finngen_R10_COPD_LATER	CD209 antigen | Cardiometabolic	Weighted mode	4	0.00647085	0.0383616	0.876779	-0.0687179	0.0816596	1.00649	0.93359	1.08509	0.992561
ukb-ppp-CD209-OID20262	finngen_R10_COPD_EARLY	Early onset COPD || id:finngen_R10_COPD_EARLY	CD209 antigen | Cardiometabolic	Simple median	4	-0.0587731	0.123735	0.634792	-0.301293	0.183747	0.942921	0.739861	1.20171	0.998904
ukb-ppp-CD209-OID20262	finngen_R10_COPD_LATER	Later onset COPD || id:finngen_R10_COPD_LATER	CD209 antigen | Cardiometabolic	Simple median	4	0.347066	0.139537	0.0128729	0.0735731	0.620559	1.41491	1.07635	1.85997	0.913102
ukb-ppp-CD22-OID20637	finngen_R10_COPD_EARLY	Early onset COPD || id:finngen_R10_COPD_EARLY	B-cell receptor CD22 | Inflammation	Inverse variance weighted	2	0.0722504	0.0752937	0.337266	-0.0753253	0.219826	1.07492	0.927442	1.24586	0.968979
ukb-ppp-CD22-OID20637	finngen_R10_COPD_LATER	Later onset COPD || id:finngen_R10_COPD_LATER	B-cell receptor CD22 | Inflammation	Inverse variance weighted	2	0.0345672	0.0835358	0.679019	-0.129163	0.198297	1.03517	0.878831	1.21932	0.989602
ukb-ppp-CD226-OID30556	finngen_R10_COPD_EARLY	Early onset COPD || id:finngen_R10_COPD_EARLY	CD226 antigen | Inflammation_II	Inverse variance weighted	2	-0.0822073	0.153482	0.592225	-0.383032	0.218617	0.921081	0.681791	1.24436	0.983519
ukb-ppp-CD226-OID30556	finngen_R10_COPD_LATER	Later onset COPD || id:finngen_R10_COPD_LATER	CD226 antigen | Inflammation_II	Inverse variance weighted	2	-0.0566672	0.21572	0.79279	-0.479478	0.366144	0.944908	0.619106	1.44216	0.992933
ukb-ppp-CD244-OID20628	finngen_R10_COPD_EARLY	Early onset COPD || id:finngen_R10_COPD_EARLY	Natural killer cell receptor 2B4 | Inflammation	Inverse variance weighted	2	0.0538968	0.0509148	0.289796	-0.0458962	0.15369	1.05538	0.955141	1.16613	0.955257
ukb-ppp-CD244-OID20628	finngen_R10_COPD_LATER	Later onset COPD || id:finngen_R10_COPD_LATER	Natural killer cell receptor 2B4 | Inflammation	Inverse variance weighted	2	0.0111576	0.0435496	0.797793	-0.0741996	0.0965148	1.01122	0.928486	1.10133	0.992933
ukb-ppp-CD248-OID30394	finngen_R10_COPD_EARLY	Early onset COPD || id:finngen_R10_COPD_EARLY	Endosialin | Cardiometabolic_II	Wald ratio	1	-0.216831	0.603381	0.719326	-1.39946	0.965796	0.805066	0.246731	2.62688	0.955691
ukb-ppp-CD248-OID30394	finngen_R10_COPD_LATER	Later onset COPD || id:finngen_R10_COPD_LATER	Endosialin | Cardiometabolic_II	Wald ratio	1	0.361841	0.494012	0.463891	-0.606421	1.3301	1.43597	0.545299	3.78144	0.859306
ukb-ppp-CD27-OID21527	finngen_R10_COPD_EARLY	Early onset COPD || id:finngen_R10_COPD_EARLY	CD27 antigen | Oncology	Inverse variance weighted	3	-0.0205756	0.0901261	0.819415	-0.197223	0.156072	0.979635	0.821008	1.16891	0.992933
ukb-ppp-CD27-OID21527	finngen_R10_COPD_LATER	Later onset COPD || id:finngen_R10_COPD_LATER	CD27 antigen | Oncology	Inverse variance weighted	3	-0.109079	0.0543321	0.0446822	-0.21557	-0.0025881	0.89666	0.806082	0.997415	0.623283
ukb-ppp-CD27-OID21527	finngen_R10_COPD_EARLY	Early onset COPD || id:finngen_R10_COPD_EARLY	CD27 antigen | Oncology	MR Egger	3	-0.147433	0.189348	0.578827	-0.518556	0.223689	0.86292	0.59538	1.25068	0.997109
ukb-ppp-CD27-OID21527	finngen_R10_COPD_LATER	Later onset COPD || id:finngen_R10_COPD_LATER	CD27 antigen | Oncology	MR Egger	3	-0.123342	0.125114	0.504538	-0.368565	0.12188	0.883961	0.691726	1.12962	0.997109
ukb-ppp-CD27-OID21527	finngen_R10_COPD_EARLY	Early onset COPD || id:finngen_R10_COPD_EARLY	CD27 antigen | Oncology	Weighted median	3	-0.0139373	0.069673	0.841451	-0.150496	0.122622	0.986159	0.860281	1.13046	0.972721
ukb-ppp-CD27-OID21527	finngen_R10_COPD_LATER	Later onset COPD || id:finngen_R10_COPD_LATER	CD27 antigen | Oncology	Weighted median	3	-0.0873788	0.0565262	0.12215	-0.19817	0.0234126	0.91633	0.82023	1.02369	0.688889
ukb-ppp-CD27-OID21527	finngen_R10_COPD_EARLY	Early onset COPD || id:finngen_R10_COPD_EARLY	CD27 antigen | Oncology	Weighted mode	3	0.00787841	0.0753585	0.926276	-0.139824	0.155581	1.00791	0.869511	1.16834	0.995923
ukb-ppp-CD27-OID21527	finngen_R10_COPD_LATER	Later onset COPD || id:finngen_R10_COPD_LATER	CD27 antigen | Oncology	Weighted mode	3	-0.081317	0.0586947	0.300202	-0.196359	0.0337247	0.921901	0.821717	1.0343	0.974633
ukb-ppp-CD27-OID21527	finngen_R10_COPD_EARLY	Early onset COPD || id:finngen_R10_COPD_EARLY	CD27 antigen | Oncology	Simple median	3	0.013979	0.0956766	0.883837	-0.173547	0.201505	1.01408	0.840677	1.22324	0.998904
ukb-ppp-CD27-OID21527	finngen_R10_COPD_LATER	Later onset COPD || id:finngen_R10_COPD_LATER	CD27 antigen | Oncology	Simple median	3	-0.111873	0.106058	0.291505	-0.319747	0.0960012	0.894158	0.726333	1.10076	0.998904
ukb-ppp-CD274-OID20966	finngen_R10_COPD_EARLY	Early onset COPD || id:finngen_R10_COPD_EARLY	Programmed cell death 1 ligand 1 | Neurology	Inverse variance weighted	3	-0.0523311	0.050626	0.301286	-0.151558	0.0468959	0.949015	0.859368	1.04801	0.962078
ukb-ppp-CD274-OID20966	finngen_R10_COPD_LATER	Later onset COPD || id:finngen_R10_COPD_LATER	Programmed cell death 1 ligand 1 | Neurology	Inverse variance weighted	3	0.0095173	0.0431934	0.825605	-0.0751418	0.0941764	1.00956	0.927612	1.09875	0.992933
ukb-ppp-CD274-OID20966	finngen_R10_COPD_EARLY	Early onset COPD || id:finngen_R10_COPD_EARLY	Programmed cell death 1 ligand 1 | Neurology	MR Egger	3	0.0123383	0.118115	0.933739	-0.219167	0.243844	1.01241	0.803187	1.27615	0.997109
ukb-ppp-CD274-OID20966	finngen_R10_COPD_LATER	Later onset COPD || id:finngen_R10_COPD_LATER	Programmed cell death 1 ligand 1 | Neurology	MR Egger	3	-0.0184377	0.101095	0.885155	-0.216584	0.179708	0.981731	0.805265	1.19687	0.997109
ukb-ppp-CD274-OID20966	finngen_R10_COPD_EARLY	Early onset COPD || id:finngen_R10_COPD_EARLY	Programmed cell death 1 ligand 1 | Neurology	Weighted median	3	-0.0478364	0.0505192	0.343692	-0.146854	0.0511812	0.95329	0.86342	1.05251	0.852748
ukb-ppp-CD274-OID20966	finngen_R10_COPD_LATER	Later onset COPD || id:finngen_R10_COPD_LATER	Programmed cell death 1 ligand 1 | Neurology	Weighted median	3	0.00757279	0.043743	0.862557	-0.0781635	0.0933091	1.0076	0.924813	1.0978	0.977986
ukb-ppp-CD274-OID20966	finngen_R10_COPD_EARLY	Early onset COPD || id:finngen_R10_COPD_EARLY	Programmed cell death 1 ligand 1 | Neurology	Weighted mode	3	-0.0455011	0.0521995	0.475295	-0.147812	0.05681	0.955519	0.862593	1.05845	0.974633
ukb-ppp-CD274-OID20966	finngen_R10_COPD_LATER	Later onset COPD || id:finngen_R10_COPD_LATER	Programmed cell death 1 ligand 1 | Neurology	Weighted mode	3	0.00667461	0.0444708	0.894463	-0.0804881	0.0938373	1.0067	0.922666	1.09838	0.992851
ukb-ppp-CD274-OID20966	finngen_R10_COPD_EARLY	Early onset COPD || id:finngen_R10_COPD_EARLY	Programmed cell death 1 ligand 1 | Neurology	Simple median	3	-0.0736066	0.0905291	0.416177	-0.251044	0.10383	0.929037	0.777988	1.10941	0.998904
ukb-ppp-CD274-OID20966	finngen_R10_COPD_LATER	Later onset COPD || id:finngen_R10_COPD_LATER	Programmed cell death 1 ligand 1 | Neurology	Simple median	3	0.0184357	0.0725525	0.799417	-0.123767	0.160639	1.01861	0.883586	1.17426	0.998904
ukb-ppp-CD276-OID20680	finngen_R10_COPD_EARLY	Early onset COPD || id:finngen_R10_COPD_EARLY	CD276 antigen | Inflammation	Inverse variance weighted (multiplicative random effects)	5	0.0370661	0.0881527	0.674138	-0.135713	0.209845	1.03776	0.873093	1.23349	0.989602
ukb-ppp-CD276-OID20680	finngen_R10_COPD_LATER	Later onset COPD || id:finngen_R10_COPD_LATER	CD276 antigen | Inflammation	Inverse variance weighted	5	-0.0183433	0.0661069	0.781412	-0.147913	0.111226	0.981824	0.862506	1.11765	0.992866
ukb-ppp-CD276-OID20680	finngen_R10_COPD_EARLY	Early onset COPD || id:finngen_R10_COPD_EARLY	CD276 antigen | Inflammation	MR Egger	5	-0.102672	0.11887	0.451263	-0.335658	0.130313	0.902423	0.714868	1.13918	0.997109
ukb-ppp-CD276-OID20680	finngen_R10_COPD_LATER	Later onset COPD || id:finngen_R10_COPD_LATER	CD276 antigen | Inflammation	MR Egger	5	-0.100319	0.101408	0.395467	-0.299078	0.0984408	0.904549	0.741501	1.10345	0.997109
ukb-ppp-CD276-OID20680	finngen_R10_COPD_EARLY	Early onset COPD || id:finngen_R10_COPD_EARLY	CD276 antigen | Inflammation	Weighted median	5	0.0291851	0.0530933	0.582529	-0.0748777	0.133248	1.02962	0.927857	1.14253	0.92577
ukb-ppp-CD276-OID20680	finngen_R10_COPD_LATER	Later onset COPD || id:finngen_R10_COPD_LATER	CD276 antigen | Inflammation	Weighted median	5	-0.0392077	0.0481057	0.415054	-0.133495	0.0550795	0.961551	0.875032	1.05662	0.877042
ukb-ppp-CD276-OID20680	finngen_R10_COPD_EARLY	Early onset COPD || id:finngen_R10_COPD_EARLY	CD276 antigen | Inflammation	Weighted mode	5	0.0156866	0.0534824	0.783878	-0.0891389	0.120512	1.01581	0.914719	1.12807	0.984027
ukb-ppp-CD276-OID20680	finngen_R10_COPD_LATER	Later onset COPD || id:finngen_R10_COPD_LATER	CD276 antigen | Inflammation	Weighted mode	5	-0.0441067	0.0470458	0.401566	-0.136316	0.048103	0.956852	0.872566	1.04928	0.974633
ukb-ppp-CD276-OID20680	finngen_R10_COPD_EARLY	Early onset COPD || id:finngen_R10_COPD_EARLY	CD276 antigen | Inflammation	Simple median	5	0.220772	0.128857	0.0866559	-0.0317881	0.473333	1.24704	0.968712	1.60534	0.998904
ukb-ppp-CD276-OID20680	finngen_R10_COPD_LATER	Later onset COPD || id:finngen_R10_COPD_LATER	CD276 antigen | Inflammation	Simple median	5	0.0334138	0.111805	0.765049	-0.185725	0.252552	1.03398	0.830502	1.28731	0.998904
ukb-ppp-CD28-OID21265	finngen_R10_COPD_EARLY	Early onset COPD || id:finngen_R10_COPD_EARLY	T-cell-specific surface glycoprotein CD28 | Oncology	Inverse variance weighted	3	-0.0577381	0.0894334	0.518539	-0.233028	0.117551	0.943897	0.792132	1.12474	0.983519
ukb-ppp-CD28-OID21265	finngen_R10_COPD_LATER	Later onset COPD || id:finngen_R10_COPD_LATER	T-cell-specific surface glycoprotein CD28 | Oncology	Inverse variance weighted	3	-0.104997	0.129366	0.417008	-0.358555	0.148562	0.900327	0.698685	1.16016	0.969855
ukb-ppp-CD28-OID21265	finngen_R10_COPD_EARLY	Early onset COPD || id:finngen_R10_COPD_EARLY	T-cell-specific surface glycoprotein CD28 | Oncology	MR Egger	3	-0.0181008	0.135073	0.915193	-0.282844	0.246642	0.982062	0.753638	1.27972	0.997109
ukb-ppp-CD28-OID21265	finngen_R10_COPD_LATER	Later onset COPD || id:finngen_R10_COPD_LATER	T-cell-specific surface glycoprotein CD28 | Oncology	MR Egger	3	-0.134187	0.273545	0.709665	-0.670334	0.401961	0.874427	0.511537	1.49475	0.997109
ukb-ppp-CD28-OID21265	finngen_R10_COPD_EARLY	Early onset COPD || id:finngen_R10_COPD_EARLY	T-cell-specific surface glycoprotein CD28 | Oncology	Weighted median	3	-0.0465246	0.0925171	0.615051	-0.227858	0.134809	0.954541	0.796237	1.14432	0.929872
ukb-ppp-CD28-OID21265	finngen_R10_COPD_LATER	Later onset COPD || id:finngen_R10_COPD_LATER	T-cell-specific surface glycoprotein CD28 | Oncology	Weighted median	3	-0.103919	0.0835796	0.213738	-0.267735	0.0598972	0.901298	0.765111	1.06173	0.769584
ukb-ppp-CD28-OID21265	finngen_R10_COPD_EARLY	Early onset COPD || id:finngen_R10_COPD_EARLY	T-cell-specific surface glycoprotein CD28 | Oncology	Weighted mode	3	-0.0455478	0.0914088	0.667683	-0.224709	0.133613	0.955474	0.798749	1.14295	0.977074
ukb-ppp-CD28-OID21265	finngen_R10_COPD_LATER	Later onset COPD || id:finngen_R10_COPD_LATER	T-cell-specific surface glycoprotein CD28 | Oncology	Weighted mode	3	-0.102744	0.0888775	0.367114	-0.276943	0.0714564	0.902358	0.758097	1.07407	0.974633
ukb-ppp-CD28-OID21265	finngen_R10_COPD_EARLY	Early onset COPD || id:finngen_R10_COPD_EARLY	T-cell-specific surface glycoprotein CD28 | Oncology	Simple median	3	-0.0550143	0.157215	0.726391	-0.363156	0.253127	0.946472	0.695478	1.28805	0.998904
ukb-ppp-CD28-OID21265	finngen_R10_COPD_LATER	Later onset COPD || id:finngen_R10_COPD_LATER	T-cell-specific surface glycoprotein CD28 | Oncology	Simple median	3	-0.106872	0.0914327	0.242459	-0.286081	0.0723358	0.89864	0.751202	1.07502	0.998904
ukb-ppp-CD2AP-OID20177	finngen_R10_COPD_EARLY	Early onset COPD || id:finngen_R10_COPD_EARLY	CD2-associated protein | Cardiometabolic	Inverse variance weighted	2	-0.0462203	0.0598626	0.440051	-0.163551	0.0711104	0.954832	0.849123	1.0737	0.969855
ukb-ppp-CD2AP-OID20177	finngen_R10_COPD_LATER	Later onset COPD || id:finngen_R10_COPD_LATER	CD2-associated protein | Cardiometabolic	Inverse variance weighted	2	-0.0131893	0.0512018	0.79672	-0.113545	0.0871663	0.986897	0.892664	1.09108	0.992933
ukb-ppp-CD300A-OID30576	finngen_R10_COPD_EARLY	Early onset COPD || id:finngen_R10_COPD_EARLY	CMRF35-like molecule 8 | Inflammation_II	Inverse variance weighted	3	-0.0134688	0.110762	0.903214	-0.230562	0.203624	0.986621	0.794087	1.22584	0.992933
ukb-ppp-CD300A-OID30576	finngen_R10_COPD_LATER	Later onset COPD || id:finngen_R10_COPD_LATER	CMRF35-like molecule 8 | Inflammation_II	Inverse variance weighted	3	-0.0949953	0.0579808	0.10134	-0.208638	0.0186471	0.909377	0.811689	1.01882	0.774087
ukb-ppp-CD300A-OID30576	finngen_R10_COPD_EARLY	Early onset COPD || id:finngen_R10_COPD_EARLY	CMRF35-like molecule 8 | Inflammation_II	MR Egger	3	0.14881	0.0982948	0.371627	-0.0438484	0.341467	1.16045	0.957099	1.40701	0.997109
ukb-ppp-CD300A-OID30576	finngen_R10_COPD_LATER	Later onset COPD || id:finngen_R10_COPD_LATER	CMRF35-like molecule 8 | Inflammation_II	MR Egger	3	-0.0992701	0.0836154	0.445639	-0.263156	0.0646161	0.905498	0.768622	1.06675	0.997109
ukb-ppp-CD300A-OID30576	finngen_R10_COPD_EARLY	Early onset COPD || id:finngen_R10_COPD_EARLY	CMRF35-like molecule 8 | Inflammation_II	Weighted median	3	0.0219289	0.072693	0.762907	-0.120549	0.164407	1.02217	0.886433	1.17869	0.954159
ukb-ppp-CD300A-OID30576	finngen_R10_COPD_LATER	Later onset COPD || id:finngen_R10_COPD_LATER	CMRF35-like molecule 8 | Inflammation_II	Weighted median	3	-0.0947071	0.0601758	0.115525	-0.212652	0.0232375	0.909639	0.808438	1.02351	0.680047
ukb-ppp-CD300A-OID30576	finngen_R10_COPD_EARLY	Early onset COPD || id:finngen_R10_COPD_EARLY	CMRF35-like molecule 8 | Inflammation_II	Weighted mode	3	0.0490589	0.0743759	0.577303	-0.0967178	0.194836	1.05028	0.907812	1.21511	0.974633
ukb-ppp-CD300A-OID30576	finngen_R10_COPD_LATER	Later onset COPD || id:finngen_R10_COPD_LATER	CMRF35-like molecule 8 | Inflammation_II	Weighted mode	3	-0.0975176	0.0616545	0.254531	-0.218361	0.0233253	0.907086	0.803836	1.0236	0.974633
ukb-ppp-CD300A-OID30576	finngen_R10_COPD_EARLY	Early onset COPD || id:finngen_R10_COPD_EARLY	CMRF35-like molecule 8 | Inflammation_II	Simple median	3	-0.0938183	0.161658	0.561678	-0.410668	0.223031	0.910448	0.663207	1.24986	0.998904
ukb-ppp-CD300A-OID30576	finngen_R10_COPD_LATER	Later onset COPD || id:finngen_R10_COPD_LATER	CMRF35-like molecule 8 | Inflammation_II	Simple median	3	-0.0868988	0.0887052	0.327266	-0.260761	0.0869634	0.91677	0.770465	1.09086	0.998904
ukb-ppp-CD300C-OID21010	finngen_R10_COPD_EARLY	Early onset COPD || id:finngen_R10_COPD_EARLY	CMRF35-like molecule 6 | Neurology	Inverse variance weighted	4	0.0188327	0.0355308	0.596085	-0.0508077	0.0884732	1.01901	0.950461	1.0925	0.983519
ukb-ppp-CD300C-OID21010	finngen_R10_COPD_LATER	Later onset COPD || id:finngen_R10_COPD_LATER	CMRF35-like molecule 6 | Neurology	Inverse variance weighted (multiplicative random effects)	4	-0.0270841	0.056977	0.634536	-0.138759	0.0845908	0.973279	0.870438	1.08827	0.983999
ukb-ppp-CD300C-OID21010	finngen_R10_COPD_EARLY	Early onset COPD || id:finngen_R10_COPD_EARLY	CMRF35-like molecule 6 | Neurology	MR Egger	4	0.0423813	0.0748645	0.628371	-0.104353	0.189116	1.04329	0.900907	1.20818	0.997109
ukb-ppp-CD300C-OID21010	finngen_R10_COPD_LATER	Later onset COPD || id:finngen_R10_COPD_LATER	CMRF35-like molecule 6 | Neurology	MR Egger	4	-0.177535	0.0823569	0.163872	-0.338955	-0.0161157	0.837332	0.712515	0.984013	0.997109
ukb-ppp-CD300C-OID21010	finngen_R10_COPD_EARLY	Early onset COPD || id:finngen_R10_COPD_EARLY	CMRF35-like molecule 6 | Neurology	Weighted median	4	0.0224417	0.0382858	0.557767	-0.0525985	0.0974819	1.0227	0.948761	1.10239	0.922106
ukb-ppp-CD300C-OID21010	finngen_R10_COPD_LATER	Later onset COPD || id:finngen_R10_COPD_LATER	CMRF35-like molecule 6 | Neurology	Weighted median	4	-0.0338802	0.031645	0.284333	-0.0959044	0.0281439	0.966687	0.908551	1.02854	0.819407
ukb-ppp-CD300C-OID21010	finngen_R10_COPD_EARLY	Early onset COPD || id:finngen_R10_COPD_EARLY	CMRF35-like molecule 6 | Neurology	Weighted mode	4	0.0174657	0.0386102	0.681717	-0.0582102	0.0931417	1.01762	0.943452	1.09762	0.977074
ukb-ppp-CD300C-OID21010	finngen_R10_COPD_LATER	Later onset COPD || id:finngen_R10_COPD_LATER	CMRF35-like molecule 6 | Neurology	Weighted mode	4	-0.0375693	0.0327769	0.334845	-0.101812	0.0266733	0.963128	0.903199	1.02703	0.974633
ukb-ppp-CD300C-OID21010	finngen_R10_COPD_EARLY	Early onset COPD || id:finngen_R10_COPD_EARLY	CMRF35-like molecule 6 | Neurology	Simple median	4	0.0330843	0.0705761	0.639231	-0.105245	0.171413	1.03364	0.900104	1.18698	0.998904
ukb-ppp-CD300C-OID21010	finngen_R10_COPD_LATER	Later onset COPD || id:finngen_R10_COPD_LATER	CMRF35-like molecule 6 | Neurology	Simple median	4	0.00351121	0.0445251	0.937145	-0.083758	0.0907804	1.00352	0.919654	1.09503	0.998904
ukb-ppp-CD300E-OID21418	finngen_R10_COPD_EARLY	Early onset COPD || id:finngen_R10_COPD_EARLY	CMRF35-like molecule 2 | Oncology	Inverse variance weighted	2	-0.0812823	0.0584668	0.164459	-0.195877	0.0333126	0.921933	0.822113	1.03387	0.854638
ukb-ppp-CD300E-OID21418	finngen_R10_COPD_LATER	Later onset COPD || id:finngen_R10_COPD_LATER	CMRF35-like molecule 2 | Oncology	Inverse variance weighted	2	-0.0269611	0.0500376	0.590013	-0.125035	0.0711125	0.973399	0.882466	1.0737	0.983519
ukb-ppp-CD300LF-OID21469	finngen_R10_COPD_EARLY	Early onset COPD || id:finngen_R10_COPD_EARLY	CMRF35-like molecule 1 | Oncology	Inverse variance weighted	7	-0.020921	0.0281519	0.457392	-0.0760988	0.0342568	0.979296	0.926725	1.03485	0.976251
ukb-ppp-CD300LF-OID21469	finngen_R10_COPD_LATER	Later onset COPD || id:finngen_R10_COPD_LATER	CMRF35-like molecule 1 | Oncology	Inverse variance weighted	7	0.00449338	0.0259608	0.862586	-0.0463898	0.0553766	1.0045	0.95467	1.05694	0.992933
ukb-ppp-CD300LF-OID21469	finngen_R10_COPD_EARLY	Early onset COPD || id:finngen_R10_COPD_EARLY	CMRF35-like molecule 1 | Oncology	MR Egger	7	0.0171035	0.040609	0.691119	-0.0624901	0.0966971	1.01725	0.939422	1.10153	0.997109
ukb-ppp-CD300LF-OID21469	finngen_R10_COPD_LATER	Later onset COPD || id:finngen_R10_COPD_LATER	CMRF35-like molecule 1 | Oncology	MR Egger	7	0.00581611	0.0410449	0.892848	-0.0746318	0.086264	1.00583	0.928085	1.09009	0.997109
ukb-ppp-CD300LF-OID21469	finngen_R10_COPD_EARLY	Early onset COPD || id:finngen_R10_COPD_EARLY	CMRF35-like molecule 1 | Oncology	Weighted median	7	-0.0217951	0.0357053	0.541587	-0.0917775	0.0481873	0.978441	0.912308	1.04937	0.917502
ukb-ppp-CD300LF-OID21469	finngen_R10_COPD_LATER	Later onset COPD || id:finngen_R10_COPD_LATER	CMRF35-like molecule 1 | Oncology	Weighted median	7	0.0262051	0.0302891	0.386947	-0.0331615	0.0855717	1.02655	0.967382	1.08934	0.87703
ukb-ppp-CD300LF-OID21469	finngen_R10_COPD_EARLY	Early onset COPD || id:finngen_R10_COPD_EARLY	CMRF35-like molecule 1 | Oncology	Weighted mode	7	-0.0215926	0.0334771	0.54279	-0.0872077	0.0440225	0.978639	0.916487	1.04501	0.974633
ukb-ppp-CD300LF-OID21469	finngen_R10_COPD_LATER	Later onset COPD || id:finngen_R10_COPD_LATER	CMRF35-like molecule 1 | Oncology	Weighted mode	7	0.00549319	0.028282	0.852406	-0.0499396	0.060926	1.00551	0.951287	1.06282	0.991599
ukb-ppp-CD300LF-OID21469	finngen_R10_COPD_EARLY	Early onset COPD || id:finngen_R10_COPD_EARLY	CMRF35-like molecule 1 | Oncology	Simple median	7	-0.0308694	0.0478349	0.518712	-0.124626	0.062887	0.969602	0.882827	1.06491	0.998904
ukb-ppp-CD300LF-OID21469	finngen_R10_COPD_LATER	Later onset COPD || id:finngen_R10_COPD_LATER	CMRF35-like molecule 1 | Oncology	Simple median	7	0.0274259	0.0395375	0.487891	-0.0500677	0.104919	1.02781	0.951165	1.11062	0.998904
ukb-ppp-CD300LG-OID21130	finngen_R10_COPD_EARLY	Early onset COPD || id:finngen_R10_COPD_EARLY	CMRF35-like molecule 9 | Neurology	Wald ratio	1	-0.141815	0.0584515	0.0152579	-0.25638	-0.02725	0.867782	0.773848	0.973118	0.279002
ukb-ppp-CD300LG-OID21130	finngen_R10_COPD_LATER	Later onset COPD || id:finngen_R10_COPD_LATER	CMRF35-like molecule 9 | Neurology	Wald ratio	1	0.0504853	0.0502871	0.315406	-0.0480773	0.149048	1.05178	0.95306	1.16073	0.777612
ukb-ppp-CD302-OID21328	finngen_R10_COPD_EARLY	Early onset COPD || id:finngen_R10_COPD_EARLY	CD302 antigen | Oncology	Inverse variance weighted	3	-0.125536	0.0887694	0.157308	-0.299524	0.048452	0.882024	0.741171	1.04964	0.850345
ukb-ppp-CD302-OID21328	finngen_R10_COPD_LATER	Later onset COPD || id:finngen_R10_COPD_LATER	CD302 antigen | Oncology	Inverse variance weighted	3	-0.0340371	0.0510409	0.504862	-0.134077	0.066003	0.966536	0.874523	1.06823	0.983519
ukb-ppp-CD302-OID21328	finngen_R10_COPD_EARLY	Early onset COPD || id:finngen_R10_COPD_EARLY	CD302 antigen | Oncology	MR Egger	3	-0.13124	0.186249	0.609219	-0.496289	0.233809	0.877007	0.608786	1.2634	0.997109
[truncated: 9,287 more rows]
